# Supplementary material for: Flipping chromosomes in deep-sea archaea
Source: PLoS Genet. 2017 Jun 19;13(6):e1006847. doi: 10.1371/journal.pgen.1006847 (PMC5495485; doi:10.1371/journal.pgen.1006847)
Supplement: S1 Dataset — Predominant T. nautili chromosome sequence obtained after sub-culturing for 60 generations. (FASTA) [file pgen.1006847.s016.fasta]

>Thermococcus_nautili_60G
TTTTGATTTCATCGAGCTCCTCCTCCGATAGAAGTTCATACAACTCGCTCGCCGTCTTCT
TAATCTCAAGCGCACGCTTCAATTCTCTCGCAAGAACCCGCTCCGGAATCGAGCCACCAT
ACACCCTGACCCTGACCCTCACTTCTCAAGCACCTCCACCCTAACCCTCACCTTTTTCAG
CTCCTCCTCGCTCGCACCCTTCTCGCGAAGGTACCTGAGGACAATCTCCCTCACCATCTT
CCGAATCTCGCTAACGCTCATTCCCTTAGGAACTTCAATTACAATCTCGCTCTTAGTCGC
TCCCATCAAGCTCCCTCGCTTCTTGTTCTCACCTAAGTATAAAACCCTAACGCCAGCCAG
AGGAGGACCGCCAGGCCGGCCACGTAGCCGATGATGAACTCAACCACGTCCCCAATTGTG
GAGATAGGTGCTTCCTTCTCGCGGACCTCATAGACCAGGTAGCTGATGAACACCACCAGG
CCATAGATGAGAAGGAAGGCCGAGGCGAAGCCGAGGACCGTGTGAAAGACTGACCGCTTA
TCATCGTAGAGGTAAAGCCTTGCCAAGGTCATCACCCAAAATGCCTCGTCCTCCTCACAA
CGAGTTCTCTCTTTATAATGCGGGTCCTGTTCGGCGGGATAAACTCAATCAGGTCATGCT
CCCTCAGCTGGTCATTCAGCTCCGAAAAGCCAGGAATCATTCTGTTCAGGTAGATGACAT
CGTTCGGGACGTAGTGCTGGAAGATGAAATGCCTCTGCGCCTGGCGGAAGAGAAGCTTCG
GGAAGTCCGCGATTGACTGAGTTATAGCGACCGTGTAAAGCTTCCCGTCCCTTCCCTCCC
TGAACAACTGCTCCAGCTCCTTCCCCGGCCTCCTTGAGGACGGGTTATAGCGATGAGCCT
CTTCCACCACAATGATACGGTCCCTATCCCGCCTGAAAATCTCATCAAGAAGAGGCTTGT
AGTACTGCTCCACCAGACCTTCCACGCCAATCCTGTTGATGGTTCCCCTGGTTGGAACCA
CCAGCACCTGGTCAAACTCAAGGAGCTTCCGCCAGTTGTACCTCGTGCCGACCTTAATCT
TGAGGAGCCTGACACCCTTCAACTGCACCAGGCCGAGATGGTTTCTCACCTTGGTATCGA
GAATGAGGAACCTCCTCCCCTTCTCCCACGCCTGCTCAACAAGCCACCCCGCGAAGTAGC
TCTTCCCCGAGCCAGTGTTCCCGTAGATGAGGTCAATACTCCACGCAGGAATGTCAATGT
CCAGAATCCCCAACGCTCTCACCTCCAAAAAGAAGAGTCAGGAGCCGAGGTTCTTCGCAA
TCTTCGCGAGAACCTCAGACTGTGGAGGCTCAGGCTCCTTCGGCTTCGCCTTCTCCCTCA
GCCTCTCCGTTTCCGTCTTCACAAGCTTATCCTCGGTCCTGGCCTCCTGGCGGGAGGTCC
TTTTCTCAGCCTTATGGTCCTTCACTTCACCAGGTCCTCTCGCCTTCGCCTCCTTAGCGG
CCTTCCTGTACATCCACGTCAGCATGAGAAGGCTTCCCGCTCCAATGACCAGGCCGAACT
TCCCGCTCACCTGGAGGCTCTGACCCTCAACCTTCTCCATGTACCAGAGGCCAGCGTTAA
AGCTCGGACGGCCGATGTCCCACCAGATGGAAAAGTCAATGTCCGCGCCAATCTCCTTCG
CCTTCTTCTCCAGCATCTTCACGTAATAGTTCGCGAATATGGTTAAGCTGTGGTCCTTCT
CCTGGAACTCGTCCAAGCGAGCGTTGAACTCCTCCTCGCTCATCAGGCCACCTGTCTCAC
TCACGCCGAGGTCCTCTTCCTCGGCCTCAACCAGCTCATCAATCTCCTCAAGGTCCTTCT
CCACGTCCTCGACCAGGGAAGTGATGTCCTTCTCGTCGAGCTCGACCAGTCTCGCCTCAA
CCTGCTCTTCGCTCATCACTCAACCTCCTTGAAGCTCAGCGTCAAGCGAACCTTCTTCTC
CTTCCCCAGCTCCAGAACCAGTGCGTTCTTCTCCTCGATGTGCTTCACCTTCGCCTTGCC
GAGGAGTTTCAGTAGAACCCCCTGAAGGTCCTCGCCATTCTTTACCTCGCCAACTTCCAA
CCCAGTCTCGCGGACTGCTTCAACCAGGTCCTCAACCCAGCCGAAAATCTTTGAAAGTTT
GAGCTGAGTGGCCGGGTTCATCATGGCCATCGCCATCTTCGCCTTCTCCATCTTGCCTCA
CCCCCTCAGGTTGCTCTCAATCTTTCCCAGAACAGGAGACCGCTTTCGCTCCTCGTAGGC
CTTGACAGGCTCCTCCTTCCCCGTCAAGCGCTTGACTTGGCGGAACATCTCATCGAACCA
GCCAACCTTGTACAGGTAGTAGATGATGACCACTCCCAAAATGAGGCTCCACGCCTTCCA
GCTCAGCCTCGGCCTCGGAATACTGATTCCCCGTTTCACCCTTTCACCCTTCACCGTCTC
TCCCGGTTTTTCACCCTGGTGAGCACGGGGGACTTTAGGGGATTCCTCGCGCTTCACCTC
CTTCTCGCGATTTTCAACCGGCTTCACCCTCTCACTCTCCCCGCTCTTCACCTCGCTTCC
GCGTTCCTCAACCTCTGCAGTGACCTCCTTGGCCTGTTCCTCTTCCTTCTTCTCGCTCCT
CTTGCCTAAAATCCGCTCGCGCTCCTCCTCCGGTAGTTTTAGAAACTCCTCGTAAGGAAC
AACCCGCTTAGAACGGCAGACCGAACACTGAGGCTTCTTCGCGCGGCTCCAGAACTTGTT
TCCACAACGCAGGCAGACATACAACCTTCTCCCGCTCGCATCTTCCACAAGTCTCACCAC
CCTTCATCTGATTTGAAGGTGAACTCCGGGGAAAACTCCCCCAGATTCCCCTATTTGCAC
CCTTGTATTTAAGCAGTGAACCAGAAATGTGCAGAATTCGGGAGAAATCTCCCGATAATT
TTCAAAGCCATCTCACGAGCTCACCCTCCACTTGGAGGTAGTTCAATCTCTCACCCTTCT
CAAGGAACTTTCTGATTTCGTCCTCGCTCAGGCCTTTCTCTTCCAAGGTCCTGAAAACAA
GCTCAAGCGGAACGACATCACGATTTCTCGTCAGCTTCTCCATTACTCTCACGAACAGCT
CGAACCTCTCGCGCTCCCTCGACGGGACACCAACCTCAAGAATGCTCGCGTCAATCTCCC
CGGTTTCCGGGTCATAGGCGACATATTCCAAGCTCTCCCAAATTAACCTCACGGCTTCCT
CAACGTCAATCTTCTCGACTTTCTCAGCCAGGCGAAGCTTTGCATGAGCATAAGCCAACC
TCACAATAGCGTCCATTACACGCCTGCTAACTGGCGCTCCACTCTGCTTTGTCTTTCTCC
TAATCTTCTTGAACTCCTCCACCATCAACCGGCCGACTTCATCGTCAATCTCAGGGAACA
CATTGAACCTCGCGTAAGCAAAGAGTTTCTTCAAAAGCTCAGGCTCTATGACCCTCTCGG
GAGGCTTCCGGTTCTTCCTTCTCTTCACCTCACTGAGGATACTCCATCCAATCTCTTCGT
CTTTCTCCTTCTCTGGCTCATCGAAGAACGCAAAGATAAGGTCAAATCTCGTCAGGACTG
GAAACGGAACGTCCAGCTGGTCGATGAGTAACTGCCTCCTGTCAATTCTTCCCGCCTTCG
GGTTGGCCGTGCCAATGATTGTGGCGGTGGCCCTTAGCTTCATATTGGAAATCCCCGCCT
TGGCCGGCGCAACAAACCCGTGCTCCATGCACGTCTTCAACGCGTTGATATCCTCCCTCT
TCAAACTGCTGAACTCATCGACCAGGACAATACCATCACTCCCAAGGACCAGCAGGCCAC
CCTTGACCGTGAACTTTCCAGTCAGCTCATCCTTCTCAAAGCTCGCAGTTAGGCCAGCGC
GCGAGGACCCGCCACCCTCCGCCGTGAGGACCTTCGGAGCAATGTTCTCAAGGTCAAGAG
CAAGCCTCGACTTACCAACGCCAGGGTCTCCCGCGAGGAGGACATGAATCGTCGTCCTCT
TATCCCACAGACCCTCGGCCGAGACCACCGCCAATGCAAGAGCCTTCTTGACAGACTCGT
AACCCTTAATCCAGGGAGCGATAGACCTCGCGACGGCGTCAGGTAAGTCATCCCCGTAGA
GGTCCTTCAGCTGGAGGACCTTCTTCACGTCCTTCTTGCTAAGCTCTACCTGGAATCCTC
TGTTCAACTGCTCAACATGAATCACCTCGAGCACGTAATCAGACTCGGCCACGCTCTTCC
TCAGCGTCTCTCGTACCCGCAGAATGCCGTAGAGAACTACCTTATCTCCAACGTCCACAG
CTCCAGCACCAGAGCCGAGAATGTACGCGCTCAGCTCCTTTGGGTTCTCGCCAACGTGAA
GGCTCTCTGGTGCGTCCCTCACCACGAAATGCTGAATCTCCACCTTCCTTGACTTCTTCA
CGTCAAAATCCCAAGCTCTCTTAGCACCACAGGAAGGACACTTTGACGGCGGTGTAGCGG
GTTCCCGCGTCGGCCTGTTGAACAGACCAAGCTCATAACCGCACTTGGTACAGACGTACG
TTGCCACCTCAAAGAACGGGACAACCTTCGAGGCGGAGGTAATGTATCCCTCCACCGCCA
CGAACTTACCCACAAGGTCCGGTCTCATGTCCCTCGGCCTGAACACCCGCGGGAAGTTCC
CGACCTTGACCCGGACCTCAACAGGCTCGAACTCATCATCGAACAGCTCAGGCTCAAGCC
GGGCAATCTCCTCGTAAACCTCCTCTTGGAGCTCCCTAACCGCGTTCTCGAAAGCACCGA
GCACAAACTCAGGCTCGTCGAAAAGAGCCTTCGCCAGCCTTGGGTCGTACCTGACCAGGT
CAAGGTAGTCCACGTAAAAGTCCTTCCCGCCTTCCCTCACCAGGTCCCTGACCCTGTCAA
GGTAAACCTCCTCACCGTCCCGCTTGAAGTTCCTGAGGAAATCCTTGGCGCTGTTGGTGT
AGTCCAGTAAATCCTCGGCCTCCTGCTCATAGCCGAGGAGTTCAAGGATTTTCGCCTTGA
CGAACTTCACCACCGAATCCTTCAGCCTGAAAGCAGGCTCACCGTTCACCTCGCCAGTGG
CGTCGAAAAGGACGGCCTGAAGGCTCTTGGCCGTGTTCCCGTTGCCGAAGAAATCAGACT
TGACCCGGTAAACCATGTTCTTGGTAAAACCCACCTCCTCCCTGAGCTTCTGCAATATGA
TGTTTAGAGGAGTCAGCTCATGGCCTTCATCCCTTGCTTCCATGACGATGAGAACCACGT
TAGAGTGAACAGGTCTTGGTAAGCCGTAGGTCTCCTTGATGACATTTAGTAGTCTCTCAA
ATTTCTCGTTACCAAGCTCTTTTTTGGCTGAACGGTATTTGAACGGTTTGAACAAGCTTT
GTTCAAACTGCTCCTCTTCAGATTCTCCAAGAACACTCGTGTTCAAACCGTTCAAATCAC
TTTGAACAGCTCTATAATTCTCAAGCACTACCTTGTAAGCATTGAGCAGGTCCCTGGTGA
TTGATGTCGGCAGGAAGCCGTACTGTCCCCTTATCCATATCCTCAGCATGGGACTTAGAA
CAGCCGGGTCGAGGTGTTCAAGGCCTTCCTCGTCCATCTGCTTGAGGAGGTCATCTATCT
CCTCGATGAGCTTGTCCTTAAGCCTGTCGCTGGCCTGTCTCACCTTCTCTGCCTCGCTCA
TGTCCTCACCCCCGTGAGCCAGTAGGCTATTGTGGTCGGGTCGGGTTCGACTGGTTTGAC
CTCTGCTGGCTTAACGGGATTTATTGACTGGTTTTCAGAAGAACGGTAGGCGAACGTCCC
GAACATTTGATGTTCGTCTTTATTACCAGTCATCTCCTCACGAACGCTGTGTTCGTCTGT
GTTCGTAGAATTCCGAACAGCTCTTAACCTGTCAAATACCTCTATCCCTGTGGCGCTGAT
GTGGTAGCCTGGCACGTATTTGGCCTTGTCAAAGAGGTTGTCGAAGTGCTTGGCGCGTAT
AACTGCAAGGACTCCCAGGGCCACGTGGTGAGGGTATCTCGTGCTCAGGTAGTTGTAGAG
TTCGCGGGTTATCTCTGCCTTGTCCCTGATACCGAGGTGGATAAGTGTAGTGTAAAGGTC
CTCCCAGTCCTGTTCCTTAAGGCCGTATTTTTGGAGAAGGTCTATTATCTGTTCGACATG
GGTCTCGCTCATTTTAACCACCTCCGTCTCGCGAGAGGAAGAAAAGGGGAGAATCATCTC
AATACCTCCTCAACAGTTCTCTGAGGAAGCGGTTCACCATCTGGCCGTGATTGTAAGGCC
GGGCCTTTTCCAGTGGAAGCAGAACTACCGTTCTCCCGTCGGTCAGCTGGCGCCTCTGCG
CGAGGCCTCTCTCGACCTTCCAGACGAGCCACTTCGTCTTGGTCTTGATGACGTAGTAAA
CGGGCACGCCGATGTAGTTGCCGAGGTCCTCGAGGAAGGTGTACTGTGGCTCGTCGAACA
TTGCGTAGCCGTCATCGTCCCTGACTTGGTACCTATTCTTGACCTCGAGGAAGGCCTTCG
GCATGCCGAGCTTGAAGTCATAGAGGACGAGGTCGATGTCGAAGAGGCCGACGCGGGTGA
TGTTGTACTTCTTCCTTGCCTCCTCGAGGAGGTCTGAGAATTCTTCGTGTGCATCAAACC
CGTGGAGCTGGTTCATTATTGCGTGGATTGTCTGGCGTCTCATTCTCCTCAGGGCGCGGT
TGTCAGTGATGAGGTTCCTCCTGTCGCCTTCGGTCATGCTATCACCACCGCTTTGGGAAA
GCTCTCGCGGGTGAGCCTGAGCGCGTCGGCCGGCACGTGGAGGACCAGCTTGATTTTCTC
ATCTTCCATCTCGATGTTGGAGACCTTGACGGGAACGAGGGTCCTCAGTTCTTCGACCTT
CTCAAGAGCCTCGCGGAATTCTTTGAGCTGGCTGAGTTCAAACCAGGCGATTAGAAGGGG
CATGGCTTTCACCCCACCACCTGGTCAAGGGTTATTTGCTTGGTTGGCTTCGGCTGGGGG
TTCCACTCCTTGACAGGCTTTCCGAGGAGTTCTCTCAGGTACTCAATCTCCTCGCGCCAG
AACTCTCTTCCCTCAGGTGGAAGCTTCTCGAGGGCCTTGAGAATGTCCTTGGCGGAGATT
GGGAAGCCGTAGTTCTTCCGGGTTGGGTGCTCACCGGTGAGGAACTGAACAAGCTCCTCA
AAGGTTTCAAACTTCTGGGTCTTTCCGGAGTTGGTGTAGCCTGAGAAGAGCCTCTCAACG
TCTCTCGCAGAGTAGCCGGGCCTGCGCTTGTATTTTCTTATCACCCAGTAGGAGTTCCCC
TTGTGAGAATACATTCCGAGTTCGGTCGCGAGAATCCAGACCTCATTTATTCTCTCCATC
ACAACACCCTCCCAATCTTTTTCACGGTAAATCTCGCAAAAGGAAAGCTCTGGTGAACCA
TGAAGCGGGCCATTTCCTCGGCCTTTTCTCGCGTCTTGGCAAAAAGGGTAAATTCAAGAG
GCTCCTCGCCGGGTTGGGTTATCCTCACGCGCCAAGCCTTCATGACTGGAGGACGGCCAC
GCCTGCTCATGCTCTCACCACCTTGTGTTTGTGTGTCAACTTCTTATGCACTGAACCAGA
ATTCTCCAGAATTCGGGAGAATTCTTCAGAAGGCACCAGGGTTGCTTCCTCGTCGAGGAC
AAAGTCCACCCTCTTGAGGCGCTCCAGAGCGCTCCTCCGCGGAAGCCTCCGAAGCTCATA
GATGGAAACCACACGCATCTCACACCACCTCAAAGCGAACACCCTTTACAACAACCTCAA
GCTCCAGAACAAGCCGAACCCTCTCACCCTGCCTCAGAACAAGCTTAACCGAAGGCTCGC
TGACTTCCTCCCCGTCATCTGGCTCCTCGTTTTCTTCGTCCTCTTCGTCGTCATAGTAGC
CATGAGCCTCAAGCCACTCCTCGATGATATAGTCAAAACGCTCGGCGTACTCCCTAGCCT
TTAGTTCGCTCTCTAGAACCTCAATTACCTTCCCGTAAACTTTAGGCCTGAGCCTCAATT
TATCTCCATCAAACTCGCAAAGTTGCTGAACAACTTTGAACCCGATGTTTTCTGCAGTAC
TCTGAGCGTAGCCGTACTTTTCCATCAGGTATGACTTCACACCTTCCCAGTAGCTCCAGT
TGTTGTCCCGCTGGACGAAGAACAGAATAATCCGCGCTCCAGGGATAGTGTATGACTCTT
TGATACGTTGAAGGATATCCCTCGGCCTATAGTACGGTACATGGCGTGTTAGCTCTCTGA
AAACCAAAGTTCTCAAGGCCTTGAATCTTATGTCGTCTACATCCGGAAATTCGCTCCAAT
CCTTCCATCTCATGGCAGAGTCACCAATGTCGAATTGTCAGAAAATTCTAATAATTCTTT
CTCTCCGAAATTAGTATATATGACAATTAACAAGAAATTCTAATTGTCAAAAAGTTCGAA
TTTTGAATACTTTTTTAAAAGTGTGTTAAATAGAATATATTGGTGATTCCGATGGCTCAG
AGAGGTAGAAAAGGTGGAATTAAGTTAGGTCCTGGCCAGTTTGTAACTCGTGTTGGTTCG
AAATACATGGTAGTGATTCCAAAGGAGGTTAGGGACGAGCTAGATATTAACGTGGGGGAC
ACAGTAATTATAACCGTCAAGAAGGCTCGGGTTGAGGTTGTACCAGTGGAGTGAGAGAAG
AAATGCATCGTGTTTGATGTTGGACTCTTCTGGTTTCTGCCGTTTTCTCCCGTTTTCTGG
TTCAGTGTTTTTAGGTGATGAAGTGCTATTTTCTCTGGTGAGGCTTTGTGGACGTGAGCG
AGAAGCGTCGGTTGATTCTCCAGGGTTGTGAGAAGTGGAAAGGCCATTGGGTGAGGGTTT
ACCTCACTAATGGAGCTGACTTTCGCGTGAAGGCTGAGGAGCTCAAGGAGATGGTTGAGA
AGAATCAGCTTAACCTCAACCTTGTGAAGGAGGTTGAGGTTGATGATAACTACCAGAAGT
TCAAGCCGATGCCGGGGAGTGAAATCCCAAAGAGGTACCTGCCTTTGTCCGGTGATTCGG
GTTCTTCTTCAGATGCGGGTAAGGACAAGAAGAGCTGGGAGGTCTTCCTTGGAGTTCTCG
CTGTTCTGATAGTGCTTGGTTTTCTCTTGAGGAGGTGAGAGTGTGAGCAGGGAGGCCGAT
GGTGCAGTGATTGGTTTCTTGGCGGGTCTGGCCGTGGCGATGGGTGGTGCGATTAAGGAC
GCGCCTTATGAGGGGTTCAAGGAGAAGACGTTCTGGAGGTCGCCGTTGATTGGTGCTTTC
TGGGGTTCGGTGCTGGCGAGGAAGTATGGCCTGAAGCCTGTTCCTCTGTTCCTGTCCACG
ATTGGGTTGGAGCGCGCGACTGTTGAGGTTTACAAGCTGTACCGTGCGATGGTGAAGAAA
GACTACATTCCGGGGAAGTTCATTCACGGCGAGTGGGGAGTCCCGGTAAAATGAAGAAGG
AGAGGGTTGGGGTTGTGCCGGTGGAGTGAGGGTTAGCAGTCCTGAGTTTCTTTGCAATTA
TTTTGTATTTTCGTCAGGTTTATAGCGTTAGGTCCATGAATTTATCTTGATGACAGGGGG
TTCTGCAGTTCAGAGTAGTGGAAGATGGGGATATCCGGAAGACCCACGGGAGTGGTTTAA
ACAGTTAGTTGGTGCTCTTCCTGCTACTGAATTACTTGAGGAGTCAGAGATTCTTGTTGT
GGACATTAACTTAATTAAAGGGATTCTTAACGAGCTTCAGCAGGAACTTGAGAAAATGTC
CCTAGATGAGCTATTGGATAAGTTCTTGAGTGTGGTTCCTGATATTGCGAGCGAGGAAAG
TTACAATGAGGCTATCAAAAAGCTTGAGAAGGTGTACAAAGAGATGTTTCCTGTAGAGTT
CGGAATGTTGGAAAAGTTCAGGGAACACTCCACGCTTGAAGATAAAAAGAGGGTTTGGGA
GGAGATTTACAGGCCTACTGCTGTTAATCTTGCAGAGGGATTTGCCAGTGAGTCCGCTAG
GTTGTGGGATTATGCGTTTAGTAAAGAGGATATTTCTGATGATGAGCTTGAGGAACTGGA
TTTAATTAACCGTTGGCTGTTTTTGCTCACTAAAGTTTTTGCGATTTCATCTCGGCTTGA
GGATATGGAGAAATCAGTTGAGTTATCAAGGTTCGGCATAGTCTTGTACCTCAGGGGTCT
TAAGATACTTTACGAGACGCCTGGTATTTCCATAGGCACAGCTAAGCAGATGTTGAGACA
GGATTTTGAACTTATAATTAGGAAAATCCTTGAGAGTGGCTATGACTTCCAGAAGGCTGA
TGACTACTTGCTATCTGAGGTCTTGGAAGAGTAGATAGGGGGACATCCCAGTGAATCAGG
GGGAGGTCTGGATTGCTAAGGTGCCTTACTCGGATGTCTCTGATAGCATTGATTCAATTG
CCGATGCATTGACTCACACCAATAAAAAGAAGTCTCGGAAGAGATATGTGTTAGTCCTGG
GGGATATCCGGCCAGTATTAGTTATTAGCCGAGATGAGTACCACAAAGCTAGTTCTCACT
CATCTATTATTGCTTGTCCAATAACAAGCAATCTCCAGCGAGTAATAAAGATGTATCGCA
CGCTTAAGTCTGCGGGGTTCAGTGGGGTAACCCCTGGCCTTCTAAGAATAACAGGAAGTG
AACGAATCCAAGCAGGGTTAGACCGTGATTCTGCTATTGTAATACTCAAGGTGACAACGC
TTAATGTAAATCAGCTAGAAAACAAAATTGGGGAACTCCCCGACACTAAAGTTTCAAGTG
TTGTTAAGATTGTCAAAGAGTTCTTTTAGGAAGTTTTCTTGTCATCTGCCGTTCCTGGTC
GAGGCAGCAGCTGCCGAGCTCGCGCGGGTCCTGCACAAAAAGAAGGCACGAGAAGGCCGT
TTTAGTGCTCAAAAATGAGCGTTACGGCAGGCGTCGAGTTGTGGCCGTTCAATGGAAAAG
GCTTTTAGCCTAAAAATTTATAAACATCATTGGGTGTTTTCGTCATGGTAAAATCGGGTG
GTGTGTACGTACACTCCCAAGCGACCGGAGAGGAGCAGGCCGGAGCGCGGAAGCGGAGGC
GTCCGAGGCGCCTTTCCCCGCGTCTGTACATTACGCTACCGCCAGAAATCTATCGGAAGG
CCAAGGAGCGCTGGGATAACGTGAGCCGAATCATCGCAAGCCTGCTTGAGGTGGCTTTGG
CTGAGGATTTAACGGTCGAGGAGGTCGTGACGGCCGTAACGCTCCTTAGGAGTGGCGCTT
TGGTGGTGAATTCGCCTTCGAGCGCGGGGGTTGCCGAGCCTGGTCAAAGGCGGTGGACTC
AAGATCCACTCCCGCAGGGGTTCCGGGGTTCAAATCCCCGCCCCCGCACCAGAAACTTTT
CTGGCGAAAAGTTTCATCAAAGTTGGTAGCTTCTTCTGGAATACTATATTTCGGGTGATT
TTCTTTTCAGTTGGTCGTTCTGAGTGTGAGAACTTTTCAAATTGCTCCTTGCTTATGGGT
TTAACCTTTAAATCGACGCCCGATGGGCGTCAAAGGAAAATAAACCCTTTGAAAGGGCTG
TTTTGGTTGGTTCTCTCTTGTAAGGCTCGATTTTCCCAATAAAATCCCCCCTTCCCTTGA
GCCCTTGAGCGAGGAGCTACTAACTTTTGGTGAAGCTTTTTTCAAAAGCTTCCTTCACAA
GCGCTGGCGGAAGATGACGTGCCTTTTTTGGAAGTGCAAGTTTTAGAGGGGGTTTCTTTT
TGACCTGCTCTTTGTGACATGTTTCTCTCTTTGAAAGCGCCCGAAGGGCGCTAATGAAGG
AAACACGCTTAAAACAGGCGAGTTTAAGAGCAACCCCACCCGAAAATAAACTGTTTAAAA
CGCATGCCTAATTTTGATGAAACTTTTCACCAGAAAAGTTTCTCCGCCAGCGCAAGTAAG
GGCTGAATGGTGGGGCCGCCGGGATTTGAACCCGGGTCACGGGCTCCCAAAGCCCGCAGG
ATGGGCCAAGCTACCCTACGGCCCCCTGCGGTAGGTGCATCACGGGTTGCCTTATTAAAT
TTTTCGTCGCTGAACTGGAATGATGATTCCACGTCAACAACGCCAAAAGGAATGAGAGAG
CTTCGCATTCCAAAAAGGAGTCACGAACTCTGATAAAACTTTGCAACAGCCTCGGGGATG
GGCTGGCGAAAAGAGCGCCCTTCTCACCAAAGGGCAAAAAACAGTCGTGCACTTACCGAG
TGCAAGTTTAGAGGGGGTTTAACACCAAAACAAGGCTTTTCAAGCAGTTCCAACTTTGTT
ATTGGCGTCCGAAGGACGCCGTTTAAAGAGCGGAACACTCACCAAAGAGCAAGTAGATAA
AACCCGCTCAGAAATAAACACTTCAAAAAAGCACCTAATCTTCCGCCAGCGCTTGCGCAA
GCAAGGGCTGTAATGGTGGGCCCGGGGGGCTTTGAACCCCCGACCACGCGGTTATGAGCC
GCGCGCTCTGACCAGGCTGAGCTACGGGCCCACTGATGGCGCCGCCGCCCGGATTCGAAC
CGGGGACCGCCGGATTAACAGTCCGGCGCTCTACCGACTAAGCTACGGCGGCTCGACCCA
ATGTAGGGGATACAGGGGACGTTTATAAATTTTGCGGTTGGAAAGGGGAAAAGGTTTATA
ACTCTCAAAGGAGTCCCCTAAAGCGAGCCTGCCCCGGTAGCCTAGCCTGGCGGGGCGGCG
GACTTGTAATCCGCCGGTCGCGGGTTCAAATCCCGCCCGGGGCTCCATTCATTTCTCGAG
CAGAGCCTCAACGAGTGCAACAATCTGCCTGTGGACACCATCAACGTCCTCGAGGGCGTT
GACGATTTTAATCTCAGGAAAGCGCTCCGCGAGCTTGAGGTAGTTTTCGCGAACCTTCTT
CTGGAGCTCCACTATCTTGTCAAACTCGGTCTTTATGCTCCTCGTTCTTATGCGCTTCAT
ACTCTCCTTGACGGGAAGGTCGAGAAGCAGAACGAGGTCGGGCCTTATTGCAAAGCGGTT
GAGGTCTATCAGCCACTCAAGGTCAAGTCCCCTCGCCCACTGATAGGCGAGCGACGAGTA
AAAGTAGCGGTCCGAAATCACGACCTTTCCCGATTCAAGCGCGGGTTTTATGAGCTTGTC
AACGTGCTCGGCCCTGTCCGCCGCGAAGAGCAGAGCCTCCGCCTCGTGACTTATTTTAGC
CCCGTCAATTATTCCTTCCCTTCCACCGGTCAAGACTAGTTTCCTGATGAGCTTTCCGAA
CGGCGTGTCCGTGGGTTCCTTTGTTAGAACGACCTCATAGCCCCTCTCCTCAAGCCACAG
CTTGAGCAGCTTTGCCTGAGTTGACTTTCCAGCGCCGTCTATGCCCTCAAGCACAATGAA
TATCCCCAAGCCCGTCACCCCCAAAATGGAAGAACGTGTAAACCCCTCGGCGAGGGGCTT
ATAAAACTGCCGTTATACGGAGAGCCTCTTCATATAGTCAAAGAGCGACCACATACTCAC
GAACTCCTTCTGCTCGTCACCCTTGTAGAACTCGACGACACCGTCGGGCCTGAAGCGCAT
TCCAAAGTCGTAGTCGCCCTTGTTCAACTTGTGAAGGAAGACCTCCTTGGGCTTCGGTGG
CAGGTAGCTGGTCATCATGTCGTTCATGAGTTCGACCTCAAAGCCAAAGTGCTCGTTCAT
CCTCGGGAAGAAGAGCACCGCAGGGGTGTTCATTGCATCAACGAGGGCTTTTCCCTCAAG
CTTGAAGTTGTAGTGCTTGAAGACGTCGTGCATAAAGTCGTCAAGGGCGTTGGGGTAGTA
GACCGTCGCACCGATATCGTTGGGCTGGGCCTCGATGAAGCTCCTGCTCTCGAGGATGGC
GTTTATCTCGTCGACGTCGATCCCACTGACGTAAACCCTAACGCCACCGTAGTAGTAGAC
GTAGGCCAGCGGAAGGCCCTTCTTGTGGGCAAAGTCCTTGAGCGCTATGAGCGGAATCAG
GCGGACGTCCATTATTGTTGAACCGGTGCTGACTATGCCAACAACCATCGCCCTTTTGCC
GTAGCGCGAGATGGCCCTTCCATCCCTGCCGACTATTATCGTTCCGTGGGAGACCGTTCC
TATGGCCCTTCCAAGGAGGGCAAGCTCCTCGGGATTAAACCTCTGCGAATAATACACTTC
CACTTCCACCACCTCAATCTGGGAGTATTATACTCTCCCGACCAATCCTTGACTCGACCC
AAATCTTCACGTTCGAGCCTATCTTGCTGAAGTCCTCAATGAGCGTGTTGTCGCCGATGA
CGCTGCCGGGCTGTATGACGACGCCCTTGCCTATGTGAACGTTTTCTCCTATTATGGCCT
CCTTTATCTCGGCACCGTCCTCGATGGTCACGCCTGAAAAGATTACCGAGCGTTCAATTT
TAACGTTTCTGCCTATCTCAACGTCATCACCAATGACCGCGAAGCCCCTGATTTCCGGCT
TCCGCAGAACGCAGCGCCTGCCAGTGTAGAGCGCCCCACCGTACTCAAGGTTGCCCTTAA
GGCTTTCGGTTTTCACCTGCGGCAGGATGAGCCGTCCGAGGAAGACATCTTCCGTCGCCT
GAAGGTAGCTCGACGGCCTTCCGACGTCGTTCCAGTACTCCTTGAAGGGGAACCCGTAGA
GCGGAAGGTCGTTTTCGAGCATCCTCGGGAAGAGGTCCCTGGAGAAGTCGAAGTTCTTGT
TCTTGGGAACGTGGTCGAACGCTTCGGGCTCAAAGACGTAGATACCAGCGTTGACGAGGT
TGCTGAAGACCTCCTCCGGCCTGGGCTTTTCCTTGAACTGCTGAATCCTGCCGTCCTCGT
CTATTATCGCTATCCCGTACTGCGTCGGGTCGTCAACCTCGGAAAGCGCTATCGTGGCGA
GGGCCTTTTTCTTTTTGTGATACTCGTAGAGCGCCCGCAGGTCGAGGTTTGTCAGCACAT
CGCTTGAAACGACCAGAAAGGTGTCGTCCATGTGCTTGACGACCTTCTTGGTGGCCCCGG
CGGTTCCGAGCTTCACGTTGTCCTTGTTGGAGTAGTGAATCTCTATCCCCCACTCGCTCC
CGTCGCCGAAGTAGTCGATTATGCGCTCCTTAAGGTAGCCGACAAGAACGTAAACCTCAT
CGACCCCGGCCTCGATGAGGCTCTGGAGGGCGTACTCCATCAGGGGTCTGTTGAAGAAGG
GTATCATTGGCTTGGGCCTGTACACGGTCAGGGGAAGAAGCCTCGTTCCCTTGCCTCCGG
CCAAAATCACTGCCTTCATCTTGCACCGCACCGCTTTATTGTATCACTCTCAGTTAAAAT
ACTTTGCGCCCTTCGTCGTTCATTCACATGGATGCGTCCATGAGCCCATTGATGACCATT
ACTCGGTTTAGTAGTTGACAACTCTGCCCAAAAAATTCGACGTTATATCAGACGATGACC
CTTTAATCGCCCAGTTGATGGTCACAACGACGAAGGAACTTTAAATAGGTAAGATGCACA
CATCCGATGGAGGCGACAAAAATGGACGCCCTTGAAAAGCTTAGGGAACTCCTCCCCGAA
GAACAGTTCGAGAAGGTTAAGGCGATAGACAACCCCGAGCTTCACGCTTTTTTGGCGGAG
TGGATTGAGTGGCTCGAGCCGAGCAAGGTTTTCGTCTGCACCGACAGCGAAGAGGACGAG
CAGTACGTCCGCTGGAAGGCCCTCTACTATGGAGAAGAGAAGATGCTCGAAACGCCGAAC
CACACCGTCCACTACGACAACTACTACGACCAGGCCAGGGACAAGGCCAACACCAAGCTC
CTCGTCCCCGGCGGAAAGGAGATTCCCTTCCTCAACACCAAGGACCGCGACGAGGGTTTG
AAGGAGATTAGGGAGCTCATGAAGGGCGTCATGAAAGGCAAGGAACTCTTCATATGCTTC
TTCGTTCTCGGGCCCAAGAACTCGATATTCACCATTCCGGCCGTCCAGCTCACCGACTCT
GCCTACGTCGCCCACTCCGAGTTCATACTCTACAGAAAGGGCTACGAGGAGTTCAAGCGC
CTCGGAAGGAACGCGAAGTTCTTCCGCTTCGTCCACTCGGCAGGAGAGCTCGACGAGAGG
AAGACCAGCAAGAATCTGGACAAGAGGAGGATTTACATCGACCTCGTGGATGACACCGTT
TACTCCGTCAACACCCAGTACGGTGGCAACACCATCGGTTTGAAGAAGCTCGCCTTCAGG
CTCACCATTCAGAAGGCGGTCAAAGAGGGCTGGCTCAGCGAGCACATGTTCCTAATGAGG
GTCAACGGCCCGAACGGCAGGAAGACCTACTTCACCGGTGCATATCCAAGCATGTGCGGT
AAGACCTCCACCGCCATGATTCCCTGGGAGAACATCGTTGGAGACGACCTTACGTTTATC
CTCCCGGTCAACGGCGTCGCCCGCGGTGCCAACGTCGAGAAGGGCGTTTTCGGCATAATC
CAGGGCGTCAACCCCGAGGACGACCCGATAATCTGGAAGGTCCTGCACTCACCGGTCGAG
ATAATCTTCTCGAACGTCCTCGTCAAGGACGGAAAGCCCTACTGGAACGAGATGGGCGTC
GAGATTCCGGAGGAGGGAGAGAACCACAGCGGGAAGTGGTGGAAGGGCAAGAAGGATAAA
GAAGGCAACGAGATACCGCCGAGTCACAAGAACGCGCGCTTCACGGTTTCTCTCGAGCAC
TTCCCGAACGTGGATTTGGAAGCCCTTGAGAACCCGTGCGGTGTGGAAGTCGGCGGAATG
ATTTTCGGCGGCCGCGATAAGGACACCTGGCCCCCGGTGAGGGAAGCCTTTGACTGGAAG
CACGGTGTTATAACTATGGGCGCCTCGCTTGAGAGCGAGACGACGGCGGCGACCCTTGGG
AAGGAAGGCGTTAGGGCCTTTAACCCGATGGCCATACTCGACTTCATGAGCGTCCCGCTC
GGCGAGTACATCGAGAACTACCTGAGGTTCGGCGAGAAGCTGAGGAAAGCGCCGAAGATA
TTCGCCGTCAACTACTTCCTCCGCGACGAGAACGGCAACTGGCTCAACCACAAGCTCGAC
AAAGCGGTGTGGCTCAAGTGGATGGAGTTAAGAGTTCACGGCGACGTTGATGCAATCGAG
ACGCCGATAGGCTACATTCCCAAGTACGAGGACTTGGCAAGGCTCTTCAAGGAGGTTCTC
AACAAGGACTACAGCAGGGAAGCCTACGAGAAGCAGTTCACGATAAGGGTTCCAGAACTG
CTCGCCAAGATTGAGCGCATAGAGAAAATCTACCGCGAGAAGGTCAAGGAAGTTCCCGAG
GAGCTCTTCCGGGTTCTCGAGGAGGAGAGGAAGAGGCTCCTTGAGGCAAGGGAGAAGTAC
GGCGACTACATAAGCCCGTTCGTTTTGGAGCGGGCATGACAAGCTTTTTATTTGGCCCCA
TTTTCATATTTTTCCGATGAGGGTTGGGGAGCTCCATGGATACCCGATTTCGGTTGAGGT
TTTCCTGAGAGACGGAGAGCTCACCATGATGCCCTCAGTTTACACTCATGAAAGGGGCTG
GATGAAGTTCGGGGAGGCCCCGGGAACGGCACTCCTTGAGTGGCTCCTCCTCCTGCCGGT
CGGGCATCATGAAGGTAGCTACGTCCCACCGGTTCCGCTGAGATGGAAGTTTCGAACGGC
CAGGGACTACGTTTGCATAGCCGGGGCGTGCATGGGCTGGGATAAGCTCCTTAAAGAATC
GCTCACCATGGCATACCGGTTCCTCCGGGACTATGCAGGGAAAATAAACCGGCTCCTACT
GAAAAGCGGCCATAGACCCATTGACTACCGGGAACTGGGAAACGCGTACAGGATGGCGAG
GGAGGTTTACAGGAAGAGATACGGGGAGCCGTGGTTCCTGCTGAGACCGAAGTTTCGGGG
CAGGGTACTCGAGTTCTGGATTGACTTTTCAACCCACGATTCCTGCGACCTCGAATATGC
GTGGGGCGAGCTCAGGGTCACGGGAATCCCCCTCGGGAGCTGGCACATAGATGTGCAGGA
AGGTGCGTGTGTGGACTTCTACGGCTTCGTTCAGGAGCTCCTCGACGTGGCGTGTTCGAT
TGTTCGGGGACACCGTGAACTCCACGTTTACAACCTTGAAGACGCCCTGGACGAAAATCT
GCCCGTGAGAGAGGATTCGCTAATCATTAGAACCTCCCTTTTCTTCCAGTTCCTCGACTT
CTACTTCGAGGTGCCGCGGGAGAGGAATGTTGTAAGGATACACCTCGTGAACAATATGGG
TGACTGGTTTCCGAGGGCCAAGACGGTTGAGGTGCCCCTGAGCGATTTTATTCGCGACGT
TATCGAGCTTGGTAGGTGGTACTTTGAGAACTTCGAGGTCTTCTGGAAGGTTGAGGAGAC
AATCTCCAAGTCCACAAAGGTGGACTACTACACGACTCTAATGAACGTGTACCTCTCAAC
ACTTGGAACCATGAAGAAGAGGAGGGGAAAGGAGCGCGTTCCGGGCCCCCTCACGAAGAG
GTACCGCGCATGGACAATTTGGTGCAGGGACGACGAACTGCCCGTTGAAGTCGGGGGTCG
CACTTTCAAGCTCCGGGAACTGACTTCAGAGCCATTCAAGCTGGTGGATGAAATAAAGGC
CGAGCTAACAAAGATATACGGTAGGTACCGGAACCCCTTCTTGGAAAGGGGCGACACGTT
TGAAATCCGGCTAAAAGCCTCCCTGAAAGACCTCCCCGGTTCGGAACTCGTCCTGACATT
AGAGAGATACCATAAGGGGACGTATCAGCTCGTAAAAATCCGGGTCCTTTGAACTTCGTC
GAACGCCGAGCGACAGAGTTTTTAAGGTTCGCGAGAAATTAGTATCACCCATGATGATAC
GCGGTGGTTTCTATGGCGAGGGTTGACGAGTGCACTTATGAAACAATTCGTGAGAGACTT
CCGAGTCCGCTCAGGGGGCTCGCTGATTTAGCTTACAACTACTGGTGGAGCTGGAACAGA
AGGGCTACGAAGCTCTGGGAAAAGATAGACCCCGAGCACTGGGCCGAGTACAAGAACCCT
GTGAAGCTTCTCCTCGACACGCCCCCCCACAGGTTCCGCGAGCTCCTTCGTGATGACGAC
TTCATGAACCTCTACGAGCTCGTCATGGAGCAGTTTGAGGACTACATGAACCCGGACTCA
ACTTGGTTTTCGACCAACTATCCAAACTGGGACAAGCCGATTGTGTACCTGTGCATGGAG
TACGGCATAAGCAAGAGCCTCCCCATTTACTCCGGCGGGCTCGGCATCTTGGCCGGCGAC
CACGTCAAGACCGCGAGCGACCTCGGGCTTCCCTTCATAGCCGTCGGCCTGCTCTACAAG
CACGGCTACTTCCGTCAGGAGATAGACGAAAACGGAAACCAGATTGAGGTTTTCCCGGAG
TACAGACCTGAAGAGATGCCGATAAAGCCCGTCCTCGACAGGAACGGGGAGAGGCTCCTA
ATTGAGGTGCCGATTGAGGACAGGACGGTCTACGCGAGGGCCTTCGAGGTTCAGGTCGGC
AGGGTGAGGATTTACCTCCTCGACACCGACGTCCCCGAGAACGGCGAGGACGACAGGAAG
ATATGCGACTACCTCTACAACGCCGAGATGGACAAGAGGATAAAGCAGGAAATCCTCCTC
GGCATCGGTGGAATGAGACTGTTAAAGGCCCTGGGAATAGAGCCCGGCGTCGTCCACCTC
AACGAGGGGCATCCGGCCTTCGCGAACCTCCAGAGGATTGCATGGCTCATGGACGAGGGC
CTCACGTTCACCGAGGCGCTGAGCGTCGTCAGGGGAACGACGGTCTTTACGACTCACACG
CCCGTTCCGGCCGGCCACGACAGGTTTCCGATTGAGGAGGTTCGGAAAAGACTCGCCAAG
TTCCTCGAAGGCAGGGAAGAGCTCCTCGAACTCGGCAGGGAGGGGGACCACCTCAACATG
ACCCTTCTAGCGATTAGAACGTCGAGCTACGTTAACGGTGTCAGCAGACTGCACGCAGAA
GTGAGCAGAAGGATGTGGCAGGACCTCTGGCCTGGAGTTCCGCTCGACGAGATACCCATC
GAACCAATAACCAACGGCGTCCACACGATGACGTGGGTTCACAACGAGATGAGGAAGCTC
TTCGACCGCTACATCGGCAAGGTCTGGCGCGAGCACACGAACCTTGAAGGTATCTGGTAC
GCCGTCGAGAGGATTCCCGATGAAGAGCTCTGGGAAGCCCACCTCGAGGCTAAGAGGCAG
TTCATTGAGCTCCTCAGGAGGAAGGCGATGGAGCGGAACGAGCGTCTCGGAACCGACGAC
CCGATTCCGGCCATAGACGAGAACGCGCTCATAATAGGCTTCGCGAGGCGCTTTGCAACA
TACAAGCGCGCGGTTCTTCTTCTCACGGACCTCGACAGGCTCAGAAAGCTCCTGAACGAC
CCGACGAGGCCCGTCTATATCGTCTTCGGCGGAAAGGCCCACCCCAACGACTGGGGAGGC
AAGGAGTTCCTGAGGAGGATTTACGAGGTCAGCAAGATGCCCGAGTTCAGGGGCAAGATA
TTCGTCATGGAAAACTACGACATGGGAAGCGCGAGGCTCATGGTTGCAGGTGTCGACGTC
TGGCTGAACACGCCGAGGCGACCCCTCGAAGCTAGCGGGACGAGCGGAATGAAGGCTGGA
TTGAACGGGGTTTTGAACGCGAGCATCTTTGACGGCTGGTGGGTCGAGGGCTACAACGGA
AAGAACGGCTGGGTCATAGGCGAGGAGAGCACAGAGCCCGAGAGCGAGGCCGACGACGTT
AAAGATGCCCAGGCCCTCTACGACCTCCTTGAGAGGGAGATAATCCCGACCTACTACGGC
AACAGGCCGAAGTGGATTTACATGATGAAGGAGAGCATAAAGAGCATCGCCCCGAGGTTC
AGTACGCACAGAATGGTCAAGGAGTACATGGACAAGTTCTACTCAAAGGCCATGAGCAAC
CACATATGGCTCACGAGGGAGAACTACCGGGGCGCGAGGGAGATAGCCGAGTGGAAGGAC
CGCGTAACCGAGTCGTGGCCGAAGGTGGGCTTCGTTGACGTTAAGGTCTTCGACGACCGC
TCAGGCCTTGAGGTGACGGTTGACCTCGACGGGCTGAAGCCTGAAGACGTTCGCGTCGAG
CTCTACTATGGAGTCAGGGCGGAGGGGTACCACATAGAGAGGCCGCACATCGTCGAGCTC
AGGCATCCGAAGCGGCTCGAAGGTGGAAAGTGGCTCTACACCTACCGCGGAAGCGCGCTG
AGGCACCTCGGAGACCCCTGCTGGCACTACGCGTTGCGCGTTTACCCGCACCACGAGAAG
CTTCCCCACAAGTTCCTGCTCGGCCTCGTGAAGTGGGTTGGCCTGGACTGAATGTTCCAA
AGCCACGCTCCAATTCGAATAAAGATTTCAAATTTCTAAATTTTTAAGGGGAATCGCACG
GTAAAGCTTTTAATTTTCAGGTTTCCATTCGAAAGGAAAGCTCTTAGGGGTGGTTGGGAT
GGATGAAATAAGGAAGTGGACGCTGTACCTGATGTTCCTCGTTGCCGGATTTGCAACGGG
GATAGGAACAATTGGGCTGTTTCCCCAGTTCTGGATGGAATATGGACTAACGGGGCTTGT
AGTGCATCTGCTGTTCCTGGCCGTGTTTACGTACGTTGCTATAACAGAGGCAGAGAAGGT
CATAAAATCGGGCTACTACTTCGTTGAGCTCTACAACAAAGTTCTAAGAAAACCCGCCAT
GATGCTCGCAGTGCTGGCGATGATAGTCGTGTTCCTCTCATACTATACCGCCAACACCAT
GCTCGTTCTCCTGTCTCCAATCGTTGGAACAGGGACCATCGGAAGGCTCATAGCTAAGGT
CCTGATGGTGGCGATAGTCTTCATCGTCCTGACGAGGGCCAAGGAGAAGACGTTCACGAT
AATGGCAGCGGGTTCAATGGTACTCGTTATCTCAGTCGTCGTTACGACTGTGGCATTCGT
GTCGAAGATTCCGCCGACCGCGGCGTTTCTGGGTATGGCAAAGCACATGATAATGAGCAG
ACACCCGATAACTGTAGACCTTGTAATGGCCGCCATTGAGAAGGCCATCTACGGTGTCGG
CCTTGGATTTGCCTTCTACCTGATGCTCGGCAGTTTCATGAACGAGCGCTTCAACGCCAA
GCTCATCATTGGGGCGGGTGTTATTATACAAACCATCATCGGCCTCCTCGCCACAATTAC
GATGGTCTACGCCATAGCCCCCTCTACCCCGGAGGAGCTCTTGAAGTACGTGTACGGTGG
AGAGGAAGGAGCAATTCACCTCATGGGACAGCTCCCAACGATTCTCGCCGACTACAAAGG
TCTTCTGCTGCTGATAGCGGTTTCAATATTCCTCGCTGGAATCACCAGCATACTTCCGAT
ATCGGAAGTTGGACTCCAGATAATAGAGTTCAACACCAGAGTTGGAAGGAACAGGGCAGC
CATGTATCTGATGGGACTGGTGCTGCTGGTGGGCGTTCCAGATTCAGTACCCAGCTTGGC
CCAAGCACTGTTGCTCGGGGTCTCTACCGCAGTGTTCTTCACGGCAGTTTTTGAGTACAT
CCCTGTGATTTCAAATAACGTTGAGCGGGTTACCGGAATTCAGCCAAGCACCACTCAGAA
GGTAGCGGGGACCATTCTCTTCGTCGCCCTCATACCAATGGGGCTCTACTCCCTCTACAC
AACGGTCAAATCTGGAGGGGTTAACTGGATTGGTGCCCTGCTCGCAGTAGTGCTTGTTGG
ATTCGGTGCGCTGGGCAACGAAATATTTGGAAAGAAAGAATGAATCACTTGTGGGCGAAA
ATCGCCCTGACTTTTCCATCTTTTACCTCGTCTATTCTCACGAAGCCGAAGCGCTCGAAC
TGGACGACGTCATCGACCTTAACGTCGGCGTCGCTTTCAAGGAGCCCCTCCCTGATGATG
AGCTCCTCGCCCTCGGGAACCCAGACTTCACAGGGCTTGCCCTCGGTGACCCAGTGAACC
ATCCTCCACCTGTTCTTTCTGGCCACTTCGTAGTCCACACTGTGGAACCTCGCCTTAATG
CCGTCCTCGTTCACCTCAAGGATTTCGACGTTGAAGAGGTCCTTAAGGCGGACGAAGTTG
CCGGGCTTGAAGAGCTCCATGTCGTCCCTGGAGACGTAAACCGGCTTTCCGGGGACGAAT
TTGAGCCTCCTAACGCCCCTCTCCGGGTGGTCTGGATGGAGCGGAATCTCGGCTGTGAAT
TCCTCGTCGTAGCCCTCTATGTACATCGGAACCGGGTCGGCGACGAAGAAGTAGCGGTTC
GCTATCGGCTCGATTATGCGCCTGTTTATGGCGGCGAGGTTGTCCCAGCTAACTGTGGTG
TCGCTTCTCTTCAGACCGACCTCGATTATTAGCTCCCTTATCGCCTCGGGCCTTATTCCG
CGCCTCCTCAGGGCCCTAATCGTTCCGAGCCTCGGGTCGTCCCAGCCGAGGTATTTACCT
TCCTCGATGCCCTTCCTCGTCTTGGACTTGCTGAGGATAACGCCCTCGATGCTCAGCCTG
CCGTGGTGCACCGTGACCGGATACTCCCAGCCGAGGTACTCGTAAACGTACCTCTGCCTC
GTCTCGTTCTCAGCGTGCTCCTGCCCGCGGAAGATGTGTGTAACGCCAAGCTCGTGGTCG
TCTATCGCTGATGCGAAGTTGTAGAGGGGCCAGACGCGGTACTTGTTGCCGGTTCTCGGG
TGGTTGGGGTTGTCTATTATCCTGAGCGCCGGCCAGTCCCTAACGGCGGGATTCGGATGC
TTGAGGTCGGTCTTTATTCTGACAACCGCTTCGCCCTCCCTGTACTCTCCGTTGAGCATC
TTCCTCCAGCGTTCGAGCTGAACCTCAACCGGCTCGTCCCTGTGGGGGCAGGCTATTCCC
TTGTCGCGGAGCTCGCGGAACTTCTCCGGCGGGCAGGTGCAGACGTAGGCCTTGCCCATC
TTTATCAGCTTCTCAGCGTAGTCGTAGTATATCTCGAGCCTGTCGCTCGCTATGTGTATC
TCATCAATCTTGAAGCCGAGCCACTCCAAGTCTTCTTTAATCCACTCATAGAAAATCGGT
TCCGGCCTCTTGACCTTCGGGTCGGTGTCGTCGAAGCGTAGTATGAACTTGCCGTCGTAC
ATCCTCGCGTACTCGTGGCTCAGAATAGCTGCCCTCGCGTTTCCAAGGTGGAAGGCACCG
TCGGGGTTGGGCGCGAAGCGGGTGACGACCTTTCCCTTCTCCGCCTTGGGAAGCGGGGGA
AGGCCCTTCTTCTCCTCCTTCTTGGCCTTTTTCTCCTCGAAGAACTCGGGGTAAAGTTCT
CTCAGCTTCGCCTCCTGCTCCTCAACGGAGAGGTTATTCACCTTCTCGACTATCTCGTTC
ACGAGCGGGATTATCTCCTTGGCTTTTGGCCTCAGCTCGGGGTTCTCACCGAGGACCTTC
CCTATGACCGCCTTCGGGTTCGCCCTGCCCTTGTGGGTGTAGGCGTTGATGAGCGCGTAC
TTCCAAATTAGCTCCTCCACCATCTTTAACCACCTGTGGGGGAATGGGGAAAGCGGTTAT
AAAGGTTAGTCCGAAATTCCAAAAGAGAGATAAACCTAAACGTTAAAATCTAATTTACGA
ACGTTACGGTGGGGTGACCATGGAGCTACTGAGCACTGGAATCAGGAAACTCGACCGTGC
AATAGGGGGAGGCCTGATTCCAAACGGCAACCTCCTGATAATTCACAACACCTATTCAAC
CGGCTGGACAATAGCCTTTGAGATTATGAGAAATCGAGTTGAGATGGGAGACTTCGGAGT
TGTAACGAACACCGTTTTGCCCCTCTCCACGCTGGAAATTGAACTCGTTCCCTCCGGCGT
TGACCTCCGTGCCCTTGGTGAAAGCGGGAACCTGGCGGTCATAGACGTCTTCGGCTCCCT
TCACGGTATCAAATACAATGAAGACTTCGTTTACTCCGGGGAGAACCTCTCAGCAGACAC
GTTCGTTCCCAAGTATTCAATGCTGTTCAGAACAATTGAGCAGGAAAAAATGGGCGACCA
GCGGGTTGTTCGCGTGGATTTCACACTCGATGGCTTTGCGTTTTTCCTGGGGGAGAGGAA
CACACTGAGAATATTTCAGAGGTTCATGGCACTTAGCGAAGCAGACGGTAGGGAGTCCAT
AAACCTGTGGGTTCTCAACAGGGACAGAACATCGGGGAAGTTCCTCTCGTGGTTCTCACT
CTACGCCCACTACGTTATTGAAGTCGTGTCACGGGAAGGCATGGGAGAAAGGCTTTACGT
GAGGAAAAGCCCCCTCCTGTACACCCCAAGAGAGAAGGGAATGTCAATAGAAAGGGGGAG
GAGCGGAGTAATCCTCCGCTAATCACTCGGCGAAGGTTATTATCTTGAGCTGGACAGGCC
TTCTAACGACGTTGTACTTCCTCGCGCCGATTAGGTAGCGAACGCCGGTTTCGCTGACGG
TATCTATGAGCCTCTGGGTGATGACGCCGTTGAAGACGACCGCGTAAACGTCCTTGCGCT
CCTTGAGCTGGTTCGTGAGCTCCCTGACCGGTATCTCGGCTATGACGTTCTTGTTCTCGT
CGAGGAGGAGTGCTATTCCGTCCTTCTTAACGCGCTCGATGAACTCGCCGAACTCCTCAA
GCTCTGGAACGCGGGCCTTCTCGATGGGCTTGACTATCTTCTCCTCCTTGGGCTCTGGCC
TCTCGACTTTCTCAACCTTCTCCGGCTTCTTTTCCTCGACTTTAACCGGGACGACCCTCG
GCTCTCTCGGCTCGACCTTCCTAGGCTCGGGCTTCCTCTCTTCCCTTTCCCTTATCAGCT
CGTAGAAGCTCTTGCCCTTGTTGAACATCTCGTTGATGACCTGCTCGGCCGGAACCTTGC
TCCTCAGGGCCTTGACTATCTCTTTCTTGGTGAGTTCCTCGACTTCCTTGCCCTCCGGGG
CACGGGCAACGTAGTCAACGTCGGCAACCTGGAGGAGCTCCTTGAGTATGAGCTCTCCAC
CGCGGTCGCCGTCGGTGAAGGCGGTAACTATTCTCTCCTTGCTGAGCTTGATTATGGTTT
CCGGAATCGAGGTTCCCTCTACCGCTATCGCGTTCTTTATGCCGTGCTTGAGCAGGTTGA
GAACGTCGGCCCTTCCCTCAACGACGATGATTGAGTCGGAGAACGGAACGTGAGGCCCTG
CGGGAAGCTTCTCCGGCCCGTACTCGATGAGCTCTTTCGCCCTGACGGCCTTCTTGACCT
CCTCGGTGAGCTCCTGAGTCTCGGGAATCTCCTGCTCCATGAGGGTTTCAAGTATCTCCT
TGGCCCTCTCGATGATGTACTTCCTCTTGGTCGCCCTGACGTCCTCTATGCGGAGGACCC
TTATCTTGGCCTCTGCCGGACCAACGCGGTCGATGGTTTCGAGCGCCGCGGCGAGGATTG
CAGTCTCGACCCTGTCGAGGCTCGACGGGACGGTAATGGTTCCGTAGGTCTTACCGGCCT
TGTTGTGAACCTCGACGCGAATCCTGCCAATCCTTCCGGTCTTCTGGAGCTCCCTCAGGT
CAAGGTCGTCTCCGAGAAGACCTTCAGTCTGTCCGAAAATAGCACCAACAACGTCGGGCC
TTTCGACGATGCCGTTAGCCTCAAACTCGGCGTAGATGACGTATTTGGTCGTTCCGAACT
CGTCTTTTCCTGACATGAAACCACCCTCTTTAGCCTTTTTTCGTTTTTCAGCCAAAACCT
GCTGGAGTATCGTCTTCTTTCTCTTCATCGAATCCCCTCCAGCCGGGGGTCAGAAACGGA
GATTACCTTCAGGTAGAGGCCGTAGAGGTCTTCAATGCCCTTGATGTCCTTCTTGACCAG
CTTCTTGAGCTCCTTCCGGGTTTCCACGTCCACCCTGCAGGGGTAGCCGGCCAGGTAGCG
GAGGAGCTTTTTGGCCAGCTCCTCCCCCTTTCTGTCAAAGTCCGTGAGTATCTTGACTTC
GCCGTAGGATGAGGCGATGAGCGCGACCTCTGGTAGAGGCAGGCGGGAGAGCCTGATTAT
CTCCGCTCTGACCCCCAGATTCCTCAGAGCCACCTCGTCTCGCATGCCCTCAACGATGAG
GGCGCCTTCAAACTCTCGCAGTTCGTCTATAAGCTCCAGGAATCTTTTATAGTTTTCGGC
GTACATAACGCCCTCGCCCTTCAGTACTCCGTGAAGTTAAAAGCTTTTGGGTCAGGGACT
CAGCAAGAACCAGAGGCGGTAGTTGCTTCTCCTGCCTAGTAAAATCGCAATCACTGGACC
GATTACGAGCAACGAAATCAGCGCATCGCTTCCAATCTTGGAGTTCTTGAATACAGTTAC
GCCAAGAACGATGGCCAGCACAAAGCCCGCCAAGAACCCGATGAGGCCGTACAGGAGTGG
ACCGCCCAGGGTTGGTTTGATGGAAATCACGTAAAGAAACCCCGCCATTAACAGGATTAT
TCCGGGCAACGTGAGGTCACCGGTAATTGCATAGATGAAGATGGCAGACACCACAACGGC
CAAGGCAGGACCCACGTTTCTCATACCCATCATACAGAGAATCGGCGTTAGGTTACAAAA
CCCTTTCGTCAGCAGACTGAGTTTATACTTCCGTGGTAGCTCATCGGCTCCTCGTAGAAC
TCCTCTATCAGCTTCTGGAGTCTTTTTGAAAGCTCTATCTGAATCCCCCACGAGCCCTCT
ATTTTTCCCCTGGCGGCCATTCTACCGAGGAACTTCTTCATCTCCTCGCTCAGCGGACTC
GGCTTGCACCGCGCCCAGGGAGTTCCAGGAAGGGGCATGAAGTAGTGCGCCCTAACCTTC
CCGCCCTTCCTCATAATCCACTTCATCAGCTCGATGCTCCTCCTCTGGCTCTCCGCGCTC
TCGTTCGGCAGGCCGACGATGAAGTCAACCACCGGCTCGAAGCCGTACTCGAGCATGTAC
TCAACGGCCCGCTGAACGTGCTCGACCCTGTGGAGCCTGTGCATGGCTTTGAGCATGGCA
TCATCTCCACTCTGGGCCCCAATAGCTAGCCTCCTGTTGTCGGCGTAGTCAATGAGCAAC
TCTAGCGTCTCAGGAAGGACGAACTCCGGCCGAACCTCGCTTGGAAAGGTTCCATAGAAT
AGCCTCCTGCCCTCTTTCCTGAGGGGCTGGAGGGCCTTGAGAAGGGCCTCAAGCTTGTTG
AGCTTCAGTATCGCACCCGGACTCCCGTAGGCGAAGGCGTTCGGCGTTATGTAGCGCATG
TCCTTCATTCTCCGTGAGTACTTCACAATCTGGTCTATGGGCCTGTGCCTCATGCGGAAG
CCCTTGATGTAGGGAGTTTGACAGTAGTAACAGCGGAAGGGACAGCCTCTGCTTATTTCT
ATCGGCGAAATCAGGCGGACGCTCTCCGGATACGGTGGAAAGCGCCAGAAGTCCTCGACC
TTCGCGAAGCCGGTAAAGGTAAACTCCCCGTTGAGGTAGAAGGCGAGACCCTTCACCTTG
GCGAGCTCGGGGGTTATTCTGTAGTTTGTTCTCTTCAGGGTCGTTAAAAGCTGGTATATT
ACCTCCTCACCCTCCCCGATGACGGCTACGTCAAAGCCGAGGACGTTGAGCGTGTGCTTT
GGCATCGCTATCGCATGATAGCCTCCCGCCACGAGAAGCGCGCCGTTCTCCTTCAATAGC
CGGACTTCCCTCGGGAGGTCGCCCCAGATTTCCTCCGTGAAGAAGGAGTAGAGGACGACT
TTGGGTTTTGCCTTCAGAATCTCATTGAAGTCCTTAGTTATTAGGAGCTCGCCCAAATCG
AAGCCCTGGCTCTCAAGGGCTCCAAGGAGGTGGACGAAGGCGTTGTGGTTGCGCCTGGTC
ATTCGAACGGCTATTTCCGGCATGGTCGAAAGCGCGAGAAGAGGCTTAAAACGCTAACGG
TTTGAAATGGGTAGAAAAGCCAAAAAGGCCATCAGGCCTTGATGGCGAGCTTGATGTCCT
CGGCCTTGACGGTCTTCCTGCCGGCGTGCCTGGCGAACTCGTTGGCCTTCTTGGCGAGCT
CGATGGCGTACTCCTCGAGGTACTCGGCGAGGACCTTGGCGGCCTCCTCGCTGACCCTCT
CGGCACCGGCCTTCCTAATAAGCCTGTCAATCGGGGCAATTGGAAGCTCGGCCATTCACA
ACACCTCCGTAAAAGCTTTTTCGGTATCCTCTAAGCAATCGGAGGTATATAAACCTTTCG
GAAAAGGAGCCCAGTTCTGCCCTTAAATCGGCAGTGAACCTAAATATACATGTCATTTTG
ATGTGAAAAATTGGGAAATGGCCATAATGGCTCGAAAGTTTGTGACAATTGTCGAAAAGG
GGGAAGAAGACGTTACCTGGGTAGGGGCATTAAAACATCATTGGAACCCGACCACAGGGG
GAGATTATGGAAAGAAATGTTACAGCAGAGACTAGCTCTTTTTCACTCCCTTCCTCTTAG
AGAGAGCGATTCCAGCGCTTCCCTGATACCTTCCGCGATAGGGATTCCTCGCAGGCCCTT
CAAGGCGGATGAAGGCAATCTGAACGAACCGCTCCCCGTAGGAGAGCTCAACCGGCTCCT
CCGAGGCGTTGTAGATGCCGAGGGTCAGCTTTCCGTCCCAGCCCGGGTCAACCCAGGCAA
AAGACCCAATCAGCCCTTCCCTCGCGAGACTGCTCCTCAGCTTCATGTCTCCCATGACGT
CGTCCGGAAGCTTGATCCTCTCAAGAGTCAAAACGAGGGCGTACGTTTTGGGGGGAATCA
CGAAGGTCCCGAGCTCTTTAACGTTCAGAATTTCACCGTTGAGGTAAGCCTCATCGCCAA
CGCGAAGGTCGTAGCCAGCAGGTTGCAGGGACTCCTCAGAGAAGGGCTCGATTAAAATCT
CCTTTCTTATCTTCCAATCGGGGAGCATCATACCAACCACCGCTGGGGATTTAAGGCGGT
GGTATAAAAATAATCCGGCCGATGATGAGCGGTTGGCCCGGCACCGAGGGGTGCGGAGGG
CCACCACTCCTGAGGCCGACAAGCTTTGCTTGCGCAAAGCTTGACCAAAATGGTTTAACT
GTCCAAAAGGGCAAAAGGAAAGTTGTATGCGTTATCAAGCAGTCCACTGGTTCGGGGTTT
ACACTTACAATATCTCCTGGAGAAGGTGTTTAACTTAAAAGGGTGCTCGGAGGGCGCTAA
TGTGAGAAAAACACGCTTAAAACTGGCGAGTTTGGAAGTAAACTCCCCTGAGAACAAACC
ATTCAAAAGGCATGCCGGCTTTGATGAAACTTTGCTGGGCAAAGTTTCTTAACGTGGGGC
GAAGCCCCACTCGGGGGTTTGAGAGTACAGGAAGCTTTGGAAAAAGCTTCACCAAAAGTT
AGTAGCTCCTATGCAAGGACTTGAATGGAGGAGATTTTGCTCGCAAAATTGCACATTTTC
AAAGGAGAACACACCAAAACCGCCCTTACAAAAGGGTTTACTCTCTCTTGACGCCCTTCG
GGCGTCGATTCTAAAAGATAAACCATTTATCCCAAGAAGCAATGTCAGATGGTTCTCACA
CTCAAAACGGCCTATCAATAAGGAAAATCTCTCAAAAGTTAACTCTGAAGAAGGAGCTAC
GAACCTTGGTCAAACTTCGCGCAGGCGAAGTTTGTAACTGGCGGGCCGGGCGGGATTCGA
ACCCGCGACCTTCGGCTCCGAAGGCCGACGCCCCATCCAGGCTAGGCCACCGGCCCACCC
CTGATGGTTCCGATGGGCTAAACATAAACCTTGCGGTTCGCGAAAACCTTTTAGGTTACC
TCGGCCAATGTTAATTGGGGAAAAGGAATGAGAAGAAGCACAAAAGTGCTCATCGTAAGT
GGGGTCACCATCGCAGGCTTTTTCGCACTGGCACCGGCGCTTCCCCTTTATTCCCTGCTG
GTGCGGAGATATGGAGCAAGTGCAGTGGATACAACAACTGTGGTTTTAGGACTTATCGGC
CTAATCACTTTAGTTGTTGGAGTAACACTCAGAAAGTTTGAGAGCCTTCCGAGAAACGTT
GCCCTGTACGAGACCGCAGGATTCTTGATGCTTGGAACCTTCGGTGTGGCTTGGATAAAC
GCACTCAACGGCCTCAAGAACACGGTTGAAAAGGTTGTCGTTTCCGTCCTCTTCTTTGTA
GCTTACGTGGTCTTTATGGAGTTGCTGAAGAGAAGGCTCAACCCAGACAGATACAGAAGG
ATGTGGAAGACGATTGTTGTCTTCAGGAAGCGCTGAGAAAAGTTTTGAAAAGCCCGCCCG
AAGGCGGACAAAAGGGAAGAGGAGTTCAGCCGAAGAGGGCGCCGAGACCAGCGAGGGCCT
CCTCCTCGCTGACCTCTTCCTCTTCCTCCTCTTCCTCCTCCTGGGCCTGCTCGGCACCGC
CCTCGGCGGGAGCCGGAGCGGCGGCGACCGCGACCGGAGCGGCGACCGGCATGGCGGCCT
TCTCGATGACCTCGTCGATGTTGACGCCCTCGAGCGCTGCAACGAGGGCCTTTATCCTGG
CCTCATCCGGGGTGACTCCAGCGGCCTCAAGGACGGCCTTGAGGTTCTCCTCGTTTATCT
CCTTACCAGCGGCGTGGAGCAGCAGAGCGGCATACACGTACTCCATCTTTTCACACCTCC
AATCATCTTCATTCCTTTATTCACACGTGTGCGAGGGAAAGTAATTCAGCCGAAGAGGGC
GCCCAGTCCGGCGAGCGCATCCTCCTCGGATGCCTCCTCTTCTTCCTCTTCCTCCTCGGC
CTCCTCAACCTTCTCCTCGGTTGGCTGAGGAGCCGCGGCAACGGCCACTTGGGCCTGAGC
GTTTAAAAGCTCTTTGGTCTTCTCGTCAAGCAACTCCTCGGGCAGGTTCTGCGCTATGAG
CAGGACGGCACGGAGAGCCCTGCCAAAGATGTCCTCGATGGTCTCAGGCGTGATGTAGCC
AGCTTCGACTGCAACGTTCTTGGCTCCAAGGTAGGCCTTCTGGATGATGGCTTCGATGGT
CTGCTTGGTCGGATAGGCGGTGTTAACCGACAGGTTGAAGGCGTGCATGTACGCCTGCTG
GAGCATGTTGATGTACTCCTGCTCGTCTATCGCGAGGACGTCCGGGGTGTAGACAATGCC
GTCCTCGTAAGCGGCGAGCAAGTTGAGACCGACCTCGAGGGGCTCGATACCAAGGGCGTT
GAGGATTCTCGCGAGCTGTTCGGTTATAACCTCTCCCGCCTTGAGGACGGTGTGGTCCTT
CTGAATGCTAACCTTACCCTTCTCAATCCTCGCGGGGATTCCAAGGGCCTGCATCTCACC
GACGAGCGGGCCCGGTGGAATCGAGGTCGGTCCGGCTGGAATGACGACGTCCTTGGGAAC
GACCGCTCCGGGCTTGGCCGGGGCGGGGGTTTTGCTCTCCTCGAGGAGCTTGTAGAGCTT
GAAGGGGTTCATCTCGGTGGCGAGTATCGCCGCTCCTCCCTCGATGTAGTCGGCGAGCTT
CTCGAGGTCCGGCTTGTTGAGCTCCTGGGCGGCCCTCTTTATGGCCAGCTCGATGAGGGT
GTTCCTGCTGACCCTGAGAAGGGCCTTCCCGCGAAGCTTGTCACGCATCTTGCTGAGCGG
GTAAGCGGGGACACCGGCCACGTCAACGAGGGCAATCACTGGGTGGCTCTTGATAATCTT
GGTGAGTTCTTCAACTTCCTTCTTCTTCCACTCGGCTACGTGGGCCATCTCCCTCACCTC
TCAACCTTAACGGCCGGGCCCATTGTGGTCTTCACGTACACTGACTTCACCTGGTTCTCT
CCGCGCTCGAGCTTGTTGATGATGGCGTTGAGAACCGCCTCGGCGTTCTCAGCGAGCTTC
TCGTCGTCCATGTCCTCGGTGCCTATCGGGGCGTGGACAACCGGGTTGTTCTTGAGCTGT
ATCCTGACGGTCTTCTTGAGCCTTGCAACTATCGGCTCGAGGTTGGTCATGGTCGGCGGA
ACGACCTGCGGCATCTTGTTCCTCGGACCGAGGTACCTACCGAGGTACTTACCTATCTTG
GGCATCAGCGGAGCTGCGGCAATGAAGAAGTCGTAGCGCTTCGCTAATTTCCTCGCTTCC
CTCGGGCTCTTCGCTATCTCCTCAAGCTGCTCTCCACTAATCACATCAAGCCCGAGCTTT
TTAGCCGCCTCAGCCACGGCACCATCAGCGATGACCGCGATTTTTGGCTCCTTCCCACGA
CCGTGGGGCAGTACAACCTCAAGCTTAAACCTGTTCTCCGGCTTGCGGAGGTCGATATCC
TTGAGGTTGACTGCTATCTCGACGGTCTGTGTGAAGTTGCGCGGCTTAGCCCGGGCCTTC
GCCTCCTTCACCGCTTCCACGAGTTTCTGCCTGTCGAAGGCCATTTACAGCCCTCCCTTT
CGTTTTCGATTTGAGCCGAAAAAGTCAAAGATGCCTAAAAGGAGGGATTTTTAAAGTTTT
CCCTCACTCCTCGGCTTTCTCAAAAATCTCGTCGTAGAGTCCTTCGTCAATCTCCCTCTG
AACTTCCCTTGGGTCCTTGCCTTCAACCGTAACGCCCATGCTGAGGGCGGTTCCTATGAC
TTCCTTGGCCGCAGCCTTGAGGTTCGGTGCGAGCATCTGGTCAATCTTCATCTTGGCTAT
CTTGACGACCTGCTCCATGGTGAGGTTCCCGACCGGAGTGTGGCCGGCCTCGCTTGAGCC
CTTCGGAATGCCGAGCTCTTTCTTGATGAGCTGGCTGGTCGGGGGAATACCGACCTCAAT
CCTGAAGGTCTTCTTCTTGGGGTCCTCAACGATAATCTTGACGGGAACCTGCATTCCCTC
GAATTCCTTGGTGGCCTTGTTTATCTCGTCAACGACCTGCTTAACGTTCAGTCCGAGGGG
ACCGATGGCCGGACCGAGCGGGGGTCCGGGTGTGGCCTTTCCACCTTCAACGAGGACTTC
GACAACCTGTGGCATTCATCTCACCACCTTTACTTTTGTCTCGGGCCTGTCACTCCTTCT
GGCGTTTGCTTATAAGTCTAACGTATTCGCCCCTCACCGTGACCGGTATCGGGACGATTG
AGCCTATGAGCTCGACGACAATTTCGTCCTTGCTCTCGTCAACCCTGACGACCTTGGCCT
TCTCACCCTTGAACGGGCCGGCTATGAGTTCGACGATGTCGCCGGGCTCGAAGCCGCTGA
CGGCAGGTTTCTCCTCGAGGAAGTGCTCTATCTCGTGGAAGGGAATCTCGCCGGGGAGAA
CGCGCTTCGCGTGGCGGATTCCCCTTATGGCCTCGTCAACGGCGCTCTTGTTTGGGGCCT
CCACGAATATGTACCCCTTAACCTTGCTTGGCGCAAGGATGGCCTGAATAGGGATGTTGT
AGGTCTTAGCCTTGCTGTAAACGAGGTTCGCGGTCGTGGTTTCCTGGCCCACGGTAACGC
TGACGGTGAATATCTTTCCCTCGCTCATGGCGCAACCCTCACGAGCCCGTGATGAAGTAA
CCGACCATCCTGATGAGCATGCCTATGAGGCCTATGAGAATCATTCCAATGCCGGTAATC
TTGACGGCTAGCTTAAACTCCTTCATTCCCGGCTTTCTCGTAACGAGGAGTACCCTCTTG
GACTCTGAGAGGAACGTTTTAATCTTCTCGATGGTGCTCGTCACTTCCTTCACCCCTCTA
AAAGTTTAAAGGATTCAAAGCTCGTCGAGGTCGAGCTTGATGGTTCTCTTCTCTTCTTCA
CCGAAGTAGGACTTCTCCTCTTCCTCGGCGACGGCGTACGGCGAGCTAACGCCGGTGACA
ACGAGGAGGATTCTAATCATCTTGCCGAGCTCCTCGTCGAGCTGGATACCCCAGATGACC
TGCGCCTCGGGGTCGAGCTTGCTGGTGACGAGTTCGATAATCTGCTGTGCCTCCTCGAGC
TTGACGTCGCTTCCGCTGATGCTTATCAGAGCGCCCTTGGCACCGCTTATGTCCACGTCG
AGAAGCGGGCTGTTGAGTGCCTGCTGTGCCGCTTCGAGGGCCCTCTTCTCGCTGTCGCTC
TCGCCGATGCCTATCATCGCAACACCGCCGTCCTTCATGACGGCCCTTACGTCGTTGAAG
TCGAGGTTGACAAGGCCAGGCTTGGTGATGAGCTCGGTGATGCCCTTGACGGCCTGGACG
AGTATCTCGTCGGCGACCTTGAAGGCCATGTGAATTGGAAGGTTCGGGGCAACCTCCATG
AGCTTGTCGTTCGGTATGACGATGACGGTGTCGGTGTTCTTCCTGAGCCTCTCGAGACCG
TACTCAGCGTTCTTTATGCGCCTTATGCCCTCAACGGTGAACGGAAGGGTAACCACCGCA
ACGGTGAGTGCACCCATCTTCTTGGCTATCTCGGCAACGACCGGCGCGGCGCCGGTTCCG
GTTCCTCCACCGAGACCGCAGGTGATGAAGACCATGTCCGCGCCTTCAAGGGCCTCCCTG
ATTTCCCTCTCGCTCTCCTTCGCGGCTTCCTCACCCATCTTGGGGTTGTTGCCTGCACCA
AGGCCCCTGGTAAGCTCTTTTCCGATGAGTATCTTCTTGTGGGCCCTAATCTTGAGAAGG
TCCTGTGCATCGGTGTTGATTGCGATTATCTTAGCGCCCTCGATTCCAACCTGCATCATC
CTGTTAACGGTGTTACAACCGGCACCGCCGACACCGACGACGTATATCTTGGCCTGAATC
TGCTCAAGGAGCTTCTTAAGCTCCTCATCTATGTCCGACTGGGGCTGAACCTCCGGAACG
GCCTTGGGCTGGGCCGCCGAGGTTCTCTCAATGGCGTCCTCAATCAGCTTCAGCATCTTT
TCACCCTCCGAAGAGTTTAACACCCTTTGGAGTTTGTATGGGAGTGGTATATAAACTTAG
CTAACCCGAAACTGAACTTAACTGGCCCGTAGTCTCTTTAAAGGTTTCGGCTCAGTCCCT
GATGAACTCAAGGCCGAGCTCCTCCGCCAGCGACCTTGCGAGTTGCCTCGTCTCACCCTT
GCTTCCCTTCCAGTCAACGTATATCGCCTCAACTTTTTCGGCGGTTCTCTCAATGGCCTT
CAGGAACATCTCCCGGGAGAGGGGATGCGCGTACTTCGGGGCTATGTGGCCGAAGGCTAT
GTCGGTCTCAAGGGCGCGCTTCGTCTGCTTCGGCGCGTAGTGACCGCCGCCTATTCCGAT
GGCAACCTTGAACTTGGCTTTTTCGTAGTTCTCAAGGACGTAGACAATTGTTTCGGCTAT
TATCTCGCCCGCCCTGTCGTTGGCCCACTCCTCCTCGCTCGAACCAATCTCTATGAAGAA
GCTCGGAACCTCGAGCTCGCTCGGCCCGTGGTGTGTTGCTTCGTAGCAGACGGTCCAGCC
GAGGTCGTTCAGCTCGTTCATCTTGAGGAGGGCAAGCTTCATGGCGCTCGGCAACGCTAT
CGCTAGGCTCTCGTCCTTCCCGCCGTACATGGCCTTTCCCCAGTTGCCCGTCACGTGGGT
CGTCAGGGCAGGCAACTTCTGCTTGCTTGAATGCCTGGAGGCGAAGGCTATCACCTCGGG
CATAAAACCGAGCTGAGCCTCTATGGCCTTGTCGAGGTTGTCGTAGTAAATCATCTCGTC
GTTGGTCGTGAGTATTAGCGTCTCACCGCTCCTGTAAACGGGGTTACCGTCGAAGACCAT
GTCGGTTTCCTTGAACCTGAAGTTCTCAATGAGCTTCTCCATTATGTTCATTGAAGCCCT
GTCGATTTTCGTGGTCATGATGACCTTCATGGCTTCCACCGGGGCCAGGTTAGTGGGGAG
GTTATAAAACGTTATGGCGATAGCCGCGGGAATGTGCAAAATATATCCATTCACCTTCGA
AAATTGAGTAATAACAATAAACCATGGGCCGCAGGTTTTTCGAAGTTGTAACGCAAACTA
TTTAAAAAGGGAAAGTACACTAATAGACTAATATGGCCATATAGCCATATTGTGCACATT
GATGTGGAGGTGGGTGGTTTGAAGAAGTTAACAACCCTGGCCCTTGTGGCCGTTTTGGTT
CTCTCAATGGTCGTCGCCGGCTGTATTGGCGGGCAGAGCTCGACAGAAACCCAGACCGGA
ACCTCGGGAACGTCCGGGGAAACGACCTACACAGGAACTATAACAATCTACACTGGAGGA
ACCAGTGGAGTCTACTACCCGTTGGGCTCCAAATACGCGGAGCTCCTTAACAAGGCTGGA
ATAAATGCCAAGGCCGTCACGAGCGGTGCAAGCGTTTCTAACGCCAAGGCAATCGGCGAC
GGCAACGCCCAGGCCGCGATTATGCAGAACGACGTGGCTTACTACGCCTACAACGGCCTT
TACATGTTTGAGGGAAGCGCGATAAAGAAGCTTCGCGGTGTCGCGGCACTCTATCCTGAG
ACAGTTCAGTTCGTCGTTAGGGCGGACAGCGACATAAAGAGCCTTCAGGACTTGGCCGGA
AAGAAAGTCGCAATAGGTGCCCCGGGAAGCGGAACGGCCGTTGCAGCCGAACAGATTCTT
AAGGCGGCCGGCGTCTGGGACAAGATTCAGAAGGTCAACCAGAAGTTCAGCCAGGCCGCC
CAGGCCCTCAAGCTCGGCCAGATTGACGCGGCAGTTATAGTTTCCGGAGCTCCGACTCCG
GCCATAACCCAGATAGCCGTTACAACGCCCGTTAGGGTCATCCCGATATCAGACGATATC
CTCAACAAGCTCAAGAGTGAGGGCTACATCTTCTACGTCAGGCAGGTTCTCCCGAAGGAC
ACCTACAAGGGAATGACCGAGGATACTCCAACCCTCGCCGTCAAGGCGATTCTCGTCGTC
AGCGCCGACCTTCCGGAGAGCGTCGTCTACGAGATGACCAAGGTGCTCTTCGACAACGTT
GACCAGCTCCGCGCAGTCCACCAGAAGGCCAAGTACATAAGCCTCGATACGGCCCTCGAC
GGTATGAGCATACCGCTCCACCCAGGTGCCTACAAGTACTATGAGGAGAAGGGCCTCAAC
GTCCCTGACAACATCAAGCCACCGAGCGGGTGAGGGTCTTGAAAAGGGCCCTTTTCTTTT
TTGCCATCATACTCCTCGTCACAGCCGTTTTTCCTGTTAATTCCCTGGTGATAACGACTA
AATCATCCTCGTACGTTTATCACCTCGGTGAGGTCTGGCTCAGGATTGAGTACAACCACA
GTGTGGAGCACAGCGAGGTAATCGAGGTAATCGAGGTCAACTCAAGCGGGATGTTCGTCA
GGAAGATGCTCTGGAAGGACTTTGGGGCCGGCCTTCCGGAGGACATCCAGGGGAGGGAGG
GCGACTATTACTACAAGGTCATCGACCAGCCACTCGGGAAGAGCCTCGACTACTGGTTCA
TACCCTTCAACCGGCCTCAAATCGTCGTGAACAACGCGTCTGTAATCAGGCCACCGACCC
CGGGGCTCGTCCATTTCCGGGTTGAGAGGTGCCCCCTGATTCTCACAGCCTTAGGGAGGT
GTTAACTTTGGAAGAGAAGCATGTGGAAGTTGAGGAACTTGAGGAGGTAATAAGCAGGAC
GAGAAAACTGCCCCCAAAGCTTGAAATGGTCGTGACGGTATCGGCGGTGCTCATTGGAAT
ATACGAGATTCTCTTCATCTTCAACTTCAACGGAGCCCTCTACGACATGCTTTCCCGCGT
TGGAATAAAGCTCAACTTCCTGCTCTACACGCTCCAGAGCCAGCAGGGAGAGGCCTTCGT
TCTGGCGATGATTCTCATCATAGCCTATCTCCTCTACCCGTTCCGGCGCTCTGAGAGGTT
CAAAAACGTTGGACTGATTGACTACGTTTTCATAGCCCTGAGTTTGATAACGATGTTTTA
CCTGTTCTTCAGGTATCCGAGCTACGCTGAAACAGCAACGGTCTACAAGAAGGACGTAAT
CTTCGCGCTCCTTGCGATACTCGTCGTCCTCGAAGCCACGAGGAGGGTGATAGGCTGGGT
TCTCCCCCTGGTAGTCATAGTGTTCCTTGGCTATGCCATCCAGAACATCAACTTCAACTG
GATGGTCTTCACGGAACACATGTACCTCGCCAGCGAGGGAATCTTCGCGACACCGCTCTA
CGTCATGACGATTTACGTCTTCGCCTTCATATTCTTCGGAGCATTCCTGCTCAAAATAGG
CATAAGCGACTATATAACGGAGTTCATGATAAGCCTCTTCGGTTCCCGCCCCGGAGGCCC
GGCCAAAGCCGCCGTCATAGCGAGCGGTCTCATGGGAACCGTCAGCGGTTCGAGCGTCGC
CAACGTCCTTACCACTGGAACCTTCACGATACCGCTCATGAAAAAGGCCGGCTATCCGCC
AGAAATAGCGGGAGCCGTTGAGCCGGTGGCATCTACCGGTGGCCAGCTGATGCCCCCGAT
AATGGGTGCGGCGGCGTTTATAATGGCGGAGTTCCTTGGAGTGCCCTACAACAAGATAAT
CATCGCCGCGGTCATTCCTGCCCTCGTCTACTACTCGGGCGTTTACCTCTTCATAGACAG
GGAAACCAAGAGGCTCGGCCTTAAGGGTATGCCCAAGGAGCACTTCAAGCCGATACGCTA
CTTCCTGAGGAAGAGCTACATCCTCCTGCCGATAGCCGTCATAACGGTCGCCCTCGTCTG
GGGAATCCCTGCTCACATCGCGGCAATATCATCCCTAGGAATAGCAATCTGGGTCGCATG
GATTTCCAAGGACGAGATTAGAGGTAACGAGGCGCTTTACGTGGCAATAGTCCTCATCGG
AACGTTCATAATGTTCGCAGGCAAGGGTTACCCCATCCTCGTCGCCCTAACGGCCCTCCT
CTTCGTCCTCGGCGCGCTGAAGAAGGAAGTGGAGTTCAACGAGAAGTTCTACATAACGGC
GCTGTTCCTGCTCTTCATAGCCTTCAACCAGGCAATCGGCATGAGCAAGGAGAACCTTCT
CTTCCTCACGGGAATCTTCGGAATAATCTTCTCGCTAATCGTTGGAGCAATATCGAAGAC
GCGCGACGGAAAGGAGATGTTCTCGGCGACCTACGAGTCAATGATAGAGGCCGGAAAAAC
GAGCACAGCGGTCATGCTCGCGGCCGCGAGCGCTGGACTTATACAGGGCTCCCTAACGAT
AACCGGCCTTGCCAACTCCCTCGGTTACCGTCTGGCGGACCTCACGGGCGGAAACCTCTG
GCTCCTGCTTATAGTCACGATGATTTTCAGCCTGATACTCGGAATGGGCGTCCCGACAAC
GGCGAACTACATCATAACCTCACTCGTCATGGCGCCGGCAATATATCAGGCCGTCAGCTC
GGTTTACCCATACAACCAGCCGGTTCCGGGCTTTGGAACAGCCATAGCCCTCCTCGCGGC
GCACTTCTTCGTGTTCTACTTCGGAATACTCGCGGACATAACGCCGCCGGTGGCGCTCGC
CAGCTACGCGGGTTCGGCCTTAGCAGGCGGTGACTTCTGGAAAACAGCCCTCAACGCCGT
TCGCTACGCGGTTGCAGGATACATCGGTCCCTACATCTACTTCACGCACCCGGAGATGTT
CATAATAACAGTCAAGGACTGGACACCGACGATGGTTGGAACAGTGGTCTACGACCTGTT
CGCCACGATACTCGTGCTATACATGCTGTCGGTCGGCTTTACAGGCTGGCTCAAGGGACA
CCTTAAGACGTACTACAGAATAGCGATAGTTGTGGTGGCATTTATCGCGGCCTCACTCCA
CCCAATACCGGTGGCGGTTGGACTCGGACTGCTCGCGCTGGGAATGCTTGGAAAGGTTCA
GGGCTGACTGTTCGTCATGTTCTGGAGTATCTCCACTATTTCTTTATTTGCCCGGTTCAT
GTTCTCAGCTGCTGTTTGGGCGGTTCTGTGCATGAGCCTGACGGCTATAAGGACCATCGT
GAGCGCGAGTGCAATCATGAAAAGGTACTCTATCGCGGCCTGGGCTGGCCTCATAGCTCT
CACCCCCTAAAACTTAGAACGTTTGTGGCTATAACCTTTTGGTATATGAATCGAAGGAGA
AAATCAGTAAAGCATAACCTCAAAGCCCAACTCGCTGAGTAAATCGGCAAGCTCTTCGCT
ATCAACGTAGGCCAGCAGGTGGTGGTTTCCGAGCGTTCCGTCGAGGAACTCGGAGGCATC
CTCAATCCTGAGCTTCACCTGCGTTCTGCATCTGTTCTCTAGGTGCTCGTTGCCGACAAC
ATCAACACCGGCAACAACCGCGCGCCTTCCGCGAACCTTGAAGAGGCTCGCCTTTTCCTT
TGGGAACTCGACGTCAACGCCAACGCCGATACCGCTCTCGAAATGGCTCCTCAGGCGGTA
GCGCCAGAGCAGGGGCGCGGTGCAGTGGGCGAGTATGATGTAGTTCTCCCCGAAGTCCGC
AACGTTGCCCATGAAGGCGGGCTTATCGAAGTACTTCCTCACAATGTACATCCCTAGGAG
CGAGTTCAGCTCGCCCTCACAGCCGGCCGGAATCCCCTCGGCGTTGAACATTGCGAGGGC
CAGACATGGCGTGGCGTTGAGCTTGCCTATGAGGTCGAAACAGCCTATCGTGAAGCCATC
GAGCCTGTAATCGCGTAGGATTTCCTTGATTGCAAGGTATATCCTTCCGGCCTTCGCTAA
GGCATCTTTTCCGGGTTCCTTCACCTCGCTTGCCCGCTCAAAGATTTCCTCAACGACCTT
CCAGCCGTCCTCATCGCTCACCTTATCGTAGTACTCGTAGAACTTCTTGAGGCTAATCCT
CGTGTAGGGGAGCTCAAACTTCTCGTTGACGAGCCAGGGGGAAACTCTGCCGATGAGGCC
GAGCCTGGCCCGGAGGAATGGTTCGAGGGTTTCGAGGGAGTCTTCGTATGCGAGCAGAGC
GGCCTTGAGCTCGTTCATGTCCTTGACAAGAGTCGAGGGAACGAGCCTCTCGCGCAGGAA
CTCCCTGATTTCGATTCCAGCGGCGAGGGAGTTGTTGAAGGGGTCGCCGAAGATTACGGT
GGGCCTTCTGAAGACGAAGAACTCTTTGAGGAACCCTTCAGTCCCACCCGTTAAGGGGTA
GAGGATTATGGCATCAGCCTCGTTGAAGTTGAGCTCCTCCTTGGCCTCCCGAAAGTCCGC
CTTTGAGCTCAGCATAAAACCGCCGACGACGTCGAAGTCCCCGGCAAGGGCGGTGAGGAA
CTCGGAGGCCTTCTTCTCAAACGACTTCGGATTCGCGAGTTCGCTAACCCCGAAGGCAAC
GCCAACCTTCATGCTTCCACCCAACCTTTTAAAGCTCCGACCCTAAATAACCTTGTGGTG
GCCGATGACGCTGAGGTTCGTCCTCGACACGAGCATATTCGTCAACCCCGAAATCCGAAA
GGACTTCGGCGATAACCCAACCGAGGCCATGAAGACCTTTCTGGGCTACGCCGAGAAGCT
CTTCGGGAAGGTGGAGTTCTACATGCCGCCGGGCATCTACCGCGAGGTCATGCACTTCGT
TGACGAGGAGCTGAAGCCGGAGATAGAGCTCTACATCATCAAGAAGCCTCCAAACCTGCA
CGACCTCAAGATTCCGGCCTTCGTCGTTTACGAGCTCATAGACGACATAAGGAGGCGGGT
TGACAAGGGGCTTAGGGTTGCAGAGAAGGCCGTTCGAGAGAGCGTCGTCGAGACGGACAA
CGTGGACAAGATAATCCAGAAGCTCCGGAGGAACTACCGCAAGGCCCTTCGAGAGGGAAT
CGTTGACAGCAAGGAGGACTTTGAGCTAATTCTTCTCGCCAAGGAGCTGGACGCGACGAT
AGTTTCTGCGGACGTTGGAATCCTGACGTGGGCGCAGAAGATGGGCATCAAGTGGATTGA
CGCTTCAGCGTTCAAGGATGTCCTTGAGGGTCTCGTCGAGAAGCTTGGAGGGAAAAATTT
ATAAAGGCTCCCTCCATCGTATCAACGTCAACAGCGCCCCGGTGGCTCAGCCTGGTGGAG
CGGCCGCTTGGTAAGCGGCAGGTCGCGGGTTCAAACCCCGCCCGGGGCTCCATCGAAACT
TTGCTGGGCAAAGTTTGACCAAGGTTCGTGATTCTCCTCTAAGAATGCAATTCTAAGAAG
TTTGCACTCTCAAGTGCCAGTACTCTCAAAGAATTCTCTTCAAGGAGCCCTCTGAGGGCT
TCTCTAAGAAGCGCTGAACGCCAAAGAATTCTTTAAGTTGCCGTCGTTCAGGCGTGCTGA
CCTCAAATTGGTCTCCAAATGATATCAAGAGGAAAGCATTGCCCACTGTGGTGTTGTTCA
AATGCTCCCCTTTTGAGAATGCAGTTCTAGGTAAACTTCTTGCAGTGAACTCTATCGAGG
TGGTTATGCCTCAGCTCGTCGTGAAGACGGTCCAGCTCTGGTAGTCTGCCTCTATGAGAA
CCTCAAGAACGTCTTCCTCTCCGTACCGTATCTCCCTTACGGTTATCTCCTTCTTCACGC
GCCCCTTCACTACTGCCTTGTGGACCTCTTTTGGGAGCTCTTCCGTGACCGGGATTATTC
CGTCCTTCACGTATATCCCGGTTAGCTTGCCTCTCTGAAGCAGAAAGCCCCTCACTGGGA
CCACGTATTCATCAAACCCCACATCATATCCGGTGTTTTCAACACGTCCGACCCCAACTG
TCATACGAATCACCCATGTGTAAGTTTTCTATTACATATTTCCTCTTTAACTTTAAAAAC
CTTTCTGGGCAAAAATGGGTAGAAAAGGGCAGTTCAGTAGTCCACTTCGCCCTTCTCCTT
CAGCTCGAGGTACATCCTCCAGCTGAGGACGGGCTTTTTAGCGGCAAGAACGTCGTCAAC
GCGCCTCACGGCGGTGTTGTGGGGAGCGCCCTTGACGACCTCGGGGTTGGTGTAGGCTTC
CTCGCTTATCCTCTTCAGCGCCTCGACGTACGCGTCAATCTCCTCCCTGCTGACCGTCTC
GGTCGGCTCAATCATAAGCGCCTCGTGCACAATCAGCGGGAAGTAAACCGTCGGCGCGTG
CAGTCCGAAGTCGAGCAACCTCTTCGCCACATCCATCGCGGTAACTCCGGTCTCTTTCTT
CATTGGTTCGGCTGAGAATACCGTCTCGTGTTTCCTCAGGGTCTTGCCGGGCAACTCGTA
GCCCTTCGTTCCCAAAAGCTTCCTCGTCAGGTAGTTGGCGTTGAGAACAGCTATCTCGCT
CGCGTTCTTCAGTCCGTCCCTGCCCATGACCTTGAGGTAAACGAGAGCCCTCACCATGAC
CGCGAAGTTGCCGTAGAGCTCCTTCACCTTCCCTATGCTCTTGGGCACGTCGTAGTCGAG
GTAGTAGCGCTCCCCATCGTAACCCACCAGCGGAACGGGCAGGTAGTCCTTGAGGAAGTC
CTTAACTCCGACTGGTCCGCTTCCCGGCCCTCCTCCACCGTGCGGTGTCGAGAACGTCTT
GTGCAGGTTGAGGTGAACGACGTCGAAGCCCATGTCTCCAGGTCTGACCTTTCCGAGGAC
GGCGTTTAAGTTGGCACCATCGTAGTAGAGAAGTCCACCGGCCTTGTGGACTATCTTCGC
TATCTCGAGTATCTCGTCCTCGAAGATGCCGAGGGTGTTGGGGTTAGTGAGCATCAATCC
AGCCGTCCTCTCGCCCACGGCGTTCTCAAGGGCCTCCAGGTCCATCGTCCCCTCTTCCGT
CGAGGGAATCTCGATGACCTTGAAGCCGGCCATCGCCGCGCTGGCCGGATTCGTTCCATG
GGCGGAATCGGCAACGAGCATCTCGTCCCTCTGCGGTTCGCCGTTGTCAAGGTGGTAGGC
CCTTATTATTGAAACACCTGTAAACTCGCCGTTCGCTCCCGCTGCCGGCTGTAAAGTAAA
GCGGTCCATGCCGGTTATCTCTTTGAGCCACTGCTCCAGCTCCCACATTATCCTAAGCGC
GCCCTGAACTGTTCTCTCATCCTGGTAGGGGTGAACGTAGGCGACCCCGGGGTGACCGGC
TATCTCCTCGTTTATCTTGGGGTTGTACTTCATGGTGCACGAGCCGAGCGGGTAGATACC
GGAATCGACGCCGTAGTTCATCTCGCTTAAGCGGGTGTAGTGCTTCACTATCTCTGGCTC
GCTCAGCTCGGGAAGGTTGAGAGTGCTCTTCCTTTTGAGCTTCTCCGGGATTTCGACATC
AACGTCCTCAATCGGCTTCGGCAACGTATAGCCGACCCTTCCCTCGCGGGAAAGCTCGAA
GATGAGGGGTTCGTCCCACTTAGCCTGGCGGAACATTCAGGCCACCTCCTTGAGGGCCTC
GATTAGGGCATCAACCCATTCCTTCCTCGTCGTCTCGGTCGCCGAGAAGAGCGCGGTTTC
GCCAAGCTCAGGGAAGTGCTCCCCGATGTAGTAGCCACCGTGGATTCCCCTCGCGAGAAG
GACCTCGTGTATCTCGCCGTAGGGCCTTCCGAAGCGAGCCGGCACGTCCTTGAAGTAGAG
GCCCTCAAAGGGAATCTCGGCAACCTCGCTCAGCCTCCTCTTTAAGTAGGCGGTGTTCTT
GAGTATGACCTCGCCGAGCTCCTTCAGGCCCTTCGGCCCGAGGCTGGCCAGGTGTATGGC
GGAAGCAACGGCAACGAGTGCCTCGTTGGAGCAGATGTTCGACGTAGCTTTAGCGCGCCT
GATGTGCTGTTCCCTCGTCTGGAGCGTCATGACGAAGGCCCTCTTTCCGTCAGCATCTTT
CGTCATTCCGATTATCCTGCCCGGCATCTGGCGGATGAGCTTCTTGTCGTCCCTGACTGC
AAAAACACCGGCCCTTGGCCCGCCGAAGTTCATGGGGTTGCCGAGGTAAGATGCCTCGCC
GACCGCTATGTCCGCCCCAAGCTCGCCCGGCGCCTCAAAGATTCCGAGCATCGTCGGGTC
GGCCCCAACGACGAAGTAGGCACCGGCTTCCTTGGCTATCTCGCCTATCTCCTTAACGTT
TTCCTCAACGAGACCGAAGAAGTTGGCCATCTCGACGTAAACTCCGGCCGCGTTTTCAAC
GGCTTCCTTGAGATTCTCGATGTCGAGCTGGCCGTTCTCGTCCCAGGGAACCTCGACTAT
CTCAAGGTTCGCACCGCGGGTGTAGGTTTCTATGACGGCCCTCTTCTCCGGGCTTATCGC
CTTGGGAATCACGAAGCGCTTCCTCTTGCCCCTGTGGAGTCTAACTGTCATCAAAGCGGC
CTCCGCTATCGCCGTCCCCCAGTCGTACATCGAGGAGTTGACTACCGGCAGGCCGTAGAG
CTCGGCCATCATGCTCTGGTACTCGAAGAGCGCCTGGAGCATCCCCTGGCTTATCTCGGG
CTGGTAGGGGGTGTAGGCGGTCAGGAACTCGCTCCTCTCGATGAGGTACTTAACGTGAGC
CGGGACGTAGTGGAAGTAGGTTCCAGCTCCGAGAAAGCTCGGCATCTCGAGGACGGTTTT
GTTCTTTGAGAGGACCTCGTTGAGCTCAAGGAAGACCTCGTACTCGCTCTTTCCCTCCGG
GAGGTTGAACTCTTTGACCATTCCTTCGGGAACGTCGGAGAAGAGCTCGTCAATTGAACT
GAAGCCGATTTCCTTCAGCATTTCATCCCTCTGGGCGAGGTTGGGAAGGTAGTGCTTTCC
CATGGCAACCACCTCGAAAGGTTAAGACGGTCGTTTGAAGTACTCCCCTGAGATTATATG
CCTTGTGCTCCTGTACATTAGTACAGCCATGTACATCGAAAGCCTTAAAGCCGGCCCGAT
AACTTCGTGGGGGATGGGCATGATAATCGGCTTCGACTTCGACGGAACGCTCGTGGACAG
CTACTCCTGCATAGAGGAGGCCTTTAAGCGGGCACTTGAGAAGCGCTACCGCTGGCTCCC
TGGAAAGGGGCTGTGGGCGAAGCTCCTGACGAGAATCGAGCTCCAGTTCGAGAGACCGAG
CCTTGGTGGCCATAAAAAGACCCACAAACCGCCGTTCTTCCTCCGGACGAAGTTCTTCGA
GACGTGGTTCATCGAGAGGGCGAAGCTTAGTCAGCCCATAGACGACGCCCCGGAGTTACT
TAAAAAGCTCAAGGAGGAGGGCCACACGGTCATCTCCTTCTCGGCAGAGGACTTCATAGA
CGGCATGAAGGTCAAACGGCTGAAGATGGCCGGCCTCTACGACCTCTTCGACGACGTCAT
CGTCTTTGGCAGGGAGATGACGCTCGACGAGGCCTTTCAGCTCGTCCGCGAAAAGTACGG
GAACGAGACCTTCATCTGGGTGGACGACAAGCCCTGGCGCTTCATCGGCAGAGGCGACGA
GAACACGGAGTTCGTGTGGTACTACTTCCCGTTCACCGCTCGCTTCGTCGAGAAGAACCG
CGAGAAGCTCGCCCTAATCCCGCACCTTCACGTCATAAGGGACCTGTGGAGCCTGTTCGA
TGTGATTGAGAACGTCCGAAAGAGAAAACATCCAGAATGATAAACTATTTTTAGGATGTT
CTCCAACTACCTTTGGAGGATGCCCATGAAGAGCCCCTTCAAGAGCAGGGTAGTGATACT
CTCACTGGTCGCGTTTGTTGCGATACTAGTCCTCTCCATAGGCCCTTGGTGGAAGGACCT
CATGGGTGGTATAACTCCTGCACCCCCTAACGTTACGGCGATTTACCTCGGCCCTTCACC
TCCAGAGGGAAAGTGGCAGTTCACCATCGGGGACAGGCTCCTCGATGACTGCTCCGTTGC
GTACGTTTACAACTTTACACCAACTGGAGTGCTCACCGTTTATGAAATAGATGCTGGAAC
GTTGAAAGCCCTTGGCTTCGAAACGAACGATACCGAATGCGAGGGGAACCTTGGCTACGG
CTACCTTGCAGTTAACTTCAGTCAGGAAATTGACACGCTCTCAATAGTCGTTTGGACGAG
CAAGAGCTCCTCAACCGGCGATGAGGTTTACTTCGTCGAGCTTGGTAGCTGGAAGTTCGT
GAACGGCTCCTACATCGGCTACATAGCGCCGCCTATGGACAAAAACTACATGCTCCTGGG
CCTTGAGGCGGTCAAAGAAATGGTGAACGAAACCGGAATCCACTACATCAATCGCCGCTG
AGGTACTCCAGGGTGTCCTCCACAAACTCATCCCAGTCCTCGTCGCTTACCTCTTCGATT
TTGAGGCTGAATTCCCGCCCAAGGTTCCACCTGACCGCTATTTTCCCGTTATCCGTTTCC
GCGATGACGAGCCCGAATGGAACGTCCCCCATCCAGTGGTGCTTTGAGAAATCAACGCGG
AACCCCCTTTTCCTTAGCTCCTCAAGAATCAGTTCGTATGTCCTCGCGGGCCCGTGCGGA
CTCCTCGCAAACCCAATGTAGGCCATTTTTACTCACCATTGTTACCTTGGTGGACGGACT
TAAAACCTTTTCGGTTTCCCTAACAAAGTTTAAAAGCATTTAAACGAACCTAAAACCATG
GAACCAAAGCCCCTTCCTGAGAAGGCACTGCTCCTCGGGAAAAACCTCATCATAGCCGAC
CTGCACCTCGGCTACGAGATAGCGATGGCCAGGGAGGGGTTCTACCTCCCCAGGGTCTTC
CACGAGGTCGTCGGAGATTTAAAGGGTCTAATAAGGCGCGAAAGGCCGAAGAGGCTAATC
ATAAACGGCGACCTGAAGCATTCCTTCATCCCTGAGTGGCGCGAGAGGGCGGAGCTCAAG
GCGTTTTTCGAAGAGATTAATCCGCTCGTTGAAGAGATAGTCCTCGTCAGGGGGAACCAC
GACGTTGGAACGCTCTGGCTTAGAGAACTCGGCGTTGAGGTCGTTGATGAACTTGAGCTC
GGAAGGTGGAAGCTCGTTCACGGCCACAAGGTCGTTGAAGGCGAGCGCTTCATAATCGGC
CACGAGCACCCGGCGATAAGGCTCAGGGACGAGGTTGGGGCCATCGTTAAGGTTCCGGCC
TTTCTCCTCGGCGAGAAACTCATAGTCCTGCCCGCGTTCAGCCCCTGGGCCTACGGCAAC
GATGTCCTCAGGGAGATTGTATCGCCGTTCCTCAGGTTTTATAGTGAGGACTTCAGGGTT
CTTGTACCCGTTGGTAATGAACTCCTGGATTTTGGACGGCTCTCCAGCCTTAGGACAGCC
CTCTCACGGCTGTGACGAAAAGTTTAAACCCCTCAAAGATTACCCTCATGGGTGATAGCG
ATGGACGTGCTGACAACGCTTTTGTTCTTCGCCTACGCTCCGGCACTCGCGATACTCTGG
TACTTCTATCACAAGGATAAGTACGAGCCAGAACCGAAGCGCTACGTCATAACGACGTTT
CTTCTTGGGGCAACGCTCTCGGTTGGCATCGCATACATCCTCGAGAGCATTCTCACCATC
GGCGGGCTCATACAGCCAATCCTGCCCACGACGGCCTTTTACGTTGCCCTCGTCGCCGGT
CTCGTTGAGGAGCCGGCTAAGGCCCTCGCGGTCAGGTTCCCCTACAAGGCCGGTCAGATG
GACGGCATAATGGACGGTCTCGTCTACGGAGTCGCAGCGGGTCTCGGCTTCGCCGCCACT
GAAAACTTCCTCTACGGCCTTGGCTGGGGCGTCGCGGTAACGCTGACGAGAGCATTCCTG
ACGCCCTTCGCCCACGGCACCTGGACTGCCATAATCGGCGTCGGCTACGGCCTAAAAGCT
GAGGGAAAGGTTGATTCCCTTGCTCAGTTCTACGCCCTTGCGATACTCCTTCACTTCACC
TGGGACTACTTTGCATTCCTGAGCGCGACTGTTCCGGCCTACAACATAATGCTGATATTC
CTCCTCCTCGTGAACCTCTCAATCCTCCGCTACTTCCTCATCCTGGGAGAGGAAGAAGAC
AGGCAGAGGTTCTGGTATTACCTCGTCAGGAGGGGATGGCGGTGAAGAACGACGAAAAGC
TTGAAAGGGCCCTCTTTGAAGCCCGCCCCTACGTGGAGTACTGGGACAGGCTGGAGAACC
TTGTTAGGAGACTCTGGGAGGAGGCGACCGACGAGGAGAACTTCCTCCAGCTTCTGAATG
AGGAAATTCAGCGCGCCGAGGAGCCCTTCAAAACAGATTTGAAGATTTTCCTCCAGAAAT
TCGGGGGGTAACTGATGAAACGCGTTCTCCTGGCGGTTTTTGTTGTTTTTCTCCTTACGT
TTCTTACCTCCTCGTTCGTGCCGTTCCAGCCATCTTCCAGCACTCGAACCCTCACTTCTG
GGGAGGTTATTGAAGCACTCACCAGCTACAGTCCCGATTCCATCTGCTGGACTGCAAACG
TTACCAACGGGCTTTCAGAGAAATCGGTTTACGCCTGTATGAACTTTCAGAACTCCAGCG
CGTCCTGGAGGATAACCAGGGATGGAAGGGAGTACGCCGTTGTTTTGAACCCCGAGACCA
ACGATACTTTTCTCAGAGATTTAGCCTTCAACAGTGCGTGGATTGAGTGGAACGTTTTGA
ACTTCATCAGATACGTCGCCCAGAACGGGAAGCTTGTAAACATCACGCGTTCAGATGGGA
TTTATCACTTAACGTTCCAGCTCAACAGAACGGAGACCGTGAACGCCGGCCCGCTCGAAA
ACCCCTATATTATAACCACAAAGCTCAGTATGAGGCTTGTTCTTAGTGTGGATTCCAACG
GGAGACCTCTTGGGGGTGTTTTCGAGCAGAGAACTTACACCTCTGCTGGGGGAAGTGAGG
GCCTGTTGACGGGCAACTTTACGGTTCTCGGGGAGTGGCATTAACCTCTTTCTTCTCTCT
CATGAACGATATTCCCCTGGTTGTAATCACTTACAATGACGGTGTTTTATCCAGTACGAT
TTTCAATTTTTCCTCAATCGAAAAGTATTTAAACTCGATTCTCCTTTCCCATCTGAAAAC
GAGTGGGGGTAGTAGTGATGAGGAAGGTTGCCCTCTCGCTGTTCCTCGTTGCGATTGTTG
TCCTCGCCGCTGGATGTGTTGGTAAAAGCACCGGCCTAACCGAGGAGAAGGTCATCAATG
CCATAAAGAACATAAAAACGGCCCATTATGATGAGAACTTCACGATGGCCATGGACTTCA
CGATACCTGACGACAATACCACCATCAACATGACCATGCACTTCAGGATAAACGCTATGA
TGGACCGCGTGAAGAAAAGGGCCCTCGGCAACTACACCGGTTGGGTTTACTATAGTGGTC
TTAACATGACGTTCAACTGGCCCGTTTATATTGAAGGCAACGACACCTACCTAAAAGTTG
ACGGCAAGTGGTACAACGCCACCGATAATCAGGAAACCGGCGCCGGCTCTTACAACCTCG
ACGCGATACGGGCAATCCTCAACTCGACCAACGTGAGCATAATGCCCGTTGATGGCGGTT
ACCAGTTCAAACTCAACGTTACTTTTGAGCAGTTCGCCAACGCCACGGGAAGAACTTATG
CCTTGGACAGGCTCTTCCAGATAAACGGCACCGTCGAGACCCACGCGGGATGGGTTCTCG
TGAAGCTCAAGAAGGATGGCACTCCCTACTACATAGAGACATACTTTGACCTCACCCTCA
ATATCCCCCATCCACTCACCAACGACACGATTCCAGTGCACGTGATAGTTCACGACAGCG
AGGCCCTCAACAAGATTAACGAGCCCGTGGTAATAGAAAAGCCGAAAGGGGTGGAAAACG
CCCCACGTTTTGATGGACTCTGGGACTAAGCTCCCCTCGTCGCCACTATTTTTATTCCCT
CCCACTCCGCAACAGTTTCTCCGACCTTCACCGGCGCTTTGAGCCTGAGCTTCGCTAGAA
ACTTCATGAGCTCCGGTATCTTCTCCTTCGGCACCGGCTCGGCCGTCTTGACGCTCACCG
TGGGCAAGGCTCCCCCTTCAACCGGCACGACGCTCATCACGACCCTCTTTGGGTTGGTGA
CTTCCTGAATCGCCCACTCCTCACCGCGCGGGCAGGTGCATCCTCTGACCTCTTTGACCT
TTCCGTCCTCCACCTCGACCTCGATTGAACATCCAAGGGGGCAGACGATGCATGTGAAGC
GGTATATCATGCCTTCACCACCTCCACGGTGAGCTTCTCGGCCTTCCTGATTTCCCCTGC
CTTCAGTTTTATCCTCAGCATCTCGGCAGGCTTGACCACCGGGAGCTTCATCCTCTTGCC
TATCTCCGGAATTCTAAGCTCAACGTCCTCCATCGGCTTAGATACTCGCAGATAGAGGTA
GACGTCTCTGTCTCCACTGAGGTAGTGCGGGACCAGCAGACGGACGTTTTCGCCCTTCTC
CACCTTAACCCACTTCCTGCTCTCGATTCCCCCGTTCTCGATGAACTCTTTGGCTCCCTC
CGCCGCCAGCTCGCCCTGCTCCGCGACGTAGTCAACGAGGTCGTTTATCAGGAGCGAGTT
CCCGGCAACGAATATTCCCGGGACGCTGGTTTCCAGCCTGTCGTTCACGACCGGCCCGCC
AGTTGAGGGGTCAATCTCAACGCCTATCTTCTTCAATTTTTTAACGCTCGGGACGAGGCC
GGCCGATATTATCAACGTATCCGCCTCAATCCAGAACTCGCTCCCGGAGATTTCGTTGAG
GTTCTCATCAACCCTGACAACCTTTACCCTCTCAACGCGGCCCTTTCCACGGACTTCCAC
GACTTTGTGACTGAGGTAGAGGGGTATGTTAAAGTCCCTGAGAATCATCACGTTTCTCGC
CAGTCCTCCGGGATAGGGCATCAGCTCGACAACGGCCTTAACCTTCGCGCCTTCGAGAGC
AAAGCGACGCGCCATTATCAGCCCAACGTCGCCGGAACCCACGATGACTATCTCCTTGCC
GGGCATTATTCCGTAGATATCCATCAGCGTCTGGGCCTCTCCGGCCGTGTAGATTCCCGA
AACCCTGTCGCCGACGATTCCAATCTCGAAGGCGTGCCTTTCCCTCGCTCCCGCGGCGTA
GATTACGGCCTTCGCCCAAGCCTGATAAGCCCCGCTCGGCGACGTGAAGATTACGACCTT
CTCGAGGTCGGAGTAGTTTTTAATCTCGAGAACCCTTGCCGCCGTTCTGTACTCCACCCC
AAGCTCGACCAGCCTCTTTGCGAGGCGCGAGGCGAACTCGGGCCCTGTCAGCTCTTCTTT
ATAGTAGTGCAGGCCGAAGCCGGGGTGAATGCACTGGGGGAGTATTCCTCCAAGGTAGTC
GTTCTCGTCAAGGAGCAAAACCTTCAGTCCGAGTTCTTTGGCTTTAATAGCGGCCGCCAT
TCCCGCAGGACCGCCACCGATGACAACGACGTCGTAGCTCAGCATCGGAATCCTCGGGAA
CATCAGGCATCCCCCCTGAGGAGAACCTTGACGTCTCCTATTCCAATCTCGCTTCCCTTA
CCCTTCAGCGTAACTTCCCACGGCTCGACTCCGTATTCCTTCGCCAAAAGCTGGACAATC
TTCGGCCTGCAGAAGCTTCCCTGGCAGGTTCCCGTTGTAGCTTTGGTTCTGAACTTGACG
GAATCAACGCTCGGCGTTTTAACGCCTATGAACTTCATTCTCTCTATGGCCTCAAGGATG
TCGCCCTCGCTGACGTTGTTGCACCTGCAGACTATCTTTCCATAGGATGGATTCTTCTTT
ACGGCTTCGTTCACCTGCTCGGGCGTCATCATGAAGAAGTGGCTGATTTCCTTCCTGTAG
GGGTTCCACTTCTCCTTTTCCTTCAGCTCGATTCCAAGGTCGCGCTCGATTATCTCGGCA
ACCTCGTAGGCTATCGCCGGGGCGCTCGTCAGGCCAGGTGAGCGTATTCCAGCGACGTTG
ATGAAGCCCCAGACCTCTTCCTCCGCCTTGATTATGAAGTCCCCTCCCGTCGGCTCGGGC
CTTAGACCTGCAAAGGTCCTGATTACCTTGCTCCTCGGGGGCAGCTGCGGCCAGAGCTTC
TTGGCCCCTTCCCAGACCTGCTCAAGGCCCTCCTTGGTCGTGGCGAGGTTTTCTTTCTCC
TCCGGCGGTAAGTCCTGGGCGTTCGGCCCTATCATCAGATGGCCGGAAATCTCGGTGGTT
ACAACTATTCCCTTGCTTATCGGCGTCGGCGTCGGGAAGAGGACGCGCTTCGGCCCGGGA
ACGTCGTCGTCAAAAATCCAGTACTCACCTTTCCTCGGGTGGATTTCGAAGTAGTCTATA
CCCACCATTCTCGCTATTTTGTCCGCGTAAAGACCCGCTGCATTGATAACGATGTCCGCC
TCGATGAAGCCGTCCTTCGTCTCAACGCCCCTGACCTCACCGTTCTCGACCTTTATTCCA
GTGACCTCCGTCTCGAGGTGCGTTTTCACGCCATTCGCAACGGCGTTCTCGGTTATCGCG
ATAACGGCCGGAATCGGCCCAATCTGGCCCACTATTGGAACCCATAAAGCTCCAATCGCT
TCCCTCGTGAGGTTGGGTTCAAGGTGGAAGAGCTCTTCCTTATCAACGAGCCTCATCTCC
GGAACGCCGTTCTTCCTTCCGCGCTCCAAAAGCCTCTCGAGCTCGTCGAAGTCCTCATCC
TTCGTCGCGACTATCAATGTCCCGTTCCAGACGTGCGGAATCTCAAGCTCCTTGACCCAC
TGGTGCCAGAGCCTGTTTCCCCTTATGCACAGCCTGGCCCTCGTCGGGTACTTCTCGGGG
TCGTCGTCGTAGCCGCCGTGAATCAGAGCCGTGTTGGCCTTGCTCACTCCCCAGCCAACA
TCAGGAGCTTTTTCTATCAGGTGGACTTCGAGGTTCTCGTACCTGCTGAGAACCCTCGCT
ATGCTCGCCCCGCTAATTCCTGCCCCTATTATAGCGACTTTCGTCTTCATAACCTTCACC
TCGATTTAACGTGAGAAAGGGTTTTGGATGTTTTAAAGCTTTCCTTAACCTTTAGTTTGG
CGAAAAGGCGAGGAAAGAACTCTTAAGCGCATTAGAAAAAAGGACAGGGCAGGACAGGGT
TCGGATGGACGGAGATGTTCATTTATCATGGCAGGGTTTCAATGTTTGGAACATTCTTAA
AATCAGAGTCAAAGGTGGCAATCATCTTAATCCCGTACTGAATACATGAGGCGAGAATCA
TAGCGTCGTTGGGAAGCAGGTTGTGTTCCTCAATTAGTCTCCGTGCAATTTCCACGGTTC
TCTCCGTTATCTCAACTACCTCAAGCTCGGGAAGTGCACTAAAGAACTCATCGGCCACGT
TGATGGCTTCTTTAATTTCTCCGACTTTTTCTCTTATGCCGTAGGTTGAGTACCTTCCAT
GCTTTTTCACGTACTCGTTAGCCATGAGCTGAAACCAGACCTCACCAATGACTGTTGGGT
TGATGTAGAACCTCGTTCCTTCGTCAATCATTTTTTCAAGTGCAATCACTGCCCTCTCGT
CTCCGAAAAGGAAATTCAAGATGAAAGAGGTATCAAGGAAGACCCTTTCCCCTGTGGAGA
ACGTACTCATGGTAAGCCTCCTCCAGCTCCTCAACGCTAACAGCTCTCTTAACACTTCCC
GCAAGCTTCAGGACGTCCCGCTTTATGACAACGGTTACTTTCTCACCTTCCTTGAGATTC
ACCCGTTTTAGGGGTTTTAGAACACCGTTCTCGTAGACGGCCTCGACTGTCTCCATGTTC
CCACCTGAAAATAATTGGAGGAAACAGTAATAACCCTTTCGTCAGACCCCAACGACCTTC
GCCCAGCCCATAGCCCTCTTTACCGCCTCCTTCCAGCCGTGGTAGAGCTTTCTCCTTGTT
TCCTCGTCCATCCCAGGCTCGAACACCTTCTCCGCCTTCCAGAGGCTCTCTATCTCCTCG
AGGCTCTCCCAGTAATCGACGGCCAGTCCAGCCAGATACGCCGCGCCGAGCGCGGTGGTT
TCCTTGACTACGGGCCTGACGACGCGCCTGTTCAGTATGTCCGCCTGGAACTGCATCAGG
AAGTCGTTCGCCGTTGCCCCGCCGTCAACGCGGAGCTCCTTTATCCCGACAAGCTTCTCC
ATCTCCTCTATGACGTCGCGCGTCAGGTAGGCTATCGCCTCCAGAGTTGCCCTCGCGAGG
TGCTCTCTGCCGGTTCCGCGCGTTATGCCGATTATCAGCCCCCTCGCAAACTGGTCCCAG
TACGGGGCACCAAGGCCGACGAAAGCCGGGACGAAATACACCCCTTCGTTGCTCTCGAGC
TTCCTTGCAAGTTCTTCCGTTTCAGAGGCGTGCTTGATAATCTTTATTCCGTCGCGGAGC
CACTGGACGGCGGCACCGGTTATGAAGACGCTCCCCTCGAGGGCGTAGCTGACTTTTCCG
TTGAGTCCCCATGCTATTGTCGTGAGCAGGTTGTTTGAGTAGCGGACAGTCTTTCCCGTG
TTGGCGAGGATAAAGCTTCCCGTTCCGTAGGTGGCCTTCACCATTCCGGTCTCAAAGCCG
GCCTGCCCGAACAGAGCCGCCTGCTGGTCACCGGCGTCGCCGCTCACCGGAATCTCTGCC
CCAAGGAGTTCCCTCTTGGTATAGCCGTAGACCTCGCTCGACTCCCGCACCTCGGGCAGG
ACCTCCTCCGGAATCCCGAAGATTTCGAGCAGCTCGTCGTCCCAGTCGAGCCTCTTTATG
TTGAAGAGCATCGTCCTTGAGGCGTTGGAGTAATCGGTTACGTGCTCGCCAGTGAGGCGG
TAGATTAGGAACGTGTCAACGGTTCCGAAGAGGACTTCGCCCTTCTCCGCCCTCTCCCTT
AGACCTGGAACGTTGTCGAGGAGCCACTTGAGCTTGCTCGCGGAGAAGTAAGCATCGGGG
ACGAGGCCGGTCTTCTCCTTTATCACGTCCCCGTATTCGCGCTTTATCTCCTCGACCATC
TCGGCCGTTCTCCTGCACTGCCAGACTATCGCGTTGTAGAGCGGTTTTCCGTCGCGGTCA
AAGACTATCGTAGTTTCTCTCTGATTTGTAACACCGATTGCCGCTATCTGGCCCGGCTCC
ACCTTCGCCCTCTCAAGAGCGGTTTTGATGGCCCTGAACTGCGCGTCCCAGATTTCCTCC
GGATTGTGCTCTACCCAGCCGGGCTTGGGATAGTGCTGGGGGAACTCGTACTGTCCGATT
CCTATTACGTTGCTCTCCCTGTCGAAGATTATCGCCCTGGCTGAGGTAGTTCCCTCATCC
AGTGATAGGACGTAGCGCTCCATACGACCACCGAGGTTGAACCTCTGCACTGGAGGTATT
AACGGTTTCGTTTATCTTCCGATGCAACAAGGTATGAAACCCCCACGAGAGCACCGAGCG
ACGAGAGTACTTTGGAAATATGATGGTAATCACTCGGGCTTGGGGAGTGGGAGGAGTCCA
CCAGTATTTGAATGAACACAAGATTCTTTCCTGCCCTTAGCATTTGGACGGCCTTTCTGT
TCTCTTCAATAATTTCGGACAGTACCTCTCTGCTTTCCGGGGATATATCCGCTAAATGGG
CCATGATTATCCGGTTAATCCTTTCGAGCTTCCGTATTTGCTCGTCATAATTCTCCGTGT
CATTGAGCCAGGTTCCAACGTAGAATCCTACAGTACGGGTAGTTTCCTTAAACGCTTCAA
GGTCATTTAGGGGGAGCGTTCCCTCCGCGAGTATAGATTCTCCGACAATCTCAACCCGAA
CGCTTAAGTTGAACCTCTTTACAAGGGTTTCAAATTTCTTCGCATCGCTTTCCCATTCAA
GAGCTCCATAAACGGCTAGGAAATACGGGGAAGGACTTATCGTTGCGTTGGTTTTGTTCA
GTGCCGTTAGTTCTTTGATTCCCCTTTCTTCGCTCCTTTCCTTGAAGGTGTAGTGGGTGT
ATACTCCTAAAAAGAACAGGGAGAGGGTTAAGAAAACCACGAACGGTATGTAATCAACCC
TTCTCAGCCGTCCTCTTCTCACTAAGACGATGCCGATGAGTCCTGCGAGACCCGCACCCA
TCCAGAGGGCGACCATCAATGGTACGTTGCTCTTCTTGGGAGGATACAGGATGTTTACGT
CCACGGAGGTAATATTGCACACGTTCTCTCTTCCCCTTATGCCGAGTGCGTATTCGAGCT
CAATTATTCTTTCTTGAACAATCGCCTTTTCTGCCGGATTCTTTATAACAGTCTCCAGCT
CCCCAAGCGCCCGGAGCTTCTCCATTAGCTTTTTCCTTTCGGTTTGGCTTACCGTTATTG
CCGTGGCCTTTTGGTTAATAGGCTTGCATGTTTTTGGAAGTTTTTCTTTGAACCCTTTTT
CCTCCGTCAGAATGACGTTAAATGAACCCCCTTCTCCCGCATATAGAACGATGCTGTCGT
GGGGGAGGCTCTTGAAGAATGATAACGTCCCGTTGAGCTCACCCTCGGTATAAACCCTGC
ACTCGACGACCATTGACGCCTTGGGGGTGCAGTTCCAGAGGCTTGTAGCGTTGAGTGAGT
GAAGGATTTTGTTGAACTTCCCATTGGTGGGAATGAAACGGTCGCCCGGGCCGGAGTACC
TCTCCGGTGGAATGGCTGTCGCGAGCACCATAAACAGAAGGGCAACGATGCAAATGAAGA
TGGTCTTATTGTGTTTCATCGCCCCGGCGCCTCCCCAGCGCGAGCCCCACAAACACGGCA
ACGAGGGCAAATTTGGCCAGGAAATCGGAGTGGCCCCCGTAGTCTGGGATTATCGCCTCG
GGGTTAGTGGCAAAAACTGCTATGCATAAGTTCTTCTGGTCTCTATCTTGGTGAAGTGTC
TCGTTTAGGTTGGCCATATAATCCTCGACGGCTTTCCTCTCGTCAGGGGTTAGATACGGC
AGATATTTTTCAAGCGTCGTTAATGTCTCGTTTATCTCCCGTGTCCCGTGTCTCTCTTCA
AGGAGGGCATTGAGGTATTCGGAGTCAATCACCGAGGTCTCCCAGCCCCTCTCTTTAAAC
GCCTCAATGATTCTCTTGTAGTTGTTCATATTCACCTTAACGTGGATTCTCAGAACCGTG
TCCTCCCATCTGACCGAACTTACAGTTGCGTTGTTCTTCTCTACTGTTTTGAGAAACCAG
TTGACATCATCGCGGGAGCTGAAATCCCCCTGAGCACCTCCTATCTCGGTGCACCATCCG
CTGGTGGAGTTCAGGGTCAGTAGCTCGTTAAACGCCTCCGCCGTTCCGGAGATTTTTCTT
TCCATTTGAATGTACTCCTCGAAGAAGATGGCGCTCAGAATAACCGTGATAAGGAAGACC
GCGAGAAGGGATTTGCTCCGCCTATAGCTCACGAGGGCTCCTGCGATACCAACAATTAGA
ATCCCCAGCCAGGTTATCACGAACGGTAGCTTCACTGGCTTCATCGGGCCTGTGGAAAAG
ACTGTAATCTTAACCCCCGTCACGTTGACGGGCGTTTCCGGAGAACTCGCAAAGCCAAAG
AACGGTTTGAGCTTTTCGTAGTCTGGCGTGCCGGCGGTTAGGTTCTTGAGCCTCTCCGAC
GCCCTATAAAGCTTGTCATCGTAATTGAGCGAGTTCCGTCCGAGGACGTGGCACCCCGAG
GGCATCTCCTCAAAAAATCTGCTCCAGTTCCTCACAAGAATCGTTGTTCTGAACACCCCG
GGTTCGGAGACGCCGTAGTCGTGCGGATATCTTAGCGTCCAGTTCACTACGTAGCTGTAG
TAGGAACTCGTGTCCGCGGTGCACTCAACGTAGCCGACCCATCTTGGTGGTTTCTCATAG
GTATTGATGGTGCTCCCGAAGAAGCCCGCGTAAGGTGGGGAGTACGTGTGGGATGGGACT
GTAAGGGAAACCGAGAGAAGTGCAACGATTATGATGAGCAGGTAAACGGCCCTCTCCACT
TACCCCACCGGGGAAAGTAAAATGAAAAACCTTAAAAAGTTTACCTGAGTCCAGCGTTCT
TGAGGTAGGAGAGCATCCTCTCGACGTCGTTCGCTATCACGACCTCGAAGAGCCCCTTGA
GCTTCAGCAGGTTGTCGTCCTTGTAGAACAGCTCGTCGTTTTCGGTCCAGAGGACGACCT
TGAGCCCGAGGGAGCGGGCCCAGCCAAGGGCTTGAACCGTCTTTTCAAAACCGAGAACCG
GTATTGCCTCGATGGGGACGTTAACCGACCAGAGGTTGAGCTCTTCCTTGAGCTTTGGAA
CCATTGGCAGGACGTCCTCACTCTCAATCAAAAGTCCCATTCTGGTTTCTTTGTCGAACC
TGCGGTATCCTCTAAGGGCTTCAACGTCGAAGGACGAAATCAAAACTCTCTCCGGGTTGT
TTTCTTTCACAATCCTGGCGACCTCTTCAACTGCGTCCCTGTCCTTGAGCTCAACGTTGA
TGAGGGCATCATCGGGAAGGGCTTCAAAAACCTCCTCCAGCGTTGGAATCCTCTCGCCAA
GCCCTATGTCGGCCTTCTTGAGCTCCTCAAGCGTCATGTCCTTCTGCCTTCCGCTCATGT
CGCTCGTCCTGTCTATGGTCTCGTCGTGCATGACCACTACCTTTCCATCCTTGGTCAGCC
AAACGTCGAGCTCAACGCCGTCTGCTCCGGCTTCAACGGCCTTCTTAAAGGCCAGCAGGC
TGTTCTCGGGCAGTTTCCCCATGCAGCCCCTATGGCCGAGAACGATAACCCTGTCGCTTT
CCCACATTTTAACCGCCTCCGGTGTTGCCCCGGTTGAACTTTAACGATAAAAACCTTTTC
AGCCTCGCGGGGTCATCGGAGATGACCGCGTTGACGATGTGGGATAGCGTTGGGATGAGG
GAGAGCTCGTTCATCCTGTAGTTCCAGAGCCAAACCTGGAGGCCTTTTCTGCGGTATAAT
CTGAGAAGTGTCAGCAGACCGCGCATTCCCACGTACCGGGCGAGGTCAAGGGGGACATGG
ATTGAATAAATGCCCCTAAGTTGTCTTAGACTTAGCCCCAGGTTTAGGGCGCAGGTTATT
GAAAATCCCACTCTGCAATCGGGACACTCCTTAATGGCGCTCATCGCGATACTCAGGTCG
TCCGTTGATATGACAGTCCTCTCCAGAAAGTTTTTCCGTTCAAGCTCTCCAATCAGAAGC
GAGAGCGCGTTCGGGTCCTTAACGTCTGCGTTCATGACTTTTGGTGAGAGCTCCAGAACC
CGGTTGAGGGTTGGAACGAGTTTTCCGAGCGGGTGAAGGCGTAGGAGTTCCCTGTATGTT
ACCGTTTCCACCCTGTAGTTTCTCCCGTCTGCACTGAACTCCCCGTCGTGAAGCACCACG
AGCCTTCCGTCTCCCGTCAGCCTGACGTCGAACTCTATTCCATCGGCGTATCTTAACGCC
CTTTTGAAAGCCGGTAGTGTGTTTTCTAGGTGTCCCCTGAATCCTCTGTGCCCGAGGATG
AATTGGAGCTCATTGTTCGAAGGTGTCATCTTTACTACCGCTCAAAAATGAACTCACAAG
CCTTAAAAGCCTCTTCCATAACACTATAGTCTATATAGATGCACGACTGGAGGGTGGATG
GCATGGAGTTTAAATACAGCAGGATATTCATCCTTGGCTTCGGTTTCTTTGGTATCAGCA
TAATCTGGGCCCTTTACAACGCTTACATACCGATTTTCCTCCAGGACACGTTTCACATGA
GCAAAACGGTTACGGGCTTCATCATGACCATAGACAACCTCTTCGCGGTTCTACTGCTCC
CGTTCCTCGGCGCGCTCAGCGACATGACCCGGACGAAGCTCGGCAGGCGCAAGCCCTACA
TTCTCCTCGGCGCCCCTTCGGCGGCGTTGATGTTCGCGCTGATTCCAATAGCTAGAGAGC
ACGGCAACCTCGCGCTCTTCATGGGCACGATAATCCTCATGAACTTCTTCATGGCCCTCT
TCCGCTCGCCGGTCGTTGCTTTCATGCCCGATATAACTCCGAGCGAGAAGAGAAGCCAGG
CCAACGGAATAATCAACTTCATGGGCGGTCTTGGAGCGCTTCTGGCGTACTTCGGCGGCA
AGGTTCTCTACGACATGAACTACGCCTACCCCTTCTACTTCGGTGCTGCAATAATGCTCT
TGGCGAACCTCCTCGTTGTTCTTGCCGTCCCTGAGCCGGAAGAGTTCCGCGTTTCCGGCG
AGAAGATTAGTCTAAGGAAGTTGCTGGCAGAAACGTCCCACAAGAGCTTCGGTGAGCTCA
AGGAGAATCTCAAGGACGTCTTTGCCAGCCACGAGAGGAGCCTTCTGGCCATTCTCCTCG
CGGTGTTCTTCTGGTTCGTGGCCTTCAACTCCCTTGAGACGTTCTTCACGAGCTACGTCA
AATACCATCTCTATGGAATCCCAGTGGGTGCGCCGGAAACCGAGCTGACAAGGAAAATTG
AGAGCACCGGAGCGTTTATGCTCGGCGTCTTCAGTTTAAGCTTTATGCTCTTTGCAATTC
CAGCTGGCTTTATCGGGGCAAGGCTCGGGAGGAGGAGAACAATAACGCTCGGCCTCCTCA
TGGTTGTTGCAATAATGCTGGGGGCTTTCTTCGTGGGACAGACGTCAAGACCCTCAAGCC
CGAGCCTCTCTGACCCTGTTATAATGACCTTCATGGGGCTGTTCTTCCTCGGGGGAATCG
GCTGGGCGATGGTCAACGTCAACTCGTTGCCGATGGTAGTTGACATGACGACCGAGGAGA
AGCTTGGAGGTTACACGGGTCTCTACTACTTCTTCAGCCAGGCCGCTAATCTCCTCGCAC
CTCCTCTTGCCGGAGCGTTCCTCGATGTTATAGGTTATGAGACGCTCCTTCCCTTCGCCA
TGGTGTTCTTCATCTTGGCGCTGGTGACAGTGCAGTTCGTTAAACGCGGTGATGTAGTCC
GCACGCGGGGAGATGCACTGGACTACGTTCCGGATATGGATTGACGGAGGTGGTCTCTGT
GGAGAAGAAGTTCAGCTGGAGTGTTGTGCTCGGTTTGGCCCTGCTCGGCTTCAGCAGGAG
CGTGGGCTGGTCCCTCAACAAGGGGCTCTCTTTCCCGTTGCTTTCAAGTTACACCGAGTC
GGCATTCATCAAGGGTACTATCCTGGCCGTTGAGGGCTTCATCGGCCTCTTCATCCCGGT
TCTGCTCGGTTATTACAGCGATACCCTGCGCTCAAGGCACGGGCGGAGAAGGCCGTTTAT
CATGGTCGGTGGAATCCTCTCTGGAATCGCCGTGCTCATGATTTACACCGCCTACTCGAT
GGGCGTTCCGCTGTGGGGATTCGCCATGACCCTCGGCTTCTTCTACCTCTCGATGCACAT
CTACACTGCCCAGTACCGCGCCCTCATGCCTGACACAGTCGAGAGCGGCCACAGGGGAAC
CGCGAGCGGCGTCATAACGCTTCTGGAGTGGGCAGGCAACCTATTCCTCTTCGGCCTGGC
CGGCTACCTCATCGCCAAGGCCGTCTCAATGACTGGAGAAAACGAGGGAATAAAGGCCCT
CGCCCAGACGCCCTACCTCAAGATACCATTCCTCATCACCGCCCTTTTCCTAATCGGCGC
GGCGCTCTTCGTGTACTTCGTTGTTAGGGAGCCCGAGGCGCCTGAAATCGAGGAGAACGA
GAGCCTCGCGGACTACCTGAAGAGCATCGTTGAAAACCGGGACTTCCTCAAGTTCTACGC
CGCTCAAACCCTCTGGTGGATGAGCTTCGAGTTCATAGCGATTTTCCTCTATGGAATACT
CGCGTTCATCCTCTATGGCTCGGCGACGGAGGAAAACATCAAGGCCGTAACCTCCCTCGG
CCTCTACCTCATGGCCCTCTTCAACGTCACCGTCCTCCTCGGTGCCCTCCCGGGAGGAAT
ACTCTACGACAAGCTCGGCAGGAGGCTCAGCATAGTCCTCGGTGGCGTTATCTTCGCACT
CCCCCAGCTCTGGGGCTGGTTCATAAGCACGAAGACCGAGATAACGATAGCCCTCGGAAT
AGCGGGAATCGGCTGGGGAATCCTCATGGCCTCATCGTATCCGGTAATCGGTGACCTTCT
GACCAAGTTCGAGAGGGAAGCCTTCACCGGTCGGTACTACGGCTTCTTCGAGGCCACGCG
CTCGCTGCCGGTTCTCCTTGCGGGTATCCTTGGAGGGGCCATTGTCCAGCTCGCCGGCGA
GAACTACAGGGTGCTCTTCCCGCTTGGTGCCGTCTTGGTGCTCCTCGCGATGCCCATGAT
TTGGTTCATGAAGAACCTGGAGGCCGAGAAGGGTTAAATACTTTCTTTTTCAAAACCTTA
ACTGGTGGGATGTATGATTACCCTTGAAGACGCTAGGCGTGTAATCAGGGAGCACTTTGA
TGAGCTTCGAAAACTTTACGGCGTTAAAGACATCGAAATATTCGGGTCGTACGCTCGAAA
TGAACAGAGAACTGACAGTGACCTTGACCTTCTTGTGGAGTTTGAACAGCCCGTTGGTCT
GCTGACGATATCGATGCTCCAGGTTCATCTCTCAGAGCTTCTTGGAGTTGAGGTCGATGT
AGTTCCAAAAAACTCCCTTAGAAAAGAACTCTGGGACGAAGTTTCACGGGAGGCCGTGAA
GGTATGAGACGATATGATTTGTACATTAAAGACATCATCGAACACATTGAAAAGGCCCAG
CGTTTCATAGAAGGTCTCGATTTCCAGGACTTCGTTAGGGACGAAAAAACGGTGTATGCA
GTCATCAGATGCATTGAAATCATAGGAGAGGCCTCAAAGGCAGTTCCCAGAGAAGTTCGC
GAGAAGCATCCCGAGATTCCCTGGAAGGCCATGGCAGGTATGAGAGACAGGCTTATCCAT
GGTTACTTTGGTGTTAATCCTGAAATTGTGTGGATAACCGTCGTTAAGGACTTGCCTCCT
TTGAAAGAGAAGCTCGAAAAACTCTTAGATGAGTTGGGTGATGGCGTATGATACTGGCAA
TCATCACGCTTCTCATCGTGGCGTTCCTGGCATTTTCGGCGTTTGTTGCTTACAAGATGG
TAAAACCCCCGCGCTTCATCGGAGACTGGACACCAAAGGACCTCGGCTACGATTACGAGG
ACGTGACAATCGAGACGCAGGACGGGCTGAAGCTCAGTGCCTGGTGGATTCCCAACGAGG
GCCCCGTCGTAATGCCCCTTCACGGCTACACGAGGAGCAGGTGGGACGAGGTTTACATGA
AGCAGACTATCGAATTCCTGCTCAAAGAGGGCTACAGCGTCCTTGTCTTTGACTTCCGCG
CCCACGGAAAGAGCGAGGGGAAGTTCACCACTGTCGGCGACAGGGAGCTGATTGACGTCC
TCTCCGCCGTGGACTGGCTGAAGAAGAACCACCCTAAGAAGGCCGAGAAGATAGGCCTCA
TCGGCTTCTCAATGGGTGCGGTCGTTACCATAAGGGCCCTCGCCGAGGACGAGGGAATCA
CCTGCGGTGTCGCGGACTCGCCCCCGATTTACCTCGACAAGACCGGCGCGAGGGGCCTGA
AGTACTTCGCAAACCTCCCGGAGTGGCTCTACACCTTCGTCAAGCCGTTTACCGTTCTCT
TCAGCGGGGCCAAAGAGCTCAATATGCTCGAGTACGCGGATAAAGTTAGAAAGCCGCTCC
TTCTCATCGCCGGCGAAAACGACCCCCTCGTAAGGCCCGAGGAAGTGAGGGAGTTCTACG
AACGGAACAAAAATGTAAACCAGGACGTCGAGCTGTGGGTCACGGATGCGCCGCACGTCA
GGACGCTGAAGTTCCACCCGGAGGAGTGGAAGGCCAGGGTGAGGGACTTCCTCTCAAAGC
ACCTTTAGAAAGGTTTTTACGCATTCTTCCCCCCTTTCTTTGATGAAGTCATTAAGGAAC
GCCATAACGCTCATCGTTGTCGCTCTGGTTCTGCTATCCTCGAGCTCACTTTCCCGACCC
GCATACGTTCCCGTATTCGGGCGCTTTGCAATACTCGTTCACGACGTCAGCCCCGGTTAC
CTTCCACAGCTACGGCAGATAACGGCCGTTATCGATGAGTACGGTCTCCAGAACGAGACT
TACCTCTTCGTGATTCCGGACCACGGGGGCGAGATGCCCATCTGGAAGTATAGGGAGTTC
ATGGAGTTCCTTGAGGAGCTCAGGCGCAAAGGTTACCACATCGAGCTCCACGGCTACACC
CACATCGGCGACGAATTCAGTTGCAACGTGAGTACGGCCGAGAGAAAGCTTGAGCTCGGG
CTCAAGGCCCTGTCGTATCTCAACGTCACACCGAAATACTTCATCGCCCCGCGCTACTCG
CTCTCCAGGGATGCCCTATCTGTTCTGCTCTGGCACAATGTAACGGTCATCGGCGAGGAC
TTCATCTACTTCCCGAACGGTACCGTTGAACCGATTTACAACAGGGAGTACACTTGGTAC
ATGCCCTCGTTCCTTCTCCCCTACGAGCTAACCAGCGCCGAGAGCGCCTACGCTAACATA
AACGGGACGTTCTTCCTATCACTCCATCCAGAGGCGGTGAATAACAAAGCTGGAATGAAG
TTTCTGAAGGAGTTTCTGAGGTTTGTATCGAGAAGTGGCCTCGGCTAACCCTCTTCTCAT
CACCGTCAGCGTGGCTAACGCTCGTCATCGGCCGAGGCTTGTTCTCCACAGGGTTTAAAA
AGGCACTGGAGGATAGAGCAGGGGGATGACGAGCGTTTACCGGTCGGATTGCTACCGGAT
GAAGAGACTGGCACTGGCTGACCCAACCGAAAGACGTAAAAACGGTTCTCCTCAAAATTT
AATTGGTGGGGAAGATGGACTTCGCCCTATTCATGGAGCGATATGGGTACAAGGTTCTGC
TCGTCGTTCTCGTTGGGGGTGTTTTCGCCTTTATCCTGGGGGCCCTTGGTTACAGTCTCC
ACATGCTCGGCAGGTACAGCTGGGACGAAGCGGGCTTCTTCGTTGGCCTTCTCGTCGTCG
CTTCACTAATCGGGGCCTACGCTGGGAGATTCATGAACACCGCGACGACTCTCTTCGGAC
GGATAGGTTACCACTACTGGGCCAAGCTCTTTGAGGATAAGAAGAAGCTCGAAAAGGAGA
AAGAGAAGCTGAGGGAAGAGGGCGGGAAGCTTTACTGAAGCTTGACCGGGGCTCCAAAGG
CCCTGTCGCCAGCGTCGCCGAGGCCGGGAAGAATGTAGCCCTTGTCGTTCAGTTCCCTGT
CGACCTTGGCAACGAACACCTCAACCTCGGGGTGCCTACTTTTTATCCTCTCTATTCCTT
CAGGAGCCGCCAGCACTCCAACGACAACCAGGCGCTTCGGCTTCCCGTAGCGCTTGACCT
CGTCGAGGACCTTAATCAGCGTCGAGCCGGTCGCTATCATCGGGTCGGCAACTATGACAG
TATCCTCGGGCCTTATCTCGGGAATCTTGACGTAGTTCATCTCAATCTCGAACTTTGGGG
CCTTTCCGCGCGATGCCGAGACGATGCCAACGCGCGCGTGGTCGAGCACCTTGATGAGGC
CCTCCATCAGAGGAATCGCCGCGCGGAGAACGGTTATTATGACCACGTTGCGCCTGTCCC
TGACGATTACGCCCTCGGTTTCCTCCAGCGGGGTCTTGACCGGAACCTTCTCGGTTTCCA
TCGTCTTCGTCAGCTCGTAGGCCATGTAGCGGCCGAGCTTGACGAGGCCCTTCCTGAAGG
CTATTGGCCCTGTTCTCTCGTCCCTCAGTTCCGTCAGAATCTCCATCAAAAATGGACTGT
CCTCAAAGGAGTAAACGCCCTCCCACCTTTCGGCCTTCATGCTCTCACCGTCCGCCACTC
GGGACGAGCCTTTATTAGCCTTCTGCTTGATAACCTTTGGTCATCTTGGATTCTCCCTTT
GCCTCTTTTTCGATTATTGCCTTCATCCAGCTACCGCGGAGGAACCAGACGAGGGCTATC
AACGCCCCGATGAAGTTGCTCAGCCCCATGCCGAAGAAAACTCCCCTGCTTGTAAAGTCG
AAGAGCTTCGCCAGCGGAATCGTAAGTCCGAGGAGCGTTATCGCACCGACGTAGCCGAAA
GCGTAGCTCAGCGGAATCCTGAGGCCCCAGAGGCGGATTATGCCGAGGAGCATGCTCTTT
TTCGTGTGACCCGCGGAGCTGAAGGTTCTGTTGACGACGATGAAGATTCCGTTGAAGAAC
GGCACCGAGATTAGGAAGTACTCCAGGACGATTTTGCTCTCGGCTATAACCTTCGGGTCG
TCGAGGAAGACCTTGAATATTGGAACGCGGAAGATTCCGATGATTAGAACCGCTAAACTC
GCTATCGTGAAGTTGACGAGCATCGTTCTTTCCGCTATCCTCTTTGCCCTCTCGAACTTT
CCAGCGCCGACGTTCTGGGCTATCATCGTTCCCATGGCCATGCTTATACCGCGTGAGATG
CTCGTCAGGAAGTTGACGAGGCGGGTGGTTATGACGTAGGCCGCGTACGTGACGTCGCCG
AAGCCCATTATAATCCTCGTGAGAACGACGAAGCCGAAGCTGTTCGCCGACTGGCCGACG
CTAGACGGGAGACCGACGCGGAAGAGCTTTCCGTAGAACTCAAAGTCGGGACGGAGATTG
GAAAGGCTGAGCTTCAGCGCAACCTTCCCCGAGAACATGAGGTAAAATCCGATTATTGCG
CCGGTGGCGTTGGCTATGACCGTTGCCAGTGCTGCCCCGGCAACCCCGAGCCTGGGAAAG
GGCCCCCAGCCGAAGATGAAGAAGGGGTCGAGGACTATGTTGAGGAAAACCGTGAGGAGC
GTTATTTTCATGGGTGTTTTTGTATCTCCAGAAGCCCTCATCAGGGCGGAAAAGGCCATG
TACGTGAACGCGAAGGGAACGCCGAGGAAGACTATCGTCGCGTAGGTCTTGGCGTAGGGG
TAGAGCGTTGGCGTTACCTTCATGAAGCGGAGCGCGTAGGGCAGGATTAGGACGCTCACT
ATGGCCGTTGTAACCGAGAAGAAGAGCATGAGTGAGTAAAGCGCTCCTGCCGAACGGCCG
GCTTTTTTGAACTCCCCCGCGCCTATGTACTGACCAACGAAGGCAAAGCCAGCGGTTGCG
AACCCCATTCCGAGGGCCATGAGCGTTCCTATAATCGGCCACGTGACGCCCGGCGCGGAG
AGGGCTTCCCTGCCGAGCTTTCCGAGCCAGAAGGTGTCGGTTATGTTGTAAACGACCTGG
ACGAGGTTGTTTACTATGAGGGGCCCGGCTAACTTGAGGAGCGTTCTTTCTATCGGCCCG
TTGATTATCTCCTCGCGCATTTCTTGGAGCTTCATGGCCTATCAGACCGCCATCGAAGGG
CTACTATTTAAAGCTACTCCTCGATTATAGCCCTCATCCAGCTGCCGTGGAGGAACCACG
CGAGCGCTACCAGCGCGCCGAGGACGTTGCTCAGCCCCATTCCGAGCCACAGCCCGGTGG
TGTCTCTTGTCAGGACACCGAGGCCGTAGCTGAGGGGAAGCCTCAGCCCCCAGAGGCGGA
ACATGCTGAGGAGCATGCTCTTCTTCGTGTGACCCGAGCTCTGGAAGACGTTGTTAACGG
CGGAGAATATTCCAAAGAACGGGAGCGAGGCGGAGAAGTACTTCACGACCTTGGCGCTCT
CCGCTATTATAGCCGGGTCGTTGATGAAGAAGCTGAAAATCTGGACGCGGAAGAGGGCAA
AGAGGAGCGTTCCAACACCGAGGATTGTGAAGTTGATTGCCATCGCCTTCTCCGCTATCT
CTTTGGCCCTCTCGTAGAGCTTCGCCCCGATGGCCTGTCCCACCATTGTTCCCATGGCCA
TGCTTACCCCGTCGGAGAACGCAAACATGAAGTTGGTCAGCCTGTTGGTTATTGAATATG
TCGCGAAGGCCACATCCTGAAAGTTCTCTATTCCGTGAGCCTGCCCGTAGAGCTCTCCGA
TTGTGAAGATGATTCTCGTAAGGATTACAAAGCCCAGAGCAGTCGTTGAAGTTCCAACGC
TCGAGGGAAGGCCGACGCGGAAGATGCGGGAGTAGAAGTAGGGGTCTGGCTTGAGGTTCT
TAAGGGTTAGGTGAACGCCCACCTTTCCGGTGAAGAGCAGATAGCCGCCGACGATGGAGC
CGAGGCTGTTGGAGAGCATGGTCGCGACGGCCGCTCCGACGACGCCAAGCCTGGGAAACG
GCCCCCAGCCGAAGATGAAGAAGGGGTCGAGGACGAGGTTGAGCAGTACCGTCGCTATGT
TTATCTTAACCGGCGTTCTGGTGTCGCCTATCGCCCTCAGGAGGAAGTTGAAGGCGAAGA
GGGTAAAAGAGAAGGGGATTCCCGCGAAGATGACGCGCGTGTAAGAGAGGGCGTAGGGGT
AAATTGTGTCACTTACCCCCATGAACCTCAGGAGGTATGGGGCAGAGACCACGCCGAATA
TCCCAACGCCGATGGCGAAGAGCATCATAAGGGAGTAGAGCGCCCCGGCGGAACGGTTGG
CCTTCTCGTAGTTTCCAGCGCCGACGTACTGACTCACGAAGGCGAAACCTGCTGTAGCGA
ACCCCATTCCCATCGCCATGAAGAACCAGACGAGGGGCCAGGCCGTTCCCGGCGCGGCCA
GCTCCTCCCTGCCGAGCTTTCCGAGCCAGAAGGTATCGGTCAGGTTGTAAAGGACCTGCA
CGAGCTGGTTTATGATTAGAGGGTAGGCTAACAGGATAAGCGTTTTTACAACGGGGCCCC
TGAGTATCTGCTCGCGCATTGCCTCGACTCGCTTCATTGAGATACTTGTCGAAACGTTAG
TATAAAAACTTTGAGGTGGATAAATGGGCCAAATTCAGGACGTAAGGCATACTCACAAAA
TTCAATAATCAGTTTCTTTTCAATATCTTCACTCCTAATCTCGACATCAAGGATATCGAA
AGAATTTGGAAAGATTTGGCTTTTTCTTACGGGACCACGAGGGATAATGGTTTTTGTTAT
CCAATTAGCACACCTCTAGCTTATCATTTTCGTTGAACAACTTTAAAAAAGGTAAACTCT
AGCCTCAAAGTGAAACGCCACTGAGCTCTTCCAAGTGTCTTTCAAGCATTGAGATAGCTT
CCTGTTCCAATAGGTTGGCCTTATCTTTGAGCTCGTAGGCTTCAATGACGAGGTTTCCGA
TTTTGTCTTGGGTTGATTTGTCTGGGAGGGGAAGTTTGATTTTTGTAATGTGGAATTCCT
CTAGGTGCTTGATTACTCCCCCATACGTTTCTCTTATTATTTGGGCTTGTCCATAGACGC
TCTGTAAAAAGATAACAAGATATCCGGGGTTTATGTCTTCTCTGGGTATTGTGTAGATGA
AATCATCGCTAGCAGCCCAAGAGCTTATGTGTTCGGTTACTAACATGACTCTTCCTAGTG
TGCCGCTTCTCGTAATAAGCAACATTCCCGGAGTTAACTGGTATTCTGGTTTTTCTGCTA
ACGGTTTCCACAAATATTTGATGTCGAAATATTTCACTAAAACGGAGTGAATAGGTAATA
AAAATGGGACTCCCATCTCGGGTTTTACATAGATTCTTTTGAACCTTGGGGGGACATATG
CCCTAGCGAGTATAGATTGCATCGGGACTATAGTTAAGTTAGATTTTGAAAGCTCATCGA
GAACCTTTCGGACTAGAGGGATATGATACGATGCATCAAGCCTCAAATCAAGCTCACTCG
CCTTAACTGTGAAGGCTTTGACTTTCCTTCCTAAGTCTCCTCCAAAGTATTCTACTGAAT
TTTCGTCAATTTCAGGAAGGCTGAGTTCAGTATAAAACAATTTCTCGGCCTCAAGAAGCT
TGAGCTGTGCTTCCTCGCGCATTTTGTGAGCTTCAAGAATCCTGCTGTTCACTTTCTTCA
TGATGTCCTCATCTACGATTGGGATTGGGATATTGGCAACGTGGTGTGGTTCAATGTGTT
TTATAGGGCCACCATAGTTTGTTTTAGTCAAAAACGCTTGTCCAATCCACGTGTTGAGGT
AAGCATAGATGTATCCTAGGGAGCTTTTGTCCTTGGGTATGACTCTAATTAAATCGTGAG
ACATAACATAGGTTGAGAGTACTCTGTCGCTTATCCTAATTCTCCCAACACTTCCAGAGC
ACGTTATTAGTATCCAGTCTGGTTCAATCTTTAGGCCCTCGGGATAGTCTTTAATGAACT
TTCTTGCTTTTAGGGGAAACAGAAATATCTCATTTGGCATTAGGTAGGGGTCGCCTTCAT
TTTTTGACACATAATTACGCCTAAACCTTGGTCTGTGGAATATTTTTTCACTAAAATCCT
CAATTAAACCAATTGAAATCCCAGATTTTTTAAGTTCATCAATCAATATATGGGCCTTTA
AACGCTCTCTACTGTAAAATTCTGCATCTAGCCTAAGCTCGCCAGAAAAAATGAATGCAC
TTGGGACACTAACCCACTTAACGTCGCTCATGGAGTGAGCCCCCTTGCCTTGGCCCACTT
TTTAAAGAGTTCTGCGACTATTGGGAGGTCATCATCCTTTATTGGGTTCCCTCTTTCATC
GAGGAGTATCTTTCCATCTGGTGTTGTTTTGTAAATATCATTGCCCCTCCTGTCGTGACC
AACTTTTTCAGGAATCGCCATGAATATCTCGTACTCTTCATCTCTTCCAACCTCGTGAGG
ATACTTCTTTTGAAGTATCAAAACACTGGTCTGAGTTCCGGTGTGAGGTTCAAACGTTTC
TGTTGGCAGGTCTATACTTGCGATAATCCTTGCTTTTTGGAGTATCCACTTGCGGAGCCA
TGTAAGACCTGGGTTGCTTAGTATACTATCTGGAAGGACTATTCCTAAAATTCCGCCGGG
TTTGAGGAACTGAAGTGTTCTCTCTATAAACAACTGTTCTGGTGGGAGTGAACTCCTGGG
GCTGGTAGCTTCGAAGGTTGTTATCTCGTATTGAGACAAAATTTCTGGGTTGTCTATTGG
GAGTTTGGAGCCAAATGGGGGGTTTGTTATCACAATGTCGAAACGGGAGATAGCACTTTC
AATTTCTTCTGGCTTTTCAAGTGTTGCCAGGTATTTTCTGAACTTTTCTATGCTTCCGAA
CTTTTTGACATCCTCGGGAAATAGTGTTCTAAGAACTTCATCGCTCCACTTTGATGGGTG
CTCCAGTGAATTAGCATGAACTATATTCGATGAGCCATCCCCATGCATAACCATGTTCAT
CTGAGCGGCTTTAACTAGGAGGGGATTGAAGTCTATGCCGAATAGGTTTGCTCTGGCGAT
TTCCGCAAGTGTGTCCCTTAGCAAGTCATAGCGGTAGCCTTTCGATTCAAGTAACTTTTT
GAGATGGTGTATTATTGCTATTAGGAATCCTCCAGTGCCAACGGCTGGGTCGAGGATTCT
CACCCCTCCGGGATTCATTATGTCCTCCTCTCTAAAGAGTGTCAGAATCATTTCTGCCGT
CATTCTGCATACTGTGCGGGGAGTGAAGAATTCCCCTCTATCTCCTCTGAGATTTGAACC
AACGATTTCTTCATATGCTTCCCCTTTGACATCAATGTCGGTATTAACGAGGCTGAAACG
CTGGAGTTCGGATACAACATAGATGAGCACTCGGTCATTTAGTTTAAGTGATTCGTTTTC
ATCGAAGATATACTGGTATTTCCGTTTTACCTTTTCAAAAATCTCTTCAAGTCTATCCCT
CACGTCTTTGGGGTCCTCATTTGGAAGAACGTAAAACTTAAGTGAAGGATTGAAGTGCTC
ATCGTACACTTTGATAAAGATGAGTTTCAGCAATTCTTCAAATGCTTGGTCTTTAGGGAG
GCCTTGATTTGCATGTATGTAATTGTGAATCCTCCTAAATACGCTCTTGAGATTAGTTGC
AGGCCTTAGGGTTCCGTGGGTTGGTTTCGGGATAGTAGTCTCTCCTTTCTTTGGAATGTC
TGGAATTTGGACAAGCTTTCTAATGCCCTTCTTTTTGATTACCTGATAAACTATCCTTTC
ACTTCCAACCCAAATACCAAATTTAGCATTCATACAAGCAGAAAGATAACTTTCAAGCTG
GGCGATGCCTTCTTTCTTATCAGAGGGTTTGATATCTTCTCTCTTTGCTTCGACTATAAT
GTAAATGTTCTCCTGTTTATGAGGCTTCCCTTCATAAAACACCACTAGGTCAGCTCTTTT
CTTCGCTCGTCCCATCTTGATTGGAAACTCTACATCCATGTCTTGGGGTGAATATCCATA
AACTTCAATAAGCTCTCTAGCTATCTCCTGCCTAACTCTCTCCTCAGGAGTGTCTTTTCG
GAGCTTTCCAGTAACTACACATTTTATCTTTCCGGGGGGTATGCTCATCTCCTCCGTTTT
AAGTGTAGTACCAAGAAGTGTCAGCTGTTTCTCCCTGCGTCCCACTAATAACCACCGTGC
CCATATACCACTAAAGCAAATAAAAATCTAATGGTTGGCTAGAGCAAAATTTTAAGAAAA
ATGAGGGAAATCAGAAGTCAAGCTCGTCCTCATCCTCGAAGAGCCTCTTGCGAGCGGCCT
CGAGGATGAGCTTCTGCTCCTCCTGGGCGACGGTCTTCCTGATGAGCTCGACCGCATCGG
GGTTGGCGCTGATGCTGTCGATGCCGAGCCTGACGAGAATCCTGGCCATCTTCGGGTCAC
TGCCGGCCTGTCCGCAGATGCTGGTCTCGACGCCGTACTTCTTGGCGACCTTTATGACGT
TCTCGATGAGCTTGAGAACGGCCGGGTGCTTCTCGTCGTAGAGGTAGGCAATCCTGTCGT
TGTCCCTGTCGATGGCGAGGGTGTACTGGGTGAGGTCGTTGGTACCGAAGCTGACGAAGT
CAAGGCCCTCCTTGATGAGGTCCTCGATGATGAGCGCGGCCGCGGGAACCTCGACCATGA
TTCCCCACTCGACGTCCTTGTGTGGCTCGAGGCCAACTGAGCGGGCTATCTCCTTGGCCT
TCCTTATCTGCTCGGGGTTGGCGACGAGCGGAAGCATGACGCCGATGTTGTCGTAGCCCT
CCTCGACAACCTTCTTGATGGCCTTGAACTCGGCCTTGAGGAGCTCGACCTGGTCAAGGC
TCCTCCTGATTCCGCGCCAGCCGAGCATCGGGTTCCTCTCGTCCGGCTCGTCCTCTCCGC
CGGGCATCTCCTTGAACTCGTTGGTCGGGGCGTCAAGGGTCCTGTACCAGACCGGCCTCG
GGTAGAATGCAGCTGCAACGGTCCTTATTCCGTCGGCGAGCTTCTCGACGAGCTCCTCCT
CCTTGCCCTCCTTGATGAACTTGACCGGGTGCTGGCCGATGCTGAGTATCATGTGCTCAG
CGCGGAGGAGTCCAACACCGTCGGCGCCGGTGGCGGCGGCCCTCTCGGCAACCTCGGGCA
TGGAGACGTTGACCTTGACCTTGGTGGCGGTGACGAGCGGGGCACCGGCAACGACGACCT
GTCCGCCGGCGGCCTTCTCTTCCTCCTTCTTCTCGACGAGGCTCTTGACTATGCCCTTGT
AGACTACACCGCGGGTACCGTCGACGGTGACGTAGTCGCCGGTCTTGAGCTTCTTGGTGG
CCTCCTTGGTACCGACGACGGCCGGAATGCCGAGCTCACGGCTGACGATGGCCGCGTGGC
TGGTCCTTCCACCCTCGTCGGTGATGATGGCGGAGGCCCTCTTCATGGCCGGAACCATGT
CCGGGTTGGTCATGGTGGTGACGAGAACGTCGCCCTCCTTGACCTTGTCAATCTCGCTGG
CGTCGAAGATGACGACGACCCTACCGGCGCCGATGCCCGGTGAGGCACCGAGACCCTTGA
GTATGACCTCGGCCTCCTCGGTAACCTCGGCGCCCTCCTCGCTCTTGGCCTCCTTGAGGG
TGGTAATCGGCCTGCTCTGGACGATGTAGAGCTTGCCGTCGTCCTTGTCGTAGGCCCACT
CGATGTCCTGCGGCCAGCCGTAGTGCTCCTCAATCTTGGCACCGAGCTTGGCGACCTCGA
CAATCTGCTCGTCGGTGAGAACCTGCTTCTCAACCCACTCGGGGCCGAGGTACTCGGCGA
CCTTGACGTAGACGGTGCCCTTACCGGTCTCGGGGTTCCTGACGACCATAACTTCTTTCT
TGGCGATGAACTTCTCCTTTATCTTCCAGGTGCCTTTCTCGACGATGTACTCGTCTGGAG
TAACGCTTCCGCTGACGACGGCCTCACCGAGGCCCCAGCTGGCGTTAATCATTATCTCGT
TCCTGTCGTTGGTGACCGGGTTGGCGGTGAACATGACACCGCTCTTCTCGCTGTTGACCA
TCTTCTGGACGACGGCGCTGAGGTAAACCTTACTGTGGTCGAAGCCCTGCTTGGCCCTGT
AGAAGGTAGCCCTGGCGGTCCAGAGTGAGGCCCAGCACTTCTTGACCTTGTCTATAACGT
CATCAACGCCGTAGACGTCGAGGTAGGTCTCCTGCTGGCCGGCGAAGGAAGCCTCCGGAA
GGTCCTCAGCGGTAGCAGAAGAGCGAACGGCGACGTAAACGGCGTCCTTGCCGAAGCGCT
GGCTGAGCTTCTTGTAGGCGTCCTCAATCTCCTTGGCAATCTCCTCGGGCATGGGCATCT
GAATTATCTTCTCCCTAATCTTGGCGGTGTTCTCCTGGAGCTGCTTGGAGTCGTCAACGT
TGGTCTTGCTTATGATGTCCATAATCCACTCCTGAAGGGTCCTACCGTCCTCAACCTTAA
CGTTCTCGACGAAGTACTTGTAGGCCTCAGCGGTGACACAGAATCCGGGCGGGACAGGGA
TTCCCGCGTTGGTAAGCTCACCGAGGTTGGCACCCTTGCCTCCGACAAGGGGGACATCCT
TCTTGCTGAGCTCCTCGAACCACCTTATAAACCTGTATTCGCTCATGGCGTTTCCCTCCG
TTTAATTACTGCGGGTGATATATCGAAAGGTCGCTTTTAAAATTAACTATCCAGGCCTGT
TCCTCAGTGTATAAGGTTGAAAAAGAGAGGGGATGTGTTCATTTGGAAATAGGGCGCCCT
AATTCGCCCCGAGGTTCTTCCTTATAAAGATTTTGAACTTTCCGTTGTAGAACTCCTTGA
CGAGTTCGTAGTTTCCGCTCTTGAGGATGTTGAGGTACGTGTTCGGGTCCTTGTGGATAA
TCACATCGTAGTAGCCTTCGCTTATTTTCTTCTCGACGTCCTTGCGATAAAGTATCATCT
CAACCTTGGCGCCGGGATAGTAGAAGCCGGCCATAGTGTAGAGATACGGCGACACCAAGA
GCCTCTCACCGGGATAATGCTCGCTCGCGTACCTGAGCACATGGGAGTCGTACTTGCCGG
TTATGTTCCACCTCTCCTTTAGAACGAACGCGTTTCCGCCCACTGGGATGAGGAGGAGCA
GGGCGAGACCTATTGTGATGGCCTTCTTCCACGGTTTTATCGGCCTTCCAGCGAGTTCAA
GGGCTTTTTCAATCCCATCCACGATTAGGGAAACCCCCTCAACGGCGAGTATCCCCATCA
CCGGGGCAAGGAACGTTATGAAGCGCGTCTCCTTGTGGGTGACCGTCATTATCATGGCAA
ACCCGATGAGGGCCCAGCTTATCAGGAGCCATCCCTTTTCGTCCTGCTTCTGTCTTACAA
GCCCCAAAACCACCAGAGCCGGAAGGACGTGGCCTATGTCCTTGAAGAGCCACTTCAGGA
AGGTTGACACCGAGACTGGCCTGTCGGCGGTAACGACCCTGCTCGCTACCTCAAACGGCT
TCAGCGCCCCCCCGTAGTGAAGGTGGCCCAGGTAGAGCCAGGGACTCAGGGTGAGGAGGA
GCAGGGCGAAGCCAATGAGGTACTCCCTTTTTTTGACCCAGTTCCAGTACTCGGTGAGCC
AGAGGTAAGTGATGAAAACCGCTATTATTGAGAGCCCAGTGTAGCGCGTCAGTATCGCGA
GGCCGGCCGAAACGAAGGCGAGATAAATCCTCGTGGGGTTTCCACTTTTTCTTCCGGTGT
AGAGGAGGTAGATGGCCAGGGTGTAGAAGAACGTGAACTCGCTGTGGACGAGCTCTCTGG
TTCCCATTGTGAAGGCGAGGGCGTTGAAGATGAAGAAGGCCGAGGCGAAGATTCCCTTAA
CGAACCTTTCAAAGAGCTCCAGGGTTAGCAGGTAAACCAGGACCGCCGTCAGGGCAAAGA
AGACGGCCGATACGAGCCTTGCAACCCTTAGCTGGCTCAGGGGTTCGTGGACGAAGTGGT
AGAACAACGAAAGGGTGTACGGGTAGAGCGGGGGACGGTACATCATGTAGGCTCCCTGGT
AGGTGAAGCTCGTTGGATTGACCGCGAGGTTCCTCGCGATGTCAATGTAAAGCGCTCCGT
CGTAGCTCAGGGTGTCCCAGGGTGGAAACGTGATGAGCTCTATGCCCAGGGCAAACAGGA
AAACGATTCCCGGCAGGACCTTCCGGGTTAGGGTTCTCTTATCCATCTTCCTTCACCCCT
GCAAGGTACGCCATCAGGAGGATTGCAACGAGGAACTGTCCCTCAATCCCAATGTCGAGG
GCAAGAATTGCAACGGTGAGCGCGAAGGTTCCCGTGAATGGATTCTTCGAAGCCCTTCCC
AGGGCGAGCCCGAGGATTAGGGCCTCAAGGAGTCCGAGAATCCCGAAGTCGTAAGCCGGC
TGTCCAAAGAGCGTGTACGTGTATCCGACTTCCTTTCCAAAGAGCTCCCCCACGTAGCCG
GTGGGGTCCGGGTTGAAGAGGAGCTCCCGGTTTCCGAGGGGCATTCCCAGGTGGAAGAGC
CTCTCGTAGACTGTGTAGGAAGAGGCCGGTCTGTAGAGAAGGCTCCCGAGGAAGCCGAGC
CTCCAGGTGGAGTACTCCCTCACCGTTACGTAGTGTCTCGCCAGGAACACCGCCAGGAGA
AGGACGATACCAAGCAAAACCGCTTTCCTGTGTCTTTTAAGTTCTTCGATGGTCAATTTG
TTGTCGTAGGCCATTCTAAGGGCGTATGCAGCCGCCACTCCTAACCCGACTGTTCTCGAC
GCGCTGATGAGCGCAATCGCCTCGCCAAGTACCAGAAGGCGAACGTCTGGAAAAACTGCT
ATTGTCCCAATGATTATGTCTCCTGCAACGAGAAACGGAACGCTCGCGCTCGTGTATCTC
AGTTCCGGCTTTAACACTGGGATTCCCCATTTGATACACGCAAAGACCGTCAGGGAAACC
GCTAAGAGCACCGCCGGAAGGACGGCTTTCCTCAGAAGGTTCCTCTTCAACGCAAAAAAC
AGAATCGCAAAGCTGACGAGTCCGCCGATAAAGTAGATGGGACCGAGAGGAACGAGGAGG
ATTAATGCTGGAAGAAAGGCCTCTCCCCTCAGCCTTGGTCCCAGGTTTTCTCCGATGAGG
AGGAGGGAGAGAAAAAGGATGGCGTAGAGGGCCGGACCCACGTCTATCCCCTTGAAGTAA
AGGACCTTTCCCAGCCACGCCATGCCGAGGTAAGTCCATGCGGTTAAAGCAAAGACCTCA
GTGGGCTTCACGTTTTCTCATCACCTTCCATCCCTTGTAGACCGCGTAGGCACCGAGGAG
GAAGAGGACGTAAACGGGGAGGTCAAGGATTCCGGTTTCAACCCCGACTATCCCATAGGC
GAGCGTTGAATAGTAGAGGGCTCTGGTGGTTGGATGGGTGGCCTTCGAAACGGCCCCGTA
GTAGAGCCCGAGGAGGAAGCCTTCTATTACGGCGAAGATTCCAAAGTCCAGGTACATTCC
CCCCAGGAGCGTGGCCGTTATCGTTGCCCCAGTGTGAACGTAGAGGAACTTCGCTATGAG
TCCCCTCGGAGAATAGCCTCCCCATATGTAGGAAGCCACTCCGGCCCACTGCAACTGTCC
CCCATAAGTTCCGCTCCAGTCCCCGCGCCAGATTATTACGTCGAGGGCAGAGACCGTGCT
CTGAAAGCGGACCCAGAGGCTCGATAGAGTGTTCCCCCTGAGGAACGTTATGAGCAGGAA
CAGCCCAGCGCCCCCGGCGAGAATTCCGGCGAGTTTTTTGACGTCGAGTTTTCCTTCCCC
CTTGGCGCTCTCGTAATAGGCGGAGCCTATGGCTATTATTGAGACGAGGACTGGAGTTCT
GTAGGCGTAGAGGGAAACCGCAACGGGGTAGAGGAGGGCGTACCTCTTTCCCCTGATGAA
GAGGTAGACGCTGGCCGGGACACCGAGGAAGTAAGTCAATGCCGTCAGCCTCGGGTTGAG
ATGCGTCCTTATTGCCGGGTGCAGAAGGGGGATGTTTCCGAGCCTTATGACCTGATAGAG
GATTATTCCTATCGCTATCCAGAACGCGTAATTCACGTACCTCTCGTCGATTTCAAAGCC
CAGGTCCCTCCATTCAACTCTATCTCCCCGGCGTATTCCGAAGAGTATCGCCAGCGCAAA
GACGAGGCTCACCGCGAGCGTCTTGGGCTCGGCGAGGCCTACTGCCACGTAGGTCATAAA
GAGAACCGGCACGAGAGCCGGGAGTTTCATGGACCTCTCACCTCAACGAGCTTCAGGGGA
AGGTTTCTTTCGTCGGAGTTAACGTAGAGAAGACCGTAGGTGTACACCGTATAGTTGCCG
AGGTACTTGATTAGGTACTGAACCGGAACCATATTGGCGGTTATTATCGCGCCATTGGGG
CCGAGGTGGTTTATCGTTATTGAGCCGTAGGTTTTGTAGTCCGCCATGTACTTCAGCTTG
CCTATCTCTATTGGGGTTATCCCATCCCCGATGTAAATTTTCCCGGAGTAGCGGACGGAG
TAGTACTGGTCGGGGAGTAGTTTTGAGAAAACCTCGGACCCCTTGCCCTCCATCGGGTCA
ACCCCGTAGAGGTACACTTTACCGTGGTAGACTATTCTGATGAGTTTTGCCTTTATGTCC
TCTCGCGTTGCCTCGGGTCCGCCGACGGTATAAGTGGTTCCGTTCACGACTATGGAGATG
GTAGAACCCCTCACGCTCAGGAGGTTGCCCTCGATGGTCTTCCCGTCAACGGTTTTAACG
ATTATTGTCACGTTGAAGCCCCTCACGAGAAGGCCGTATGCGTGGTTCGCGGACTCGTAT
ATCTCTCCTCCCTGGTAGTGTTGAACTTGGGAATTCAGGATGAACCCCACAAGGGCGAGT
CCAATCAGGATTACAGCAATGTGGTTTGCTTTTATTTTCATCGTGACTCACCGGCTTTCA
TTATAGTGCATTAGTTTGCTTTTTGATTCACCGTTAGGTTAAAAATCTTTTCCGTAGTTG
GAACAAGGTGTCAAGAGAATACTTCGATACTCAACGTTGTCCTTTCCGGCGTTTTCGAGC
GCACCCCAGTCGAAATATTTATATCGGGGCGCCAAGTAGAGGATGTTGAAGTACCCCCAT
AGGAGGTGTTGGAATGAATAGAAAGGCGTTGAGTCTTTTAATCGTGGTAGTAATGACGCT
CGCGATAGTACCAGCAGCGTTCGCTCAGGCGTATGTGCCATTAAATACAACGCTGAGTGA
ACCAATGGTGCACGACACAAAGGAGGTTACTACTGCGCTCTCAAAGTTCTATGACAACAA
TGACCGACCGTATATCCCAAAGTCAGTAATTTCTGCGTTTGTTCAAGCAAAAGCCATGGG
ATTTGATATGGTTCCTTTGATAGTTCACCTGAGGGAGGGCCACAACGTTTCTGAACTTGT
TCAGGAGGGCTTTATGGTCTTTAATGTCTTCAAGCCTGTGAACCTTGTTTCGATAGGAGT
TAAAGTTGATGACCTCAAAAAGCTTGCAAAGAGCAAAGCTATAGACCGAGTTTGGGTTGA
CCAGATTTACCAGCTTACTGACCCCGAACCTCGCTTTCAGATTGGAGACCCAAACAAGCC
TAATTACTTCATTGGAAATGTTACTCTCACTGCAGATGAAGCCCAGGGACTTGCAAACGT
TAGTGTTGAGTCCACGTTTGCCAAACAGATGTGGGAAATGGGGTTTGATGGCAGGAACGT
TACGGTTGCCGTTATAGACACTGGTGTTGACCCAGGACACCCTGACCTTCAGTGGACTAC
CGACGGAAAGCCCAAGATTGTGGACTACGTTGACTTAACTCCAACGTATATTCTCAGCAA
GTACTTTGGGATTCCAGCTAAACCTGCCTCGGGATGGTTTAATACTTCGACTGAGGTTAG
GGCAATAAACGGTACCGTTGTCTATATGAACAGGACTTTCAAGTTGCCTACCAACGCTGT
TTCGAAGAGCGGAATATACCATATAGGCCATGTTGAGGAGTGGGGCGTTGAACTCGATGG
TGATTTCGTGAACAATACTAACTACTGCCCATACACTAACGACGATCTTGATCCTGTATG
TTACGCGAATCACCACGACTCGTGGGCAGGTGCAATACTCCTCGTTGACAACGACACCCC
TGGTGTATACAATCTTGTCTATGTTGACACCGACGATGATGGTAGCTTTGCCGATGAGAA
GCCTCTCACAGTCTACAGGACTCATCCCGGCCCAGACAATGTTGGTGCGTGGATATGGAG
TGAAAAGTTTGGGATAAAGAAGAGCTTCGTTGTCTCCGATATGGACCCCAATGGAAACTG
GGTTATACTGGGCTACGACATGGGTGACCACGGCACCCACGTTGCTGGAACAATTGCCGC
CAACGGCTGGATTAAGGGCATGGCTCCTGGAGCTCAGTTGATGGTTATTAAAGTCGGAGC
AGACTATGGGGGATATATCCTTACTAGCTACCTTATAAACGCCTTCCTCTACGCTGCCCT
AGGTCCCGATGGAAAGCCCAACACCGGAGACGAAGCCGACGCGGTTAGTATGAGCATTGG
AGGCCTCCCGCTCTTCCAGCTTGGTGATGACAATGATGACTTGGTTCTTGACTGGGTTGC
CGACCAGTTTGATATACCGTTCTCAATTTCGGCAGGAAACGAGGGTCCGGGAATAAACTC
GGTTGGTTCTCCAAGCACGGCTTTCAATGCAATATCCGTTGGAGCGGCTATGGAGAAACT
CAGAATGGAGTGGCTCAATGAGCACATGATAAACACCAGTGAATACCAGTACGTTTGCTC
ACTGTGCAACCTCAGTGAAGTTCCGCTGTTCCCGGTTGACGAACTCAATGACTACGCAGT
TGTTACCACATTCAGCTCTCGCGGTCCTAATGAAGTTGGTCAGATGAAACCAACGCTCGT
TGCCCCTGGTGCTGACATAATGTCTACAATGCCCCTTGAGATGCTCTATCCTCTCAGCAG
AAACAAGGTCCCCTACCAGTACATGAGTGGTACCTCCATGGCTGCTCCTCACGTTGGTGG
AGCATTGGCCCTGCTCATTGGGGCTTACAAGGAAACCTACGGTGTTAAGCCGACCCCAGA
CATGCTTGAAGATGCCCTCGTTCGCGGTGCGATACCCCTTAATCAGAGCATCGTTGACGC
GGGACTTGGATTCCTTAACGTTACCGGTGCATGGGATGTCCTCAAGACTATGACGCACGT
TGAGGAGTCTCCGCTTGTTTACTCCGGTTACTATGCAAGGGACAGTGAGAAAAGGGAGCA
GTTCCAGGACGCTCTAAAGGGTATCTTGGGCATCGGTTACCCATTCCTCCCGTATCCAGT
TGAGTGGTCAGTGAACTTGTCTGACCCGTTAAACCCCGATGCACTCTATGACCTTGCAAT
GACTCCGAGATACAACTCCCCCTTTGGACTCATAACCGTCCACAATTCCGGAAACGAGTC
AGTTAACCTTACCATTTATGCCACCGGAGAACTTGCACCATACATGTACCTTAACGATAA
CTTCACCCAGCTTAGAAATGGAGTAGGTTACAGGATACTCAATGTTACTATTGCCCCTAA
GGACACTGTGCCAGTGTTTTTCACGACCCCATATGCCTTTGGAGTCAATCTCACGCCAGG
TGTCCACGAAGCCTTGATTATTGGGGATGACCCAAGCACTGCCATAATTGATATGAAGGC
TCCTGTTACGATAGTGGTCCCCTATGAGTTTGCACCAGAGAACAACTATACGATAAAGCA
GACCCTTAACATAAAGGCCAACGAGGAAGGCAACTACAACCTCAACAGACTGCTCTTTAA
GGTTCCCGCCGATGCTCAGCTCGTGGATATCAGCGTCTACCAGGAGACTGGCGCTGATGT
AGTTAGCGTTGTCACAGATCCTGATGGAATGCAAATTATGGGGATTGGAACCGTCGGCCC
CGAAATGCCAAATTCATCGGCTTGTAAAGTATATCGTGACATGGGTGGCCCGAGGGACCG
GAGAGCGATTACTGACCCGGAGGGAGGAATCTGGGAGATATTTGCATCCAACAACTACTT
CAATGCATGGGCATGGGATGTTTACGCACCACCACTGAAAGCCAAGATTGACTACAACGT
ATCAATCTACGGCGTAAAGCCCGCTGACTACATACCAGAGGTTCCCTACGACTCTGGCAT
GGTCATCTTCAACTACACTGTTCAGAATCTCTACGCTCCAATAGACGCCTTTGTGGCAGT
ATCAGGTGTCGGTCCCTACAACGCGAGCATTGAAACTGTCGGCCAGGACGAGTGGTATGT
AGAGCAGTTCACTGTGCCAAAGAACACTTCGCTCGTTCACTTCTCTATAAGCAACCCCGG
AGACCCCGAGGCAGACCTTGACCTATACGTCATTGGACCCGATGGAACTACCTACGACCA
GCAAGTTGGTCCGACCTCTGACGAGACCTTTGAGCTTGAGAACCCGCAGCCTGGGATTTA
CACAATACTTGTTTACGGTTACGATGTTCCCAGTAACGAGACTACGTTCCTCCTCACGAA
GTACGCACTCAGAGATGGCTACCTCTATGCATACCAAGAGAACATGAGCCTCGGTGCCGG
TGAGACTGCCAATGTCACCCTTGCACTCAATGCCACTGCGGATGTCTATCCAGGTCTCAA
TGTGGGTGAACTCTACCTCCTGCTCAAGGATCCGTACATCAATGATGGTGTTAAGGAAGT
CGTCAGCACAAAGGTCTTCGTTAAGGTCGGGGGCTCATCATTTGCAGTAGGTCTTGAGAA
GAACGAACTTAAACTTGGTGAGGAGAGCCCAGTCATAATTGTCAAGGATGCCCTTACCGG
AGTTCCGGTGCCCGGTGCTGAGGTGTACATAAATGGAGAGTACTACGGACTTACCGATGA
AAATGGAAAACTCCAGCTTGACATTGAGCCAGAGATGCTCAAGCTTGGTGAGCACACACT
GAACGTCACGATAGCCAGAAGCGGTTATGCCACTTACAAAGGCACCCTTAAGTACACTGT
CATTGACCCGCTTGCTTCACCATTGCTCTCACCAAAGGAGGCAGAGCCAATAGTCGTTGG
TAACGCCGAAGTTACAGAGGTTACCGTGAGTGGCTCGGATGTTAAAGTTACTGTCAACGG
ACCAAGTGGCGAGACTGCCTACGTTATTGTCCCACTTCCAAGTGACACCATCGATGTCCA
GGTTTACGGAGACCATGTCGTAGACTGGTACGTCGAGAAGGGCGAGAATGGAGTCTACCT
TGTCGTTGAGGTCAAGTTTGCATCTCCAGTAACTTTCGAGGTTAGATACAGAACACTTAG
AATGACATTCAGAGGGCTTACGTACCTCTACTACCACAACTTCGGAAAGTACAACTCAAC
CTTCGCAGAGCTTTACCAGAAAGCCGTTGATGCAAATGTTGACCAGTCAATCCTTCAGCA
AGCTATGGAGCACTATCACAAGGCTATGGAAGAGTACAACAAGGCCCTTGAAATCGCTCC
TGGGCCAATCGTCAGGAGCCTCGGCGACTTCAGGCTCTTCATCCACCTCAGGAAAGCATA
CGCGGAAATCAGAAAAGCCGTCATGATACTCCAGGAAGCCCTGGAAGCCCAGGGTAGCTA
AACCCTTTTAACCTCTTTTCTCCCTTTTCTCCCGGTGGTGAAATGATATACGTCAAGGTT
TACCGCGTTCAGGGAGAGGTTCTCCTCGCGGCGTGCGACGAGGAACTAATTGGAAAGACC
TTCCGCGAGGGTGAGCTCAAGCTCGAGGTCAAGGAGCGCTTTTACAAGGGCGAACTCGTT
GAGGAGGAGAGGCTCAAGGAGCTCCTTGACGAGGCAACGATAGCTAACTTAACCGGGGAG
CGCTGTGTCGCCAAGGCAATCGAGCTCGGCTACGTCGACCCGGAGAGGGTTCTCAGGATT
CAGGGCGTCCCCCACGCGCAGATGGCGAAGCTCCTCTTCTGAGACTTTTTAAACCCTCAA
CCCAACTTGAAACGGGTGAGAGGGATGAGGTTCTGCTACCGCTGTGGGATAAGCGAGGAG
GAAGGCGGTCCGCTCATCGAGGGCCTCTGTCAGGTCTGCTATCGCAAGGAGAATCCGGTC
CTGCTCATAGGGGAAGAGGTAAACACCGAGCTCTGCCAGAACTGCGGGAGCTACAAGAAG
AGGGGGGTGTGGGTTGACCCAAAGAGCTACGAGCTTGAGGAGCTCATCTTTGAGGTCGCC
GAGAACGCTCTTCTCGAGGAGCTCGAGGATTCCTTCAGCGAGAAAATCAGGGAGTACGAG
GTTGTTTCACCAGAGGAGCTGGAGGAGATTGAGGATTTGCCCGTCGGCATGGCAGTGGTT
TCCTTCGAGCCCCTGGATTTCCACATCGAGCACTTTCCGGCGATAATCGTCTACGAGGTT
CGCGTTAAGGCCAGGACCCACGAACTCCAGCGTGAGTTACACGATGAGCGGAAGCGCGTT
ACCGTCTACGTCCGCCAGACAGTCTGCCCCCGCTGTCAGAAGTTCCTCGGCGGTTACTTC
GAGGCGATTCTGCAGGTCCGCGCCGAGGGGAGACCTCTGAGCGAGGAGGAACGGAAGGCC
ATAGGGAAGCTCGTCGAGGAGAAGGTTGATGAGATAATGCGGAAGGACAGGATGGGCTTC
ATCCAGGATACCATAGAGAAGGAAGAGGGTCTCGACTTCTACATGGGCTCCACCAGTTCG
GCGAGGAAGATAGCTCAGGCAATCCGCGAGCGCTTTGGTGGGACGATAAGCGAGGCCTAT
GAACTGGTGGGACTCGACAGGCAGACGAGCAGGGAAGTTTACAGGACGAGCGTGAGCGTG
AGGATTCCGAAGTTCAGGAAGGGGGACATCGTGGCCGACAGGAGGGGCAACGTCTACGAG
GTCGAGCGCGTTGACGGCAAGGGCTTAACGCTCAAAAACCTCGAGAACTGGGAGAGCGAG
CACCTTGACTGGAAGACTGCCAAGAGGGAGAAAGTTGACACCGTCGAGCACGAGGAGAGC
GAGGCGATGGTGACGAGCGTTACTCCCGGTGAGGTTCAGCTGATGGACATGGAGAGCTAC
GAAACTTATGAGCTCAACAGGCCGCCCTTCGAGGTTCGGGAGGGGGAGGTTTACAGGATG
GTCCACGTTGGAAGGAGGAAGTACTTCAGGGGCAAGAAGTGATTTTCTCCACCAACCTTT
TTAACCGAAGGTTTTGAACCCTTCTCGGTGATGTGGATGAAGAGGGTCGTTATCATCGGT
GGCGGAGCGGCCGGAATGAGCACCGCCTCGCGCGTCAAGAGGCTCAAGCCCGAGTGGGAC
GTCAAGGTCTTTGAAGCGACTGAGTGGGTCAGCCACGCCCCCTGTGGGATTCCGTACGTT
GTCGAGGGAATCTCGCCGACTGAAAAGCTCATGCATTATCCGCCCGAGGTCTTCATCAAG
AAGCGTGGCATAGACCTCCACCTCAAGGCAGAGGTCATCGAGGTCGGCCAGGGCTACGTC
AGGGTCAGGGAAGAGGACGGTGAGCACACCTACGAGTGGGACTATTTGGTTTTCGCCAAC
GGCGCCTCGCCCAGGGTTCCCGCCGTTGAGGGGATAGACCTCCCGGGCGTCTTCAAGGCC
GACCTCCCGCCCGATGCCGTCGCCATCAGGGAGTACATGGAGAAGAACCGCGTGGAGGAC
GTTGTAATCATTGGAGGTGGCTACATAGGCGTTGAGATGGCCGAGGCCTTCTCAGCCCAG
GGCAAGAACGTCACCCTCATCGAGCGCGGGGAGAGGGTTATGAAGAAGGCCTTCGACAAG
GAAATCACCGACGTCCTTGAGGAGGAGATGAGGAAGCGGATAAACCTCCGCACAGAGGAA
ATCCTCATGCGCATTGAAGGTAAGGAGAAAGTTGAGAAGGTAATCACCGACGCCGGCGAG
TACAAGGCCGACATCGTGATTCTCGCAACTGGAATAAAACCCAACGTCGAGCTGGCCAAG
GAGATAGGCGTCAGGATAGGAGAGACGGGGGCGATATGGACAAACGAGAGGATGCAGACG
AGCGTTGAGAACGTCTATGCAGCGGGAGACGTCGCCGAGACGAAGCACCTCATAACCGGA
AGGCGCGTCTGGATTCCGCTCGCTCCGGCAGGAAACAAGATGGGCTACGTCGCGGGAAGC
AACATCGCCGGTAAAGAGCTCCACTTCCCCGGCGTGCTGGGAACGAGCGTCACCAAGTTC
TTCGATGTTGAAATAGGCAAGACCGGCCTGACCGAGGCTGAGGCGATAAAAGAAGGCTAC
GACGTCAGGACGGCCTTCATAAAGGCGAGCACGAGGCCCCACTACTATCCGGGGGCGAGG
CCGATATGGCTGAAGGGCGTTGTTGACAACGAGACCAACAGGCTCCTCGGCGTTCAGGCT
GTAGGTGCTGAAATCCTCCCGAGGATTGACACGGCAGCGGCGATGCTTACGGCGGGCTTC
ACGACGAAGGACGCCTTCTTCACGGATTTGGCCTACGCACCGCCCTTCGCGCCGGTCTGG
GACCCGCTGATAGTCCTTGCAAGGGTTCTCAAGTTCTGACCTTAGCTCATTCTTTTTATC
ACCGCGAGGCTACCGCCGACGAGCAGGACTGCCAGTCCAAGCGTCGGCCCGAAACCCACC
GCAGAGACCAGGGAACCGCCGAGGGCGCTTCCTGCAACGTAGCCCGCGGAGCTCAGGACG
TTGTAGGTTCCCATCGCGCTTCCCTTCTCGCGCTCTCCGGCTTTTTCTCCCACTATTCCC
GTTGACGAGAGGCTTATGAAGGCCCACGAGTAGCCGGTGAGGACGTAGGAGGCCATGACG
AGGGGCAACGCCCCGCCAGCCCATACCGCGAGCAGGGCAACGGAGAACGCCCCCATTCTG
ATGAGCAGGCCCTTCGTAAGCGTTGCCCTCTTGTCCCTCATGCCCTGACCGACCCGGGTG
TAGTTGAGGGCCGAGATGACCGAGTTGACGATGAGGGCCAGGTAGACGACCTCGGTTCCG
TAGCCGGAGTCCCTTATCAGCACGGGCATCTGGGGGAAGTAGAGACCGATGGCGACCCAG
AGGAGGACGAGAGAGATATAGAGTTCCCGCAGGCTTGCGGGGAGGCTCAGGTTGGTGTGC
AGGACGAAGCTCGGGAAGTAGCGGGTCTTCTCGACGACGTAGTTCCCGAAGGCCCTTATT
GCCCTCCTGTTGATATAAACTGGCGCCTCCCTTATGGTTCTGTGGGCCAGAGGGAGCGCG
GGAAGGCCGAGGAGCGCGAAGGTGGCGAAGAGCTCTGGTACGCTCAGGTAGCGTGAAAGG
CCGAAGCCGATTAGCAGGCCGAACGCCCAGTCCCACCCGCTTATCTCGTTGAACTTGCCT
ATCCCGTAGTCCCAGCGGTGCTTCCTAACGCTCCTCAGGACGAGTGCTATTGGAACGGGG
AGCGTTGAGGCGAGGAAGAAGGAGTAGAGCGTGTTGACGGCAATCAGCTGGAGCGGTGTC
CTTGAGAGCGCCATCAGGGGCAGGAACAGGGGGACGCTCGCGAAGCCGAGCAGTATGAAG
GGCTTTCTCCTCAGGGTTCTGTCGCTCAGCCTGCCCCAGAACAGTGCACCGAGCATCGAA
GCCAGACTCGCCAGCGCGAAGGCTATTCCAACGGTTGATGCACTTCCGCCGAGTTCGAGG
ATGTACAGGCTGACCAGTGCGGAACTTCCACCCGTGGCTATCTTGAAGGGCACGAAAGAG
TAAAACCACCTCGGCACGTCCGGAATCCTGCTGTACCTGCCCGACACCGATGCGTTTCTG
ACCGCAACCGCTACCCTCTGGCTCATCGAACCACCTTGAGGGTGCGCCGGGGGCGTTTTG
ATTTAAAAAGGTTCCTGACGCAACAGTGCCTGTGCTGTCTGAATGTGTGCATTGGGGCAG
AAAGGTTTAAAAAATGTTACATATGCAATGCCTATCATGGAGAGGAAACTTGTAATCTCG
TTCATACTTTGCCTTCTCTTCACGGCACTCCCGTTTGCGGTGAACTATGCCAACGAGAGA
ATCGGCACGGGCTCCACACCGCTTCCGTCACCTCCCTCCGGGCCAGTCAACGGCGTTTAC
TACATCGGTTCCCTTACCTCCCACCAGGGAGACGACATACTCTGCGTTATCCCCGCGGAG
GCATACGTCGAGAAACCCGGAACGCTCGTAACGCTCAACGTCACGGTCAGGTTCAAGCAC
GCCCAGCCGTGCCCCTATTCGGACTGGAAGATAACGACCGAGAACCCTGTTAACGTCGAG
GTCGTGAACGAGACCAAGACCGAGCTGAAGGACGCCTACACTGCCTTCAAGCAGTACACT
GTGAAAGTCCTCGGCAACGGGAGCATAGACGTGGTCTTCCACTACGGCACCGGCTGTCCC
TACGGAACTGAGGAGAGGGTCACGGTGGAGTTCTACATAGGGGCCCCCAACGGCACCGAG
CTCAACCAGAGCGCCCCCTCGCTGGAGGAGGTTCTGAACACGACTTCCGTGAACGTTACC
GGCGTGATAAAGGCCGTTGATACCGCCCTTAGGGCCGTCGTCGTGGAGAACTACACGATT
GAGATTAGGGGCCGCTGGACAGGACCGGACAACGAGAGCCTCACCTGGCGTGACATGCTC
GCACTACTGAAGCCCGGCGAGAGGGTGACGATACTCGCCAGCGAGGAGGACGGGTCGCTC
AAGGCCGACGTTATAGTCATAGACGGAAAAACCTACAGGAAGGGGTGAGCCATGAAGTGC
AACCTTAGAATGTGCGTCTCGCTGTTGCTCTTCGCCCTCTGGCTAATCACGGGAATAACG
GGCACGATACTCCTCATCGGCCCGCTGACAGCGAAACTCGGCCACCCGTTGCCGGTCTCG
ACCGCCGACACACTGCACATTTACCTTGGCTTCGCCTTCTTCGGCCTCTCGATAGTCCAC
ATAGCCCTCAACTGGAGCGCCCTGAAGGCCTACTTCAGGAACCTCACCCGCTAAGCTTAT
ACGCTCTTAGGTCAACCTAATTCCGGTGGTGCTATGCTCGCCTTCGGTCCCGTCCCATCG
AGGAGGCTCGGCAGGAGCCTTGGGGTCAACAACATACCGGACAAGGTCTGCTCCTACGCG
TGCGTCTACTGCCAGATAGGCAGAACCCTGAGGATGGAAATCGAGCGGAAGCCCTTCTAC
GAGCCGGAGTTCCTCTTTGAGGAGGTCTCGAAGAAGGTCGAGGAAGCGAGAAGGAAGGGC
GAGAGGATTGACTACATCACCTTCGTCCCGGACGGCGAGCCAACGCTCGATATAAACCTC
GGCATCGAGGTCGAGCTTCTGAGGGAACTCGAAGTCCCGCTCGCGATACTTACCAACTCG
TCCCTCATCTGGCGCGAGGACGTAAGGGCGGACCTTTCGGCCTTCGACTTCGTCTCGCTC
AAGCTCGATGCAGTAAGCGAGCCCCTCTGGAGGAAGATAGACAGGCCCCACAAGAGCCTC
TCGCTCGGGAGAATCCTTGACGGTATGTTAACCTTTAGAGACGACTTCGATGGAACGCTT
GTAACCGAGACGATGCTCATTAACATTGACTACGGCGACGAGCTCGAAAGGATAGCCGAC
TTCCTCGCGGAGCTTAAACCGGATAAGGCCTACATAGCCGTCCCCACGAGGCCACCGGCG
GAGAAGTGGGTTGAGCCAGCGAGTGAGGAAACGATAAACCTCGCCTACCAGCTCTTCAGC
GAGCGCCTCGGCGGAAAAGTTGAATACCTCATCGGCTACGAGGGCAACGCCTTCGCGAGC
ACGGGAAACGTCGTCGAGGACATTCTGTCCATAACTGCAGTTCACCCGATGCGCGAGGAA
GCATTGAGGGAGCTCTTGGAGAAGAACAACGCCGGCTGGGACGTGGTTGAGAGGCTTTTG
GAGGAGGGGAAGCTGATAAGGCTGAACTACCGGGGCGAGACCTTCTACATGCGGGCCTTG
AAGAGCAGAAAACCTTAATAGCACTCTCCTGAACTCGGAACGATGTGCGAGTACACCTTT
GAAAACGGAAAAAAGTGCCGCCTGAAGCCAGTTGAGGGGTCGAAGTACTGCCCCCTCCAC
ATTCCCTACGACGAGGGCGAGTTCCTACTGGGTGAAAGCATAAAGGAGCTGAAGGCTGAA
ACCTTCCAGAGGAGGCTCAAGGTCGGTCAGAGCTACTTCGAGGGCGTTTACCTCTACGAC
GTTACGATTAAGGACTACCGGAGCGAGAGGATTCTCGTCTTCAAGAACTCCCAAATCAAG
AGCCTTATAATAGAGGATTCGAACTTCAAGGGGCTCGTTCTGCTGAACTCGACCGTGGAC
AGGGTTATTCTCTTCCAGTCAAAGGTTGAGGTCATCCTCGTCAAGGGCTCAACAGTCTTC
GGCCTCAACGTGCTCCGCGTGGACTTCTCCAGCAACATCTCAATCAGGGATTCAAGCGTC
AAGTACCTCATGCTGAACTCGACCCAGTACGTTGGCGAAGGCGAGGAGGAAACCTACGGT
GGAAGGAGCGCCAAGGGCCTAATCGAGCTCTCGAACCTGAGGGACGTTAGGAGAATAGGG
GTAAACACAAGATACCCCCTGCTCAGAAAAATCCTGGAGGAGCACGGGGTCAACGTTTCT
GAGGCCGGCAGGAGGACGGTAAAGGTCCGCTCGCTCGTCATCCGCGACGTTTCCTTCGAC
ACCGCGCCGAGGTTTAAGAGACAGGTCAGGCTTTCAATCGCGGGGTTCTCCGGAAACCTC
GTTCTGGAGAATCTTGACGTCTTCGGCCACGTTGAGGTCAAGTGGAGCCACCTGAAGAGC
CCCGAGTTCGTTCACGTCTTCGTCCACAGCAACCTGATAATCCGGAAGAGCCAGGTCAAC
GTGGATTCAACGTGGATTATGACAGTCCTTCCGAGCCTGCCCCTTGAACTCACCGTTGAG
GGCTTCATGATAATCGAGGACTGCCGCTTCAACAACCCCTACGCGGAGGAGGTCTTCTAC
CGCCTCGCGAGGACGAGCTGGGAGCGTAGCGGGGACTTCGAGAGGGCAGACCAGTACTAC
TACCTTGAGATGGTCGCCAGGAGGAAGGCGCGCCTGAGGGCGAGGCGGAAGGGCATTAAA
AAGCTCGTGGACCGCTTTGAGGTTGCCTTCGAGTGGCTCTTCGCGGACTTGACCTGCAAG
TACGGAACCGACTGGAAGAGGCCGATAATGATATGGCTCTTCGCCGTCAACGTCCTGTTT
CCCGTCCTGTTCTTCGTCACGGGGAGCGTTCAGGGGCTTTCCAACAGTCTGAGCTTCCTC
GACTACGAGTACTTCAGCATTGTAACGGCAACTACCCTCGGCTACGGTGACTACCACCCG
ATAGGCGTCGGCAGGGTCATAGCGTCGGTCGAGGCGCTCTTCGGAATGTTCATGTGGGCT
GTCTTCCTCACGGTGTTCGCGAGGAAGTACATGAGGTGAGAGCGTGATAGGGCTCATCGT
GAACCCGATAGCGGGAATGGGCGGTAAGGTGGCCCTCAAGGGCACCGATGGAGTTGTTGA
GGAGGCCATCAGACGGGGAGCCAGGCCGGTTTCCCCGGACCTCGTTCGGCTCTTCCTGCG
TGAGCTTTCCCACTACCCCGAGGCCCGCTCGATAACCTTCCTCACCGGCCCCGGCCTGCT
CGGCGAGGACTACCTTAGGGAGTCCGGCTTCCGCTTTGAGGTCATCCCCATCGAGTTCCG
CTACCGCGAGGTCAACGGCGTTAGAATCCCCGACACCAGTTCGGAGCACACCAAAAGGCT
CGCCCGCAAGATGCTCGGGAAAGTTAAGCTCATAGTCTTCGCCGGCGGTGATGGGACCGC
GAGGGACGTTGTTAGCGCGGTCGGTAGGAAGGTTCCAATCCTGGGGATTCCGACGGGGGT
CAAGATGTACTCCGGCGTCTTCGCGGTTTCGCCTGAGAAGGCCGCTGAAGTCCTCGTTAG
GTTCCTGCGTGGAGAAACTAAACTTGAGGAGAGGGAAGTGAGGGACATCGACGAGGAGGC
TTTCAGGAGGGACGAGGTCAGGGCGAAGACCTACGGAAAGGCCCTCGTTCCGGTCGTCGA
GAACCTTGTGCAGGGGAGCAAGGAGGCTGTGAAGGCCGACGAGGCCGGGGAGCTTGAAGC
CCTGGCCGAGGCCGTCGCGGAGGAAATCCTTGAAAGCGAGGGGATTTATTTCCTCGGCTC
GGGCTCGACGGTAAAGAGGATAAAGGACCGGCTTGGTATCGACGGGACACTTCTCGGCGT
TGACGTCGTTGAGGTAAGGGACGGAGAGGCCAAACTCCTCGTCAAGGACGCCACTGAGAA
GGACCTGCTCCGGTTTGCTGATAGGAATCCAAGGGTCGTCGTCACGGTAATCGGCGGGGC
AAACTTCCTCTTCGGCAGGGGCAACCAGCAGTTCTCGGCCGAAGTCCTCAGGAGAATCCC
GAAGGAGAACGTAATCGTCGTTGCAACGCCGGACAAGCTGACCGGCCCGATTCGCGTTTA
TACCGGCGACCGGGAAGTTGACGGGAAGTTCAGGGGTTACATTAGGGTGCGCGTGAGTCC
CTGGATGGAGAAGCTTGTCAAAGTCGTTTAGGCGTTTAAACCGGAAGCCGTTTATAGAAT
CACCTCCTATTTTCTCCGGTGGTTCTCATGAGACACAGCAGGATAGCGGTTAAGGTTCTC
GATGGTGAGGAACCCGTCTTCTACGACCCCGTGTACCACGGCAGGACGCTGAAGGTCTTC
GGGATGGACGATTATCCCGTCAGGTTCCTCTCATACGTTATCGGTGAGTACCGGAAGCTC
GGCTACTCGGCGGTCGTCTTCGACACCACCGGGGAGGTTGAGGGGGACTTTGATGAAGTA
ATCGAGGTTCGCGATGGTGCCAGCCTCGGCCTCGACCCGATAAAGCTCTACAAGGCCGGC
TACTTCGACCCGTACACCGCGGTCACCATCGTCCAAACACTGTACGGCCTCGACAGGGCT
TTAACGGACAGGCTCTACGTTGACGTGCTCCTCGGCAAGGTTTCGAGCGTTCCCGAGGCG
GTCAAGAGGAACGAGAAGTACTCGGAGGTTATCCTTGAGAGCTACACTCCCCTCGACGAG
GCGCTGTACAGCGGCGAGCCACCGAAGCTTGAGGGAAGCGTTAGGGTGAACCTCGGCGAG
ACCAGGAGCATAACCCTCGTCGGCATAGCGTTCCTCACCCTCGCGGCAGCCTTTGAGAAG
AGGCGCGAGACGGTTGTTGGCCTCGTTGACGGCGCCGTTCTCGGCTACACAACGGCTGGA
AGCGCGGCAATGCCTTTGCTCACGAGGCCGTTGAAGCGCAGGGTTACCGTTGTCGCGAGC
CAGTACGTCCTTGACTCGCTTCTGAACATAGCCGGCCCGACACTCCTCCTCTACCACGAC
CCCGACGTTCAGTCCCTCGTTTACGAGACGAGCGGTGTTCCGCCGGGCCCGACGAGGAAG
TTTGTTGGCAAAAAGGCCGGAACGCTGATAACGAGGAGCCCTGAGAGCGTTGATGTCCTT
CACGGTGGGTTGCCCGAAGGTGTTCTTCGGTGAACATCTTCGCCCTTCAATAACTTTTTT
AAAGGTCCCGCGTACTTTTACTGGTGAGTAAATATGGTGTATTACGAACACGCCACAAAT
CCAATTGTATTCGGAACGCTCCTTTCGGTTTACTACTTTGCTGTAATCGTTGCGCTTATC
GCGTGGTTCTGGAGTTCCTACCAGTACATCCGAAAGGGGAAGTACCGGCTGAAGAGACTG
GCGGGGTTCCTTTTGATAGCGATTTTTCTCACGTCGCTTTCAGGTGCCAGGTTGCTCGAC
AAGTACCTGTACCTTCACTCGCCGGTTAACAGCGATTTCTGCATGACGTCATCGTGTGTT
CTGTCCTCTACGGGCATTAAAACGTATAACCTAAACACCACAGAACTTGAAAAGCTCGGC
GTCCCCAGTGTTGGTCCCATGTGGGTCTATGCCCTTTACGACGTTGGCCCGAGCTACAGA
CTTGGAGTCCAAAAGCTCTTAAGAGCCCTTGTTGTCGTTCGCCCTCTGCTCGTGGTTCCT
GCCGTTGAGGTTTACGTTTACACCTTCCAGAACGGCCATTTCATTGAGAAGCAAAAATTC
TACGTCTTCTGGCCAAAATCTCCTGGAACCGTCCTCACCGAGAAGCTCGATTTTGAATTT
ACAGTGTTGATAGTTCGTGGTGGGGGTGGGGGAGGGGGCGCTTAGCCCCTCAGCCCCTTA
ACCAGCTCCTCAAGAACGCCGAGGAACGTCTCAACCTCCTCAAGGCTGTTGTAGACGTGG
AACGAAGCCCTCACCGTTCCGTTTATTCCTAACTTCTTCATCACCGGCAGGGCGCAGTGG
TGACCGGAGCGAACCATTATGTTGTTTTCATCTAGTATCGCCGCGACGTCGTGCGGGTGG
AGCGGCGGGACGTTGAAGCTAACGACTCCAGCGTGCTTGTCGATGTTCCTCGGCCCGTAC
CAGGGAATCTCAAGCTCGTCAAGGCCTTCCGTAGTGCGCTTAACGAGCTTCCTCTCCTGC
CTCTCGATTCTGTCGAGACCAATCCTCTCGATGTACCTTATTCCTGCAGCCAATCCTATC
GCACCGCCTATGTTCGGCGTTCCGGCCTCGAACCGCTCTGGCGGCTCGGTCAGCTTGTAA
CCGTCAAGGGAAACGTCCTCAATCGTTCCACCGCCGATTAGCGGCGGCTCGAAGACGTCA
AAGAACTCCTCGTTGATGTAGAGGACGCCTATTCCCGTCGGCCCCATCGGCCCCTTGTGG
CCGGAAAAGGCCAGGAAGTCCGCGTGTAGTTTCCTAACGTCAACCTCCATGTGGCCAGCG
CTCTGGGCGGCATCAACAACGAATATCGCTCCTTCCTCCTTCGCCATCTTTCCGAGCTCC
TCGACCTCGTGGATGACACCGAGCGCATTTGAAACGTGCTGAACCGCGACGAGCTTCGCT
CCCTTAATCTTCTTTTCCGCATCGCTTAAATTGAGGTTGCCCTCGTCGTCCCCGTCAATG
AACTCGAGCCTAAGGTTGAGCTTTTTAGCCAATCTCTGCCAGGGAAGTAAATCCGAGTGG
TGCTCGTACGGGGTCGTGACTATCTTGTCCCCGGGCTTGAAGATGCCCTCAAGGCCGAGG
GCAACAAGGTTGAGGCTCTCGCTCGTGTTCTTGGTGAACGCTATCTCCTCAAACTTCGCG
TTGATGAAGTCCGCAACCACTTTCCTGCTCTCCTCGTACTTGTGCGTCGCCATCTGCGAC
AGCCTGTGCACACCGCGGTGGACGTTGGCCCTGTACTTAAGGTAGTACTCGTCCATGGCA
TCTACAACCGGCTTCGGCGTGAGCGAAGTAGCCGTGTTGTCGAAGTAGATAACCTCGCTC
GTCAGCGGTATGTCCTTCCTAACATCTTCCGGAATCCTCACGCTACCACCTCCAGAACCC
CGGCGCAGTCGTAAACAATCCTCGCGATTTCCTCTCCTTTCTTTGCATCCTCTAAGAGTT
TGACGATTATCTTCCCGCTCGGGTAAACGCTAACCTCGTAGCCCTCCATCTCCAGGATTA
GCATCATTCCGGGCAGGAGCTTTTTTACCGTGTAACCCCTCTCCTTCAAACACTGGGCCG
TTTTCGTCAGGTCGAGCTTTATTCTCTTCTCCCACGAGTAGGCCCCTATAACGACGCCCT
TCATCGTGACGCAGGGTTTCGAGATAATCACCCTTCACCACCGCTCTTATCTTTGCGGGA
GCCTTTATACCACTTTCCTGAACCTGAAGTTGGAAACAAGAATGAACCAAAGCCCTTATA
AATCGTGCTACTTTTTTGCCCGATGGTGATACGAATGAAGGTTCTCGTGAGCGGTAAGGG
CGGTTGCGGAAAAAGCACGATAAGCGCGATGCTCGGCAAGTATCTGGCCGGAAAAGGCTA
CCGCGTGCTAATAATAGACGCCGACGAGTCAAACCCGGGCCTCTACAGGATGCTCGGCCT
CCCGAAGGTGAAAACCCTCGCCGAGCACCTCGGCGGGAAGAAGAGGGCCAAAATCCTCAT
GGCGGCCGAGGGACAGGGTGAGCTCGACGAGGAGCTCTTCAACTGGACGCTCGACGAGAT
TCCTAAGGAGATTCTGGCCAGAAAGGGCAACCTCGCCGTTCTCACGATAGGGAAGATTGA
AGAGGCTGAAGAGGGCTGTGCCTGCCCCTACGGATTCCTTGCCAGAAAGCTCCTCGAGGG
CATAAAGCTGAAGGAGGACGAGGTCATCATCGTCGACACCGAGGCGGGCATAGAGCACTT
CGGAAGGGGCGTTGACAAGTACGTTGACGTCGTCATCGACGTCGCAGAGCCATCCGCCGA
GTCCATAGAGCTCTCGAAGAAAATAAAAGCGCTGAGCGAGAGCCTCGGCCTGAAGCACGT
TCTCGTTCTCAACAAAGCCCTGCCCGGCGTCGAGGAGGAACTGCCGGTTAAGCCCGACGT
GGTCATTCCCTTCGACCAGAACTTCATACTCGACAGCCTGAAGGGCAAGGAAGTCGAACT
GATAGAGCAGATAGAAGAGCTGTGGAGGATAATCAACGGATGAACACATTTGAAAAACCT
TTGACAGTCTGACGTTGCTTTCTCGCATTTTTACACATTTCTGTAAACATTTGCGGGATT
TTTTCGGAATCTTTCGACGGTTCTTTGTTAATTGGCACTCCCCACACCTTTGTTTCGACG
AACGGCTATTCTGCTTTCGGCGTTCGGCTAATTAGCTTTCCCTAACTCTTTTTCGACTTT
TGTCGTCCATCACTTTGACAATCAACGAAAGAATTTTAAGGTTTCCTAATTTCCATTTCT
GAGAAGCGAGGTGGTAGCATGCAGATAGGCGAAGGATTCCTCAAGGAGAGGTACCTGCCA
CTAGAGGCCTTCAGGGAGGAGCACAGGAAGTCCATAGAGAACATCGAGGAGTTCTGGGCA
GAGCAGGCGAAGGTTCTCGACTGGTTCAAGACCTGGGAGAAGGTCCTCGACGACTCAAAG
GCGCCCTTCTTCCGCTGGTTCGTCGGAGGTCAGCTCAACGCGAGCTACAATGCCCTCGAC
AGGCACGTTAAGGCAGGAAAGAGAAACCGGGCCGCGATAATCTGGGAGAGCGAACGCGGT
GAGACGAGAACGCTCACTTACTACGAGCTCTACCGCGAGGTGAACCGCTTTGCTTCAGCA
CTGAAAAACCTCGGAGTCGAGAAGGGCGACAGAGTCGTCATCTACATGCCCCTCGTTCCA
GAAGTGGTCGTAGCAATGCTCGCCAGCGCGAGGATTGGAGCGATTCACAGCGTTGTATTC
TCGGGCTTCTCGGCGGAAGCATTAGCAACGAGAATCAACGACGCAAGGGCGAAGGTCGTC
ATTACCGCCGACTACCTCTACAGGCGCGGTAAGAAGCTCAACCTCAAGGAGATAGTTGAC
AAGGCCCTCCTCGAAACGCCGAGCGTTGAAAGCGTCGTCGTCCTGGGGAGGGAAGAAAAC
GGCGTCAACATGGTCGAGGGCAGAGACTACGACTGGAACGAACTCCTCGACGGGGCCGAG
CGCTACGTTGAGCCCGTTCCGGTCGAGAGCAACCACCCGCTGTTCATCCTCTACACGAGC
GGAACCACCGGAAAGCCCAAGGGAATCGTCCACTCCACCGGTGGCTACCTCGTCTACGTG
GCCAAGACGATGGAGTGGGCGTGGGGAATAACCGAGAGCGACCTCTTCTGGAACACCGCA
GATGTTGGCTGGATAACGGGCCACAGCTACCTCGTCTACGGGCCCTTAACGCTTGGTCTT
ACGGTGATGATGTACGAAGGAGCGCTCAACTATCCAAAGCCCGACAGGCCCTGGGAGCTG
ATAGAGAAGCACGGGGTAACGATATTCTACACCGCCCCAACGGCAATCAGAATGCTCATG
CGCTACGGGGACGAGTGGGTGAAGAAGCACGACCTCTCAAGTTTAAGGCTCCTCGGTTCG
GTCGGCGAGCCGATAAATCCAAGGGCCTGGAAGTGGTACTATGAAGTCGTTGGCGGTGGA
AGGTGCCCGATAATCGACACATGGTGGCAGACCGAGACCGGTGGCTACATGATTTATCCC
TCGGCCGGAATACAGTTGCCCCCGCTTAAGCCCGGCTCGGCTACTTTTCCGGGTCTCGGC
GTCGATGCAGACGTTCTTAAAGCTGATGGAAGCCCGGCGGAGCCGAACGAACGCGGCTAC
CTCGTGATAAATAAGCCCTGGCCAGGAATGCTCCTCGGAATCTGGGGCGACGACGAGCGC
TACATCAGGACCTACTGGAAGCGCTTCAGCAGGCCCGACGAGGGAATCTGGATTTACTAT
CCCGCTGACTACGCTATGAAGGACGACGAGGGCTACTTCTGGATATTCGGCAGGGCCGAC
GAGGTGCTGAACGTTTCGGGCCACAGGATTGGAACGGCGGAAATAGAGCACGCTCTGGTT
CTCCACCCGGCAGTTGCCGAGGCCGCTGTGATAGGAAGGCCCGACGAGATTAAGGGCGAA
GTGCCAGTTGCCTTTGTAATCCTCAAGGAGAACTGCGTTCCGAGGGAGAGCCTGAAGAAA
GAGCTGATAGACTACGTCAGGGAAACCCTCGGACCGATAGCGGCTCCGGCGGAGGTGTTC
TTCGTGAACAAACTGCCGAAGACGAGGAGCGGGAAGATAATGCGTCGCGTCCTAAAGGCC
CTCGCCAGCGGAAAGGGCCTCGGCGACCTCTCAACGCTCGAGGACGAGGCGAGCGTAGAA
GAAGTGAAAAAAGCTTTAGAAGGCTTCGAGATGCGTTAGCATATCCTCGGCACGGGGTCT
CCGGCCGGAGGCTCCATGAAGCGCTTTCCGCCGATTCCGGTTTCGAGGAGGACCTTCCCT
CTGTATTCTTCTATTACCTCGCCGATTATCGCCGCGTCTTTTCCTCTCTTCGTCTTTCTC
ATTGCCTCAAGGGCTTCCTCCGCGTACTCCCTGGCGACGACCATAACCACTTTCCCCTCG
TTGGCAACATCGTAGGGACTGATTCCCAACATCTCGCTCGCGGCCCTCACCTCGGGCTTC
ACGGGTATTGCATCCTCCCTGACGAGGATTCCGACGTTGCTCTTCCTCGCTATCTCGTTG
AGGGCGTTGCTAAGCCCGGCCCTCGTGGGGTCCTTCATCGCGTGTATATTTTCCCAGCCG
ATGGCGTTTGCAACTGCTTCAACGACCTCCCATATCGGTGCGACGTCGCTCTTCAGCTCG
GTTTCGAAGGCTATACCCTCCCTGTGGCTCATCAGCGCTATCCCGTGGTCGCCTATCGTC
CCGCTGACGAGGACTATATCCCCAACCTTCGCACCGGCGTCGCTTACCGGCTTTTCCGCG
ATTCCAACTCCCGCGGTAATCACGAACATCTCTATCGGCTCTTCAACGACCTTCGTGTCG
CCGGTGACGATTGGAACGGGGACTTCCTTAGACGTCTCGTCCATCGAGCGGAGAACCCTC
TCAAGGACTTCCATGTCAAGGCCTTCCCCGATAATCATCGAGTTTGCTAAGGCTAAAGGC
TTCGCACCCATCACCGCCAAATCGTTGACCGTTCCGCTTATCGCGAGCCTGCCTATGTCA
CCGCCGGGGAAGAAGAGAGGCTTGACGGTGTGTCCATCGATGGTGAAGACTATGTGCTTG
TCTCCGAACGGTATCGTCGCTCCGTCGTCGAGCTGGTCGAGTCCTATTCCCCCGGCGCTC
TTGAGGGTCAGGGTCTTCAGTATGACGTCCCTCAGGAGCTCCTCCATTATTTCTCCGCCC
GCACCGTGTTCGAGCTTTATCTTTTCACCCATTTTCAACCCTCCAGAAAGCCTTTCGAAG
TTAGATAGCGCCTTGTAAATTCGAGGAATTCTTCAGCGCGCCGTATGTTTTCGCGCGCCT
CTTCCTCGGTTATATCAACCACAAAGGAGTAATCTGCGGTCTGCCCGAGATTAAACGCGG
TTCGAAGTTCCAAACTCTTTTCGGCCTTTTTCAGTATTTCATCGTATCCCGTCATACCTT
GACCCCCTCGACATTCACGTTCCATATCAGCGGGTCGTCCTCCATTCTTGGATTAACTGG
GTAAACGATGAGCGAGACAACTAACCCTTTCTCCAGAACGTATTCCTCTGTGATTTCACT
GAGTCGGTCGTGCTCTTCGAGCGTTAGCCGTCTCTTGACCATGACAATCACGTCAACGTC
GCTGTCTTCTTTAGCTTCGCCCCTCGCGTACGAGCCGAAGAGGATAACCTCGACTAAGTC
GTCGCCGAGGATTTTGATGAGCTTTTCCTTCACCTCGCGCAGGATTTCGAGGAGCTCTTC
CCTCGGGATTACGGGCATCGTCTTTTCCCTCAGAGTAAATTTCCATTTTTCCACTTAAAC
CTTCACAGCATCAAATCCTCCTTCGTCAGGTAGCCCTCCAGGTACAGCCCGCCGAGGAAG
GCCTGGCCGACGTTTATCCCGTTGTCCCCGCGCGGGACCTCCGTTGTAACGTGGAACTTA
AGGCCCGACGCCTCAACGGCTTTCCTTACTGTCTTGACTATCAGCTCGTTGTAAGCGACA
CCACCGCTCATCACGACGTCCTTCACGCCGAACTCTTTAGCTTTCTCGATGGCAACCCCT
GCAAAGGCCCTCGCGAGGGCCAGGTGAACCGAGTAAGCTATGTCCGCCGGGGAGGCCTTT
TCAAGGACGTCCAGCGCCTGCACGAACAGCTCCTCGACCTTGAGGAGTTCTCCCTCGACC
GGCACCTCGAACTTGAGGTCGTTCTTGCCCTTCATCGCGAAGCTCTCGAGCTTCATCGCC
GGCTCGCCCTCATAGTGCCTCCTGTAGGCCACGTTGAGCAGAACCGACAGGGCGTCGAGG
ACCCTTCCGGTTGACGAAGCGTAGGCGAGGTTTATCCCCTTGGCGAGCTGGTTCAGAGCA
ACTGAAAACTCCACCTCGCCGTACTTCAGGCTCTCCACGGCTTTTGGACAGCACTTCCTT
ATGACCCCTTCGAGCTCCTCGACGCTGTAAACCTTGCTCAGGATTCCCATCAGAGCCCTT
AGCGGGTAGTAACTCGCCAGGTCTCCGCCGGGAAGCGGGTAGTAGTCTATATGAGCTAAC
CTCTCCACGTCCTCGTAGCCGAGGTAGAGCACCTCGCCACCCCACGTGTTGCCATCGGTT
CCGTAACCCACTCCATCAACGGCTATTCCTACAGCGGATTCGAGGTTCTTCTCGGCTAAG
ACACTCGCTATGTGGGCGTAGTGGTGCTGAACTTGGAGTAGCTCCACGTTTAACTCGTTC
GCAAGCTCCATTGCAAGCTTCGTCGTGTTGTAGGTCGGGTGGAGGTCGGCAACGATTAAA
TCGAACTCTTTAACCCGGAGAATCCTCTTGAAGTGCTCTATCGCTTCCCTCATGAACTCA
AGAACCTCGACCTTTCCGGTGTTGCCGATGTACTGGCTCGGGTAGACCTTTCCGTTTTTA
GCAACTCCAAAGGCGTTCATAAGCTCGGCTCCAACGGCCAGACCGCGGTAGCTGAAGGGA
ATCTCTATCGGGAGGGGCACAAAACCGCGGGAGCGCCTTATCACAGCCCTCTTCCCGTCA
ACGAAGCGAATCACGCTGTCGTCCGCGCGGTTGAGTATCCTCCTGTTGTGGAGCAGGAAG
TAGTCAGCTATATCCTTCAGCTCCTCGAACGCCTTGTCGTTGTCCTTGACCATTGGCATT
CCCGGGTAGTTCGCTGAGGTCATCACGTAAACCTTAGTCTTGCTCCAGTGGAAGAGGATG
TAGTGCGTTCCAGCGTAGGGAAGCATGACGCCGATTGTGTGAAGCCCCGGCGCGAGGTTC
TCGGGCAGGGGGAAGGGTTCCCTCTTGCGGAGCGTCACGATGGGTCTTCTATAGCTGGTC
AGCTCCTCCTCTTCTTCGTTGCTCACGTAGGCGAAGCTTTTGACCGTCTCAAGCGAGTCA
GCCATTATGGCGAAGGGCTTCTGGGGCCTGAAGGTTCTCCTCCTCAGCTCGGCAACGACG
TCTTCCCTTGTCGCGTCGCACGCCAGATGGATTCCGCCGATTCCCTTGATGGCCACTATG
TAGCCCTTATCAATCAGCTCCGCCGCCTTCCTCAGCGGGTCGCCCGTGATTTCCTCCCCG
TCGCTCGTATAGAGACGGTAGCTCGGCCCGCAGACGGGACAGCAGACGGGTTCAGCATGG
TAGCGCCTGTTCAGGGGGTCTTTGTACTCGCTCTCGCAGAAGTCGCACATCGGAAATTCC
TTCATCGTCGTGTTCTCGCGGTCGTAGGGTAAATCCTCGATAATTGTGAACCTCGGCCCG
CAGTTGGTGCAGACGATGAAGGGGTACATGTAGCGCTTGTTCGTCGGGTCGAAAAGTTCT
CTCAGGCAGTCCTCGCAGATGGCTATGTCGGGCGGAATTATCGAGTCCCCACCGCTTCCG
CCCTTCGAGCTCTTCTCGATGTAGAAGCGGTCGAACCCCTGGGGCGGGATTTCCTTCTTT
TCGAGCCTGTCAACCCTTGCGAGGGGAGGTTTTTTCCGGTAGATGTCCTCTATGAATGCC
TCTATATCCTCTTCACGGCCCTCTACGACTATCTCGACTCCGGCATCGCCGAGGTTCTTG
ACGTAGCCCCTCAGGTTGTGCTCGTGCGCTATTCTGTAAATGAACGGCCTGAATCCAACG
GCCTGAACGATGCCCTGAACGTGAATACGGTAAGCCTTCATGCCCACCCACCGGTTTTTC
TCGGTATTTGGAGCCTTTATAGGTTTTCAAAACCAAAAGTTGAAAACGAGAGTGGAGTTT
TGAACCTTTGGTGTTAGAACAACGCCCCGTACTTGTAGAATATCGAGCACGTTCCCTCGT
AGGACACCATGCACGGCCCTATTGGGTGCCTCGGCGTGCAGGTCTTTCCGAAGTGCGGGC
ACTGCGGTGGCAGGGCCAGTCCCCTGAGGATTGCCCCGCAGAGACAGCCCTTCTCGAGGT
CGGGGAGCTTCGGGACTTCGGGGTCGTAGTAAGTCCTTATCTCAAGCTCCTTCCACTCCT
TCCTCAGCTCGAGACCGCTCTTGGGCATGACTCCGAGAGCGCGCCACCTCGCGTCCTTGA
CCTCGAAGAACTTGTCTATGAGCTTCTGGGCAACGACGTTGCCCTCGTATTTAACGGAGC
GAGTGTACTCGTTGATTATCTTCGCCTCGCCGGCCTTCACCATTCTGACGAGGTAGAGTA
CCGCGAGGAGCATGTCAACCGGCTCGAAACCGGCTATAACCTGGGGAACGCCGTACTTCT
CGGTTATCGGCTCCCAGCCCTTGACGCCTATTATAACCGAGACGTGGCCGGGGTCAATGA
GCCCGTGGAAGCGCGTTCCCTGCTTTATAAGGACCTCAACCGCCGGTGGCGTGAGCCTGT
GAACCGAGTAAATCTTGAAGTTCTCCAGCTCCTCCTGGGCAACAACGTTGAGCATTCCTG
CGGCCGGGGCTGTGGTCGTCTCGAAGCCCGGTGAGAAGTGAACCACCGTCCTGTCGGGGT
TCTCCTTGGCTATGCGGTAGGTGTCGTAGATTGAGTAAACGACCCTGATGTCGTAGCCCT
CACTCTTCAAATCGGCGAAGCTTCCCCTCGGCGTCGGAATCTTGTACATGTCGCCGAAGG
TCGTCATGATTATTCTGTCGCCCTCCTCGTAGGCCTGGCGCATTATCTCCATCATCTTGA
CGATGTCCTCGACCGGGGTTATACAGACCGGACAGCCCGGCCCGCTGAGTATCTTGACGT
TCTCCGGGAGAAGAGAGCGGATTCCGGTTCTCGTCACGGTGTCCTCGTGGGTTCCGCAGA
CGTGCATGAAGCGGACCTCGTCGAGTCCTTTCGCCTCCTCGTGGATTTTCTTCACTATCT
TCTGAGCGAGCTCCCTGTCCCTGAACTTGTCCAGCGTCCCCATTTCAATCACCCGGGTAG
TAGTAGCCACCTATCGCGTCCTTTTCGAGCTTGAAGACCTCATCCCAGGCCGAGAGGATT
TCCTTCGCGGTCTCTTCATCAACGCGCTCGATTATGAAGCCGGTGTGAATCAGCACGTAC
TCGCCGGGCTTGACGTCGGGCATCAAATCAATCCTGGCCTCTCTCTTGACGCCTCCGAAG
TCCACCCACGCGGTTCCCTTCTCCCTGTCAACCTCCAAAACCTTCGCAACGGTCGCCAGA
CACATGAGCTTCACCCACCCTGGATTCTCAAACGGGCTATTTAGCCTTTCTAAAACCTCC
GGTTTGAAACCGTGAAGGTCAGCTCGAGCTTCCTTGAGCGGTGGTATGAGCACCTCGCGA
GGGTCTCTTCCGCCTCGCTCCTGCTGACCTTTTCAAGAACTATGCCGTAGTAAATCTTCA
CGTAGTCCCCGGGTTTTACATCTTTTACAAAGTCCAGCCTTGCCTCCCTGAGCTGGCCCT
CAACGTCAACTATCGCCCTTCCATCCCTGACTTCGATGACCTTTCCCGCGAGCATCAGGG
CCATGGTTATCAACCAAAGGTGATAGAAAACGATTTATAGACCTTTTCCTGACTAGTCAG
TCAGGTGGTTCGAATGGACATGGGCCAGATGATTAACGCCGGAAAGAGCAAGTACTCCTA
CGAGGAGACCATAGGAAAGATTAAGGCCAAGGTCGAGGAGATTGGATGGAGCGTTGTTGC
CGAGCACGACATGGAGAAGAAAGTCGGCATTAGGGTTTACATCATTGAGCTCTGCAACAA
GGAGTTCGCAAAGAAGGCCCTCGAAAAGCCCGAGAACCGCTGGGTTTCTGCTTTTATGCC
ATGTCGGATTGCAGTTGCTGAAAACCCGGATGGAGTTTATGTTTACGGTATGAACATGGG
TGCCTTTGCCGGAATGGCTCCTGGGGAGCTCGGGGAGCTGTTTAAGAAGGTTTCTGAGGT
TGATGAGGTCATCCTCAATTCCGTTCTCTAAGTTTAGCCTTTTTCGTTTTCTGCCGTCCC
GGCGGAAAGTTTAAATTACCCTTCTGCACATAATTGTCCATGAAGTAAATGACTGAGTGG
TCAGAAGTGGTGGGCATGGCTACAAAGTCCCCTGGTAAAACCCGCGAGAAACTCGTGTCC
TCTGCAATGGAGCTCTTTGCGAAGAAGGGTTTCGATAAGACCACGGTAGACGAGATAGTC
GCCAGGGCGGGAGTTGCCAAGGGTACATTCTACCTCTACTTCAAGAGCAAAGACGACCTC
ATAAAGGAGCTTGCCTTTGAGGTCATGCCCATAATGGCCATGCCCTCGCTAAACGACCCC
TACATAACGGTCTCGTTCCCAACCTTGGAGAGCTACCTCCTCCAGCTTGGGAAAGAGTTC
CTTGAGTTCTATTCGGAGAGCTATCGGGCGGAAATCTTCTTCCACATGCTCTCAGTCCGG
GAAAGAATGAAGAGCATAGATGAAATCTACCGTCAGTCCTGCTCGGAGCTTTTGAGAGAG
GGTGCGAGGAGGATTACTGCCTACGTCAAGGTTGGTTTTGAAGATGCCCTCATAGCGTTT
CAGGTCTTCATAGCGTCCCTCATGCACTACCTCCATGCGAAGGAATGTATCGGCCTCCCG
GGTGACCATTACTTAAAGCGGGCCGTTAACGTTGTTCTCAATCACCTTCGCCTCTCTGCG
AGCGTGTAACTGGGTGTATAGTTCTGTTTAACTAGCCCTATTGTGTAAAATCCATTTGTT
TCGACGACTGCAGAAAACTATTTAAGGTTTTGGCGACGAGCCTAAATGACTGGTCAGTCA
TTAGAAGGGTGATAGCCATGGCCGAGAAACTCGTGCCCGTAGTGTGCCCCTGGTGTTCAG
TCGGCTGTCGCTTTTACGCGGTCAGCGTGAACGGCTACATCAGGAAGATTGAATTCGACT
ACGACCACCCCACCGTCAACCGCGGAAAGCTCTGCCCGAAGGGCGTTGCCTCCTACCAGT
TCATCAACAGCCCCAAGAGACTTAAGAAGCCCCTCAAGCGCGTTGGTGAGAAGGGAGAAG
GAAAGTTCGAGGAGATAAGCTGGAGCGAAGCTTACAGGATAATCGCCGAGAAGATTAAGG
AAATCAAGGAGACCTACGGTCCCGAGGCAATAGCCTTCCTTGGAAGCGAGAAGATAACCT
TCGAGGAGAACTACCTCGTCCACAAGCTGTCAAAGGCGATAGGAACCAACCACCTCGACT
TCCCGGGAAGGTACTGCCAGTACTCCAACAGCCCCGCGAGAACGGCTGTCTTCGGTAGCG
CCGCGGCGACTAATCCATTCGAGGATGTTGCCAAGGCCGAGTTCATTCTGATTTGGGGTC
ACAACCCCGCTGAGACTGCACCTGTCTTCTTCGGTCAGTACATTGAGAAGGCCGTCCTCG
ACAACGGCGCCGAGATGGTCGTCATAGACCCGCGCGCGACGAGGGGCCACAAGTACGCGA
GCATGCACCTCAAGCCCTACCCGGGAACCGACCTCGCGATAGCCCTGGCTATGCTCAACG
TCGTCATAAGCGAGGAACTCTACGACAAGGAGTTCGTCAACGAGAGGACGACCGGCTTCG
AGGAGCTCAAGGAGGCCGTTAAGGAGTACACACCGGAGTGGGCCGAGAAGATAAGCGGCG
TTCCCGCCGAGGACATAAGGAAAGTTGCGAGGCTCTTCGCCACCAAGAGAACTGCCCTCT
TCGTCAACGAGGGCCTCAACCAGCACGTCAACGGTTTCGAGTTCGCCCTCGCCCTCGCGA
ACCTCATCGCGATTACCGGCAACATCGGCAAGGAAGGCGTCTGGAGCGGTGTCTTCCCGG
GCGCCCAGTGTGGATTCTGTGCCGCCATGACCGGCATCGCCCCGAACAAGCTCCCGACCG
GCAAGCTCGTCACCGACGAGGCCGCGAGGGCCGAGCTTGAGAGGCTCTGGGGCTTCAAGA
TACCAGACTGGGTCGGCTTTGACCTGACAACTATGATACGCGAGATGGGCAACAAGATTA
GGATGATGTACATCGTCGGCGGCAACATTGCCCGCTCTGCCCCGAACAGCAGGTGGGTCA
GGGAACAGCTCAAGAAGCTCGACTTCCTCGTCGTGCAGGACATATTCCTCACCGAGACTG
CTAAATACGCCGACATAGTTCTCCCGGCCGCGGCCTGGTTTGAGAAGACCGGAACGGCAA
TAAGCGCCGAGAGAAGGGTCCAGAGGAGCTACAAGGCCGCGAATCCACCTGGAGAAGCCA
AGCCCGACTGGCTCATCCTGGTTGAGCTCGCCAAGGAGCTCGGCCTCGGCGAGTACTTCA
AGTACGAGCACCCGGACGAGATTCTCAGGGAGATAAACAGCGTTATTCCAATATTCAAGG
GCGCAACGCCAGAATACCTCGCGGAGCACCCTGAGGGATGCTTCTTCCCGTGCACCGAGC
CCGGCGAGGGAACGAAGGTCCTCTTCAAGAACGGCTTCAAGACGAGCGATGGAAAGGCCC
ACCTCCAGCCTGTTAAGTGGCGCGAGCCGCCGGAGATGCCCGATGAGGAGTACCCGCTCT
GGCTCACCAACTTCAGGCTCGTCGGCCACTGGCACACGGGAACCATGTCCTTCGAGAGCC
CGAGCCTTGAGAAGCGCTGGCCAGAGGAGTACGTCATGATTAACCCGAAGGACGCCGAGA
AGTACGGCATAAGGAGCGGGGACCTCGTCAAGGTCGAGACCAGGCGCGGAAGCGTTCTCG
TCAGGGCAGAGGTTACTGACCACGTCAGGGAGGGCGTTATCGCGATGCCGAACCACTGGA
ACATCAACGTTCTGACCCTTGAGACCATCCACGAGAAGACCAAGATGGCCGAGCTCAAGG
CCGTCGCGGCCAGGATTAGGAAGGTGGAGGAGTGAGGTGGTTGGAATGAGCAAGAAGATT
TTCCTCGACTATAAGCGCTGTATCGGCTGTAAGGCCTGTGAAGTGGCCTGTGAAATGACT
CATGGCGAGGCAAGGATAAGGGTCTTCGAGTTCCCCGACCTCTTCACCGTTCCCTTCAAC
TGCCGCCACTGTGAAAAGGCTCCATGCGAAAACGTCTGTCCGACTGGGGCGCTCTTCAGG
GACGAGGACGGCGCGGTTGCCTTTGACCCGCTCAAGTGTATCGGCTGTCTCATGTGTGCC
GTTGCCTGTCCATTTGGAATTCCAAAGCTCGACGAGGAGAACAAGATTATGGATAAGTGC
GACCTCTGTTCCGACAGAAGAGCGGAAGGAAAGCTTCCAGCGTGTGTCTCGGCCTGTCCA
ACGGAGGCCCTGCTCTACGGTGACATGAACGAGGTGCTTTGGAACAGGGAAGGAAAGATA
GTGGCCAACTTGAAGAGCTCCGCCGAGAAGGGGGAGGGAGAAAAGGCCTACATCGTCCTC
TGACCTTATTTTTTGCAACGAAAACCTAGGGTTAAAAACAAGGGGTGATGGTGATGATTG
AACTGGTGCTAATCTCAGCGCTCATCCCCTTCGTGCTCCTGATACTCTGGAAGCTCGAGG
GGAAGACAGCCGACCTAATAGCGGGCGCGATTCTCGGCGTTTCCCTGCTCCTCAACGGTA
TGGCCCTCTATGACTTCTTCTCAAAGGGCTCTGACAAGGTTTATCACACCGCCTACGTTA
CCACCGGCAACCTTGGGGAGGTCTTTGGAATAACCGCCGATACCGCCTCAATGCTCATGG
GGCTCGTCTCGATACTAATCGCGTTTCTCATGGCAGTCTACGCGAGCAAGTTCCTTGACT
CGGGGAAGGGGAAGTTCTACGCGCTCTTCGGCCTGCTCACCGGCGCGAGCATGGTTTTCA
TCTACTCGACCAACCTTGTCCAGTTCGCCGTTGCGCTTGAGCTCATGGCGATAGCGATGC
TTTGCCTCGTGGAGCTCGGTAATGCCAAGACTGACGCCCTCAAGGCCTTCCTCGTCCTCA
ACGTTGGAGTGCTCCTCATCCTCGGAGCGGTTGCCGTTCTCGGCACGGGACAGGACCTTA
CCAAGGCCACTTATGACGGCACGGCGTTCCTCCTGCTAATCTTCGCGGCCTTCATGATGA
GCTCACAGTTCCCGTTCTACTCCTGGCTTCCGGACTCAACAGCCTCTCCTATTCCCGCGA
GTGCCTATGTGCACTCCGCCTCGATTGTCCCGCTCGGCGCCTACATGCTCTTCAGGGTTA
TCCAGTACATGAAGCCGAACGACGACTACTTCTGGCTCCTTGGAGGTCTGACCGTTGCCC
TCATAATCCTGATGATGATTTACTACCCGCTCCAGCGCGATGCAAAGAGGCTCATAGCCT
ACTCCACCATAGCCCAGACCGGCGTTGCATACATAACCCTCGCCTACGCCCTGCTCGGCC
ACGTCGCGGGAATCCAGATAGCCCTCTATCAGGTCGTCAACCACGCGGTCGTCAAGGCCC
TCGCCTTCGCCTCCGTCGGAGGACTCGCCTTAGCATACGGCACCACCGACCTCAAGCTCA
TCAAGGGCATGAGGAGAACCGTCCCCTGGACGAGCATAGCATGGTTCATGAGCTTCCTCG
GACTGGCCGGTGTCCTTCCGCTCGGCCTGTTCTTCAGCAAGGCCTTCACAATCATGAGCA
CCAGACACGCCAAGGGAATCGCCTCGTGGCTCTTCCCGGCAGTGGTTCTCATAGACGCGG
CAATATTCCTCATCGTGGTCCTCCTCTGGTTCAGGGAGATATTCTTCGGCGAGGGTGAGG
CAAAGAAAGAGCCAAAGGTCATCGTTGCAGTGCTCATCGTCCTCATAATCGTCGGCATAA
TAATGCCCTGGGTCAGCCTCGACGTTGTGATGAAGATAGGCTTTGCGGGGTGATGTGAGA
TGATACTCGAATACGCGATTGGGGCGTTCATCCTCGGTGGTCTCGTCGGCCTGATTAGGG
ACTACAAGGCCACGGTTAAGGCGTCAAGCTTCATGGCGTTCCTCGGTTCACTCGCCCTCC
TCTGGCAGGTTTATGCCGTCTACACCAACGGCCCCGTTTCGGGAAGCCTCTTTGGAATCC
CCGTCAAGGTGGACGACCTCTCAATAATCTTCCTCCTCATAATCGGCCTCGTTGGAGCGG
CCGCTTCCCTCTTCGCGATAAACTACATGGAGCTCTTTGAGAAGGTCGGCAAGGGCTGGG
TCTACGCGATAGCCTACAACACCTTCCTCGCGAGTATGGCCCTCGTCGTTACCGCGGACA
GCATGGAGTACTTTGTCATGGGCTGGGAGCTCATGACCCTCAGCTCGTTCATACTGGTCT
TCTTCAGCGAGAGGCCGAGGGACACCGACGCGAGCGTCAAGTACTACATCACCATGCACT
TCCTCGACACGATTCCGCTCTTCCTCGCCCTGGGAACCGCCTACTCCCTCGTCGGCGGCT
TCGACGAGCTCACCTTTGAGAACATAGCGAGCGCTATGGCAACCGCATCCACGAGCACCA
AGCTGGTCTTCACGGCGCTCCTCATGATAGCCTTCATGACCAAGTCGGGAATGATACCCT
TCCAGTTCTGGGTTGCCGAGACCTACCGCGCGGCGCCGACCAGCGTTTCAGCCGTCATGG
CCGGTGCGATGGAGAAGGTTGCCCTCTACGGTCTCATCGCCCTCATCTGGAGAACCGTCG
GAACGAGCTACGGCCTCGGCCTCTTCGTTGCCGTGATAGGTGCCATAACCCTCACCGTTG
GAACCCTCTACGCACTCAGAGAGACGAACGCCAAGAGACTCCTCGCCTACCACTCGATAG
GCCAGATGGGCTACATATGGCTCGGCCTTGGAATAGGAATGGCACTCATCCCGAAGGGTG
GCTTCCTCGGCGCCGTTGGAGCCCTCGGTGCCTTCGCGGGACTCTTCCACGCCCTCAACC
ACGCGATATTCAAGGCCTCGCTCTTCCTCTCTGCCGGAGCCGTTGAGTACAGAACCGGAA
CCGTTGACCTCAACGAGCTCGGCGGTCTCGGCAAGACCATGAAGGTAACCGCCTTGGCGG
CGCTCTTCGCCTCGCTCGCCATAAGCGGTGTTCCGCCCTTCAACGGCTTCATCAGCAAGT
GGCTCATCTACGTTTCCGGTTATTACTCGAACAGCTACGTTTTGGCCCTCGGCGCAGTAC
TGGCTGCCTTCATCAGCGCCGCTACGCTTGCATCGTTCATCAAGTTCTACGGAACCCAGT
TCGGCGGTGAGATGAAGCGCTACGAGAACGTTCAGGAGGTCCCGGCCGGAATGCTCGTTG
GCCAGTGGATTCTCGCTGGTCTAACGCTCCTCATCGGCGTCTTCCCGGGAACCGTCACCG
GAATCCTCAACGTCTTCAACGCCCCGATAAGCGATGGCGTTTACAAGATAGGCTTCCAGT
CCGTGGTGTTCTCGCCGGTGCTCTTCGTGATAGTCCTCGGAATACTGACCTTCGGACTCT
ACCTCGTCTTCAAGCCCGAGTACAAGGAGGCCAAGCCCTGGGACTGCGGTTCAACAGAGA
TAGACGAGGACGAGTACAGGATAAACGCGGAGGGCTACTACATCAAGTACGAGGAGAAGA
TAGGCTCGTTCTACCACCTCGGCGACTGGTTCTACCGCGTTGGAGCCGGAATAATCCGCT
ACATCGTCAGGGCCTACCTCTGGATGGCGAGCTACTTCACCAAGATAGTCGACACCCCGT
ACACCAGGATAGAGACCCTCGACGACCTCCGCGAGAGGGAAATCATGCACATAGACGAGG
AGGTCTTCAAGCCACTCATCAGGTTCCTCAACATAGCCAGGGACGTCATCCCGGGAATAA
GGCTCGGCACCTTCATCGTCATAGCCCTCGTTGTCGTTGGGGCTATCGTGGGACTGCTAA
TAGTCATGTGAGGTGATGAAAATGGAGACGACGGCCAAGCTCGCCTTCAGCTTTATCGGT
GTGCTCCTGACCTTCCTCCTGCCCCCTTACCTCGACGGAATAGCGAGAAGGGTTAAGGCA
AGGCTCCAGTACAGGCGCGGGCCACCGCTCATGCAGACCTGGTACGACCTCAACAAGCTC
TTCAGCCTTCCGTCGGTTAAGCCGACCAAGAGCGCGCTCTTCACCTGGGCACCTTTCCTT
GCCCTCGCCTCGGCCGTAATCGGCGCTCTCCTCCTTCCCTACGGAAACGTGGTGCCCATT
GACATAGGCTTCAACTTAGTGGTGTTCTTCTACGTGATACTGATGGTCAGCGTGTTCCTC
ATGCTCGCTGGTCTGAGCGTCCAGAACGCCTTCAGCCACCTCGGTTCGGCCAGGGAGATG
CAGATAATCCTCACCGTCGAGCCCCTCATAGCCGTCCTCTACGGAGTCCTCGCTTACAAC
GCGGGCTCGCTCAACATAGCTGACATCATCTCGAACCTTCACCTAACGCCCTCGCTCGTC
ATGACCTACGTCCTGCTCGCCTACGCGCTCTACGTCGAGAGTGGCTTCATGCCCTTCGAC
ATAGCGGAGGCGGAGCAGGAGGTTATAGGCGGTCCGCTCAGCGAGTACAGCGGAAGGCTC
CTCGGAGTCTTCTACTACGCCATCTACATCAAGCGCTTCGCCCTGCTGTGGTTCTTCGTC
AGCCTGCTCGTCCTCCCGTGGGTCGGGCCGATAGACACGACTCTCAAGGCGGCAGAGGTG
CTCGCGGTTCAGTTCCTCCTGACGGTGGCTTTATATCCGGTCATAGCCTCACTCGAAGCA
ACGAACGCGAGGCTCAGGATTGACCACGTTGTTAAGATGAACACGAGGGCTTTCTTTGCG
GGAATAATTATCCTCGCCATAGCGTTCATGGGGTGGTGAATATGGTAACGACGAGGGATT
TGGAGGCTCACTTCGAGTTTGAGTGCAGGGCCTGTGAAAAGGGCCAGTGCAGAAAGGCGG
ACGTTAACACAATCCTTGCCGAGAGAAAGGGCCTCAAGGAGTTTTACGAGGCCTTCAAGG
AGCACATAAGGGAATGCAAGAGGATGAGCTACGGTCAGTACCAGTTCGTGATTGACAGGG
AAGTCCTTCCGGAGGCGGTGCTCTGGTGGCACAACCACCCTGAGTTCAAGGAGACCCACC
TCTCAACCGCCGTTGGAACCGACGAGAGGCCCCTCAACGGCCACTTCGTCTACATGCCCT
TCCTCAACGTCCAGGTTGAGCCTGAGAACATGGACGAGAACTACTACGTCTTCCTCAGGG
CGTACCTCCCGGCCGACGACCCGAGCTTCCCGAGCGTCGCGGCAAAGCTTCCGGCCGCGC
TCTGGATAGAGAGAGAAGTTAAAGACCTGCTCGGTTTCAACCCCGTTGGCCACCCGGACC
CGAGGAGGCTCATATTGCCTGAGGACTGGCCGGAGGGAGTTTACCCGCTCAGGAAGGACA
TGGACTACAGGCACTCACCGATGGCCGAGACCAAGACCGAGTTCAGGGAGAAGCCTGAGG
GAACGACGCTCGTCCCGATGGGCCCGGTTCATATGGGTATCGAGGAGCCGGCCCACTTCA
GGCTCTTCGTCAAGGGCGAGGAGATAGTTGACGTGGACTATCGCGGTTTCTACTCCCACA
GGGGAATCGAGAAGACCGGTGAGGGCAGGCTTACCTACAACCAGGTTCTCTTCCTCGCCG
AGAGAATCTGTGGAATCTGTGGTTACCAGCACTCGGTAAGCTACGCGATGGCCGTTGAGC
GCCTGGCCGACGTCGAAATCCCTGACAGGGCACGCTACATAAGAACGCTGATGCTCGAAC
TGGAGAGGATTCACAACCACCTGCTCTGGGTCGGCATTGCCGCTCACCTCGTCGGCTACG
ACACCGGCTTCATGCACGCGTGGAGAATCCGTGAGCCCGTCATGTGGCTCGTCGAGCGCT
TAACCGGAAACAGGAAGCAGTACGGAATGAACATCGTCGGTGGAGTTAGGAGGGACATCC
TTGACTACCGCAAGGAAGAGATACTCAAGGTGGTCAAGCAGATACGCGAGGAAACCAAGA
AGTTCCTCGACATAGCTCTGAACACCAACACCTTCATCAAGCGCGCTGAGGGAGTCGGAA
TACTGCCCTACAAGGTTGCCAAGGCCTACTCCGTCCTCGGACCGACTGCAAGGGCCAGCG
GAAGGAGGATTGACACGAGGCTTGACCAGGCAACGAAGACTGCCATGGCCTACAACGAGG
TTGACTTCAAGGTTCCGGTCTACAAGGAGGGCGACGTCCTCGCGAGGGTTCTCGTCAGGA
TGGACGAGCTCTTCGAGAGCCTCTGGATAGTGGAACAGCTCATTGACCAGATGCCTGGCG
GAGACATTATGGTTCCAATCGGCGACCTGCCCGAGTACGAGGAGGCCCTTGGATTCACCG
AGGCCCACCGCGGTGAAGTGGTTCACTACGTCATGACCGGCGAGAAGAACAAGGTCTACC
GCTGGAAGGTGAGGGCGCCGACCTACAACAACCTGCCGGCTGTGCCGGAGATGCTCAAGG
GCTACCACGTAGCCGATGCACCGCTCATCATAGCGAGCATCGACCCGTGCTACTCCTGTA
CCGAGAGGGTTCAGTTCGTTGACGTCCAGACCGGCAAGGTGAAGGTTCTCACCGAGGCCG
AGTTCAACGAGCTCTCAATCAAGTACAGGGGGGTGTTCTGATGGCCGAGAGCCTCTCCTA
CACCGAGAAGCTCAAGAAGTGGAACCGCTTCGAGGTCGAGAAGTTCAGCAAGAAGGCCCC
TGTCACCACTCCCTATCCTTTTATTGACATCGAGAAGCCACCCGAGTACCGCGGAATCCC
GCACATCAACCCCGAGAAGTGCATAGGCTGTGGTGCCTGTGTCAACGCCTGCCCGCCCGA
TGCCCTAATCCTCGAGTGGGACAAGGAGCACGGTGTTAAGAGGCTCACCTTCAACGCGGC
GCGCTGTATAAGGTGCCACCGCTGTGTGGAGGTTTGCCCGACCGGCGCGATGGAACCGAC
GAACATCTTCGAGATAGCGACCGACAACAAGGAAGATTTGGTAGAGGTCGTCGAGCACAA
GCTCGCTTACTGCGAGGAGTGTGGCGAATACCTTGACTTCACCGAGAGGCAGATTGAGTA
CGTTAGGAACATCCTGCCGAAGGAAATCTTTGAGATGTACGCCCTTGAAGACAGAATCGG
CCTGACCCAGGAGGCAAAGATGCGCAAGACCGTCGAGAAGCTCAGGGAGACCGAGGGAAT
TCCAGTCTCGGCCTTCATGCTCGTGAAGAAGGGGGGTGAGGAGTGATGGGAAGAAGGCTC
AAGTCCGTCTGGGTCTATCACGTTGATGCTGGTTCATGTAACGGCTGTGACATCGAGGTG
CTCGACGTCCTCAGCCCGTACTACGACCTTGAGAGGCTCGGTATCAAGGTCATCCCCAAC
CCGAGGCACGCCGATGCCCTCTTCATCACCGGCCCGCTCACGAGGCAGACGAGGGTAATG
CTCAAGAAGGCCTACGAGGCCATGCCACCGAAGCCGAGGATAGTGGTCGCTATAGGAACC
TGCGCCTCAAGCGGTGGAATCTTCTACAACAGCTACGCCCTATACAACACCTCCCCCCAG
CGCGGAAGGGACAGACTCAGGAGCGGTGGACCGGAGATGATAGTGCCGATAGACATGTAC
ATCCCCGGCTGTCCGCCGAGCCCGGAGGAGATACTCTACGGCGTCGCCCAACTGCTCGGT
ATCAAGGAGAAGAAGATGAAGGGCGAATACTGGGTCGCACTCCCGCCGAAGGAGACGCCC
AAGGCCGAGAACGAGGTCGAGTTCAGAATCCCCGACAGGCCGATACCGCTCCGCTACTGG
CTTACCCTTCGCGAGGAGCTCAGGCGCGTCGTTGGCTACTATGACAGGGAGGCCGTCCTT
GAGGACTTCATGGCCCTCGTCGAGAAGGCCTTCGAGAGCGACAACCCGAGGGAGAAGCTC
CACGACCTCGTCACCGGCTACTTCCTCAAGGAGAAGGACTCCAGGATAAAGGTCGCCATG
CGCTTCCTCGAAAACGAGTTCTGGAAGCTGTACGACGAGTACCACTCCCTCGGAGAGGCA
ATTAAGAGGAAGTACCCCGTGACGGCGGGTGTCTGAGGTGCCCTGGAAGCTCTACCGCTT
TAAGTACGAGGACTACCCTGAGTACTCTGCGAGGATTACCGGCCACTACGCCGGCGACCT
GCTAATCATCGAGGAGGAGGGCGAGCTGAGCGAGGAGGCAGTGAGGCTCATAAAGGGGGC
CCTTGGAATAGACGAGAACGCGAGGGCCTTTGACATCGAGGTCAGAGACGTGCTGAGGCT
CCCGATTAAGGAGTTGCCGGAGAAGGACAGAAAGGTCCTGCTGGAGGCTTCCGAGAAGCT
CGACTCCGAGAGCAAGCTTCACATAGAGTACCGCTACCAGCCGAGCTTCGATTAAACTTT
TATTTTCCCACAACTTTTCTCGGGAGGTGGTGAGATGAACGAGGAGACGCTGAAGAAGGC
CAAGGAGGAGCTGATTCAAAGGGTAAAAGACTTCTACGGCGACAACCTTCTCTCTATAAT
CTTCTACGGAAGGCATCTCCGCGACCCGAGCTTTCCGGAGATAGACGTGGTCGTAATCAT
CGACAAACCCTACGACCCGGTGAAGATGAACCGCATGGCGGACTTCGTGGAGAACATCCG
CGACCCGATAGAGGAGAAGTACGGCTACCACGTCTCCTTCGAGCTCTACACGCGCGAGGA
AGCGGAGAACTTCCACTCCGGCTACCTTGACGTCGTGGTTAACTACGAGGTCGCCTACGA
TAAGGATAACTACTTCCAGAACCTCATGAACGACATGCTGAACCCCAAGAAGGCGATGGA
CTACGTGAAGTACATCAGCACCATCGAGTACATCCAGCTGGACGAGGAGAGGGAGGAATG
ATTGGGGCAGTTCTGGCCGGCGGAAGGGGCAGGCGCTTCGGGGGCGACAAGCTACTCTAC
AAAATCAACGGCAGGCCTTTGATTCTTTACACCATCGAGAGGCTTGAAACCGCCAGAAGA
ATCGACGAGATAATCTTAGTTGCCTCGAAGGACAACGCGGAAAAACTTGAGAGGCTCGGC
TACCGCGTGGTCGTTGATGAGCTCCTTATAGGCCCGATGGGGGGCGTTTACACCGCCTTG
AACCTCGGCGATGCCTTTGTCGTTGCCGGCGACATGCCCCTACTCATCCCCGAGTTCATT
GATTACATAATTGAAGAATTCAAGAATAGCGGAAAAATAGCCTGCGTGCCGAGGTGGGAG
AACGGCTACCTCGAACCCCTTCACGCCGCTTATTCCAGGGCTTTCCGCGAAATCCTTGAG
GAGAAGATAAAAAGTGGAAACTACGCCCTCAACAGGGCAATCCGCGAGGCTAATCCCTGC
TACCTCCCGATAGAGTCTCTCCCCGGGGAGTGGCGCGAGAGCTTCTTCAACGTGAACACG
AGGGAGGATTTGGGGAGGATACAAAAGGGATAAATAGCATGCCCCTCAAAGTTTAATGGG
AGAACCATGGGCATTGGAAGATGCCTTTTTCCTCTACGAGCTGTTCAACGAGAAAATTGA
CCGGAGGGCGCTCAATGACTACGCGAGAAAACTTGGCATTGAAGTTCCGTTCTAAGCGTG
ATTTGGAAGAGAGGCTCGCCTTCATTCGGCTTTACGTGAAGAGGCTGAAGGAGAACCCGG
ATGAGGTATTCAAACAGCAGGTGAGGCTTGTGAATTCGTTCCTTGCCTCCGCCAAGAGCT
TTCCGCTGAGCAGGGAAGAGTACCTGCGGATGAAGGGAGAACTGCGGAGACGATAACTCG
ACTCTTAGGAGACTCCCCCAGTTGATATCCAAAAAGGAAGATAGACCAATTCCCAATTAC
ATTGTTGAGGGCTTATCCCTTTTTAGAATCCCCGCCAGTAGTTCCGCCAGCCTCTCGGCG
CGCTCCTTTATAAGCTCGCTCGGCTCCTGAAAGAGGCCCGTCGACCCGGGCTGACAGCCT
ATGAGCACGAACTCCGCCTTGACCAGCGTCTTCATGAACTGTGTAACGAACTTCAGCGGA
AGGCCGTGCGTCGATATCGCCTCTCCGAGCGTCCCCTCCGGGTCGGCTATGATGTACTCG
CCGACTTCACCGCCGAAATCAACGGCATCGACGAGGACGACGAGGTCAGGTTTAAAGCTT
GCTATCTTGCCAGTGTAGTTCTCAGGAACTTCCCCGCAGTTCAGCACGAGGACGTCGGGG
TTGTCCAGCAACTCCTTCAGCCTCTCCGCGACCAGAACGCCGAAGGCGTCATCTCCCCTG
ATGTCGTTTCCAATTCCGCAGATAACGACCCTTTTCGCGTTCTGGAAGAGTTCTTCAAGG
TTCATTGACTATCCTCCCCTACGAGCTTCTTTTTTCTCAACAGCTCGATAAGCTCAAGGC
CCGTTACGACGTAAATTTTCGTGTTTTCAACTTCAATTTTCATGCTTTCGTTTCTCATAT
CGAGAAGGTCTCGGTCGTAGGTAACTATGGCAAACGCATCGCCCTCAACTGCGACTTCAA
TCCACTTGTCATCGCTCTCATCTCTGCACAGTTTGACCTGCTTTTTTGGCGTGACGAACT
GGCTGTGCTCTTCAATAAACCTTAGAACCCTCGCGGGGTTCTGAAGGGGAACTCTGGAGC
TTTCGGGAACTCTTGAGTACAGTGCCATTATCTTCGGGTGCGCGAGCTTGTATCTCATCT
CCGCTACGGTTTCGGAAGAAGCATAGTTTATGAGGATTCCCCGGCGGATTAGCTCTAAAA
TGAATGCAACAGCGTTCCTTTTCGGGTTTTTGCTGAGGAGAAACGATATCAGGGCCGATG
TCTCAATCACAACTCCAAGCCCATGGCCCTTAGCTTTCTCTCGATTTCCAGCCATTTTCT
GACGTCCTCCTTGACCTCGATGAGGAGTTCGCTGAGGTCCTCTGGGGCGTCTTCCGTCGG
CTCTTCGACCTCAAGGCCTTCCACGGCCTTTTCCTTTTCGGCTTTCTCAAGCTTCTCAAG
GTTCTCCTTCCATTCGAGGTACTTGAGGAGTTCCTCAACAGTAACGCCGAGGGAACTGGC
GAGCTTTAAAACTATCTCGGAGATTAAAACCCTCTTTTCCCGGTCTTCGAGGAGTCTTTC
AACGGTGTAAACTTCAGGGTTAATGACCTCGCTCATGGTCTCACAGGGGTCTTTTGACAC
GGGCGTATTTTAAGGTTGCGATTGGAACGTCTTGGGACCTAAAGTATGGCCCTCTGAAAT
GAATGGAAAAAGAAAACTCACAGCTTCCCCGCAAGCTCCTTAACCTTCTCCGCGAACTCG
GTCTTCATGAGCTCCTCGACGTTTCCAATCTTCGCGTCGAGGTCCGGATAGAAGGGTATG
CCGATGAGGTACGGGACGTTGTAGCGCTCGGCGAGCTTCCTGACGTCTTCCTCGTTGTCC
AATTTCATGTTCTCGACGACGCCGAGGACCTGGTGCTTCTCCTCGAGGAGCAACTGTATG
AGCTTCTCGACGACGTTGAGGGCGAGCTTCGACGGGGTTGCAACGACGAGGAACTCACCC
CTCTTGAGGAAGCGGAGGACATCCAACAGCTGGTCGCCGAGTCCAGGTGGCATGTCGATG
ACGAGGTAGTCAAGCTCGTCCCAGCGCGTTATCGTGAGGAGCTCGATGAGGGCGTCGCTT
ATCTCCTTACCGCGGAGCGGTGTGGGCCTGTTCTCGGTGTAGTAGGCTATGGTCATGAAC
TTTATCCCGTGAACGGTAGGCGGGACAACGCCTTTGTCCTCCTCAGGGAACTCCTTCGGC
TCGAAGCCGAGAATCACGTGGTCACTTGCCCCGTGGAAGTCAAGGTCAAGCAGGCCGACC
TTATAGCCCTTCTCGGCCAGAGCTAAAGCGAGGGTCGTCGAGATGAGCGATTTTCCTACT
CCCCCCTTCCCGCTGACGACGGGGATTATCCTCTTGACATTCTCAAGCCTCGCGCTTATG
GCTATCTCGCGCGGGTCAATCATGCCTCTCCCTCCTTCTCAATCATTATCCCGGCAACGT
AAACGCCCCTACCCTGGACGACCTCAAAGTCGTGGCTCCCGCACTTCGGGCATGCCAGAA
ACGCGTGAACGACCTCGGGAATGAAGTGGATGTCCTCCTTTATGCGCTCGTCGAACTGGT
CCTTGACCTCCTTGAGCTTCCAGGTGTGCCCGCAGTTGCGGCACTTGAAGACCGCCTCTT
CCTCCTCGAAGATTATCTCGGCCCCCTCTGCAATCGTTCCCGCGAACATCTGCTCCATCG
CGAACTTCACTATGTCCTCCGCGACGTCCTGTAGTTCGCCGAGAACGACCTTGACGGCCT
TTACCCTCTTTGCCCCCTCCCTCTGGGCGTAGTCGAGGACGGTTCTAACTATGGCATCCG
CCAGCGCCCACTCGTGCATGGTATCACCGACGGAAATTGGCGTGTCACCTTAAAAATGGT
TGGGTTTGAAACCGGTGGTGTGCAGACAAATTTATTAACGGTTCGATGGAACTCTCCCCG
GTGGTGGGATGGGGCACGAGCACGGGCACGGGCTTAAGAGGAACCTGGCAATCTCAATCG
TCCTGAACCTCACGATAACCATCGCAGAGGTAATCGGCGGTCTCATCTCGGGCAGTTTGG
CGCTCCTGAGCGATTCGCTTCACAACTTCAGCGACAGCATGAGCCTGCTCGCGAGCTACT
TCGCCCTAAAAATCGCCGAGCGAAGGCCCAACGAGAAGTACACCTTCGGATACAAGAGGG
CCGAAATCCTCGTGGCCTTCATCAACTCCGCCGTCTTAATCGGCGTTTCACTCTTCCTCG
TCGTCGAGGCTTACAGGCGCTTTAGAAACCCCCAGCCGATTGACACAGCCATAATGCTCC
CAGTAGCCCTCGTCGGCCTAATCGCGAACCTCCTCTCGGTTTTCCTCCTCCACGAGCACG
CTCACGGCCTTAACGTCCGCTCCGCTTACCTTCACCTTCTGAGCGACACCCTCTCGTCGG
TGGCCGTCGTGATTGGTGGTTTGTTGATTCGCTTCTATGGCGTCGAATGGGTTGACCCGC
TCGTTACAGTTGTGATAGCGCTCTACATCCTCCGCGAGGCCTACGAGGTACTGAGGGAGA
GCGTTGACGTCCTGATGGAGGCGTCGCCGGAGCTCGACCTTGAGGCGATAAAGGCCGAGC
TGGAATCGATTCCCGGCGTTAAGAACGCCCATCACTTCCACGCCTGGCGGGTCGGTGAGG
GTGGGATTCACTTCGAGTGCCACCTATCTGTTGAGGACATGCCCCTGAGCGAGGCACAGC
GGATTATCGACGAGGCCGAGGGGAGGCTGAGGAAGTTCGGGATAACCCACGTTACAGTTC
AGCTTGAGGTTAACCGGTGCGAGCCCGGTCTTTTGTGCCCAGACGCCTGAAGAGGAGCGC
GTAGCTCAGCGGGCCGAGTATGGCCTCGCCTATGACGCCGGTGAGCTCGAGCAGGACGTC
GTAGACTACCAGCCAGAACGCCAGAAAGCCGAGCACGGCCCTTCCCTCGTTTCCATTGAG
AGAAGCAAAGAAGAGGACGAGCGCGAGCGTTCCAACTGCATCGGTGGCGAGCGGTGGAAG
GACCTTGGGAAGGAAGGCGAGGGCTGTGAAAATCGTCGCCCCCGAGATAAAGCCGGCCGT
GAAGGGACGCGATGGCGTGAAGGGAACGTCCCTGCTCCTGAACTTCCTGGCGAGGAGGAA
GAGCGCGAGGGCCGATAGAATGGCGACCGAGTACTGACCCGGGGACGGGGCGTAGCCGGT
GAGGTGCGCGAAGGCAAAGGCAGAGGTGCAGAAGGCGATTGTGGCCAGAAGGGCACCCCG
TTTCCCGATGAGGGACTTTCCGCGCAGTTCTGGGTAGAGAAGCTCCACTATCAGAATCGG
GAGGGCTATGCTCATCGTGGCGTGGTAGGCCGTCAGGAGAACGGCCCAGCTCGTGTTCAC
GCCGAAGACCCTGCCATAGTCCCTAAGCGCCCCGAGGTCGGGCCAGTTCGGGTCGAACCA
CGAGCGGATTACGAGCCCCTCCTCAACGACGCCGTAGAGGGCGCCGAGGAGCATGAGGCC
GACCTTTCCCCGGCCGAGCCGTATCCACGCCTCGCGAATCAACAAAACGCCAGAGCCGTA
GAAGAGCCAGAGGAGGGGAAAGGAGAGGGGTTGGACAACAAGCTGGAGCGGGTGCGTTGA
GCCACCGAGGACCTCGGCCAGGAAAGGCGAGAGGAAAGTGAGGAGTAACACCGCTCTGGT
CTCTTGTCTCATATTCACTGTTCATTTTGGGAATCTAAAAACCTTCACGTTTTTAGGATT
TTTGAGCTGATGCATGAAAAGCTTTTTAAATGAGGCTTTTCTCATTTTCTTCGGGTGACC
TAAAACGAACTACCCGGAGTTAGCGCTCATAGCCTTCATCCTGAGCGTCGTCTTTTCGAT
AGGTGGCGTCGGTTCGGCCATAGCCATAGTTCCGGTTATGGGCTGGCTGGGAGTGCCCCT
GATGAGTGCCAAGCCGACGGGGCTGTTCATAAACGTCCTCTCGATGCTTTCAGCGACTGT
CAAGAACCTGCGGGCGAAAAAGCTCGACGTCCGCTTCGGCCTGCCGATTCTCGTCACCGC
GACTCTGGCTTCACCCCTTGGGGCTTACTCCGGGAGGTTCATACCGCACCGCGTCGTTTT
AGCTGTCTTCGTGGCTTTCCTCCTCTACTCCGGGACGATGATGCTCTTCTTCAGGCCGAA
GGGGAGGGAAAGGAAAGGCAACCACATCGTTGAGGGCTCGCTCATCGGGGGAATCGCGGG
CTTCCTCGGCGGTCTCCTCGGCGTCGGCGGAGGCGGGATAATCAGCCCGGCCCTAATCCT
CCTCGGCTACGAGCCGAAGAAAGTCGCCAGCACTACTGCTTTAATAGTGTTCTTCTCCTC
GCTGAGCGGTTTTCTGACCTACTGGAAGCTCGGAGCCCTTGACTGGGAGTTGCTACTCTG
GGTCTCGGTTCCGGCAATACTCGGTGGCTGGCTCGGAACTCACCTGATGCACTTCAAGAT
GAGCTCGGGGCAGGTAAAAAAGGTGATAGGGGCCATAATGTACGTCATAGCCCTCAAGAC
GCTCCTCGTCGCGCTGGGCTTCTGAAAACGAAGTTCTTCAGCGTTAAGGCTCCGGTAACC
AGCCACATCGCCAGCAGGAGCCAGTAGAGGGCGAAGCCGAAGTCGGTTATCGCGTTTATT
CCGAAGGTCGTCCCGACCTTGAAGGTCGCGCTGACGTAGGCGCCGAAGGGGAAGATGAAG
GCCCACCACGCGAGGCTGTAGGGCAGGTTGAGCTTCCTGATGTAGTGGAGCGTCAGTATT
ACCGCCATGACGAACCACCAGACGCCGAAGCCCCAGAAGATTAACCCGAAGGCCAGGAAA
GGCTCCTTCACCTTTAGGAAGTCGCTGGCCTTCATGAGGGCGTAGAGCGTGGATGTTCCC
GCTCCGATGGGTCCGAGGTTAATCCAGATTGACGGGGCGATTCCACAGGGCATCGGCTCG
TGCTTTATGAAGCGGTAGAGGACTATCGCGAAGAGGGCCAAGTAGAGGAAGAAGCCCGCG
CCCCAGGCGAAGTAGTTGATGAAGGCCATGAGTTCCTTCACGGTTCCCGAGGAGAGCGCC
ATGAGTTTCGCCCCGCTGATGGGGATTACTATGAGTCCAACCGGAGGAATGAACCAGGCC
GGCGTTATGTTCTTCGTGTCTATTCCCTCTCCTGTGAAGACGATGTAGGGAATCAGGAAG
GCGAAGAGCAGGACGAAAGGAACGCCAAAGAGCCAGAAGGTCCAGGCGAGCCTTTCATTC
CCAAAGATGAACAGCCAGTCTGCCGAGAGGACGAGCGAGGCGACGCCGATAGTCCCGTAG
AAGTTGCCGAGGACCGGGTGGTAGAGGTCTTTCATGACTTCCTCGCGGTACTTTACCCAC
CTCAGAGTCCAGGGAACGAGGAGAACGAAGAACAGGAGCGTGTTGAGGTAGACTAGGAAC
TCAGCGAAACCGTTCAACGCCGAAAGCCTTGATGAGTAGGCTTTGCTGACTAAAGCCAGC
GCTCCGGTTCCCATTACGCTCGCAAACCAGCTCGGGGCGAAGTCTTTAACTCCCATGCGA
CCACCAAAGAAATGAAGAAAAATTCATTTAAAAATCTTATCATGTTTTGTGCTCCCGGCC
TTCACTTATCCGCTCCTTCCACAGGGGGTCGCTTTCGGCAGTCCCGCGGAGAAATGCCTC
GACGGCTTTCCTTGCTTTCCCGCCTATCCCCGGAATCACCTGAACGCCGAGGGCCTCGAA
GTGGGCAATCGCCTTTCTCCCTATCCCGTAGGCGAGGACAACCTCTACCCCCTGCTCCCT
CAGGAAGTTCGGGATGTCGCCCGGCCCGTGCTCCTCGAAGGGGAACTCAACTATTCTGAC
ATCCCTGATTTCTCCGTTCTCGGCGTCCACTATCGCAAAGCGCCTTGTCCTTCCAAAGTG
CTCCGAAACCTCTGATTCGAAATCGTCTCCTGCAAGCGGAACCGCGATTCTCAAGGCCAT
CACCAAAATTAATGAAATCCTGTTCACCTAAAAACCTGCCGGTTTGAAACGAAGGGTTGG
TAACATCAATGAACCAAAACCGTTAAAAGCGTGCTACCTTTTTTGGAGTTGGTGATACAG
ATGAGGAAGGCCCTCGCGCTCCTCGTAATCCTGCTGGTTGTTTCGGTCGCTGGATGCATA
GGAACGTCAACGTCGAGCTCAACCAAGCCAACCAGCTCCTCTCCAGCGGTAACGAGCTCA
ACCGCGAGCCCGGGCTACATCACCGTCACCGACATGCTCGGGAGGACGGTAAAGGTCCCG
ACAAACGTTAGCAGGGTCGTTGCCGTTGGGCCGGGAGCGTTGAGAATCCTCGTCTATCTC
AACGCGACCGATAAGGTGGTTGGAATCGAGGAGTTCGAGAAGCGCTTCCCCTACGGGAGG
CCCTATATCCTGGCCCACCCTGAGCTTCTCAAGCTCCCCCTCATCGGCCCAGGCGGCCCC
GGAAAGCTCCCGGACATGGAGGCCCTGATTAAGGTCCACCCTCAGGTCATCTTCATGGTA
TTCGTGAGCAGGCAGACCGCCGACGAGGTTCAGGAGAAGACCGGAATCCCCGTCGTCGTC
CTCAGCTACGGGACGCTGGAGAACTTCACAGACCCGGTCTTCTTCAAGTCGCTCCTCCTG
GCCGGAAAAATCCTCGGAAAGGAGAAGAGAGCCGAGGAGGCCATAAAGTTCATCGAGGAA
CAGCAGAGCTACCTTGAGAACCTCACGAAGGGCCTTAAGAGTCCGAGGGTTTACGTCGGC
GGAATAGGCTTCAAGGGCGCCCACGGGATAACGAGCACATTCACCGACTACGCGCCCTTC
ACGGTTCTCCACCTCGACAACGTTGCCTCGAACCTGAGCAGTAAAAACGGCTGGGTGCAG
GTGGACAAGGAGTTTCTGCTGAAGGAGAACCCGGACTACATCTTCATCGACGAAGGTGGC
TTAAAGATAATCCTCGACGACTACAAGAGCAACCCCGACTTCTACAACTCGCTCAAGGCC
GTCAAAGAGGGCCACGTCTACGGAGTCCTGCCCTACAACTTCTACAACACCAACATCGGA
ATAGCCATAGCTGACGCCTACTACATCGGAAAGGTTATCTACCCGGAGCGCTTCAAGGGG
ATAGACTCCGTTGAGAAAGCCAACGAGATATTCACCTTCCTCGTTGGAAAGCCCGTTTAC
AGCGAGCTCGCCAAGGAATTCGGCGGGTTCGGAAAGATAGACCTCGCCAGCGGGAACGTC
ACCTACGGCCTGCCGACCAACCCGTGATGCCCTATGGACTACAAGGCGTACCTGAGGCGA
AAGCTCCTCATAGGCCTCGCCCTTTTCCTTTCCCTGTTAGCGGTCTCTCTGTTCTCCCTC
TCAAGCGGACCCTATCACGTTCCGGTTAAAGAAGTCCTCTCGGTTCTCTTCGGCGGTGGA
ACTAAGGACGACCGTCTCGTAATCCTTGGCATAAGACTGCCAAGAATCGTCGCTGGAATC
CTCGTCGGGGCCTCGATGGGCGTCGCCGGCGCGGTTCTTCAGGGCTACCTGAGAAATCCC
CTTGCCACTCCATTCACTATGGGCGTCTCGAACGGGGCAATGTTTGGTGCCTCTTTGGCC
ATAATCCTCGGCGCCGGCTACTCGCTCAACTCGGGGCAGGTCTTCCTCAACAACCCCTAC
GCCGTTGTTCTCTTCGCGTTCCTTGGGGCGATAAGCGCTACCCTCGTTATTCTCGCCCTT
GCGAGGCTCCGCGGTCTGAGTCCAGAGGCGATAGTTTTGGCCGGAGTCGCTATGAGCTCC
CTCTACGTGGCTTTGACCACCTTAGTTCAGTACTTCGCCAACGAACTCCAGCTCTCGGCG
ATGGTCTACTGGAGCTTCGGAAACCTCGCGAGGGCAACGTGGCGGGAAAACGCCATAATG
GCCGTCGCGTTCGCCTTCGTTTTCGCCTACTTTCTCGTCAAGCGGTGGGATTTGAACGCC
TCAACGCTGGGCGATGAAATAGCCAAGAGCGTTGGGGTCAACATCGAGAGGGAGAGACTA
ATCGGAACCCTGCTCTCGGCCTTCATCACCTCCGTAACGGTGGCCTTCGTGGGGGTAATC
GGCTTCATCGGTCTAATCGCCCCCCACTCGATGCGTCTAATTGCCGGAGGCGACTACCGC
TCGCTGATTCCCCTCTCGGCGTTAGCGGGGGCACTGCTCCTCGTTTCGGCTGACACAGTC
GCGAGGCTTATAGTTTCGCCCATGAACCTTCCCGTCGGCGTTATAACATCGTTCCTCGGC
GCGCCGACGTTCATATACCTCCTCGTGAAGATGGAGGGCCGGCGATGATTGAGGCAAAAG
ACATAAGCTTCTCCTACGGCGAGCGGGAGGTCCTGAGGGGGATAAGCCTGGAAGTCGGCG
AGGGTGAGTTCGTGGCAATCCTCGGCCCGAACGGAGCTGGAAAGAGCACCTTTCTCAGAT
GTCTCGCCGGAATCCTGAAGTGCGATGGTGTGTTCGTCAAGGGCAGACCGATTAACGACT
ACCCGCCGAGGGAGCTCTCGAAGGTTCTCGCCTACGTCCCGCAGAGGGTCGAGCCGGGGT
TTTTGACGGTCTTCGACACCGTTCTCCTCGGCAGGAGGCCCTACATGGGGCTGACGCCGT
CTGAGAGGGATTTGAAGGTCGTCGAAGAGGCATTAAAGAGGCTCGGCATTGAGGAGTTAG
CCCTCAAGAGGACGAACGAGATAAGCGGGGGAGAACTTCAAAAGGTCAGCATAGCAAGGG
CCCTGGCTCAGGAACCGGAAGTCCTGCTGATGGACGAGCCGACCAACAACCTCGACCTCA
AGAGTCAGCTTGAGGTAATGAGGCTCGCGAGGGAATTGGCGAGGGAAGGGAAGGCGGTCG
TAACGGTCATGCACGACGTGAACCTTGCCCTGCGCTTCGCGAAGAGGTTCGTCTTCATGA
AGGACGGGAGAAAAATAGCGGACGGAGGCCTTGAGGTCCTGAGCGAGAAGCTTTTTGAGG
AAGTCTACGGCGTTAAGGTGGAGATAGGGGAGGTAAGAGGGGTCCCCGTGGTGGTTCCCC
TCTAAAGCTCCGCCTCTCCGAGGAACTCGAGCATCTCGAGCAACCTCGGGTCCTTGACCT
TCTCGATGGCCTTCTTGGCCTCTTCCTCGTCAATCTTGCCGTCCTTGAAGAGTGCGAGAG
CTTTCACAGCCTCAAAGAAGTCCTTCATGTCAGGGAAGGCGTTGATGAACATATCTATGT
TGAGGTAAACCGTCTCGAAGTCGTCGTCAAGGAAGAGTTGCCAGAGGACGTCCATCAGCG
AGCCGAAGGCTATGTCCTCGTAGTCCGTTCCCCTCGCCCTTATGAGGGCGTAGAGGCACT
CCTGTAGGGCCGCATCGTAGTTCTCTTCCTCCTCAAAGATTTCCTCAAAGCTGAGGTGGG
CCTCGACGAGAAGCTCGTTGTCGTTGAGAACCTTCGGCAGGACGCCGGCTATTATGGCCT
TGCCCTTGTAGGTGTCGCCGGCCTCGAAGGTTATGTAGCCCCTGTGAATCTCAATCCTGA
GGAGTTCCCTCTCGTCGCCGAGCTCCCTGTAGAGCTCCTCCGCCTTCTCGATTAGCTCGA
GGGCCTTCTCGTACTCTTGGAGCTCCTCGTGAATCATGGCCATGCTGTAGTATATCCTCG
CGGCGTGCTCGATGTTGCCTTTGGCGACCTCCTCTTCAAGGAGCGCCCTGAACAGCTCAA
GGCTCTTTTCAAGTTCTCCGATGAGGTAGTAGAGGTCAGCCAGGTGGAACTTCAGCTCGA
AGTCGTCGCTCTCCTTCGCGAGCTTCTCGAACTCCGAAATCTTGTCCTCGTTGAGTATCT
CGTGGTAGTAGTAGAGCACGAGCTTGTAGAGCTCCCAGTCCTTGCACTCCTTCGCAAGTT
TTTCGGCCTTCTCGAGGACCTCCTTAAGCTCCTCGTCGCTCAGGTCGTCCACCTTGTAGT
AGAGAACCCTCCTGAGCTTTTCGCAGTTCTTCTCCTCGATGGCCTTCATAATCTCCTCCA
TGCTTTCACCCAGGTTTTCTAACGCGCCGATGTATTTAATTCTTTGGCTACCTTTTTAAC
CCCTCCGCGAGAGCTATGGACATGCTTCAGGTGATTTTTCTCGGCACCGGCGGGATAATG
CCGACGCGTGAGAGGAACGTTCCAGCGGTGGCGCTCCGCTACAAGGGCGAGGTTATACTC
TTCGACGTCGGCGAGGGCACGATAAGGCAGATGAACACCGCGAAGCTCAGTCCGATGAAG
GTCGAGAAGATTTTCATCACCCACTTCCACGGCGACCACTACCTCGGGCTCGGCGGGTTG
ATTCAGACGATGAACCTCTGGAACCGGGAAAAGCCCCTCCACATCTACGGGCCGAAGTAC
ACCTTCGAGTTCGTGCAGAACTTCATTAACAGCGGTTTCTTCAGGCCGGTTTTTGATATA
CACGTCCACGAGCTCGGTGAAACGAGGCTTAAGTTCGGGGACTACGAAATCTGGAGCTTC
AAGGTCGAGCACGGGATTCCTGCTCTGGGATACGTCTTCAAGGAGAAGGACAAGCGAGGA
AAGTTCCTGCCCGAGAAGCTTAAGCAGTACGGCCTCAAGCCCGGGCCGATGCTCGGAAAG
CTTGAGAGGGAAGGCCAAATTGAGTGGAACGGCCGGATAATCCGCCTCGAAGACGTTACC
GGACCGAGGAGGCGGGGGGTTAAGATAGTCTACACCGGCGACACCGAGCCAGCCGAGAGA
GTGAGGCTCTTCTCAGAGAGGGCCGATTTGCTGATTCACGACGCCACTTACCTCAGCGAT
GAGGATAGGGGAGATAGCTACCACTCCACAGTTAAGGAGGCCTGTGAGACCGCGAAGAGC
TCGAAGGTCAAGCTACTCGCCCTATTCCACAGGGCTTTCCGCTACACCTACGACGAATAC
CTGAGAGAGGCATCGAAGATATGCCGGGAATTCGGCGTGAACTTCGTCGTTCCGAGGGAC
TTCGACGTTTTAACGTACAAATCTGGCGAGTGGCAACTCCAGAGCCTTCTGGAGGGAGGA
AGATGAACTACCTTCGCTACGTTAAGCTAATAGGCACGATGCACGTCTCGCCGAGGAGCA
GGGAGGAGGTCATCAGGACGATACTAGAGGAGAGGCCACACGCAGTCGCGATAGAGCTCG
ACAGGGCACGCTTCCTGGGAATGGAGCGGAACGTCGAGCTGACGCTTGAAGATTCACTCA
GAATGGGCAGGGCTGGATTGATAAACTACGCTTTGGCCAAGGTCGAAGAAAAGCTCGGCG
AGACCTTCGGAATGGCACCCGGCGAGGAGATGAAGGCCGCGATAGAGTCGGCGAAGCTGT
TGGGAATCCCGCTATACCTGATTGACGAGGACATCAGCGTAATCCTCTCCAAGATTTCCT
CGGCACCCTTCAGGGAGAAGCTCCTCATGGCGCTCGAGGGTTTAAGCGTTTTCCTGCCCC
TCGGAAAGGCCGAGATAGGCGACCCGATGGAGGAGTACAGGACGATGATGGTCGAGTTCA
GGCGTCGCTACCCCTACCTCTACCGCGTCCTCGTCGAGGAGCGCAACGAGGTGATGGCGA
GAAACCTGATGGCGATAGTGGACTCACTCCTCGCGCGGGGGATTAAACGGCCTAAAGTTA
TAGCCGTCGTCGGCCTCGGGCACAAGCCCGGCATCGAGAGGATTCTGAACGGACGTTACT
TTTATATGGAGAAGTGAGGAAAATTTTCGGGGATTGGCCATGAGGGACAGGCTTGAGAAG
ATGCTGAACGTGGAAATACTCGACATTGAGGAGACCGACGATAAGATTATCGTCTACGTT
CCCGCTGATAAGGTTAGAATCGCGGTCGGGAGCGGTGGTGCGGCCGTCAAAGCTGCCGAG
CTCGTAATCGGCAAGAAGATTGAAGTCCGCGCCAAGGAATGAACCACCACCTCAGGTGAT
ACCTTGGGGAAAGGTTAAATAAGTTAAAGCGGAGTTTCTTCGGTGGTGCTTATGGAGTAC
AAGAGACCCTTCGGCGTCAGGATTGATGAGAACGGAGTCATCCCCGGGGCGAAGAAGCTC
GTTAGAAGGCTCAGCGACATGAGGGGCTACTTCTACGACGAGAAGGCCTACGAGGAGCTT
CTCAAAGAGGACCCCGTTGTTTACGAGGTCTACGCGGTTGAGCAGGAGGAGAAGGACGGC
GACCTCAACTTCGCGACGACAATACTCTATCCGGGCAAAGTTGGTAAGGAGTTCTTCTTC
ACTAAGGGCCACTTCCACGCGAAAGCGGACAGGGCCGAAATCTACTACGCCCTCAAGGGG
AAGGGCGGAATGCTCCTCCAGACGCCGGAAGGGGAAGTTGAGTGGGTTCCAATGGAGCCG
GGAACTGTCGTTTATGTTCCTCCATACTGGGCGCACAGGACGGTGAACACCGGCGACGAG
CCTTTCATCTTCCTCGCGATATACCCGGCAGACGCGGGCCACGACTACGGCTCGATAAAG
GAGAAGGGCTTCGCCAAGCTCGTCGTCGAGGAGAACGGCGAGGTCAAGCTGATAGACAAC
CCGCGCTGGAAGTGAGCGAAACCCTTATTAGGTTTCTCCTCTTTTTCACTCTCGGTGATA
CATAATGTGGGACGGGCTTTACGCTTCTGCCTTCGAGAGGGTTAGGGCTAAGGTAGGCAA
CGTTAAGGGCGTTCTCCTGGCCTACAACACCAACATCGACGCCATCAAATACCTCAAAAA
GAGCGACCTCGAGGCGAGGGTTGAAAAGGCTGGAAAGGAAGAAGTCCTCCGCTACTCCGA
GGAACTGCCCGAGAAGATAACGAGCGTTCCCCAGTTGCTCGGCTCAATCCTCTGGAGCGT
CAGGAGGGGCAAGGCGGCTGAGCTGTTCGTCGAGAGCTGTCCCGTCCGCTTCTACATGAG
GCGCTGGGGCTGGGACGAGCTCAGGATGGGCGGTCAGGTCGGCATAATGGCCAACCTCCT
CGGGGGAGTTTACGGGATTCCTGTTGTGGCGCACGTTCCCCAGCTCTCGAAGCTCCAGGC
GGGCCTCTTCAAGGACGGGCCGATTTACGTGCCCAAGGTCGAAAACGGTGAGCTCAGGCT
CGTCCACCCGAGGGACTTCGATGGCGACGAGGAGAGCTGCATACATTTCATCTACGAGTT
TCCCAGGGGCTTCAGGGTTCTTGACTTCGAGGCCCCGCGCGAAAACCGCTTCATAGGTGC
CGCCGACGACTACAACACCACCCTCTTCATCCGCGACGAGTTCAGGGAGCACTTTGACGA
GATTGCATCCGGCGTCAGCCTCGCGGTAATCAGCGGGCTTCAGGCCCTGACCAAGGACAA
CTACCGTGAGCCCTTTGAGACGATAAGGGAGCACCTGAAGGTTCTCAACGAGAAGAACAT
TCCCGCCCACCTCGAGTTCGCCTTTACTCCGGACGAAACCGTTCGGAAGGCCATCCTCGA
CCTGCTTCCCGCTTTCTGGAGCGTCGGCCTGAACGAGGTCGAGCTGGCCTCGATAATGGA
AGTGATGGGCGAGAAGAATTTGGCGGAAAAGCTCCTCGCAAACGACCCCGTTGACCCGAT
TGCGGTCACCGAAGCGATGCTCAAGCTGGCTGAGCTCGGCGTTAAGAGGATTCACTTCCA
CACCTACGGCTACTACCTCGCGCTGACCGCTTACAGGGGCGAGTTCATTCGCGATGCGCT
GCTCTTCGCGGCTTTAGCGGCGGCGGCGAAGGCCAAGCTCGGCGACGTTCCCTCGATAGA
CGAGATAGTCAGGGCCATGGACGTGCCCGTGAACGAGAGGGCAAAACCTGTCGAGAAAGC
CCTTGCCAGTGAGTACGGGATGAGAAACGGCATAGCTGAGGTCAACGGTTATCAGCTCGC
CTTCGTTCCGACCAAGATAGTGGCCAAACCGAAGTCAACCGTCGGCATAGGCGACACCAT
ATCGAGCTCGGCCTTCGTCGGGGAGTTCGCCCTCCGCTGAGGACAAGTTTTTAATCTTTT
TCCCTTAAATATTTCCTGAATTCAAACTTTTGGAGGTGATGCTTTGCTACTTGAGGCGCC
GGTTTATAAGGAGCTCTTCGGGGCGGTTGAAATATACGAGGTTCAGAAGGTCATAAAGCT
GGACAGCGAGACGAGGGACGTTGGAACCTTCACCGTCAGGAACGTTCCCAGGGAGGACAT
CTACCGAATCCTCGAGGATATAGCGATAGTAGTCCCGATGAAGGACGAGAAGCTTCAGCT
CGTCGACGGCGTGCTCAAGGCCATTCCGCACCAGTGCCCGATAATAATCGTCTCGAACAG
CAAGCGGGAGGGGCCGAACCTCTTCAAGCAGGAGGTGGATTTGGTAAAACACTTCTACAA
CCTCACGCGCTCGCGGATAATAATGGTCCACCAGAAGGACCCGGGCCTGGCCAAGGCCTT
CAAAAAGACGGGCTACACAGGGATACTCGACGGCGACTCGGTGAGGAGCGGTAAGGGGGA
GGGCATGCTAATCGGCCTGCTCCTCGCGAAAGCCATTGGCGCGAAATACGTTGGCTTCGT
CGATGCCGACAACTACATTCCAGGCTCCGTGAACGAGTACGTCAAGGACTACGCCGCTGG
TTTTCTCATGAGCGAGAGCGACTACACGATGGTCAGGCTGAGCTGGCGCCACAAGCCCAA
GGTGACGACGAAGGGGCTCTACTTCAAGAAGTGGGGGCGCGTAAGCGAGATAACCAACCG
CTACATGAACGAGCTCTTTGGGGTCGCCACCAACTTCGAGACCAACATCATAGCGACGGG
AAACGCCGGCGAGCACGCGATGAGCATAAAGCTCGCGGAGATAATGCCCTTTGCAACGGG
CTACGCCATAGAGCCCTACGAGCTGGTCTACCTCTTCGAGACCTTCGGAAGGTGGGGTAA
AGGTAAGGAAGAGGTCTACGACCAGGGCGTTGAGGTCTTCCAGATTGAGACCCTTAATCC
CCACCTCCACGAAGACAAGGGGCAGGAGCACGTGAAGGACATGATTCTAAGCTCCCTCGG
GACGATATACCACTCTGAACTCGCCACCGAGAGCCTAAAGAGGAGAATCCTTGAAGAGCT
CCGCATTCACGGCCTCCTCGGCGAGAACGAGGAACCCCCGAAGCCCAAAGTTATGCCCCC
CGTTGAGGGAGTGGACGTGAGCGAGTGGATGAAAACCCTCGAGGACGAGGCTGAGACGCT
CCTCGAGTTCGAGGTGTGAGCGTTGATTCGGGTCATCTTCCTCGACCTCGACGGAACCCT
CCTGGGAAGCGATTACTCGCCCGAAGGGGCCCGTCCCGTCATTGGGGAGCTCCTGAGGCG
GGGCTACGAGGTCGTTGTGAACACCTCAAAGACCCGCTTTGAAGTCGAGTACTACCTGAG
AGCCTGGAACCTTGAGAAGCCCTTCGTGGTTGAAAACGGGAGCGCGGTCTACGTTCCGGT
CAACTACCTCCCTCCCAAGGTCGTCGGTGAGTTCGGGGTGAAACGCGGAAAGTACCGCGT
GATTGAGCTCGGGAGGCCCTATTCAGAGATAAAGCGCGCGCTCGACGAACTGTCCCCTGA
GTACGGGCTCAAGTACTACGGCAACTCAACCCTCGACGAGGTTAAGGCCTTCACGGGCCT
GCCAGAGGAGCTCGCAGAGCTCGCGATGAAGCGCGAATACAGCGAGACGGTATTCAGGTG
GGCAAAAAATGGGTTCGAGGCGGAGCTTGAAAAGATTGGATTTAGAGTAAGCATGGGGAC
GAGGTTCCTGAACGTCACCGGCAACACAGACAAGGGTAAGGGGGCCAGTGCTCTCCTCGA
ACTCTACTCTCTCCTCGGCGGGGTTGAGAGCTACGCGCTTGGGGACGGCGAGAACGACTT
TCCCCTGTTTGAGGTCGTTGATAACGCTTTCATAGTTGGGAACCTCTCCCACCCAAAGGC
TAAGCATATAAGCTCGATTGAAGAACTCCTGGGGGTGATACCGTGAAAACCGTAATCCTT
GCGGGAGGAAAGGGAACGAGGCTGTGGCCCCTGAGCAGGGAGCTGATGCCAAAGCAGTTC
GTCCGCTTCCTCGACGATAGGAGCCTCTTCCAGAAGACCGTTGAGAGGGCACTTCTCTTC
TCAAAGCCGAGCGAGATATTCATTGTAACAAACAGAAACTACCGCTTCCGCGTTCTGGAC
GACTTAAGGGAGCTGGGCGTTGAAATCCCCGAGGACAACATCCTCCTTGAACCGAGCGCC
AGGAACACCCTGCCGGCCATCCTCTGGGCGACGCTCAGGATAGAGGAGGAGTTTGGGAAC
TCGGTCGTTGCGGTTTTACCAAGCGACCACCTCATAGAGGTCAACGAGGCCTACGAGAGG
GCCTTTGAGAACGCTGAGAGGCTGGCTAAAAACCACCTCGTCACCTTCGGAATCAAGCCG
ACCAGACCACACACGGGCTACGGCTACATAAAGCCGGGCGAGAAGATTGAAGAGAACGGA
AGGATAATCGGATACACGGTTTCAGAGTTCAAGGAGAAGCCCGACCTCGAGACGGCAAAG
CGCTACGTCGAAAGCGGTTACTACTGGAACAGCGGGATGTTCGCGTTCTCAAGCTCGCTT
TTCATTGAGGAGGTTCAGAAGCACGCCTCCGACGTCTGGGAGGCCTTTGAGGAGAGCGGT
GACATAGAGGAGGCCTACAACCGCGTCCCGGAGATAAGCATAGACTACGGCGTCATGGAG
AAGACAGACAAAGCGGCAGTCGTTCCCCTCAACACGAAGTGGAGCGACCTTGGAAGCTTC
GACGCCATCTACGAGGTCCTTGAGAAGGACTCCGACGGGAACGCGGTCAGGGTTCGCGGA
AAGAAGGGCTACCACGTCGGCGTCAATTCAAGGAACAATCTCATAATGACCGAGAGGCTC
ACCGCGACTGTTGGCGTTGAGGACTTGATAATCATAGACACTGGTGATGCATTGCTCGTG
GCGAAAAAGGGCGAGAGCCAGCGCGTCAAGGAGGTCTACAAGGCACTTAAGGAGCTCGGC
GACGAGCGCGTCATCGTCCACAGAACAGCTTACCGGCCCTGGGGAAGCTACACAGTGCTT
GAAGAAGGCGACCGCTACAAGATAAAGCGCCTGACCGTTCTGCCGGGCAAGAAGCTCTCC
CTCCAGATGCATTACCACCGCTCCGAGCACTGGGTCGTGGTCAGGGGAACCGCCAAGGTC
ATCGTCGGGGATAGGGAGATACTCCTCCGGCCCGGGGAGAGCACGTTCATTCCCGCTGGC
GTTAAGCACCGCCTTGAGAACCCGGGAAAGGTCGTTCTGGAGGTCATAGAGACCCAGATT
GGTGAGTACCTCGGCGAGGACGACATAGTTCGCTTTGACGACGAGTTCGGGAGGGTCTGA
GATGGGAAAGCTGTTCGGAACCTTCGGCGTCCGCGGGATAGCCAACGAGAAGATAACGCC
CGAGTTCGCGCTCAAGATGGGCATGGCCTTCGGGACGATGCTCAAGCGCGAGGGAAGGAA
GAAACCGCTGGTCGTCGTCGGCAGGGACACGAGGGTGAGCGGTGAGATGCTGAAGAACGC
GCTCATCAGCGGACTCCTCAGTGTCGGCTGTGACGTCATCGACGTGGGAATAGCACCCAC
TCCTGCAATACAGTGGGCCACCAACCACTTCAAGGCCGACGGCGGGGCGGTTATTACGGC
CAGCCACAATCCACCGGAGTACAACGGCATAAAGCTCCTCGAGCCAAATGGAATGGGCCT
CAAGAAGGAGCGCGAAGCGGTCGTTGAGGAAATATTCTTTGCCGAGGACTTCGACAGGGC
GAAGTGGGACGAGATTGGTGAGGTTCGCGAGGAGGACATCATCAAGCCCTACATCGAGGC
GATAAAGAGCAGGGTGGACGTTGAGGCAATCAGGAAGAGAAGGCCCTTCGTTGTCGTTGA
CACCTCCAACGGCGCCGGTTCTCTAACACTCCCGTATCTCCTGCGGGAGCTCGGCTGTAA
AGTTGTGAGCGTCAACGCCCACCCGGACGGCCACTTCCCGGCCAGAAACCCGGAGCCGAA
CGAGGAGAACCTCAAGGACTTCATGAAGATTGTTAAGGCCCTCGGTGCCGACTTCGGCGT
TGCCCAGGACGGCGACGCGGACAGGGCGGTGTTCATAGACGAGAACGGGCGCTTCATCCA
GGGTGACAAGACCTTCGCCCTCGTTGCCGATGCGGTTCTCAGGGAAAACGGCGGCGGTCT
GCTCGTGACAACGATAGCGACCTCGAACCTGCTCGATGACATTGCGAAGAAGAACAACGC
GAAGGTTATGCGCACGAAGGTTGGAGACCTCATCGTCGCGAGGGCTTTGCTTGAGCACAA
CGGAACCATCGGCGGCGAGGAGAACGGTGGCGTCATCTTCCCTGACTTCGTCCTCGGAAG
GGACGGGGCGATGACGACTGCAAAGATAGTCGAGATTTTCGCGAAGAGCGGAAAGAAGTT
CAGCGAGCTGATTGATGAGCTGCCGAAGTACTACCAGTTCAAGACGAAAAGGAAAGTTGA
AGGCGACAGGAAGGCGATAGTTGCCAAGGTTGCCGAGCTCGCTAGGGCGAGGGGTTACGA
GATAGACACCACCGACGGGACGAAGATACTCTTCCCCGACGGTTGGGTTCTGGTTAGGGC
CAGCGGAACCGAGCCGATAATAAGGATTTTCAGCGAAGCGAAGAGCGAGGAGAAGGCCAG
GGAGTACCTTGAGCTCGGGTTGAAGTTGCTGGAGGAAGCCCTCTAAGGTATTTTCTTTTT
ATTAACAGTTTTCTGCAGGAGTTGTTCTTAGCTCTTATATCTAACAGTTGGGATTATTTA
GATGTTTGAACCAAAACCCTTTAATTATAATTCTCTGTAAGAATTCATGTCTAATGCTTA
ATAAGATAGCAACTAATCTGTTGTGATTGGTCAGGGACGTTGGCAATCGGCCCCAATACG
TTGCACGTGGAGGTGTTTGAATGAAGAAATCAAGCGGAAGGCGTTTTCTCCTGTTTATAT
TTGTGTCCATTTTAGCCTTGATTTTTGTACCGAGCACTGCTTCCCTTTCCGAAACATCGG
CCCCTTACTGGTTTCATCAGGGCTCGTTCGTTGAGTATAAAGCCGTTAGCTATCATCGCA
ACGGTGGAGGATTTGTTTTCAATGCAAGCGGAGTCCCTGTGTCCGTAACCGGTCCAAATA
TAACCGTGATTTTCAAGGTACTTAACGTAACCGGAGATATTGCGAGGGTGAAGGTTATTC
TATCCGTGAGTACAGGCAATGTAACATTTGCGCCCGTTACGGTGTTTTATCCGGCCAATG
GGACTTTCAAACCCTTCTGGAATGCGAGCGATGTCATCAATGTGACGAGAATGTCCAACA
ATTTAACAAGAGTCGTACTCAAGTCCCTTACCGTGGGTGGGGAATACGAGATAAAACTCA
GCGCTGGATGGGTGTATGACCTCCACGGAAACCCTTACGGCCATACGGTTCTATGGGATG
GATTCACTAAAAACGAAACGTTTGCGTTATACTATGGTAAGAGAGTGGTTATAACCGAGG
TTAAAATAATTAATGCGACCCTAAATACTTACTATTCGAGCTTTCCAAAGCCCAACCTCT
TGGTTCACAGCACTCGTGTTGTGGCACCCGATGGACAGATTTCGTTTTTTGATGCCTTTT
ATAGCCCTGGCTACAGAATATGTCTGTCTTTCATAATGGACCCGATACCAGATTTTCATG
CCGTCGGTATCTACGGCTTTATGTGGACGGACGATAGAGCGCTGGCTATAGATAAGAAAC
TGAACTTGAACTATAAAATAGTCAACGGAGTCTGGCCACAGGGGGTTATACTGGCCAATG
TCACTCTGGGGGAATCCACGACTCCAGTGGTGTCACCTCCCGAACCATCAAAAGCCAGGT
ATCTCCTGCCCATCGCTGTCGGAATAGCGGTGGTTGCTGGGGTTGTAACATACCGTAGGG
GGCGGTAAAATGGGTAGAAGGATAACCCTACTTTCTTGGGAGTTGAACGACCCTATACGG
GTTCTGATAACCACTTTGGGGATTCTCGTGACTGGCTATATCTTCCAGCATAGCCTTCTT
ACCAGCACCGGGGAGATTGGAACTGTCTCGACTTCTGTAAATGGGCTTAACTCAATGAGC
GGTTTTGTGATAGCCCGCGCCATAACCTCGGAAGATTTCTGGATTATCGCCACATTCTTC
ATCGCGATGCTGGTGACGTTGACGTTTCGTGCGGGTATAGAGGGTAGGTATGAATTAACA
ACATACTCGCTCCCGTATTCCAAGTCAGAGATTTTTGCCGTGAAACTGCTGGTCTCCTTT
TTACTGTCCCTCCTGGTCGTGTTTGTCCCGTTCTTTGTTCTGGTCTCCATTAACTTTGCA
GAAACACCCAAGTTCGTTCTCTCCCTCTTTACGGGGGAGCGCTTTATGGCCCTGTTGATT
GTGGTTTTTATGGCAATTTTCTACATCCTTTCACTAACGCTGTTTTTGTCGGTGACTTTG
AGAAACATGTTTGCGGTGCTCGTTTTTGCGTTCCCGCTCCTCGTTATCCCTTACTTCGTG
ACCGCGAATCTTCCACCGGGGAACCTCCTCCGGGAAACGGCCGTAAGCATATCGACTGGT
GAATACTTCACACTCTCACAATTTCTCCTTCAACCGCGCTTTGTGGTAGGGGGCCTTGTC
GTGCCCCTTATGCTTACGTTGGTGTCCTTCGTGATAATCCTATGGAGGGACGTTAGATGA
GGCATCGCATGATAGTTTCTCTGGTGTTTGTCCTTGGGATTCTCTTCCTCCTCCCGGTAA
TTGAGTTTTCGCAGATTCACAAAACGGTATGGCCGGGGGGCGTTTACCCTGTTTCTGGTA
GCGGGGGAGCGCAGTTTAACTCCCCCGGATGGGCAATGCTTAACCTGACCTGTAACGGTA
AGAGTGGACGTGTGGTAGTGGAGGACGATGTAACCGGCCGTGTCCTGTTGAACTCCACTG
TCCTGGGTCACGCTCAGTTCGAGATAGTCCTTCCCCACGCCGGTGATTACAGTATCTACG
GTTCAAACAACAATGAGTCTCTTGTCTGCACTGACCAGGTCTGGAAGCCCTACGCAACCA
CGACTGTCCAAGACGTTTCATATCTGGGTTCCTCGGTGATGTTTTTACTTTTTGCAATAT
TGTTAGTAATGTCGCGTTAATATCGATAGATAGTTGAACCAAAATCGCTAAATATAATTA
CGACAACAGTGCATAATGCAACTTCAATATGGGTGGAGTCTCAGCCCATGCAGGAAAATG
GACGTTGGTATGTTGGAATAGACCTTATTCCAATATGTTGGGTACAGCAATGAAGTAACA
GTTGCTTCCGTCGGTATTTCACCGGAGGGCGTATAACTACAGGAGGAATGCTTAATGAAG
AAGGGCGTATTCCCTCTCCTGATTTTGCTTTTCTTCCTTTTCCCGGCGTCCTTCGCAACT
GCGACTCCATACTGGGTTAAACCGGGTTCTCAACTGGTGTACTTTGCTAACGGAACAACA
TCCAATGCCTATGGTGGTGGGGCATATTATCAAAGGGATGGCTGTGTTGCTAACGTTGGT
TTCCAGAGTGCGTATGTTGTTTTTAAAGTCGTTAACCTATCCAATAATTGGGTGACTGTT
AATGTTACCGTCGTATTCTACGGGGACAAGTCCCTTAAATGGCCGTTCTCGGAGGTTTAT
GCGTATTACCCCGCAACATGTGCCCCTCCATTTCCTAATCCTCTTAATACTACCCCCTAT
TCCCGCAATAATGTTTCGCTTAAATGGTCTGACTACGGGACTAAGCTGGTTCTCCACGGG
ACTTACAGGGTATACCTTCCCACTGGCATAGTGTATTCAACTGATGGCCGTGCCTATGGG
CACACGATACTATTTGACTTGTATCCCGTTTCTAATAACAGCTACGTGTTTCTCGATAGA
AAGCGTCTCTCCTTTAGCGAAGTCCGTATTCTGAACTCGACGACGTATGTGACGTATTAC
CGTAACTTTACTGGGCCAAACGTCCTCCTCATGAGTGAACCAACTAACTTTACCGACCCA
AGTGGGGCAATTGCATTTCTGAGAACACTTGCCGTATTTAATCCCGGCAACGACATAACA
CTGGGCTTCATGGGTGTCGTTCCAGACCTTGAGGCGTCTCTCGGAATCAGTGTTGTTACA
GTGCTGGATAACATGGCCAAGCGTCAAAAACCCAAGTTCTCCGGAGAGGAACTACAGAGG
GCCGTTGCTCCCGGACTCATCCTGTATAATGTTAGCATTCCCAAAAGTCCGAATTCAGAA
ACTCCGCCTTCCGTTCAACTCGCAGTGGCTCCCGCTCTTTCCAAGGTATGGGCTGTTAGT
GCGGTTGTTGCTATCGTATTCCTCATCGGTGTTTTCGCATTAAAGAGGGGGTGAGCCTAT
GAATAAGTTTCGGACATTACTCGCCTGGGAACTTAGCGACTCTTTGAGATTGATAATTTT
CCTTCTTGGAATTCCCTCTCTAACTTATCTTCTGGCCGTTGGTTACCTTAAATCCCAATG
GGAACTTGGTTCCGTTGTTTCTTCACGTCCCCCCGTTTACAAGGGATTATCTCCCCTGGG
AAGCATCACTGCTGTTCACCTCTTTGATTATCTTTCCCTCTCATCAGGTTTCTGGGTTCT
CCTGGCACTTCTTGTCTCCATCTTGTCAGTCTTAACCTTCCGCTACGATAGGGAGCATGG
TTATGCGTTTTCGGTTTATTCCCTTCCTTTCAGCAAGGGAGAAATATTCACCGCAAAGTT
TTTCTCTGCACTTCTTCTCTCCCTTGTTTCCCTGTACATCCCCATTTTAATTGTAGACGT
GTTCCCAAATGCGGATATACTTGGGGTTATACGAAAAATACTTTTCACAACTCAGTATTG
CCATCTGCTTGTTTTTGCCACGTATTTTGTACTCTTCTCTCTGTCAGTCTCTTTGCTGTT
TTCAGTTCTGTTAAGGGACATGCTCCTGGCTTTTATTGCATCCTTTTTCCTTCTTGTTCT
TCCCTTTTTTGCGGGTCTTAACTGGCCACCATTTTCATTTGTTTCAATGCTTCCAAGGTC
TCTGTCCGGTGCGTCACCGTTTGATTTCACCTGGTTTCTTAGGGGTCTCATAGTACCAAT
AGCACTCGTGCTTGTATCTGGACTGATTTTCACAAGGAGGGATGTCCTGTGAAAGGAAAG
TTCCTATTCGTACTTTTGTTATCCATCATGTTGGCTCTTCTGGGTGTTTGGGGAGCGTAC
ATTACAGTGAAACGAAATCCCGGTTTCATTGGACCGGTGGTTATGTCGAACTCACGAGGG
GCACTTAGTTACGTATCAATTCATTCCCCTGGGTGGATAGTTATGAACTCCAGCTTTAAT
GGGAAAGGGAGGCTTATTATTTTGGACCAGTTTTCTAACAGGACCATTTTCACATACAAC
GTCAGCGAGCACCTTGCCTATCCAATAGTCCTTCCAAGAGAGGGTAGTTATGCAGTCTAC
GTCTTGAACGGCTCCCTGACGTTTTCGGCTTATTACCCTGGAGTTTATCCCACTCTTAAA
GTCCAGAAAGCCCTGTACATGTCAATAACAATTCTGGCTTTTGTATTGGCTCTGTGGAGG
TGGAGGGCATGATTGAAGCAAAGAATCTGACCAAGCGTTTTGGGCGCATAGTGGCGCTCG
ATGGTGTTACAGTTGAGATTCCCGAGGGCTTCAACCTAATCCTCGGCCCAAACGGGGGAG
GGAAGAGCACCTTCTTCAAGCTGGCAACTGGTGTCTACCGGCCAACTTCCGGGAGGATAG
CCCTCTTTGGGAAGAACCCCTGGACGGATGCGGGGGTTAAACGGAAGATTGGAGTCTCCT
ACGACCCCGTTTCGTTCCCCCCACTAATCTCGGGTTGGGAGTGGCTTGAGTTCATAGCGC
GTTCCAAAGGCTTCGATGAGAGTGAGGTCGAGCGCGTTGGGAAGCTCTTTCAGCTCGACT
TTCTTGACGAGAGAACGTCCAACTATTCCTCTGGAATGCTCAAGAAGCTCGCGGTGGCCC
AGGCCTTCGTAGGCGCTCCCAAGTTGATTATGATAGACGAGCCCCTGGCTAACATCGACT
TTGAAACAATGGGACGGTTCGTAAAGCTTTTCAGGAAGATGAAAGGTGAAACAAGCTTTC
TTGTCATAAGCCACATATGGGAGCCATTAAAGCCCGTCGTGGACAGGCTGTACGTCATCT
CCAACGGAAGGCTTATTCTCCAGGGTGAAGCCAGGGAACTCTGGGACGAAGTGGAGAGGC
TGTTCCGCTTTCCCGTTTCCGAATAGTTCACGAACTTTATAAGCCGTCCCCTTCACAATT
TTTTTGGGGAAGACCATGAACGGAACGACGCTCTTCATAAACGCCCTCGCCCTTGCTTGC
CTCGCCCTCGGCTTCATGAAGGACCGGGCAAAGACAAGGCAGGCTCTGAAGGTCTCCGTG
AAGTTTTTCGTGCGGATTCTTCCGACGATGCTCGTGATAATCCTGATAATCGGCCTTATG
TCCGGCTTCGTGCCTCCGAAGACCATTTCCCGCGTCGTCGGCCAGGAAGCGGGGTTCATC
GGCGTTTTAACGGTAGCGGTTCTTGGGGCGATACTCCAGATACCGTCCTTGATAGCCTTT
CCCCTCGCGGCTTCCCTGCTGGAGAATGGCGCCTCCGTGACCTCTGTTGCCGTCTTCATA
ACGACGCTGACGATGATTGGCTTCGTAACGTTGCCACTTGAGACGAGAATCCTCGGGAAG
CGCTTCGCCCTGCTCAGGAACGCACTGAGCTTCATAATCGCGATTCTAATCGGCCTCATA
ATGGGGGTGATACTTTGAGGCCGGACGGAATGCCTCCCAGGCGTCAGGGGATGGGAAAGG
GGGCAATGAAGAACCTGAGGAAAGCGTTCCTGCGCGACCTCCTGTTCCTCGGTGCCGTCG
TCTTGATAACTGCCGTGCTCCTCTCGATGTTTCCTGAAAAGAAAGACCCCGTCTTCTTGG
CCTCAAAGAACTTCCTCGTGGAGATGCTCCTCATAATGCCGGCCGTGATGGTGCTGATGG
GCCTGTTCGCGGTCTTCGTTCCCGATGAGCTAATTGTTAGGTACCTTGGAAAAAGCTCCG
GGCTCAGGGGCATGCTGATAGCGATACTCATCGGCGCCTTCCCAACCGGACCGCTCTACG
TGGCCTTCCCGATAGCGGCTTCGCTGCTCAAGAAAGGCGCCCGCGTCGCGAGCGTCGTTG
CCTTCCTCTCGGCCTGGGCCTGCATAAAGATTCCGCAGGAGCTGGTTGAGCTGCAGTTCC
TCGGGCTGAGGTTCATGGCGGCGAGGCTGGCCCTCACGATAGTCTTCGTGCTGGCGATGG
GCCTGCTCATGGAGCGCATCCTCGGCAGGGAGCTAAGGGATGTCCCGGGCGTTCCCGAAC
CTGGAAGGCCCTGAGTTTTTAAGGGCTTCCATAATTTTTCTTCTGGCATCTTCTGGGTCC
TTTGGAATCGGCAGGCCAAGGCTTAGAAACAGCTCCACAAGAGGGGGCACGTCTAAATTG
TGCTTCCTCAGCAGTTCGGGATTTCCAAGTATCTCCTCCGGCGTTCCAACGGTTACAACC
CTTCCCCCGTCAATCAGCGCTATCCTGTCGCAGAGCGATAGGTAATCCGCCTCATGCGAT
GCCAAAATCACGGTCTTTCCCTCGTTCTTTAGTTCCGTTATGAGTTTTCTCATGAGGCTT
TTGCCCCTGAAGTCGAGGTTTGCAAAGGGCTCGTCGAAGACCACTACCTCCGGCTTCATA
GCCAAGACCGTCGCTATCGCTATCCTTTTCTTCTCACCGAAGCTCAGCTCCTTCGTTTCC
CTATCCGCGTAGTTCCGCATCCCCACCTTTTTCAGGGCCCACAGAACGCGCTCCCTCAGC
TCTTCACCGCGAAGACCTAGGTTGTAAGGGCCGAAGGCCACGTCCTCGAACACGGTCGGC
GAAAAGAGCTGGTCGTTGGGGTCTTGGAAGACGATTCCAACTTTTTTCCTGACTTCTCTG
GGGTTCTTCGCAGGCTCAATTCCGTCAACGAGAACTTTGCCCCTCTTTGGCCTGAGGATT
CCATTGAGGTGGAGTAGCAATGTGCTCTTTCCGGCTCCGTTCGGCCCGAGGAGACCGAAG
AGCTCGCCCCTTTCGACGGTCAGGGTTATTCCTTTGAGAACTTCCCTTCCGGGATAGGAG
AAGTGAACGTTTCTCATCTCTATCATATCAGCAACCCTCCCAGGGCCAGGACGGCGAGCA
CTGCCGTTTGGAGGTTTGGTCTCGGCTCGTCCATGCTGGGGAACTCTCCGAAGCCCCTGG
AGAGCATTGCCCTGTACACCCTCCCGCTCCGGAGGTATGCCCTCAGGAGCACTTCCCCCA
TTAGGGAGCCCAGCATTCTGTAGTACTCTCCCTTTCCAACGCCGAAGGCCCTTGAATCGA
GTGCCCTCTTCATCCTTCTCGTCTCATCCACCAAGAGGTCCATGTAGCGGTACGTGAAGG
CCAGGGTCAGGACGAGCACCCTGGGAAATCTCAGCGCCTTCATCTCCGCCAGAAGCCTGG
AAAATCCAACGGAGTCCGTTATCACAACCACCGTTCCAGCCGAGAGGAATGCCTTGCAGA
GGAGCATGAAAAACGAACTTACTCCTTCCACCGTCACCGGGCCGAAGGGTGTTTGGAAAA
GGGGATGCCCTTGATTAAAGAGCGCTGTGATAAAGAGAAGACCCTCAAAACCGAGCAGAA
AGCAGAGCTTCCCCAGGACGCGTCGTTTGGGTCTCATTATGAGAGCGACTCCCAGGAAAA
GCAATCCAAAATAAGCCAGCTCTTCGGGCGATTTTCTCGTCACGACGCCAAACGCGTAAA
TAAAAATGAAGAGCAGGTACACCTCAGCCACCCTTGGCCAGCTTTGCGAGCCCGTAGCAG
GTTGCAAAGGCCAGGGTTATTCCGAGCAGTCCCATTGCCACACTCTGACCCCAGGTCTCC
CCGTAGTCGAGAGGGGCATGGTAGACGGGTTTTTCTTCGAGGCCAACCTTTTCCATAGTC
GCCTCCAGTCCGTCCGGGTTGCTTGATGCCAGCGGGAGGACGAGGGCCAGGATTACCGCT
ATAACCAGGAGTCCCTTTATCACGGCCTTCATGCAGGCACCCCCTCCAGGGAAGGAAGCT
TGGCCCGCAGGGCGTTGACGATGAGCACGGTGAGTACGGCCTCGCCGATTCCGATTATCG
AGTGGTAGCCCACCATGAGAGCCAGAACCTTCGTGAAGGGCAGGCTGTGGCTGAGTCCTA
TCTCAATCGAGGCGAGTGTCGCTCCCAGCACAACGGAGAGCCAGGAGGCGAATCCCATCG
CGAGGGTTTCGTTGATGTTCCTGAGCTTGAGGTAAACCCCGTACCCTATGAAAGCTCCAA
CGAGCCCCATGTTCAGAATGTTGGCTCCGATGGCTGTGATTCCACCGTCGCCGAAGAGGA
GGGTCTGGATGAGGAGAACAGCGGTCATGACTATAACCGATGCGTACGGCCCGAGGAGGA
TTGCAACGAGGGTCGCTCCGAGCAGGTGTCCGCTGACGCCGCCGATTATCGGAAAGTTGA
CCATCTGGGCCGCGAAGATTCCTGCCGCGAAGAGGCCGAGGAGCGGTATCTTTTCCTCCG
GAAGATTCCTGAGTTTTCTCGCGGAATACGCGACTCCAAGTATTGTTATGGCGTATGTCA
CGATTATAATCGGGGTACTCAGCAATCCGTCGGGTATGTGCATGTTTCACCCCTCCGGTG
TGTTATCAAGTAACTGAAGAGTAGCACGAAATAAAAGCGTTTTTAAAACCTGGTATTACT
AACCAAAGGTTGAGAACAAAGCGATGCTCCTAGGTGTCCATAGCCCTTCTTCCAAGGACA
CAAAAAGAAGGCAAAATGAGGAAGTGGCGTCGGAGCTCAGAGGTAGCCCCTGTCCTCTTC
CTCCGGGGCAGGGGGCATCGTCTGCTCGAGCATCGCCCTCTGCATCTCCTGAACCTTCTG
GAGTATCTCCTCGGTCTCCTTGGCGCGCTCCTCGAGGGCTGTCATGTCGAGCTCTATTCC
GAGTATCTTCGTGACCGCCGTCAGGACGGCCTTGGCGGCCTTGGCGTCGACGATGTAGCC
GAGGCTCTCTCCGAGTATGCTTATACCGTACATCGAGCGGAGCTTGCCCATGCCGAGGAG
AAGGCCGGCCGCTCCTACTATGGCTCCACCCTCGTCCTCCCTCCAGACCACCTCGACGGA
GCAGTCCTTGAGCTTCTCCTTGTAGTAATCAACGAGCTCCTCGTGGGTTACCGCCGCTAA
GACCCTTGGCTCGCCCTGGAGTTCCGGCACCTGGTAGCCGCCCATCGTTATTATCTCCCT
GACGCCGAGTTCCTGAACGAGGTCGAGCATCTTGCCGACCACCTCGTAGTGGCCGGGGCT
GTCAGTCGGCGGAACCTGCTGGTCGCCGGTGATGATGATTAGGTCCCTTCCGTTCTCGTC
GGGGTTAACCCAGTAGTAGAACTCGTTCTTCATGAGCTCGACGATTGAGCCCTTCTTTAT
GATGACCTGGTGCATGAAGTGCGGTGAGTAGAGCTCGGCGAACTTCACCGCGTTGAGCTC
CTGGATGAGGTGCTCCGCGGCGAGCTTTCCAACGAGGCCTATGCCCGGGAGCCCCTCTAT
GAACACCGGGTCCCTGAGCTGGGGCCTCTCAAGGAGGTAGATGGTGGTTTCCTTCATTTT
CTCACCTCTATCCCAAGGACTTCCCTTCTCCACCTGCGCCTGTACTCACCGTAGGGGTCC
TCCGGCGAGAAGCGCGGTGGGTGGGCTACCTTGGTTTTGGCCCCGCAGACTGGGCAGGTC
TCCTTCAGGGTGTACCTGCCGCAGTTCGGGCACTTTCTTATGCGGAACTTCATGGTTACC
TCCTCTTAATCTTCCTTATGCGCTTCTCCTTCCTAATGAGGGTCGCCTCTCCGCCCGCTT
CCTTTATGACGCGGAGAATTTCTTCGGCTATGCTCTCGAGAACCTCTTCTGCCTTGTAGT
AGTCCGGAGCTGTTATGTCAATCCTGTACCTCGGAGCGCCCTGGTAGGTGAACTTGACGT
CTATGTCCTTCTCCTCGTTGGCCCTGTCTCTGGCCCTAATCAGGGCCTCCTTGATTATCT
CGATTCCGTTGGGCTTCGGAACGGTTATCTCGAATTCCGCATCGATGGTAACGGTCGGAA
TCTCGACGTAGGCTTCGATAATCGGCTTGAGCGCGTCAAGCCACTCATCTGGAATGAGGC
CCTTCAGAACCTCAATTCCGTTCTGGGCGGCATCTTCAAAGGCGGCGTAAACCTCGCCGT
ACTCCTCCTCGAGCGGAACCCAGACCTCGCGCCAGGCCGTCTCGAAGTCCTTGCCTATCT
TTTCGGCGGCCATCTTGAGGAGGTTCTCGGCCTTCTGGGCGCGCTTGTACTCCTGGAGCT
TGGCCTTCCTCTGCTGCTGGTTCACCCTCTTGAGGCTCAGGTCTATGTGCCCCTTCTCCG
GGTCAACGCGGATGACCTTGACGACTACCTTCTGGCCCTCCTTCACGTAGTCCCTGATGT
TCTTGACCCAGGTTGGAGCAACCTCGCTTATGTGCATGAAGCCCTCCTTTCCGGGATACT
CGTCAAGGGTGAGGAACGCTCCGTACGGGTGAATGTTCTTGACGGTAGCGACGACGAATT
CTCCCTCCTCGGGAAACTCCTTGGCTTTCCTCGGCATTCTAACCACCTCTAAATTTTTCT
CTCCGGAAGGTTTACGAGAAGAGGTTTTTAAAAGTTTGGCGGGGAGTAAAAAGGAAGGAA
ATCACTCGAGAACCTCGAGTATCTTGGCCTTGATGACGCCCTTACCACCGGTCGGCTCGA
CGAGGGTTGCACCGCAGACGAGACAGCGAACCTTCGTAGCCGGGTGGCTGAAGACTATCT
GCTCGTTGCCGCAGTCAATGCACTTGACGCGGAGGAACCTGCTCCTCGGCATCGGGATGA
GGTTCTTCGGGAGCGCCATGTTCACACCTCCACGAGCTCGAACTTCTTAACGCGGAAGCC
CTTTCCTCTGGTGTGGGCCTTACCGCAGACGGTGCACCTAAAGCGGAGGTCGAGCTTCTT
GACCGGCTTCTCCCTTCCGGCAGGGTTCGGCCTCGGGAAACCGCGGTAACCCTTGAGGAT
TCTGCGGAAGCGCCTCTGACCCTGGCTGAGCTCGCTCCTCGGCCTCTTCTTGACCTTCTC
TACCTTGTGGATGGTGTGCTTCTTACAGTACGGACAGTAGGTCCTTATCTGCTTCGGGTA
CTTCATCTCACTCACCTCCACCGGGAGCCCGGCGGGTTCCTTAACGGATACCCCCGAGCC
ATGAGCCGATGATTAGCTCGGGTTCCCGGTTTGAGACGATGTTTAAAAAGCTTTTTCCCG
GTTCCGAAACTTTTAAATACTAAAGGTTACTAAAATGTCCCGGTGATGGGAAATGAGGAG
GATGATTGACCTCGTCAGGGAGGCAAAGAAGGTTGAAGAGAGGGCTGAGAGGGACTACCG
GAAGCTCCTCAAAGAGCTCGATAAGCCGGAGTACGCCGATTTGAGGGGGCTCGTTCTCAG
GCTCGCAATAGACACGGCCTTCCACAAGCGCCTCATGGGAGCCCTTGAGAAGGCCTACAA
CGACGCCATCAAGCTGGTGGAGGAGTACGCCGTCGAGAAGCCCAACGAGGACTTCGCCCT
CATCCCGGGCGTTCCAACGATGGTCATGCCACTCGGCTTCGGCCCGATTGGCGCCAGGAT
TCCACCGGAAGAGATAATCGAGGAGTACCTCAAGGACTTCCCAACCGAGGTCGTTCTGCC
GGACGGTGGGGAGAGGCTCATAGAGGTTCTAAAGAGGTACGCCGAGGAAGAGGGGCGGAT
GAAGGAGCTCTACGAGGAGCTCTCGAAGAGGGCATTCCATCCCGTTGTGAGGGAGCTCGT
TAGGGAAATCAAGAGGAACGAGGAACAGCACGAGAGCCTCGTCAAGGGCCTCGTCGAGAA
GTACTCTAAAGACTGAGTATCAGCGGAACCAGGAAGGGAACGACAGCAGTTAGAATGAAC
CCGTGGACGAAGGCAACTAGTGCCACCTCCCTTCCTCCAAATTTCGTTATTATCGGCAGG
GTCGTGTCCATCGTCGTTGCGCCTCCCATCACCACCGCCTTCTCGGGCCCGATTTTTTGA
GTTACGAGGGGGTAGAAAGTAATCGTGAGAATCTCCCTGAGCAGGTTCCCGAGAAAGCCG
ACCGCGCCGTAAACCGCGGAGTACTGCGCTATAAGCGGGCCCGTCAGCGAGTACCACCCA
CAGCCGGCCCCTATGGCGAGGCCCCACCTCGGCTCTATCCCGAGAATCAGTGCCGCCAGC
AGTCCGCCGAGGATTGAGCCCGTCAGCGTCAAAAACGGCAGGGTGAGGGCCTTTCGACCG
ACCCTTCTGAGCTCCTCAGCGTTGAAGTTCAGCCCAAGGTCTGCCCCAATCACGAATATG
AGGATGTAAAGCATGATTTCATAGGCGTTCCCGAAGTCGGGGGAGAAGAAACGTCCGACG
AGTATTCCGACCGTAAGCGATGCGAGAACAAGGTGGAGAAACCTCATCCAACCACCTCCG
CGATGAGAAGGCTTCCTGCTATCGTCAGAACCGCGAAGATGGCTGAAACGCCGAGGAGCC
AGAGGCCGTTCACCTGAACCTCCCCGGTCTTGACCCCAAGGAAGAAAATCATCGCGAGTA
GCGCGATGCTCGTGGGCGTTTCCAGGTTCGGTCTTTTTCCGGCCCTCTTTAGAAGATACC
CCAGCAGAAGGCCGAGGATGAGCGGGATGAACACGTTCATGCTTGAGATTTTGCTCTGAA
GGTTAATAAAAGTATCGAATGGGCTCGGAGGGTGTTCACGTCATCATCTGTGAGCCCTCA
GTTTGCTTGCTATTCTTCATCGCCCATCGGGATTTGAGGGCGGAGTTTTAAAGGTTGTCC
CGAAAAATCCTCGTAAAACCTCCCCTTCCTTTGAGCCAAAGTTTTTATGATGAAAGTCTC
AACAGTTCAGCGGTGGTCGTTATGATTCGCGCATCCCAGAGGGCAATGGGAATAGTTTAC
GCGATAAGGGACGTCGTTCTGCCGGCGAGAGAGCTTGAAAAGAAGGGAATAAAGGTCATA
AGGCTCAACATAGGCGACCCCGGGAAGTACGACTTCCAGCCGCCGGAGCACATGCAGGAG
GCTTACTGTCGCGCCATAAAGGAGGGTCACAACTACTACGGGCCGAGCGAGGGCCTTCCG
GAGCTGAGGGAGGCTATTGTTGAGAGGGAGAAGAGGAAGAACGGCGTTGATATCACGCCG
GACGATGTTAGGGTTACCACCGCTGTAACCGAGGCTCTCCAGTTCGTCTTCGGCGGCCTC
CTCGACCCCGGGGACAACATACTCGTCCCGAGCCCGAGCTATCCTCCCTACGTCGGCCTC
GTCAAGTTCTACGGCGCCGAGCCGAGGGAGTACATGACGGTCGAGGAGAACGGATGGCAG
CCAGACATAGACGACATGAGGAAGCTGATTGACGAGAGGACAAAAGCGATAGCTGTCATC
AACCCCAACAACCCGACGGGGGCTCTCTATGAGAAGAAGACCGTCAAGGCGATACTCGAT
TTGGCAGGCGAGTACGACCTGCCGGTTATAAGCGACGAGATTTATGATTTGATGACCTAC
GAGGGGAAGCACGTTTCTCCCGGCTCGCTCACGAAGGACGTTCCGGTCATAGTCATGAAC
GGCCTCTCGAAGGTCTACTTCGCCACCGGCTGGCGCCTCGGCTACCTCTACTACGTTGAC
CCCGAGGGCAAGCTCGAAGAAGTGAGAGAGGCGATAGACAAGCTCGCGCGCATAAGGGTC
TGTCCCAACACCCCGGCCCAGCTCGCGGCAATAGCCGGCATGCGCGGCCCGATGGACTAC
CTTGAGGAGTACATGAAGAAGCTCCGCGAGAGGAGGGACTACGTTTACAAGAGGATACAG
GAGATTCCAGGCGTCAGCGCGGTCAAGCCGCAGGGGGCGTTCTACATCTTCCCGAAGATT
GAGGAGAGAAAGTGGAAGAGCGACTTCGACTTCGTCATGGACGTCCTCCACGAGGCCCAC
GTGCTCTTCGTCCACGGCTCCGGCTTCGGAAAGGCCGGCGACTGGCACTTCAGAATCGTC
TTCCTCCCGCCGGTCGATGTGCTTGAAGAGGCCATGGACAGGTTTGAGGAGTTCATGAGA
AAGAGGCTCGGGGCGTGAGGCCCCTCTTTTTACCCCCCAGAAACGACCGGAATTACCTCC
ACGGCAACGCCGTCCTCGACTTTTTCATCCTCGAGGACAACCCTTCCGTCAATCCTCGCT
ATCGCGCTCTCTGTGTTGAACCCGACCTCCCTGAGGATGTCCGCTACCGTTATGCCCTTC
CTCCACTCGACTTCCTTCTCGATTCCCCTTCCGAGGACCCTGACCTTAATCATCGCCACC
ACCTCACGTGAAGAGAACCGTCCTCTTAAAAACGTCCCTGTGGTTCCCGAAGGCCTCGAA
CATCTTCCCCGAATAGTTCTCAACGGCGGAGTCGAGCAGTTTGTTGAGGTTGTAGTTTAT
CTCCTCGCCCATCGGCATGTAGAGCGGTGCGGGTTCGTAGTAGTCCATCCCCTTGAGGAG
CGACGTCGAGAAGTACCAGAGGGTCTTCTTAATCTTCCGCCCCCTGACCGGCGAGAAGCT
GGCCTCGCCCCCACCAAAGGCCGCGTGGAGGACTACAATCTTCTCGACCTCGACGCCCTT
CTTGAGAAGCCTTCTCCGCTCTGTGCTCTCCAGGTCAACTATTCTGTAACCGCTCCTCGT
GGTTTCATCGTAGTCTATCGAGACGCCGTAGACGTCCTCAATCCTCGGGTCGTAGACGAG
AACCTCGGTTCCTCCGATGACGTAGAGCTTCCCCTCGCGGACGTCAACGACCGTGTTTTC
GGTGCTGAGAACGTCTAATCCCTCAGAGACGGCTATGGCTGACATAGTGCTCTTGCCCGT
GTGGGGGTAGCCGACGAAGAGAACCGCCCTCCCCTCTGGGTTGACGACGCTCACCGAGTC
TGTTATGAAAATCCTGCCCTTCCGCGCGCCGGCCCTTGCCGTCGCCTGGAGGAGGAAGAA
AACCGGTGCCTCGTTCTTGTAGGCGGAAGGAACGGCGGACTCAAGCTTGTAACGGTCCTT
TCCGTTGACGTCGTACATCGAGCTGAAGACCCTGAAGGACTCGCCCTTGAAGCGCTCTAT
CAGAATGTCGGGCTTTATCTCTGCCCTTAGAACGTCCGGCAGGTAGCGCCGAGCGAAAAG
CGTTCTAAAGCCGTCAACGAAGCCGTCGTTGAGCTCCCCGCTGAAGAGAACACCGACACC
TCCGACGCTCAGCATCGTCATCAACGACCCTTCTGTTAGCGGGTTATAAACCCTTCGTCG
GAGGTTTTTTATAGAGGGTCGCCAATCGAAGACGAGGCCTATGGTCACGCTCATCATAGC
CGAGAAGCCCAACGTCGCGAGAAAGATAGCCTACGCCTTGGCCGAGGGAAAGCCCGTCCG
GAAGACGATAGGGAAGGTGAGCTACTACGAGTTCACCCGCGACGGCAAGAAGGTGATAGT
CGCTCCAGCTGTTGGCCATCTCTTCTCTCTCGCTCCGAAGACCAAAACCTACGGTTACCC
CGTCTTTGACATCGAATGGGTACCTGTCTACGTCGCCGAGAAGGGCAAGAACTACGCGAA
AGACTACATCAAGGCCCTCGCGACCCTCGCGAAGCAGGCGGATGAGTTCATAGTTGCCTG
CGACTACGACACCGAGGGTGAGGTTATCGGTTATACTGCTCTGAAATACGCCTGCGGTGT
TGACCCCTCCAAGGCCAAGCGCATGAAGTTCTCGGCGTTGACGAAGAAGGACCTTCTCAA
AGCCTGGTACAACCTTGAGCCGACGATAAACTTCGGAATGGCAGATGCGGGAATAGCGCG
CCACGTCCTCGACTGGTACTGGGGCGTGAACCTCTCGAGGGCCTTAACCTCGGCCATAAA
GCGCGCCAGCGGGAAGTGGCAGGTTTTGAGCACCGGTCGCGTTCAGGGGCCTACGCTCAA
GTTTCTGGTGGAGCGGGAAAAGGAAATCCAGAACTTCAAGCCGAAACCGTACTGGGTCAT
CAAGATGATTCTTGAAAAAGAGGGCAAGCAGTACACGGCGACCTACGAGAAGGACAAGAT
ATGGGACGAGGAGGAGGCGAAGAGAATCGTCCAGGAGGCCAAGAAGGGGCCGGCCTTCGT
TGAGAAAGTTGAAGTGAAACAGCAGAAGAGGAACCCACCGGTGCCCTTTGACCTCGGAAC
TCTCCAGAGGGAAGCTTATTCTGCCTTCGGCTACAGCCCGAAGAAGACCCTGGAGATTGC
ACAGCGTTTGTATGAGCGGGGGCTCTCGAGCTATCCGAGAACAAGCTCGCAGAAGCTCCC
TAAGAACCTCAACTTCCGCTCGATACTCCAGAACCTCGCGAAGTTGCCGGAGTACAAGCC
CTTCGCCCACGAGCTTCTGGGCAAAGGCAACCTTAAGCCAGTTGAAGGCAAGAAGGAAGA
CCCCGCCCACCCGGCAATCTACCCCACCGGCGAGCTTCCAAAGCCCGGCGAGCTGACCAA
GGATGAGAAGAACATCTACGACCTCGTCGTGAGGCGCTTCTTAGCTCTCTTCATGGAGCC
GGCGGTGAGGGAGAGCGTGAAGGTAATCATAAACTCCAACGGCCACCGCTTCGTCCTGAG
CGGTGCGAGAACCCTCAAGGAGGGCTGGCTGAAGGTTTACGGGAAATACGTCAAGTTCGA
CGAGATTATTTTGCCCCAGTTCAGGGAAGGCGAGCCTGTCAAGGTCGTCCAGATTAAGCG
CGAGAAGAAGAAAACCAAGCCTCCAGCGAGGTATTCTCCAGCGGCCGTAATCAAGAAGAT
GGAGGATTTGGGCATCGGAACGAAGGCGACGCGCGCGCAAATCCTTGAAACGCTTTATAA
CAGGGGCTACATCGAGGGCAAGAAGAAGATAAAGGTTACACCGCTGGGAATGCGCGTCGT
TGAGGCCCTTGAGAAGAACGTCCCAGACATAGTCAGCGTTGAACTCACGAGGGCCTTCGA
GGAGAAGATGGAGGAGATAATGGCCGGGAAGGCAAAGAGAGACGAGGTAATAGAGGAGAG
CAAAGAACAGCTGATTAAAATCCTGAAAGTCTTCAAGGAGAAGGAGCTCGACATCGGCAG
GATGCTCCTTGAGACAACCGGAACGGGCGTTACGACCTCGAAGGATTCAGTCAGAGTGGA
GAAATCGAAGTCCCAGTCCGGGGCTTCTGGAGCTTCCGCGAAATCCGGGACGGAAGAGCC
GAAGAAGACCAAGTCCCCTGAGAGGCAGAGGCTCGTCCTCGGAAAGTGCCCCAAGTGCGG
TGGCGACTTGGTTCTCAAGTACAACAGGAAAACCGGCAAGCGCTTCGTTGGCTGCTCCAA
CTGGCCGAAGTGCAACGTCACATATCCAATCCTCCAGCGCGGTGAGGTGATTCCCACCGG
CAAGACCTGTTGCAACGGCGCTCCAGTGGTGAAGATTCGTGAGAAGGGCAGGGAGTACGA
GATTTGCCTCGACATGAACTGCAAGGACTGGAAGCGATAGCCTTATCTTTACTTATGCGG
AATCCCCATCATGGACGAGTGGGAGAGAACTGCAAAGGTTCTGCTGGCCAACGCCCGCGA
GTTCCTTGAAAGGCTCCGCGACGAGGTCAGGCTGAACGAGGTAACGGTGGCGAGCCTCCT
CGACGTCCAGTCAACCTTCGTCCTTGGCCTGGCGGACGCGAGCCTTTACGCCTTCTCTAT
CGGGCGAGATGAAGTCGTAGAGAGCTCTTACAGGCTATTCCTGGAGGGGTTGGAGGTTCT
CAAGGCGGGTCACCTCTTCATAAGCGAACCGGAGCTCGACCTGTGGCTTTCTCCCCTCAG
GGAGATGAACCCGGAGAGGGGTTTTTCCCTCGACAGGCGCTTTTCCCTCCTCGGGGAGCC
GAAGCCGACGATGGTCTGGGCCAATCGCGTGGTTCAGCTCAGGAACGCCCTCCACGGAAA
ACCCGTTAGGGACCCTCTCAGGAGCATCGGCTACGGGATAGGCGAGGGCGATAGGCGCTT
TCCGGTTCTGTTGAAGGCAGTCAGAAGGCTTTACACGCTTTACCCTGCTCCAATAGATGA
GACCGCGAGGCTTTTGGCCCTCGAGCTCGGGTTGGGGCTCGATGAGAAACCGCTGGAATG
CTCCAACGGAACCTGCGAAGAGATAACGGAACTGCCGGACGTTTCGGCCTTTAGAAAAAC
GGTTTCCGGGGATGTTGAGCTCTACTACCTCATCGAGAACTCCAAAGATATTAGCTCGCC
ATGGGGAAGCCTTAGCGTTGGGAAGGCGAGGGAGATAGTGGTCTTCTCAAGGAAGAAGGG
AAAAGGGTTCAGGTTCAGAGGAGCTCCTTGAGGAGCTTTATCCTCCTCGGGCTCAGGAGA
ACCTTCGGGTGCTTGAGGAGGGCCTTTATGACCTCTCCGTAGTCTCCACCTGCTATCTTC
TCCGCGTCGGCGCCGCTGAGAATCTGTATGAAGAGGTCGAGGTCTTCATCAGTGAGCTTC
TCGGTAACGCGCCTGACCTTCAGAACTCTTTCGAGCCTCTTTCCGTCGGTCTCCCACCAC
TCCTTGGTGTAGTTCTGGAGTAGCGAGAGGTTCTCCTCTTCCAGAGCTTTGACAATCCAC
TTGCTCGCTATCGTTCCGGCTTCCATCGCTTCCGCCATTCCGCCGCCGTGCATCGGGTTG
ACCTGCCTCGCGGCGTCGCCGACGACGAGGACGTTGTCCTTCACGAGCTCCTTGACGAAG
CCTCCAACTGGAACGACACCGACGTTCACCTCGAGGAGCTTCTTAGCTGGGATATTGTTC
TCCTTCAGCCACTTGTCGAGATAGTACTTGGCAGTCTTTGGATTGTCCGAGTTGATTCCT
ATTCCCACGTTGGCTCTGTCCTCGTCCTTCGGGAAGACCCAGACGTAACCTCTCGGGGCT
ATCTCGTTGCCGAACCAGAGGTGTATGAGGTCGGGGTCGAAGCCCTCGATGAGCATCTCG
TACTCGTAGCTCGAATCGAACTCGTGTGGCGGAGCGTAGGTGTTTATACCGGCCTTCCTC
GCTATCGTGCTCTCGACGCCATCAGCCGCGACGATAACGTCGGCGTAAATCTCAATCGGC
TCGTCCTCGTGCTTGGCCTTGATTCCAACGACCTTTCCGTCCTTCCTTATGACGTCCAAA
GCTTCAGTCCTCGCGAGAACGTCTGCTCCAGCTTTAGCGGCGTAGTAGGCGAGCATCTTG
TCGAAGACCTTCCTCTCGAGGATAACACCGCTGACGTCCTTATAGCGGAGTTCGAGCTCG
TAACCGCTCGGGGAGTAGAGTTTCGCCCCGTAAATCTCGCGGTTGATGAAGCGCTTGTCG
TAGGGGATGTCGTACTTCTCGAAGACCTTTATGCTTATGCCCTCGGCGCACTGCTTTGGA
GTTCCGATGGCCCACTTCTTGTCAATCATGAGAACGGAGTAGCCGGCCTTTGCGACGTTT
CTCGCCACTATGGGCCCTGCTATTCCTGCCCCAACGACGACGACGTCGTACTTCCAGCTC
ATGCTTTCACCTCCAGGGGCTCGGCGCTCAGAGCTCCAACCGGGCAGGCGTTGATGCATA
TCTTACAGCTTATGCACTTGTCCTGCAGAAACTCCCAGCCGCTTGAGTGCACCTCTATAG
CCAAAGTCGGGCAGACTCCGGCACAGCCACCGCAGAGGTAACAGCGGTCTTCGTTAACGA
CGATTTTAATCTTCTCCGGCATCGTCTTCACCGCCGAGCTTTGCCTTTAACCTCTCGTCA
TCTATCGTTATAACGCCGTCTTTTATTCTTAACGGAACGAACCTGTCCAGCTCGCTTGCC
TTCTGGAGCACCTCCCTCTCCTTGAGGTTGAGCCTGTCGCTGAGCTCGTCAACGGTGGCC
GAGCCGTTGAGGAGAACGTAGTGGAGGATTGCCAGCTGGGTCATGTCGCCGATTTCCTTT
AGGTAGGTCTCCTTAATCATCGCCATGAGTCTGTCTCTACGGCCCTCTATCGCCTGAAGC
TCCTTGAGGACTTCCTCAAGCTTTCTGGTTAAAGTTCTGAAGGTTAGAATCATCTCATCT
AGGTTTTTGGGCTCTTCTGGAAGCTCTATCGAGACCTCCGGCTCCTCGCTCAGGTCAAGA
CCGCGGTACCAGAAGATGTTGGGGGTTATCGTGACGACGTAGGTTTTGGCGATGTTTATG
TCGTAGTACTTCCTCGCGGGGCCGATGAAGGGACCCTCACGCTCGTAGGATTTGAGTATC
CCCTCGCGCTCCATTATTTTAAGGTGCTTTGCCACGGCCGTTGAGGAGACGCTAACCTTA
CTGCTCAGAAAACTGAAGTAGCACTCGGTGCAGGTGAGGTGGCTGAGCAAATCGCGCCTC
ACCTTGTTCCCGAGGATGTAGAAAATGTCGGGTTCATTCATGGCCCACACCCACCCAAAC
CTGTGACGTAAAGCTTATATATTGGACATTAAACTTAAGGTTGCAAACCAGGGGATTTTC
ACCCGGAGAAAATGGTTCGCGAGGATTATAAACCTTTAGATGGAGGTGTGATGAATGGGA
CTGATTAGCGATGCCGACAAGAAGGTAATAAAGGAGGAGTTCTTCTCCAAGCTCACCGAG
CCGGTTAAGCTCATGGTCTTCATCGGAAAGGACCACTGCCAGTACTGCGACCAGCTCAAG
CAGCTCGTTCAGGAGCTTGCCGAGCTGAGCGACAAGCTGAGCTACGAGGTCATAGACTTC
GACACCGAGGAGGGCAAGAAGAAGGCCGAGGAGTACAGGATTGACCGCGCTCCTGCCGTC
AGCATAACCAGAAACGGCCAGGACGTCGGCGTCAGGTTCTTCGGCCTTCCGGCCGGCCAC
GAGTTCGGCGCCTTCCTCGAGGACATCGTTGACGTCAGCAACATGACCACCGATTTGATG
CCCGAGAGCAAGGAAGCCCTTGCGAAGATTGACAGGGACGTCAGGATACTCGTCTTTGTA
ACGCCAACCTGCCCCTACTGCCCGCTCGCGGTTAGGATGGCCCACAAGTTCGCCATCGAG
AACACCAACGCCGGCAAGGGTAAGATACTCGGCGACATGGTCGAGGCTATCGAGTATCCA
GAGTGGGCCGACCAGTACAGCGTCATGGCCGTTCCGAAGATAGTCATCCAGGTCGACGGC
GAGGACAAGGTCCAGTTCGAGGGTGCCTACCCGGAGAAGATGTTCATGGAGAAGCTCCTC
GCGGCTCTGGAGTGAGCCTTTCTCTTTTATCCTTCCGCCTGCGACCATGGTTTAAAAGGG
TTTTTCAAACCAGTCTGCGTTAAATGAACAATCCAATACATCAACGAACCGAAACGGGCT
GAAAAACGGTTCTTAAACTTTACGCAACCGATATAAAGCCTCTCCACCGAGATACCACTC
GAAAAGCTTATATACCGGAACCCGCAGGTGGGGGTAGTGATATCGTTCTAATAAAAAACG
TTAAGGGGGCAATTCTCGGTGGCGGCGAAAAAGGAGTTTGATATATTCACTCACGTGCTG
GTTCCCGAGCACAGAATCCTCAGCGAGGAGGAGAAGGAGGAGCTCCTCAAGAAGTACAGG
ATTAGGATTTCCCAGCTTCCGCAGATTAAGGCTTCTGACCCTGCTGTCGTTGCCCTTGGA
GCCAAGCCCGGCGATGTCATCGAGATAAAGAGGAAGAGCCCCACGGCGGGTTACTACTAC
TATTACCGCCTCGTCGTGGAGGACTGATTTTAGGGGTGAGAGTTTATGAGCAGAGGAGTT
ACGGTTAACGAGCCCACTCTAACTCCGGACGAGCTCTGGCTCGTTATGGAATCCTACTGG
AAGGAAAAGGGTCTTGTGAGACAGCACCTCGATTCTTACAACGCCTTCATCGACCACGGC
CTTCAGGAGGTTGTAAACGAGTTCGGCGGCGTTAAGCCCGATATTCCCGGCCTTGAGGTC
AAGTTCGGAAGGATTAGGCTCGGTGAGCCCGAGTTCCAGGAGGCCCAGGGACAGAGGAGA
CCACTCTATCCAATGGACGCGAGAATAAGGAACCTCACCTATTCCGCTCCGCTCTACCTT
GAGATGATTCCCGTCGTCAACGGCATCGAGCAGGAGCCTGTGGAGGTTCGCATCGGTGAG
CTACCGATAATGCTCAAGTCCAAGGCCTGCCGTCTCTACGGTCTCAGCGATGAGGAGCTC
ATAAAGCTTGGCGAGGACCCGAAGGACCCGGGAGGATACTTCATCATAAACGGTTCCGAG
AGGGTTATCGTTTCTATCGAAGACCTCGCCCCGAACAAGACCCTCGTCGAGAGGGACGAG
AGGCAGAACCGCGTTATAGCGAAGGTCTTCTCCTACAGGCATGGCTACAGAGCCCTGATA
ACCGTCGAGAGGAAGAAGGATGGAATCCTTTACGTTTCTATCCCGAACGTTCCCAAGCCT
GTCAAGTTCGTCTACGTGATGAGAGCACTCGGTCTCCTCAGCGATAAGGAGATAGTTGAG
GCAGTAAGCGACGACCCGAGGATTCAGCAGATTCTCTTCGACAACCTCGAGGATGCAAGC
GACATAAGGACCCAGGAGGAAGCTTTGGACCTCATAGGAAGGCTCTCGCTTCCGGGCCAG
CCCAAGGAGTACAGGCTCAAGAGGGCCGAGCACATCATAGACAACAACCTCCTCCCGCAC
ATGGGCGTCGAGCCCGAGAGGAGGAGGGCTAAGGCTTACTACCTCGGCATGATGGCCCTC
AAGGTTCTCGAGCTCTCCCTCGGCCTGCGCGGTGAGGACGACAAGGACCACTACGCCAAC
AAGAGGCTCAAGCTCGCTGGAGACCTCCTCAAGGACCTCTTCAGAATCGCTTTCGGCCAG
CTCGTCAAGGACATGCAGTACCAGATGACCAAGACCTACCAGAGGAAGGGCGAGCGCTAC
ACCTTCGAGAACGTTCAGAGGTTCGTGAGAAACTCGATAAGGCCCGACGTTCTCAGCGAG
AGGATTGAGCACGCCCTCGCTACCGGTGCGTGGCCCGGTGGAAGAACCGGTGTCAGCCAG
CTCCTTGACAGAACCAACTACATCTCGACCCTCTCGCACCTCAGGCGCGTGACTTCACCG
CTCAGCAGGGACCAGCCCCACTTCGAGGCCCGTGATTTGCACGGAACCCACTGGGGAAGA
ATCTGTCCGACCGAGACGCCGGAAGGTCCGAACTGTGGTCTCGTCAAGAACTTAGCCTTG
ATGTCCCAGATAACCACAGGCGTTCCCGAGGAGGAGGTTCGCGAGTACCTCATGAAGCTC
GGCATAGTCCCGATTGAGGAGAGAAGGCCCGCTCCGGGTCTTTACCGCGTCTACCTCAAC
GGTGTTCTCATCGGAACCATCGAGGACGGCCAGGCTCTTGTGGACAGAATTAGGGCCGAC
AGGAGGAGCGGTAAGATAAGCGACGTCATAAACGTGGCCATCTACGAGGACGAGGAAGTT
AAGGAAATCTACGTCAACAGCGATGACGGTCGCGTTAGGAGGCCCCTCATCATAGTCGAG
AACGGCAAACCAAAGCTCACCCGCGAGCACATCGAGGCCGTTAAGAACGGCCAGCTCACC
TGGAGCGACCTCGTGAAGATGGGCGTCATTGAATACCTCGACGCCGAGGAGGAAGAGAAC
GCTTACGTTGCAACCTGGCCCTGGGAGGTCACCGAGGAGCACACCCACCTCGAGCTCATG
CCGGCCGCGATACTCGGTATCCCCGCTTCGCTCGTTCCGTATCCGGAGCACAACGCGGCC
CCGCGTAACACCTACGGCGCGGGTATGGCCAAGCAGAGCCTCGGTCTCGGCTGGGCCAAC
TTCAGGATTAGAGTTGACACCCGCGGTCACCTCATGCACTACCCGCAGGTTCCGCTCGTC
AACTCGCGCATAATGAAGGCGGTCGGTTTCGAGGAGAGGCCAGCCGGCCAGAACTTCGTC
GTTGCGGTGCTCAGCTACCACGGCTACAACATGGAGGATGCCGTAATCATCAACAAGGCC
TCAATCGAGCGCGGTCTCGCTCGTTCGACCTTCTTCAGAACCTACGAGGCTGAAGAGAAG
AGGTATCTGGGCGGTCAGAAGGACACCTTTGAGGTTCCCGACCCGACGATACAGGGCTAC
CTCGGCGAGAAATACTACCGCCACCTCGACGAGGACGGTCTCATCTTCCCTGAGTCCAAG
GTCGAAGGAAAGGACGTCCTTGTCGGAAGGACCTCACCGCCGAGGTTCCTTGAGGAGCAG
AGCGGTCTCGGCGGAATGGCCCTTCAGGGAAGGAGAGAGACCAGCGTAACGGTCAGGCCG
AGCGAGAGGGGTATCGTTGACAAGGTCATCGTCACCGAGACCGGCGACGGAACCAAGCTC
GTCAAGGTCACCGTCAGGGACCTGCGCATTCCAGAGCTCGGTGACAAGTTCGCTTCAAGG
CACGGTCAGAAGGGTGTTATAGGTTTAATCGTCCCGCAGGAGGACATGCCTTGGACCGAG
AGCGGTATCGTGCCGGACCTCATAGTCAACCCGCACGGTATTCCGAGCCGTATGACCGTC
GGACAGCTCATAGAGGCCATCGGCGGAAAGGTCGCCTCGCTCAAGGGAAGGCGTGTTGAC
GGAACCGCTTTCATCGGTGAGCCCGAGGAGAGGCTCAGGAAGGAGCTTGAAGAGCTCGGC
TTCAAGCACAGCGGAAGAGAAGTTATGTACGACGGCATAACCGGCAGGCGCCTTGAAGCA
GATATATTCGTCGGCGTCATCTACTACCAGAGGCTCCACCACATGGTAGCGGACAAGATG
CACGCGAGGAGCAGGGGTCCGGTTCAGGTTCTCACCAAGCAGCCGACCGAGGGAAGGGCG
AGAGAGGGCGGTCTCAGGTTCGGTGAGATGGAGCGTGACGTCCTCATCGGCCACGGCGCG
GCGATGTTGCTCATTGAGCGTCTCCTCGAGGAGAGCGACAAGACGGAAGTATGGGTCTGT
GAGAACTGTGGACACCTGGCACTTGAGGACAAGCGTCGCGGTAAGGTCTACTGCCCGGTC
TGTGGCGAGGAGGAGAAGATAAGCAAGGTTGAGATGAGCTACGCCTTCAAACTGTTGCTT
GACGAGTTGAAGGCTATGGTGATTAGGCCTTCCCTCAAGTTGAAGGATAGGGTGTGATGG
CCATGCAGTCGATGAAAAAGGTCATCGGGAGTATCGAGTTCGGAATACTCTCACCCCAGG
AAATCAGAAAGATGAGTGCGGCGGAGATTACCGTCCCGGACACCTACGACGATGACGGTT
ACCCCATCGAAGGCGGTCTGATGGACAAGAGGCTCGGTGTCATCGACCCGGGTCTTAGAT
GTGAGACCTGTGGGGCAAGGGCCGGCGAGTGTCCCGGCCACTTCGGCCACGTCGAGCTCG
CGAGACCTGTCATTCACGTTGGATTCGCCAAGACAATTCACCGCGTCCTTGAGAGCACCT
GCCGTGAGTGCGGCAGGATAAAGCTCACCGACGAGGAGATAGAGGAGTACATGAAGAAGT
TCGAGGTCGTTGGCGACAGGAAGAAGGCCAAGGACAGGCTCATAAAGGAGATTCACAAGA
AGGCCAAGGAGAGAATGGTCTGCCCGCACTGTGGAGCACCGCAGTTCCCGATTAAGTTCG
AGAGGCCCACCATATACTGGGAGCTCAGGAAGGACGAAGAAGGTAACGAGTACAAGCACA
GGATGATGCCGAGCGAGGTTCGCGACAGGCTTGAGAAGATACCCGACAAGGACCTGCCGC
TCCTCGGACTCGACCCAGAGAAGTCCCGCCCGGAGTGGATGGTTCTCACCGTCCTCCCGG
TTCCGCCCGTTACCATGAGGCCGTCAATCACCCTCGAAAGCGGTATCAGAGCCGAGGACG
ACCTCACCCACAAGCTCGTTGACATAATCCGTATCAACAACAGGCTCAAGAGCAACATCG
AGGCCGGTGCGCCCCAGCTGATTATCGAGGACCTCTGGGACCTCCTCCAGTACCACGTGA
CAACTTACATCAACAACGAGACCTCGGGCATTCCTCCAGCCAAGCACAAGAGCGGAAGGC
CCCTCAAAACCCTCGCCCAGCGTTTGAAGGGTAAAGAAGGCCGCTTCCGTGGAAACCTCA
GCGGTAAGCGCGTCAACTTCTCGGCCCGTACCGTCATCAGCCCGGACCCGATGATAAGCA
TTAACGAGGTCGGCGTTCCGATAGCGGTCGCCATGGAGCTCACCGTTCCGGAGAAGGTCA
CCGAGTTCAACTTCGAGAAGCTCAGGCAGAGGGTTCTTAACGGTCCCGACAAGTATCCGG
GAGCCAACTACGTCATCGACCCCGAGGGAAGGAGAATCCGCCTCATGGAAACCAACCGCG
AGAAGATAGCAAACGAGCTCCTCGACATCGGCTGGACTGTTGAGAGGCACCTTGAGGACG
GCGACATAGTTCTCTTCAACAGACAGCCCTCGCTCCACAGAATGAGTATAATGGCCCACC
GCGTCAGGGTCATGCCCTACAGAACCTTCCGCCTCAACCTTGCCGTCTGTCCGCCCTACA
ACGCCGATTTCGACGGTGACGAAATGAACCTCCACGTGCCCCAGACGGAGGAGGCCCAGG
CGGAAGCGAAGATACTCATGGAGGTCCAGAACCACATAATCTCGCCGAGGTACGGAGGCC
CGCTCATCGCTGGAATCCAGGACCACATCTCCGGTGGCTACCTGCTCACGCGCGAAGGGG
CTTACTTCACCCGCTCAGAGGTTGAGCAGATGCTCATGTTCGCCGGCGTTGACGTTGAGG
AGCTTCCCAAACCTGACAAGGTCGAGAACGGCGTCGAGCTCTGGAGCGGAAAGACGATAT
TCTCGCTCCTCCTTCCGAACGACCTCACCATCTGGTACCGCAACAAGCTCTGTGACGAGC
CCGAGCGCTGTGAGGCCCTTGAGAAGCTCATAGAGGAGAAGCTCGTTCCAGACCCGGAGG
AAGTTAGAAAGCTTGCCTACGACGGCTTTGTCTACATCCAGAACGGAAAGCTCCTCAGCG
GTGCGATAGACAAAAAGGCCTACGGTAGGGAGGACGGAAAGCTCCTCGACCTCATAGTGA
GGGAGTACGGCGTCGAGAGGGCCAGGCAGTTCCTCGACCAGGTCACCAAGCTGACGATAT
GGGTCATTACCCACAAGGGCTTCACCACAGCCATAGACGACGAGGACCTCCCGCAGGAGG
CCCTTGATAGGATTAAGGAAATCATCCGTGACGCCGAGGAGAAGGTGAACAGGCTCATCG
AAGCCTACAAGCGCGGCGAGCTTGAACCGCTCCCAGGTAAGACCCTTGAGGAGACCCTTG
AGAGCAAGATAATGGCCGTCTTAGCGGAAGCGCGTGACAACGCCGGTAAGGTCGCCGAGA
GGTACCTCGGTATGAGCAACCACGCGGTCATCATGGCCAAGACCGGAGCGAGGGGTAAGA
TACTCAACATCACTCAGATGGCGGCGATGCTCGGTCAGCAGTCAATCCGTGGAAAGCGTC
TCTACCGTGGCTACCGCGGAAGGGTCCTCACCCACTTCAAGCCCGGCGACTTGGGAGCCA
GGGCCAAGGGATTCGTCATTAACTCCTACAAGAGCGGTCTCACACCACAGGAGTACTTCT
TCCACGCAATGGGTGGACGTGAGGGACTGGTCGATACCGCCGTCAGGACTGCCCAGAGCG
GTTACATGCAGAGAAGGTTAATCAACGCCCTCCAGGACCTCAAGGTCGACTACGACGGAA
CTGTGAGAGACCCGACCGGAATCATCGTCCAGTTCCGCTATGGAGAGGACGGCGTTGACC
CGATGAAGAGCTGGGGAGGCAAGACCGTTGACGTTGACAGGGTTATAATCAGGACCCTGT
TGAAGACCCGTGCCAAGGGGTGATGCTCATGGTTTCCGAGAGAACTATAAAGAACCTCGT
TGAGAAGGCCGACCTTCCCAAGAGCGTTAAGGACGAACTCTACCAGAAGCTCCTGAAGTA
TAACGAGAAGTACGACCTCAAGAAGGCCGAGGTTGAGGCCATCATCGAAGAGACCGTTAA
GGAATACCAGAACGCCCTCGTTGAGCCTGGAGAGGCGATAGGAACCGTCGCGGCGCAGTC
AATAGGTGAGCCTTCAACCCAGATGACCCTCAACACCTTCCACTACGCTGGTGTCGCCGA
AATCAACGTCACCCTCGGTCTGCCGAGAATCATCGAGATTGTTGATGCCAGAAAGAACCC
ATCGACCCCAATCATGACTGTCTACCTCGACGAGAAGCACCGCTATGACCGCGAGAAGGC
CCTTGAGGTTGCGAGGCGCATCGAGGGAACGACCCTTGAGAACCTCGCGAGGGAGGAGAC
GATAGACATCCTCAACTTCGAGTTCATCGTCGAGATTGACCCCGAGAGGCTTGAGAAGGC
CGGCCTCGACATGGAGAGGGTCAAGAGGAAGCTTGAGAGCTCATTCAAGAGCGCCGAATT
CGAGGTTGAGGGATACACGCTCATAGTGAGGCCCAAGAAGGTAACGAAGCTCTCAGACCT
GAGAAAGCTTGCCGAAAAGGTTAAAAAGCACCGCCTTAAGGGTCTCTCGGGCGTCGGAAA
GACCATCATAAGGAAGGAAGGCGACGAGTACGTGATATACACCGAGGGCTCGAACTTCAA
GCAGGTCCTCAAGGTTCCTGGTGTCGACCCGACCAGGACGAGAACCAATAACATCCACGA
GATTGCGGAAGTGCTTGGCATTGAGGCAGCTCGCAACGCAATCATCGAGGAAATCGTCAA
CACGATGCGCGAGCAGGGTCTTGAGGTTGACGTCAGGCACATCATGCTCGTCGCCGACAT
GATGACCCTCGACGGCGTCATCCTGCCGATAGGCAGGCACGGTGTCGTCGGGGAGAAGGC
GAGCGTCTTAGCAAGGGCGGCCTTCGAGATTACGACCCAGCACCTGTTCGAGGCCGCCGA
GAGGGGAGAGACAGACCCGCTCAACGGTGTCGTTGAGAACGTCCTCATCGGCCAGCCCGT
TCCCGTGGGTACGGGAATAGTCAAGCTGGCAATGAATCTCCCCCTGAGACCGAAAAGGGA
GTAGGGAGGTGTAGTTAATGGTTGACTTCGCCTTTGAGCTTAGGAAGGCCCAGGACACGG
GTAAGATAGTTATGGGAGCCAAGAAAAGCATCCACTACGCCAAGGTCGGCGGGGCAAAGA
TGATTATAGTGGCCAGGAACGCGAGGCCGGACATCAAGGAGGACATCTACTACTACGCCA
AACTCAGCGGAATCCCGGTTTACGAGTTTGAGGGAACCAGCGTCGAGCTCGGAACCCTCC
TCGGAAGGCCCCACACCGTTTCGGCCCTCGCGATAATTGACCCGGGCGAGAGCAAGATAC
TCGCCCTTGCCGGGGGTAAGGAGTGATGCCGCTCAAGCTCAACACCGACCAGATAAAGTA
CATAGCGCTCTTCGAGAGCATGACCGGGGCAACAGTGCTCGACTGCCTCATCGACACCAA
CAGGAACAGGCTCATCTACGTCATCAAGAAGGGTGAGATGGGTCTCGCCCTCGGAAAGAA
GGGCTCGAACGTCAAGCGCGTCCAGAACATGCTCGGCAAGGACATCGAGCTCATAGAGCA
CTCCGAGAACCCGGAGGAGTTCCTGAGGAACATTTATAAGAGCCTCGGGGTTAAGGTTAA
AAAGGTTCATATCACCGAGAAGAAGGACGGTAAGAAGGTCGCCCTCCTCGACATCGGCCC
GCGCGACAAGCCTCGCGCAATCGGAAGGGGCGGCCAGAACATAAACCTCGTGAAAGAGTT
GATGGAGAGACACCACGGCATTCACGACGTGATTATAATTTGAGGTGATGTTCATGCCCG
GAAAGAAGGCTCCGTATGGTGAATTTGCCGGTAGAAAGCTCAAGCTCAAGAGGAAGAAGT
TCCGCTGGAGCGACATTCGCTACAAGAGGAGAGTTCTCAGGCTCAAGGAGAAGAGCGACC
CGCTTGAAGGCGCTCCGCAGGCCAGGGGAATAGTTCTTGAGAAGATAGCCGTCGAGGCCA
AGCAGCCTAACTCAGGAATGCGTAAGGCGGTTCGTGTTCAGCTCATCAAGAACGGTAAGG
TCGTCACCGCCTTCACCCCCGGTGACGGTGCCATAAACCACATCGACGAGCACGACGAGG
TCATCATCGAGGGAATCGGCGGTCCTAAGGGCGGTTCGATGGGTGATATCCCTGGAATCC
GCTACAAGGTCGTCAAGGTCAACAGGGTCTCACTGAAGGAGCTCGTCAAGGGAAGGAAGG
AGAAGCCGAGGAGGTGAAAGAGAATGGCCAAGCCACTCACCGAGCGCTTTTTCATCCCGA
AGGAGCTTAAGGTCATGGGGCGCTGGAGCGTTGAGGACGTTGTCGTCAACGACCCCTCGC
TGAGACCCTACATAAACCTCGACGCGAGAATCCTCCCGCACAGCCACGGCAGGCACGCCA
AGAAGCCCTTCGGCAAGGCCCAGGTTCACATCGTCGAGAGGCTCATCAACAAGGTCATGA
GGAGCGGTGCCAGCCACTACAAGGCCGGCGGTCACTTCATGAGGCGCGAGCACCGCTCGA
TAATGAGCAAGAAGATGAAGGCCTACGAGGTCGTCAAGGAGGCCTTCATGATTATCGAGC
GCAGGACCAAGCAGAACCCGATTCAGGTTCTCATAAGGGCCATCGAGAACTCCGCCCCGA
GGGAGGACACGACCACCATCGCCTTCGGTGGAATCCGCTACCACATGGCCGTTGACGTCT
CCCCGCTCAGGAGGCTCGACATCGCCCTCAAGAACATCGCCCTCGGTGCTAGCATCAAGT
GCTACCGCAACAAGACCACATACGCCCAAGCCCTGGCTGAGGAAATCATTGCCGCCGCCA
ACAAGGACCCGAAGAGCTTCGCCTACAGCAAGAAGGAAGAAATCGAGAGGATTGCCCAGT
CCTCCCGCTGAGGGTTGGGTTTCCTGTTCTCATTCTCTCTTCAGTTTATATATTACCGCT
TCCGTTGTTGCCAAAAATTATTTATTGTCCAAAATTCAACAACATAGCATGACAACTGAA
ATTGTCAAAGTAGACAAGAATGGAAGGATATATCTCCCCGCATCCCTGCGGAAGAAATTT
GGGACCAGCTCTTTCTACGTTGAGGAAAGGGGGGATGAGATAGTTCTTATCCCGGTTCGC
AAAAGAATCATGAAGTACTACGGAGTATTCAAAGGTGAGAATCTAAGTGCGGAAGAGATT
GACCAGTTAATTGAGGAGAAAACAGAGCAACTTCTGAGGGATGAGCTGTGAAGGTTTACG
TTGACGTGAATGTTCTGTATTATTTCCTCACAGCCAACGAGGAGTTCGGAGAGCGTGCGA
GAGACCTGCTTGAGAGATACAGCGGAAACATGATAACTTCAGCCCTTACAGTATGGCAAC
TTTATATTCTGTTTAGGAGGCAAAAGACTAAGTTGAACATCACTGATATACTTCTGGATT
TGGGAATTGAGGTAGTTCCCTTAACCATGGAAATCCTTAGAAATGCCGAAAGATGCAAAA
AGCTCGATTTCGACGATGCCCTTCATTACGCCACTATGAGGGCCCATGGGATAAGGACAA
TCCTGTCAAACGATAAGGATTTCGACAAAGTTGACGTAGAAAGGGTATTCTAAACCTGCA
CTGGGCATGTCCCCTTCCCATGTTTCTCTCTGTTGATTTCCAAATGTTTTTATGCTTTGT
GGGTAAGATTATTTTGGTGGTAGTAAGATGACAACCGTAAAAGTTTCTTCGAAGGGCCAG
ATAGTCTTACCCAAGGCCATTCGTGAGAAGTTCGGCATCAAAGAGGGCGATGAACTTGAG
GTTCTTGACTTTGGGAACGAGATTGTGATAGTTCCGATAAAGAAAGGCCTAAAACTCAGG
GGGCTTGTGAAGTTCGAAAAACCCGCTAAGGAGATTCTAAGGGAGATTAGAGCAGAAGAG
GAGGAGCCGGAGGACTGACCATGAAAGTCGTCCTGGACAGCCATGCAATTCTTGCCTATA
TAAACGACGAGCCTGCGGCCGAGAAGGTTCAAGAATACCTTAACCTCGGGAAGGAAGGAA
AGGTTGGGCTATACATGAACGTTGTTAATGTGGGAGAAGTTTACTACGTTCTTTCAAGGC
GAAAGGGCGTTGATGTGGCCAATATTGCGATAGCGCTTCTAAAGCGGGAACCAATAACGT
TCATCATTGCGGATGAAAGGCTCGCTTTAATGGCCGGTCGGATAAAAGCCTTCCACAAGT
TGAGCTATGCAGATGCCTTCGCCGCCGCCACTGCAATAGACCTCGATGCGGTACTCTTAA
CGGGGGACGATGAGTTCAAGAGTGTTGAGGATAAAGTGAAGATTGAGTGGCTCTGAGTTT
TTGAGTTAAAGGAGAAAGGCCCAAACCAATTATAACGCCCTTAATCTTCCCGTGCTCGTC
CTAAATGTACTCAACACCCTCCATACCCACACCTGAAGGGATTTTGTTCCGCGCCTATTT
ACCCCCTTCGCCCTGCATGCTTCACAAGGTCAGAGATTTTTCGGACTTTCGCCCTCATCT
TCAGTTATCGAACGCAAAACGGCACGGGAAAAACCATTTAACCTCCAGGGCCCATCCCAA
ATCGGTGAGAGAATGAGTGAGGTTATCAACTCCCATGCGCTCCTCCGGAAAATAGAGCGC
ATAGAGAAAGAACTGGAGGACTTAAGGACCATGTTACTCAAGATGGTCGTCGAAAACCTA
TCAGCGGGTGATGAAATAGACAGGGAAACGTTGAAAGCCTTTGAGAGAGACCTTAAGGAC
ATGATAGAGGGCAAAGTTGAAGTTCTTAGCGCCGATGAGACCATTAAAATCCTTTCGGAA
AAGGTAGGAGGTTAACGCTTTTTGTACGCCCGCCGGCCAGATAAAGCCCCCACAAGTTGG
AATCATGCCGATGCTTTATGCCGCATTCAGACTTCACTAAACCTCACCCTGAATGAGTCC
CTATCTTTATCGATTCTCAGTGAAAATCTGGCGTAATAGCTGTCGTAGGCGAAGTCGTCG
AAGACCATTCGACCGCCACCCTTTACCTGCAGAGGCTTTCCTTTCCCAGTAACCTCAACT
CTCAGTATCCCGCCGTTTCCGGGCAAAAGTCTGAATCCCCTGATAACGCCCCTAAATGGT
CTTACAGTGATGGCGCCCTCCCAGAAGTCCAAAAGCACGGGCGAGAGCCGGCCCGTTATT
TTTATGTACTCACCTCGTTTGAAGATAATCTCCCCCGTAAGTTCCTCATCGATTGGCGCA
TATACAAACGATTCCCTGCCTGCTCTGCAAAGCCGACAGCGGACTGGAAAATTTATCACT
GCCCTAGAGAGAACCCCAAAGTCCACAACCAGGTAAACCACTCCCCAGTAGATTTCCTCT
TCCCCATCATTGCACAATACCTCTCGCTCCACCCTGGGAATTGTCTGGGCGTATCCGCCG
AGAATTCTGGCGACTACTCTATACGTTCCCTCGTCGTCCAGGGGCTCGATTGAAGGGGTG
GCATTCCTCAGAACTTCCACTTTGTCTATGGTGGTCTCGATAACGGGTTCTACCTCAATC
TCCTGCCCTATCCTGAACACTTCAGAGGGTTCCCTCAGGCCACCGGAGGTCATGTCCGAA
AGCGTTGTATCGTCAATGTAGAGGTTTAGCTCCACGTCCGCTCCACCTATCCCAGTTATA
TCAAACTCCTCCCCACCATGTTTCCCGGCTTCTCAACTCCAAAGAACCTCAGAACCGTCG
GCGCTATGTCCATGAGGCTCGGTTCCTCGAGGTTAACCTCCTCAAACCCCCAGAGAATCA
GCGGGACCTTTATCACCGGTTCATTCATCGAGCCGTGCATTCCCCTGACCCAGTGGCTTG
CTCCCTTTATCCCCTTGCACATCCTGTGGGAGCAGAACCAGTAGCCGGGCTTCGCTGAGA
CAATCAGCTCCCCGCTGTTCGGGCTGTTGAGATGGGGCAAATCCTCGCGGAAGAAGACGG
CCTTAACACCCGGCGCCCTCCTCAGGACCTCAAAGGCTTCCTCGGCCTCGTTTGGGTTCC
TCAAATAGACGTGAACGCCTCCGCCGGAGGAAACGCGGAGCGTTTCAATCCCGTGCTTCC
TGAGATAGGTTTTCAGGTTCACCCACGTGTGAACCTCCTCCTGCCCGTGGTCGGCGAAGA
TTATGAAGGTGTACTCGTCCTTGAGGCGCTCCCAGAGGGTTCTGACCGCGGTATCAACCG
TCTCAACGGCCTTAAGCGCACCCTCGCTCAACGGCCCGTGGTCGTGGCTCATTCCGTCTA
TAGAGGCGAAGTGGACGAGAAGCAGGTCAGGTTTGCATTCCTCGTAGAGGTAGAGAGCCG
AGTTTAGAACCCACACGTCTTTCCTCCAGTCGCGCCCGTGATTGCGGTACATCTTGTCGC
TCGCGAAGAAGGGAGGAAAAATCCTCACGTCGGTTCCGCTGAAGGGGGGCATCGTGTAGC
CCGAAACACTCGCCGTTCTAACTCCCCTCTGGCGAAGTATATCAACGATTGTCGGGGCCT
TGATAACCTTATGGGGATTGAAGGCGACCTCGTAGTCGTAGAAGTTCACCTTCCTGTCCG
TTAGCCTGTCGTAGTAGCCGTTCTCAACGACGCCGTGGTCCCTCGGCCAGACCCCGGTCA
TCACGCTCGTGTGCACCAAATCCGTCAGCGTCGGGAAGATGGAATCCACGACAGCAAAGC
TCCCGGTTTCTACCAACTCGCTCAGGAACGGCATGTGCTTGAGGTTGTAAACGCCGTTTC
CGTCGAGGCTTATGAGGGCGAGCTTTTTTCTCATTTCCATCACCGGTGTCAGCCTGACGT
GCACTCATCACCGCTCAGTGGGATGGAGCGGTCATCATTCACCGGGCTTCATTGGTCAAT
CCGGTATAAATTCCTTCCGAGCCATTCGTCGAGCGTCTTCTGCCTCGCGAGGCTTCCTAA
GATGTAGCTCCTCTTGAGGTACTCCTCGAAGGGGTGCTCAAGCCTTCTCCGTATCGCTTC
GAGGGCCTCGTTGAGCGTCTCGAAGCGGCCGATTGGATTGCTTAAAGCCTTTTTCACGCC
GAGGCGAATCTGCCAGACGCCGACAGGGGCGTAGTACTCGGGCGTAACTTCCCTGAAGAC
GACAGCCCGCGCCTGCCTCCTTCTCGCCCTGAGGGCTTCGAGGACGCTCAAGCGGGCGGC
ATGATAGGCGCCAGCTGTTTCCTTGACGTACTCCTTCCTTCCGCGGAAGTCCTCGTAGTC
GTGAATCACGCTCGGCTTCTCGCTACCGAAGAGCGAACCCTTCAGCCAGACCTCCAAAAG
CTCGAAGGCGTAAGACTGGGGCATCAGCAGAACGGCGTAGCGGTTGCCGAGGAAGCGGTA
AAAGTAAACCTCGTAGTCGTTTATCTCCGGGTAGTGCAGAATCTCGCGCCTCAGGTTCTT
GCCTATGGTGTCCTGAACCGCTGTGATGCTCCACCGCGTCGGGACGAGCTTCCTCTCAAT
TCCCAGGAGGCCCGCCGAGAGGAGCCTTATGATGTAGTACTCGTCGAAGCCCCAGTCGTA
GAGGCGCATTATGGCCTGCTCAGCCTTCAGCTCGTCGCTCACCACGTAGTCGGTTCTCCT
CGGTATCCTCGGGTTCTCGGTCAGCTCGAAGTCGAGGAGTTCTGCTTTGGGTCCGATGGG
CGGGGCGAACTCGCTCGGCAGAACCTTGAGAACGGGCTTTCTCTTGAGGATTACCTCGCT
GTCCACGGGTTTTATTGACATCGCCAATTCCTGGACCTCGCTCAAAATCCTCCCGCTCTT
CCTTACGTCCACATCGGCCTTCGTCTCGCCCATGACAAGGAGGGAGCGGTAGTAGAGGAT
ATCGCGAATCGTCTTGTCCTCCCACTTGAGAGGACTGTCGAGATGGCTGGTGTTTCCTTC
GATTGGAGGAACGAGGGGGCCGATTCTGACCTTAGGGTAGCCGTACTCGCCGACGAAGAT
GCTTGGCGGGGAGGAGCCGAAGAGGTAGCGCTTGTTGAGCTTCTGCTCCACAGTACGGGC
TACCCTAAAGCGCTCGAGAATCGGGCAGGTTGGCCTTCCGCAGAGGAGTTTCCGGCCCTT
ACAGACTGCGCAGAGCTTGGAGTTGAAGAGCTCCACCATTGGGGATGACTTGTCCCAGGG
ATGTAAAAGCTTTGCCCCGCCAAAAAACTTAAAAACCCTCCCCGGCTCATATAACCTGGG
TGCTGTGCCGCGGTAGCCTAGCCTGGTAGGGCGCCGGCCTGCTAAGCCGGTGGGCGGTGC
CCACCGGGGTTCAAATCCCCGCCGCGGCGCCATTAACTTCTCTGGGTCAATGCCGGGATA
GCCTAGAGGCGAGGCGAGGGACTGCAGATCCCTTCCACCCGGGTTCAAATCCCGGTCCCG
GCTCCAAACCCCTTAACGTTTTTGAGGTTTCTACTCATAAACATGGAAAAATTTATAAGC
TTCGACCCTGACCTTTCTCTGATTCCTATTCCCTATCGTACGTGGGGTGGTATCTTGCGG
TTTGTAATAAGGTTAACGCCCCAGAGTGAGCCGTTTAAAGTGCCCTTTAATCATCTTCAC
TACCTTCAGGGGTTGGTCTACCGGCGAATTCAGCGCACCAGCCCCGACCTTAGCCTTAAG
CTCCACAATCCCAAGGTTCCCAAGTTCTTTACTTTCTCCCTGTTTATGGCTGAGAAGCGG
GATTTTCTTGAGGACAAACCCTATTTTCACGGCTACCGCAGGGGTTATTTCTATTTTTCA
ACTGCCATCCCTGAAATCGCAGAGGCGTTTATCGGAGGGCTCCTCCAGGACCCAGAGGTT
GAACTGTGGGGTGAAAACTTTACCGTCGAGGAAGTAAAAGCAATATCTGAACCGAACAAA
CTTGCTGGCAGAAAGATGATAACTCTGTCTCCTATTGCCGTGACTACCCTAAAGCCCCAG
TTCGGCAGGCTCAAACGCTACGACCTCAATCCAACCGAGCCGGAATTCTATGAGAACATC
CGAGAGAACCTGATTGACAAGTACGTGGCCCTCTATGGGAAGGTTCCGGAAGAGAAGGAC
GTTGAATTCAAAGTTCTCCTTGCCAAGCCCAAGCGCCTCCAGGTGAAACCCGGGGTGTAC
CAGAGGGCATGGCACCTCGTTTTCAGGGCAATGGGCAGTGAAGAGCTCCTCCGCGTTGGC
TACCTCGTTGGCTTTGGGGAGAAGAACTCGATTGGCTTCGGGATGGTGAAGGTTGATGGG
CGAAACGAGCCGAAGAAAAAGCGCTGGAAGGGAGGTGTGAATAATCGGAAGGGAAATTTC
ACTCGCTCGATTCTTGAACAACCCCACTCAAACAAAATCTCCATGTAGTGATGGGAAAAC
CAGAAAATCCAGAGCCCTCTTCACTTGGACTGGACACCCCTTTGTGGATGCCGGTCTCGT
TGCACTGCTCCTCATAAACAGAAAGAACTCTCCGGAAGAACTCACAGAAGAGGACATCGA
GAAGGCAATAGACTTTGCCTCAAAGCTCTACGCGCGCAAGGAGTGGAGTTCCGGCTACAT
TCACGCGATGATGCTCCCCAACAGTGGAATCCTGATGGCCAACCCGAGCATGGCGAAGAA
GAGAACTCCAGAGGCAATAGCCAAGAACCTCAGGGGTCTCCTCGAGGAGCCCGAAGACCC
CAACGCGCCAATCTGCGAAATCTGCGGTAGGAGACACTCCCGTCCAAAACCAGTCTACCG
CTCCGACTTCCCGCTGGTCGGCACTGGAGGAGTCCCCAACTACTTCCCTTCCGCCAAGGA
CGGCCTCAACGTCTGCTCTCACTGCCTCTTTCTCGTCCAGTTCCTTCCACTGGTCGCCTA
CAAGGTCGGGGGAAGGGTTCTCGTGATGCACACCTACCCCTACGAGCTCATGCTCGAACT
CCATAGAGAAGCCTTAAACGACGTCAGGAAGAACTTCCTTGCCTCGAACGCGAGGGACTT
CAAGAGGCCGGAGAACTTCCTGTTTCACCTCCTCGGAGAGCTGACGAGGAAGACGGAGCG
TGACGACCTCTGGGCCAACGCGTCAATAACGCTTTACTATTTCGTTGTCAATAACAAAAG
CCCAGACGTTACGATAATCCACGTTCCAACGCCCGTCCTACGCTTCATCGCCCACGCGAG
CAGGGAGGACCCAAAGGGCTGGAAGAGGATTGTGGCTATGGGCTGGCGCAAACGGCCGGC
CGAGGAGGAGTTTGAGAAGTACGAGAGGAGCTACGCCAACGAGGTCTACGCCAGGCTCTT
GGCCGAGGAGAGCATTTTGCCCTACTTTATCGATGTGAAAAACCGCCGTGCGAACGCGAA
ATGGTCGCTTTTGTCTTTCTACTGTTCGGAGGTGTTGGGTTTGGATAAGGAAGCTCTGGA
GTTTATCAGAGATGTTGGCGATAGGATTGTCGAAACGCTGGAGAAGCTCCCCGACAACCA
GCTTTCGAGGCGCGTCAGGGAGCTGGAGAAGGCGGAGAAGCTCTACCAGTTCGAGGCCTT
CTTCGTGAACCTCGAAAAGCTCCGCCAGAGGCTTGGGATAGAGAAGCCCCTGATGACCTT
TGACGAGTTCGCGACGGTTCTAACATCTTACGGCGAGGACCTTAACGTCTCGTGGAGGAC
CGTCAAGCACCTGCTCCTCTTCAGGGTCTATGAGAAGCTCCACGACCGCCTGATGAAGGC
CTCAGAAGAGGCCGAGGAGGCCGGAGAAGCTGAAGAAATTGAGGACGTTGGGATTTACGG
CCTTGGGGAGGTGGAAGAATGAGGTTTGCAACCGGAATGGTGCTGATTGACGCACCGCAC
TCCGCTCTGAACATGCTCGGAATCGATGAGAGCCTCGCCGACAGGAACGTCACGAGGGTT
AAGACCTTCAGAAGGGGAGGAAAGCGCTACCCCTACGTCTCGCCACAGGCCTGGCGCTAC
TGGTGGCGCTTTACCCTCAAGGAGCACTTCAACTGGGAGCTCTCCCCGCTCTACCGCGAG
CAGAAGCAGGTCTTCACCGCGGCGAATCCGCTCAAGTACCCGGACGACGATGTTTTCGGC
TACATGAGAGCCTTCAAGAAGGGTGGGGTTAACGTCACCGTCACGAGGGTCTCGCCCCTC
AAGAACACGCCCCTGATTTCGATACTGCCTGATAGAAGCTCCGTGACGGTTGACGAGGGC
TACGCATCAAGGCATGAAGGGGACCCCGTTCCCTACAGCCAGGAGTTCTACTCGACGGTT
TTCAAGGGGGCCTTTTCGCTCGACCTCGACTCCGTCGGACGGTTCACAATCATCAGCAAG
GCCGGCTTCAAGAACCTCCTCACGTGGGACGACGTTCCAAAGGACAAGAAGGGCAACCCA
AAGAAGGGCACAGAGGACGTCGTCAATGAAATCAAGGAGATGGAGCGCATAGCTGAAGAA
CTCGGCGTCAAGAGAACTGGAAAAGAGTGGGTTATGCCTCCAGAAATCCGGAAGAAGCGC
GCCACAGAGGCCATCAAAGCCCTTCGCCTCCTGACCGGTGGGGCCAAACAGAGCCAGTAC
CACACCGATGTGACCCCGAAGTTCGTTCTGCTCCTCAACGTAGATGCCGGCATAAACCCC
TTCATAAGCGACCTCGTCTTCGAGGAGAGGGGTGAAATCCGCTTCGACGCCGGGGCCCTT
GCGAAGAGGCTCAAAGACCTCAAAGAGGTCATCCCCAAGAACGCGAGGCTCTGCATCGGC
TACGACGAGGGTTTCACCCGCTCCCTCGGCTGGGACGTCAATGAAATTGCCAAGACACTG
GAAAAAGCCGGCGTTGAGGTCTTTATAGGCACCGTTGGGGAGGCGATAGAGGAGTTCGCT
AAGGAAATTGAGGCCTACTACGGGTGAGCCCATGATACGGGTCAAACTGAGGGCGTGGAC
TGCTTCCTTCCGCTATCCCACTTTTCAATCGGGCCACCAGCCGACACTACCGGTTCCCCC
ACCCTCAACGGTTCAGGGAATACTCTCCGCGGCGAAGGGTGAGCCTGTCTACCTAACCGA
GCTCCCCTACGTCGGCTACGTCTTCAGGAGCGAAGGTAAAGGCCTTGACCTCGAAAAAAT
CTACGCCCTCGGAAAGGTCGAGACGGACATAATGAGGCGCGAGTTCCTCTACAACGCCGA
GCTTTACCTCTACCTCCCAGATGAGTGGGCGGAACACTTCAGAAGGCCAAGGTATCAGCT
CCTCCTCGGCCGTTCGAGCGACGTGGCGACGGTTGAGGAGATAAAAGAGGTTAGTCTGGA
GGAAAGGGAAGCCCCGGTCGGCGGGACCGTCCTTCCGGTGAGTCTCGGAGTTCCTGGCGT
CGTTCACGCCCTCGTCGTCGAGTACGACTATTCGGTAACGCCAAGGAAAGCAAGGCTCGT
CAGGCCCTTCGTCGTCCTGCCGTTTCCAAGGGGCAAAGCGCCGAGGCTGAAGCTCCCCTA
CGACGAGGAACTCGGGGTCGGCGTTTACCTCCACAGGTGGCGCGAATGAGGGTCTGCTAC
GCCAAGTTCCTTCCGCACGATTTCCTTGAGTGCCATACCAACGACGCGATAAACGTGCTG
AGGAGCATGAAAGGGGCGTTCAAGTGGCTTGAGGAGTTCTTCCCCCGCATCTGGGAGCTT
TCCTTTTACTCCGTTCTTCTCCACGACCTCGGCAAGTGTGCGAGCGGGTTCCAGAGGGAC
CCCCGAAAGTGGGGCTATCGGCACGAGATACTCTCGACACCATTTACGGCCTTCCTCGAC
CTTCCCGAGGACGAGAGAAACCTCATTGCACTCGCAATCCTCACCCACCACAGGACCCTC
GACGAGCTTGAAGAGATACTGCCCAGCGGGGAACACCGTGCGGAGTTCGAGGACAGGGTG
GAGGAGCTCCTCCAGAACAGGGACTACATTGAGGGCATTTTCTTTGAACGTGTTCCCTAC
TGGGAGCTGTATTTCTTCGGAAGGCGGAAGGGCCTTTTCAACCCCCCGGAAGACTGGGCC
GAGCGAATTATGAACTACGACTTCGACTCCCTGCTAACTTGGTATGAGCGGAACTCCCAA
AAGTACTGGAACGAGCTAGTCTTCCTCCGCGGAATCCTCAACGCCTCCGACCACCTCGCT
TCAGCCGGTGAGCTTGCCGTTCGCCTGTTGTCTGACATAAGAACTGCCGTTGAGGCAAGG
GTTCCGCCCGAGCGCTGGAGGCCTCTCCAGAGGCGGGCGGGAGAAACTGAGGGCAACCTA
ATCCTCCGCGCACCCACGGGCTATGGTAAAACCGAGGCTTCCCTCCTCTGGGCTGACAGG
AACGCCTTCCGAACCAAGAAGGGAGTGGCGAGCAGAATCTTCTACGTCCTCCCTTACAAG
GCCAGCATAAACGCCATGCACTCGCGCCTTTTGGCGCTCTTCCGCGAGCCCGAACTCGTT
GGGGTTCTGCACAGCTCTTCAGCCTTCTACCTCTACTCCTCAGAGCTTGAATACAGGCGC
CTCTCCTCGCTTTACCGGAAGATTTACACGCCCCTCAAGGTTACAACGCCTTTCCAGCTC
ATGAAGCCTTTCTTCGGCGTCGGCTTCCCTGAGATGGGCCTGATGGAGCTAACTGGTTCG
CTCCTAATCTTCGATGAGATTCACGCCTACGAGCCGAACGTCCTCGGAATAATCCTCGCG
ATGCTCGAACTGCTGAAGGAGAGAAAGACCAGAACCCTCGTGATGAGCGCAACCCTGCCC
GAGTTCCTTGAGGAGCTCTTACGCGAAGCTCTCAACCCCAAACTGTTAACCGCTCCTCCT
GAAGATGCTGACAGATTCACGAGGCACCGCGTGAACGTTATAGACGGCTCAATGGACGAG
GTTGAAGAACTGCTCGCCGAAGTTCCGGCGGATGGTCCCGTTTTAATTGCCTGCAACACC
GTATCGAGGGCGATGGAGGTTTATTCCCGCCTGAGCGAGGACCACAACGCCATGCTCCTC
CATAGCAGGTTCACCTATGGAGACAGGGAGGAAAAGGAGAGGAATCTCCTCGCAGACCTG
AACAACTACGACGTCGTTGTTGCGACGCAGGTAGTTGAAGTCTCGCTCGACATAAGCTTC
TCGACGATAATCACCGAGCCTGCTCCCCTCGATGCACTCATTCAGCGCTTCGGCAGGGTG
AACAGGAGGGGATTTGGAGAACCGCGGGACGTCCATATCCTGACGAAAGGTGGAGACGGA
GACAAAAAGATATACCCGATAGAGGTCGTGAAGGAGAGTCTCAAACTCCTCGAGGAGCTC
AACGGAAAACCTCTCCTCGAATCCTTGGTTCCAGAACTCGTTACCCGTGCGTATGAACCT
CTGGCGAAGAAGCTCACGGAGGAGGTGTTAACGTACAGGGAGCAGGCCCTCGAACTGTTC
AGGGGCCTAAAGCCTCTGAAGGGCGGGGAGAGCGAGAGGAGATTCTATGAGATGTTCCAC
GGCCTTGAGGCGGTTCCCGGGGTCTATCAGGACAGGGTTTTGGAGCTGATTAACCACGGG
CGGTCAATCGAGGTTTACCGCTACCTCGTGCCGGTTCCAATGTGGCTGTACCTGAGTGAA
AGTGACGCCTTTCACAGGCTCTCTGACAGGGGGCCGGGGAAGTACGTGCTTGTTGCGGAG
CTCGAGTACAGCCCGGAACTGGGCCTCCAGCGGGAACCGAGGGAAGGAGGGGACATAATG
TGAGCTCCGAGGAATATCCAATCACCGACCTCCTCATCACCGGCACAGAGATAAACTACC
TCTTCATCTGCCCGACGAAGCTCTGGTACTTCGCGAAGGGCATCACAATGGAGCAGGAGA
ACGAGTGGGTTGACCTCGGCAGGTTCCTTCACGAGCAGCGCTACGCCAACGAGGAGAAGG
AAGTCCTCGTTGGGAGCATAAAGATTGACTTCATTCGGCGGGGCGATACCATAGAGGTTC
ACGAGGTCAAGCTCGGCAAAAGCATGGAGAAGGCCCACGAAATGCAGGCGCTCTACTACC
TCTACTACCTCAAAAAGCTTGGCATAAAGGCAAAGGCCGTCCTCCACTACCCGAAGCTCA
ACGAGACAAAAGAGGTAACTCTCGACGGCAGAGAGGGTGAAATCGAGAAGGCGATAAAAG
AAGTTGAGCGGATTAAATCTCTCCCGGCTCCACCGAAGCCCGTTAAATCGAAGAAATGCC
TCAAATGCGCTTACTACGAACTCTGCTGGGTTTGAGGTGGTCGCATGAGGAAGCGCTCCC
TGACCCTGCTCTCGGACGGAACGCTTTTCAGACGGGAGAACACCCTCTACTTCGAGAACG
AACGCGGCAGGAAGCCCCTCGCGGTTGAGGGAATTTACGACATCTACATCTATGGACACG
TGACGATAACTTCTCAAGCTCTCCATTATCTGGCCCAGAAGGGTATATCCGTTCACTTCT
TCAACCACTACGGCCACTACGATGGGAGCTTTTACCCCAGGGAAAGCCTCAACTCAGGGG
ATTTGGTCATCAGGCAGGCAGAGCACTATCTCGACCGAGAGAAGCGCCTCAAACTGGCGA
GGCTCTTCGTTAGGGGAAGCGCCCTCAACATGGAGCGGAACCTGAGGCGCTGGAAAGTTA
ATGATGGCTTCTCTGAGGAGCTGAGGGAACTCCTAGAGGAACTTGAGGGGGCGCGGAAGA
TAACAGAGGTCATGAACGTCGAGGCGAGGATTCGCGAGGCCTACTATTCGAGATGGGACG
GTCACCTTCCAGAGGGTTTTAAGATAGTCAAACGCACTCGTAGACCGCCGGAGAACGAGA
TGAACGCCCTGATAAGCTTCCTCAACTCAAGGCTCTACGCGACCATTGTGAGCGAGCTCT
ACAACACCCAGCTTGTCCCTACCGTCAGCTACCTTCACGAGCCCGGGGAAAGGAGGTTCT
CCCTTGCCCTCGACCTGAGCGAGATTTTCAAGCCGATTGTAGCGGACAGGCTCGCGACGA
GGCTCGTAACCAAGAGAATGCTCTCGAAGGAGCACTTTCGGGAGGAGCTCAACGGTGTCC
TCCTGACGAAGGAGGGGATGAAGAAGGTCCTTTCCGAGTACGAGAAGGAGCTCACGAAGA
GCGTTAAACATCCAGAGCTGAAGAGGAACGTCACGAAGAAAAGGTTAATTCGTCTTGAGG
CTTACAAGCTCATCAAGCACCTCGTTGGGGTGAAAGAGTACGAACCGCTGGTGGCGTGGT
TTTAAATAATATCCTCCATCGGGTTCTTCTCCGTTCCGAGGACGTCGCGCAGTGGCTGGG
AGCGGAGGCGATAGATTACCACCGAATCCTCGCTTTCGTCTATTATTTCCCTCAGACCGG
CCTTGATGCGCTCGTATTCCGCCCTCGTGACCTCGCCCTCGAAGACGCTGTTCTGAACCC
AGTGAAGGTGCTGGCGGAGAAACTTCTTCACGTGATTAACGCGCTTCACGTTAACGTCGT
AGACCACGATAATGTACATGGGACCACCATCAAAGTTTTAGGTCGAGGAATTTTAACTTT
TCCGATGCATCACGCTCAGAACGCTCTGATTTTGGATAGCGACCACCATAGCGGAGAAAG
CGCAAAAACCTTCCCCAATATCACCAGGAAATCGATTTTTATGCGCTAAAAAACTAGAAC
ATATTGTTATATTTTTGTTGCAATCCATTCCAAATTTCCTTCCAAATACTGAGATAAAGG
TGTGCCTGGTCCAGATTCGCCCAATCCCTGTTTAAATCTGACCGTTTTTCATAAAAGGAG
ATTTTATATCAGCTTCCAAGAAATCGCTGGCGCCAACCCCTCGGCATTTGACAGTACTTA
TTCCGGGATTGATACAAATCGGGTAAAAGACGGCATCGCCACCTTTGTAAGTGGGTTTAT
TCCCTCAACCACGACTAACAAGACCTTCGAAATTAGCACCAATCTCCGGAAAGGCTTAAA
TATCGAGAGGTCTTCTCTCTTTGTTGGGCGAAAGAATGAATTTCGCGCCCTGTTGCAATA
AGACTCTAGGAGAATTGAAAGCTTTTGTTGTCTTGTCCGCTACGTCGTCCGGCACCCGGT
TGCAATAAGACTCTAGGAGAATTGAAAGTCATGAAGTCGTCACGATTAAGGAAAAAGTGT
AAAACGTTGCAATAAGACTCTAGGAGAATTGAAAGCTGTTTTTCAGTCGTCAAGCCAAGC
AACGCAAAAAGGTTGCAATAAGACTCTAGGAGAATTGAAAGGAAGTTCCGGCGTCAAATG
TAACACTCTTTATCTGCAGTTGCAATAAGACTCTAGGAGAATTGAAAGCTGTTTTTCAGT
CGTCAAGCCAAGCAACGCAAAAAGCGTTGCAATAAGACTCTAGGAGAATTGAAAGAATTT
TCAGGTTCTAGCCAGCCCAAAGGACCAACTTCGTTGCAATAAGACTCTAGGAGAATTGAA
AGCCTCCTGTTGTGTTATAGTTATAGTCTCATTCTAACTCGTTGCAATAAGACTCTAGGA
GAATTGAAAGCGAACTCCGGTTTTCCTCATGCCATTTCGTGTGCTCCGTTGCAATAAGAC
TCTAGGAGAATTGAAAGTATTGAGCATTGGATTACTTTTCGTTGGGAATGTAGAGTTGCA
ATAAGACTCTAGGAGAATTGAAAGAAAAATTTTCAGTCCAGTTCCTTGAGAACATTAGAG
AGGTTGCAATAAGACTCTAGGAGAATTGAAAGGGGTCTCCCTCACCATTGACCTTGACGC
CATAAGCCGTTGCAATAAGACTCTAGGAGAATTGAAAGATCCCCCAAACCATAGCCCAAG
CCCGAGGCCAATAAGGTTGCAATAAGACTCTAGGAGAATTGAAAGTATTTGTCTTTTATC
GTCAATCTCAACGTCCCATCGAGTTGCAATAAGACTCTAGGAGAATTGAAAGCCTCCTGC
GCGGGATTCTCCTTTTCACAGCCCTACCCAGTTGCAATAAGACTCTAGGAGAATTGAAAG
AAAGTATGGCCCTGTGAAGAGGATTGGCTTTGAGCTAGTTGCAATAAGACTCTAGGAGAA
TTGAAAGACGAGGTTTGGGTGAAGCTCAGCGAGGGCGGTCTCTAGTTGCAATAAGACTCT
AGGAGAATTGAAAGGAGACGGGGAAACGACGGAGAGTAAAGAACTGGAGGGGTTGCAATA
AGACTCTAGGAGAATTGAAAGTGCGGCCAGCTCCGACCAGAAGCAGGCGATTCTGAAGTT
GCAATAAGACTCTAGGAGAATTGAAAGGTTATCATATCCCACTCGCCACGTGCTGTTCCT
CCATGTTGCAATAAGACTCTAGGAGAATTGAAAGGATTTTGAGCTGAAATACAGGCAACC
CCTAGCCAGGTTGCAATAAGACTCTAGGAGAATTGAAAGGACCGGTGTCGAGCATCTGCT
TGATTTCTGAAGCGTAGTTGCAATAAGACTCTAGGAGAATTGAAAGCTCGTGCTTGGTCA
GGCGCTTTCCTTCGGCAACCTTCGTTGCAATAAGACTCTAGGAGAATTGAAAGTGACTGC
TGTCGTGCCGATGGGGATGAGTGGCTTCCGTGTTGCAATAAGACTCTAGGAGAATTGAAA
GGAGGTGGTGGACAATGAATGAGCGCATCTTGAAGGAGGTTGCAATAAGACTCTAGGAGA
ATTGAAAGGGGCGAGGAACATTGACATCGTTGGGTGGTTTGTGGGTTGCAATAAGACTCT
AGGAGAATTGAAAGAGGGTTGCGTTCTGCTGGAAGGAATCCCAGAAAGGGTTGCAATAAG
ACTCTAGGAGAATTGAAAGCGCTATAAACCCGACGTGTTTAAACACGTTGCGATGTGTTG
CAATAAGACTCTAGGAGAATTGAAAGCTTTGCAGGGACGTCGTTTTATTATTCCGCATAC
CGGGTTGCAATAAGACTCTAGGAGAATTGAAAGCCGTAAACGTGCTCGGAGACCCAGCGG
GGCACTTCCGTTGCAATAAGACTCTAGGAGAATTGAAAGACCCCAAGGAGGATAAGAAGC
TCGCCGAGAGCATGTTGTTGCAATAAGACTCTAGGAGAATTGAAAGAGCGAACTACTTTC
CCGGCTTAAATTCGGGAATAAAGTTGCAATAAGACTCTAGGAGAATTGAAAGGGGTGCAG
AGCTGCTGGACAAAGTAGGCGATAGGCTGGTTGCAATAAGACTCTAGGAGAATTGAAAGG
TACGTTGAGAAGGGCGTTTATGCAATCAAGTTCAGCGGTTGCAATAAGACTCTAGGAGAA
TTGAAAGTTCACCGCCCAGAGCATTTACCACGCCAGCATTGACGTTGCAATAAGACTCTA
GGAGAATTGAAAGAAGGGGCTTTCTTTTTGCGTGGCATCACTTAGCACCCCCCTGTTGCA
ATAAGACTCTAGGAGAATTGAAAGCAAGGAGAACCGCGTCGAGTACCTGAAGAAGAAGCG
TTGCAATAAGACTTGAAGAGACTCAAAAGCCCCGTGCCCTTTGAGCTAAGTTCCAAAATT
TAGGCAGAGAAAAAGGGCAAAAAGCCCTCAGAGAAGCATCCTCGCGTCGACGGCAACGGC
GCCGTCCTCGTAGGCGAAAATCGGGTTGATGTCGAGCTCCTTAATCTCGGGAAGCTCGAG
GGCAAGCTCGCCGACCTTGACGATGATGTCAGCCAAAGCCTCGATGTCCACCGGCTTCTC
ACCGCGCGCTCCGGCGAGAATCGGGTAGGCCTTGATTTCCTTAATCATCTCAAGGGCTTC
CTCCTTGGTAATCGGGGCGACGCGGAAGGAAACGTCCTTGAGAATCTCGACGAAGATTCC
ACCGAGACCGAACATGATGGCCGGGCCGAACTGCGGGTCGCGTATCATACCGACTATGAC
TTCCTTGCCGAGCGGGAGCATCTTGTAGATTATGACGCCCCAGAGGTCGGCGTCGGGCTT
GTACTTCTTGGCGTTCTCCATGATGGTCCTGAAGGCCTCCCTGGCTTCCTCGTCGTTCTT
GATGTTGACCTTAACACCACCGGCGTCGCTCTTGTGGATAATCTGCGGAGAAACGATTTT
CATGACGACGGGGTAGCCGATTTCACGGGCGAACTTAACGGCTTCCTCCTCGTTGGTCGC
GACCTTGAAGTCCGGAACCGGGACGCCGTAAAGGCGGAGTATCTCCTTTGCCTCGGGCTC
AACGAGGGGCCTGTTCTCGGCCTTGGCCTTCTCGATTATCTTCCTTGCCTCTTCGACACG
GCTCATCTCAATCACCTCGTAAGCTTGACGTTTATCACTCAGAGGGGAAGGTTAAAAGGG
TTTCCATTTGCAAAGTTTTGGTTCAAGCCCGGTTGAAGCCGTGGGTGACTATAAATAGGA
CAAAGGCCAAAGTTAATTGGTGAGCAGTATGAGGAAAAGGTTCTTTCCCTTGGTCGTTTC
GCTCGTTGTCATTGTTCTCGTAGCCCTCTCCTTCCAGGGGGAGAAGGCCTCGACGAGTGA
CGTTACGGTTGCACTCTACAGTTCGGCGAGCGTTGGGGTCATCGAGCGAACCTTCGAGGT
GGAGCTGAAGGCCGGGATAAACGAGGTTCCGCTGAAGGAGCTTTCCGGCCTGAACCTGGC
GGAGGTCAGCGTCAGACCCCTCGACGACGGCGTCTCGGTCATGGGGCTCTTCGGTAGCAG
TGAGAGCAAAGTTGGGAGCGACGTTGAGGTCGGTCTGAAGAACGGGAAGGTTATAGCTGG
AAAATACCTCGGAACCCGGGACGGGAAAATAGCGGTCGAGGGGGACGGCTACTACCTGAT
AAACCCGAACGAGGTCGCCTACTTCAAAACGAAGGACCTCGGAGGGTCGAGCGTTTACGC
CGTCCTCAGGTCGGAGAAGGCCGGGAAGTTCAGGGTGAGCGTCACCTACCGCGTTTCCGG
GATAAGCTGGGAAAGCAGGTACAGGCTCTACATCGGTGACCAGGCCGAGCTCAGGGGTTA
CGTTGTCATAAAGAACCCCACCGACAGGGAGTTCAGCGATGCCAAAGTTCTCCTAGTCGC
TGGAGACGTCAGCTTTTACTCCACATACACCCAGCCGCGGAACCTTTATGAAAAGGCGGG
GGATACGAGCGAGGTAACGGTTGGCTCCCCTGAGAAGGTTGAGGCCTTCTACCTCTACCG
CCTCGGCGTTGCGGACATCAAAGCGGGGAGCACGATGGTCTACCCCTACGTCGAGCTGAG
GGCTCCTTTTGAGAGGGAGTACCTCTACGAGAGCTGGGCCTACGGCGGTGAGAGGCCCGT
CTACGAGTCGATTTCCTTCAAGACGGACAAAGTCCTTCCAGCTGGAACCGTGGAGATTTT
CAAGGAAACTCGGGATGGGGAGCTCTTCATAGGCGAGTCGAGAATCGGGCACACGCCGAA
AGGCGATACCGTCAGGATAGGCATCGGCAGGGACTACGAGCTCAAAGGCACCACGACCGT
CCTCGAGCGGAGCAACGATGGAAAACACTACAAAATCAGGATAACCCTCCAGAACTTCGG
GAACGAGACGAAAACCGTTATCGTCCGGCACCACAAGTGGGGTAAGGTGACCTACGCCAG
CCTTCAGCCCCTCGACGAGACGGCCGACTACGTCGAGTTCTCGGTGACCCTGAAGCCCGG
GGAAAAGAGGGAGATAACCTTTGAGTACGGGAGTTAGCTCTTCCGCAGGGTTATCTCGAA
GCCCTTATCTCCTTTTGTCACGTCCATGACGAGGCTCTTGTCGTAGTCTATGAACTTCGT
GCCCACGATGTTGTAGCCCTCCTTCCTGAGGAAGTCGGCCATCTTAAGCCCCAGGTCGTC
GAAGAACTCGGCCGCCATCGTGGCCAGGCTCGGCTCCTTTATCCCAAGCTCGTCGTGATA
CCTCCTCGCCAGCTCAAAAACGTCGCTCATGATGACCACCGATGATAGTATTCCTTGGCG
TTAAAAACCCTTTCGCCGAAAGGCTTAAATTCATCCGGACTAACCCCAAGGAGTGGTAAA
GATGGCGAGGGTTCTCTGGGTCGTCAAGGCAGGCGATAGGCTCTACTCCAAGGTCTTGGG
GGAGTATCCGTACTACGTTGAGGTTGACCTTTCCACCGGCGAAAGCCTCTGCACCTGCCC
GCTCGGCGGAAACTGCCCCCACGTCTCTGCGGTGGTTGAGACCTACGAGAAGGGCCTGTA
CTTCGACGCAGGAAGCGAGGGGCCCCTGAATCCCGAATCGCTCGCGTGGGCCTATCTATC
AGAGGTTCCCCGGCTGGCGCTTGAGGTCACCCTTGCGGAGCTCTTTAACTCCCTCAGAAG
GGACGAGAGCGGGAGCGAGACGGCGATGCTCTTCCTCCGCGCGTTGAGACTCGTCCGCGA
GACGAAAGCCGAGGAGTACCTCCACCCTCTCGGCGAGGCCCTCGATGAGCTGTCGGCTGT
TTTCCACGATTATCCCCTCGTGAGCAGGCTGAGGGAAGCCTACGAAGGGGTCAAAAACGC
CCTCCAAAAGGAACCCTTATAAGGGCTTACCAGCCGAAACACCAACTTAGAGGGTGGGAA
TATGAAGGCGATTTACAGGGAGGCCTGCCCAAACTGCTCGGGTAGAATCTCCGACGAAAG
GCTCGTGATGAAGAACCCCTGTGATGAGTGTCTCGATAATCCCGTCACCGCTGAGGACTA
CTTTGAGCTCGTGAAGGCCGTGAGAGAGGCGCTCAAGGAGAGAAAGAAGCTCAAGGCCTG
GGAGGAAATCTACTCCCTCGAAAAGGGGCTCAGGGACGTTGAGAAGTTCTTCGAGGAGGC
CACTGGCTTTAGGTTCTGGAGCGCCCAGAGGACGTGGGTCAAAAGGCTCCTCAAGGGAAG
GAGCTTCTCAATAATCGCTCCAACCGGAATGGGCAAGAGCACCTTTGGAGCGTTCATGTC
CGTCTACTACGCCACGAAGGGCAAGAAGAGCTACATAGTCGTCCCCACGACGCCCCTGGT
AATCCAGACCATAAGAAAGGTTCAGGCGATAATCGAGAGGACGGGGCTCAGCGTTAACCT
CGCCTACTACCACGGCAACCTCAGGAAGAAGGAAAAGGAAGAGATGCTCGTCAAAATTGA
AAGCGGGGACTACGATATACTCATAACGAGCGCCCAGTGGTTAGCCAGAAACTTCGACGA
GAAGCTGAAGGGCAGGCACTTCGACTTCATCTTCGTTGACGACGTTGATGCCTTCCTCAA
GGCGAGCAAGAACATAGACCGCTCTCTCCTCCTCTTAGGCTTCACCGAGGAAATCATTGG
CAAGGCGTGGGAAATCATAAGGCTCAAGAAGCAGATGAGTAAATACCTGAACGGTAGAGC
CGAAGACAGGGATGAGAGGCTGAAGGAGCTCAACGAGGCCATAGAGAAGCTCCAGCGCGA
GATTGAGGAGTTCAAGAGGAAGAACGACATTGGAATCATGATTATCGCCTCGGCAACCGG
TTCGGCAAGGGGCGACAGGATAAAGCTCTACCGCGAACTGCTCGGCTTCGAAGTCGGTTC
CGGAAGGAGCGCGCTGAGGAACGTCGTGGACAGCTACCTGAAGCCGAGCAAAGACGTTAA
GGAGCACGTGGAGGAGCTCCTCAGGAAACTCGGGAAGGGCGGCCTGATATTCGTTCCCAT
TGACCAGGGGCTGGGTTACGCCGAGGAGCTCGTGAACTACCTCAGGGAAAGAGGTTTTGC
GGTTGAGCTCGCGAGCTCGAAGAACAAGAAGGCCGTTGAGAGGTTTGAGAACGGCGAGGC
CGATTATTTGGTCGGCGTCGCAACCTACTACGGCTCGATAGTCAGGGGTCTGGATTTGCC
CCACCTCATCCGCTACGCGGTCTTCACGGGTGTTCCCAAGTTCCGCTTTAGCATAGACCT
TGAGAGGCCCACCATATACCGCGCCCTCGGTCTGCTGGGCGAGGTCATGGACTTCCTTGA
CGATGAGGACAGGAAAACTGCAGAGAAGCTCCACGCGAGGCTCAGAAGGCTGATTAGAAA
CATCCCGCAGTTCGAGCTCCTAAAGATTGAGGAAGCCTTGGCGGAGGGCCTTCCCATCGA
GAACGACTTCCACAAGACGGTTCTCAACGTATTCCGCGAGCTGGTTGAGTTCCTGCGCGA
GGTCCTGAAGAAGGAGGACGTCCTCAAGAGGCTCGCGGAAGACCCCTTCGTCAGCCTCGT
GAAGGAAGAAGGCAAGTGGTTCATCGAGATTCCAGATGTTAGGACATACATCCAGGCAAC
TGGGAGGACGAGCAGGCTCTTCGCGGGCGGAATAACGAAGGGACTCAGCGTCCTAATAGT
GGACAACGAGAAGGTCTTCAACGGCCTTGTCAGGCAGATGCGCTGGCGCTTCACAGAGTT
CAAGATGGTGCCCTTCGAGGAGCTCGACCTTGAGAAACTCCTGAAGGAGATAGACGAGGA
CAGGGAGAAGGTAAGGCTCGTAATGGAGGGCAAGATAAGCTCGAAGGTCAAAGACCTCGT
CAAATCGGCCCTCATGATTGTGGAGAGCCCCAACAAGGCCAGGACGATAGCCAACTTCTT
CGGCAGGCCGAGCAAGAGGCGCATCGGTGATTTGGTTGCCTACGAGGTGAGCATAGGCAA
CAGACAGCTTACGATTCTCGCGAGCGGGGGGCACATGTTCGACCTCGTCACCGACGAGGG
CTACCACGGCGTCCTAATCGAGCGCGAGAAGGACATGCTCAGGTTTATTCCCGTCTACGA
CACCATAAAGCGGTGCCGTGACTGTGGCTACCAGTTCGTGGACTGGGAGAAGAAAGGCAT
CTGCCCGCGCTGTGGCTCAACGAACGTCCGCGACGCCCTTGAGAACGTCATCGCGATGCG
CGAGATTGCCCAGGAGGTCGACGAGATACTCATTGCGACCGACCCCGATACGGAGGGTGA
GAAGATAGCCTGGGACATAAGGAACATTCTAAGCCCCTACACGCCGAACATCAAGAGGAC
GGAATTCCACGAGGTCACGAGGCCGGCCATACTGAAGGCAATAGAGGAAGCCAGGGACGT
GAACGAGAACCGCGTCGAGGCCCAGATTGTCAGGCGCATAGAGGACAGGTGGATAGGCTT
CGAGCTGAGCGGTGAGCTCCAGAGGGTCTTCGAGAACAGGAACCTCTCCGCTGGCAGGGT
TCAGACGCCCGTTCTCGGCTGGATTATCGAGAGGTATAAGGAGTTCAGCGAGAGCGAGGT
CTACTTCCTCGGCTTAACGCTTGAGAACGGCCTTCAGGTAACGGTTGAGCTTGGAAAGGA
CGGCAAGGACGTCGAGCCACCGGAGTACGTTACGGTGGAGGATGTCCAGCTTGAGGAGAG
GGAACTCAACCCCGCCCCGCCGTACACGACCGACGCAATGCTCCGCGATGCCTCGACGTT
CCTCAAGCTTTCGGCCCCGGAGACGATGCGCTTGGCCCAGGACCTCTTCGAAATGGGTCT
CATCACCTACCACAGAACCGATTCAACCCACGTGAGCAACGCGGGAATAGAGGTTGCCAA
AGAGTACATAACGAGCGAGCTCGGCGAGGAGTACTTCAAGCCGAGACCCTGGGGTGAAGA
GGGCACGCACGAGGCCATAAGGCCGACGAGGCCCATCGACACGGGCAGGTTGATGCAACT
CATTCGCGACGGCGTAATCCAGCTCCCGAGGAACCTCACGCGCAACCACTACAGGCTCTA
CGACATGATATTCAGGCGCTTCATGACGAGCCAGATGGTTCCTGCGGTCGTTCTCCACGA
GAGGGCGGTGATAAACGCGGGCGTTGGAAAGGTCGAGCTCGAGGGTTACGTCGAAATCAT
CAAGGACGGCTGGACGAAACTCAGAAACCCGCCCATGAGGCAGTTGCCGAAGCTTGAGCA
GGGCGCGAAGCTCAAAGTGGTTGAGTCCAAGAAGTGGAAGGCGCCGAAGGTTTCCCTCTA
CACGCAGGGCGACATAATAGCCCTGATGAAGGAGCGCGGTATTGGAAGGCCTTCAACGTA
CGCGAAAATCGTTGAGACCCTCATACGACGTGGCTACGTTGTCGAGACGAGGGGCAGGAA
GAAGCTCGTTCCGACGGAGAAGGGCATAAAGGTCTACCACTACCTCGTCAGCAAGTACCG
TGAGCTGGTGAGCGAGGAGCGCACGAGGGAGCTTGAGAAGCTCATGGACCTAATCGAGGA
AGGAAAGGCGGATTACATGAAGGTGCTGAACGACCTTTACGTCGAGATTAGGCGATACGT
TTACGGGGAGGGGTAAACGGGGATGTTTATCCCTCCGTACTTTAGGTAACTATTTTTGGT
CATCTCAGCCCCCATTTATAATCGGGTAGTGAAACTTTGGTTTACGGTTGTTGTTTTATT
TGAGGGTAAAACCAAAAACCTTAAAATCCCTCTTTGAGTAATGCCTTTGCATGTCTATGC
AACCCGGGTTTTATCTCGGGGAGTCACTAGTTGCAATCTGAGTGTGTTTGTATGCAACAC
TCCCAGTGTTTGGAAAAAGTTTATAATGGATTCCTTCGAAAATATGAATAGAAAATGTGG
TGGTGGTAAAGATGGTTAAGGACAGGATGGTGGAACTCCTTCAGGAGCACTTCGAGTTGA
ACCTCTACGAGGCTAGGGCGTACGTCGCCCTCGTCGGCTTCGGCGTTCTCACCCCTGCCG
AGCTCGCCAGCGTCTCCGAGGTTCCCGCGCCGAGGACCTACGACGTCCTCAGGAGCCTCG
AGAAGAAGGGCTTTGCCATTAGCCAGCCGGGCAAGGTCAACAAGTACAGGCCCGTTCACC
CGGAGAACATCCTCGAGAAGTTCATCGAGGAGTGGCAGGAGCGCGTCAAGGAGGAGCTTG
AGGCCAAGAAGCAGGCGAAGGAGGAGCTCCTTCAGCTCATGAAGCCCCTCATCGAGACCG
AGATTCCGAAGTACGGTGTCGAGCGCGTTTGGGTTGTCAGGGGAATCAGAAACGCGACCC
TCAAGACCAGGGAGATGTTTGAGGACGTTAAGGAGCAGATTCTCCTCGCCGACGACGGCT
ACATAGCCATCAACCTCGAGAGCGACCTCCTCAAGGCCATCGACAACGGCGCCAAGGCCA
AGATAATCGTCACCGAGCCCGTACTCAAGAGGATTGAGGGCTCGAAGATTCTTGACTACG
CCAAGAAGGGCAAGCTCGAGCTCAGGGTCCTCGACAAGTTCGACCTCCCGATGCTCATCT
GCGACGACGAGGTCTTCTTCGCCCTCGAGGACATGGCCGCGCGCTACTTCAACTACGAGA
CCCAGGTCTGGATTAAGGACTTCAGGATTAAGGCCCTCTTCGAGGCCAAGTTCAACGAGT
ACTGGGAGAAGGCCAAGAAGGTCTGATTCCCCTTTCTTTTTGTTTCCGCTTATCGTTTTT
GGATTCTGAATATGAAATCCGAATATGAAAAAAGAGGTTAGACGTACTTGAACTCCTCTT
CGAGCTCGTCTCTCTCCTTCAGCTTCCAGTAGAGCTTGCCGTCCTTCTGGTAGCTCTCGA
CCTTTCCGCTCTCGGCGAAGCGGAGCAGGTAGCGCCTTACCTCCATCGGCTTGATGCCGG
TCTCTTCGGCTATCTCCTCAACCGTCTTCGGGCCGTTTTCGAGGGCCTTAAGGACCTTCA
CGTTCTTCATTCCCCTCCCTCCAGAGCCTTGTACCTTTCCAACAGGTTGATTATCAGCTC
CATAACCCTTAAGTGTTTCTCAAGCTCCTCGATGTCGTCGGGCATTGAGTTCGCCAGCTC
GGTGAGCTTCTCCATGAGCCTCTCCTCAACCCCTTTCATCTCGCTCGCCATCTGCTTCTT
CCTGTGCTCACAGACCGGACAAAAAACTCTGCCGTCCTTCTCGAAGAGGGGGGAGCCACA
CTTGGGGCAGTGTCTGTCGAGCATCTTCGCGCCGGACAGCATCAGGGGCATGATTATCTT
CCGTATCTCCTCGTCGCTAATCGACATGGCATCACCCCATCAGGAGCTGAAAGACCTCGA
AGAAGGCCTTCTTTCCGAGCCTTGAGCGTCTAAGCCTGTCGGAAATCTCAGCTATGTCGA
AGGCGATTATTTTGAAGTTCTCCTTTATTGCCTCAAGGATTTCAAGGAGTTCCTCGAGCG
TCAGCTCCCCGTGCTGGAAGCGGGCTATCCTGTACTCGGGCCTCAGAACGTCCATATCGA
CGGTCAGGTAGATTTCCTCGCCGAGGTACTTCTTCGCTTCGCCTATTATCTCCTCGACCG
AGTTCGTCTGGAAGTTCTTGTAGGCCCTCCACTTTCCGCGAACTTTCCTGCTCCTTAGCG
TTGCCGGGAAGACCTTGACGCGCCTCGTCCAGAGCTGGGTTCGCTCGGTCGTTGGAATCA
TGAGAACCGGGGCCATCACAGCGGCCCTCTCGATTAGCCTTCGCTCGAGGGCGTAAGCCA
GCCATGAGCCGTGGTCGAGGTAGTCGTGCATTAAATCGGTGTGGGCGTCAACGCTGATTA
AAGATTTGGGCTGGAGCTTCTCTATTATACCGTAGGTGGCGAGGTGCTCACCGATTATGT
AAGCCCTGTCCTGGGGAACCCTGTCCGCGAGCAGTTCGACCCTGCTGGCTTCGACGATGA
CGTAGTCGTCAATCAGCTTGTTCCTCTTCAAAAGCTGGAGCGCGTAGAGCACGCCTTCCC
TGTTGGGTCTCTCGCCGAAGGGGATGAAGGTGACCATTCAACCCACCGAAAAGGATTAGG
GGCTTCTTTTTTAAACCTTGACGAAAATTTTCGGCATTTTTTTGTAAATTTTCAAAGCCA
AACTTTAAAAAGTCGCCCCGAAACCATAAATCGAAAACCTTTCGGAGGTCTCGCCATGAT
ACTCCAGGTCGCCCTTGATTTGACCGACATCGAGCAGGCCATCTCTATAGCTGAGAAGGC
CGCTCGCGGTGGCGCTCACTGGCTTGAAGTCGGGACGCCACTCATCAAGAAGGAAGGCAT
GCGTGCCGTTGAGCTTCTCAAGAGACGCTTCCCGGACAGGAAGATTGTCGCCGACCTCAA
GACGATGGACACCGGAGCTTTGGAAGTCGAGATGGCCGCGAGGCACGGAGCGGACGTCGT
TTCTATTCTCGGTGTCGCGGACGACAAGACCATAAAGGACGCCGTTGACGTCGCGAGAAG
GTACGGAATTAGGGTTATGGTTGACCTAATCGGCGTCAAGGATAAGGTCAAGCGCGCCAA
AGAGCTCGAAAAGATGGGCGTTCACTACATACTCGTCCACACGGGTATAGACGAGCAGGC
CCAGGGCAAGAGCCCCCTGCAGGACCTTGAGGAGGTCGTCAAGGCCGTTAAGGTTCCCGT
CGCGGTCGCCGGCGGTCTGAACCTTGAAACGATTCCGAAGGTCATAGAGCTCGGCGCGAC
GATAATCATCGTCGGAAGCGCCATAACCAAGGCCAAGGACCCGGAGAAGGTCACGAGGCA
GATAATCGACCTCTTCTGGGGCGAGTACATGCAGACCATCAGGAAGGCCATGAAGGACAT
CGTTGAGCACATAGGGAACGTTGCCGACAGCCTCAAGCTCGAGCAGGTTCGCGGCTTCGT
TGATGCCATGATTGGGGCCAACAAGATATTCATCTACGGGGCAGGAAGGAGCGGGCTCGT
CGGAAAGGCCTTCGCTATGAGACTAATGCACCTCGACTTCAACGTCTACGTCGTCGGTGA
AACCATAACGCCCGCCTTCGAGCAGGGCGACCTGCTCATAGCCATCAGCGGTTCCGGTGA
GACTACGAGCATAGTCGATGCTGCAAAGATAGCCAAGAAGGAGGGCGGAAAGGTCGTTGC
CATAACCTCCTACGCTAACTCGACCCTCGGAAAGCTGGCAGACGTCGTCGTCGAGATTCC
GGGAAGGGCAAAGACAGACATCCCGACCGACTACATAGCGCGCCAGATGCTCACCAAGTA
CAAGTGGGTCGCCCCGATGGGAACCCTATTCGAGGACTCGACGATGGTGTTCCTTGACGG
TATCATAGCCCTTCTCATGGCGACCTTCCAGAAGACCGAAAAGGATATGAAGAAGAAGCA
CGCGACCCTTGAGTGAGGGTTGCGATGCGCTCTTTCACTCATCTTTTTGTTGGAATCGGC
AACGCTGGAGCCAGGATAGTCGACAGGATAAGCGCCGACGGCGTGGTTAGGGTGACAATC
AACCCCGGCCACTACCTTCTGCGCCCGGGGCGCTACGCGGAGAGAATCAGGGACTTCTTC
TCGCACCTGCCCGAGGACACCTTTCTGTGGCTTCTCTTCGAGGACAAGGAGATAAACCTC
GAACTGGTTGACCTTATCCTCGAACACAGCCCCTCGGACGCGATAAAGCTCGCCTACGTC
CTCACGCCGAGAAGGGAACTCATCCACGAGAAGCCAGTTTGGGCTGATAACTTCGAGACC
GTCTTCTACGACTCCCTCTGGGACTTCCTGAGCGAGGACGTGCCTTTGGGGGTTGCCTTC
GAGCGGGCATCGGTTTCGATAGCCGAGCTCTTTTCGAGGCTCTACTACTACCTCGAAAAC
CAGATGCTGGTCAACATAGACTACGCCGACCTGTTCAACATGATTCGCGGGGGCAACGTC
GGCATAATGCGCCTTCTCGATAGGGTTGATTTCAGCTGGCACTGGGGAATATGGGAGAGG
GGTCTGATAGGAATCCTCGTCGGGAACGACTTCCCACTGAAGGGGGCCCACGAGATACTG
TCGCGTTTCCAGGAAATCCTCGCCGAGAAGGATATAATATGGGGCATCGTGACCGATGAG
AACGTTAAGGGTGTCGAGATACTCGCGTTGCTCGTGAAGGGGTGGGAGGATGAAGGCGGT
TCTCTTTGACGTTGATGGAACCCTGCTCACGGAAATGCCACTTATTCAGCTCTTCCTCCC
CTGGGTCTACGATGAGCTCGCGAAGAGGCTCGGGGTCACCAAGGAGGAAGCGAGGGAGCG
GTTCCTCAACGAGATTATGGCAAGGAGGGACACCTACGACTGGCACGACTGGAACTTCTT
CTTCCGGCTCTTCAACGTTGACCTCAACTACGAAGAGCTCCTGAGAAGGTATCCCCACAA
GCTCCACGTTTACCCTGACGTTACACCAACGCTGGAGTGGCTGAGGGAGAGTGGATACCG
CTTAGGAGTCGTCACGAGCGGGCCCGAGTACCAGAGGCTCAAGCTCGAACTTACCGGGCT
CGATAAATACTTCGACGTAATCGTGACGCGGGAGGACGTGAAGGCAATAAAGCCCGAGCC
GAAGATTTTTCTCCACGCCCTTGAAAGGCTCGGTGTTGAGCCCGGCGAGGCTCTCTACGT
TGGCGACTCCCTCAGCCAGGACGTTTACGGGGCCAAGCACGTTGGAATGAGGGCCGTCTG
GATTAACCGCGACGGCTCGGACGGCTATCACATGGCCGATTACGAGATTAGAACCCTCCA
CGAGCTTAGGAAGATACTGGGGTGATGGGTATGAAGGTGTTCGAGGCGGAGGGTGTTTTC
GTCCGCTACTCGGAGAAAGAGGTTGAGATAAGGCCCGGAGATAAACTCGTCCACAGGAGT
GAGGAGCCAACGGAGCTCTGGTGGAAGCTTAAGGAGGCTGTCAAGGGCAGGAAGGTCAAG
ATAATAGTTTACGAGGTGGAAGAATGATTGCCCACCTGATAAACACCGACGTCGGTGGCA
GGGGCGTCGGAAGGCTCTATCTCGACTACAGGAGGAGGGACTTTAATTTTTTACATAATT
CTGCAAAGCTGTTTTTAGATAATTATGGAAAAGTGCTAATCGTTACCGGCTTTCCAATTC
CTCCAATGAACGTTCCGGAAACCGACGGTCCACCGGGGGCGCTGGCGCTGTACCGTGCCG
TCAGGGAGCTCGGCGGGGAAGCTGAGATTCTCGCTCAGGAAGAGGTCATCAACGCGATGA
TTCCCTTCCAGAAGGCCCTTTCCCTGCGCTTTGCAGGGGAACCAGACGTCTCAAGCTACG
ACCTCGTAATCTTCGTCGAGACGCCCGGAAAGGCTCAGGACGGCAACCACTACTCCATGT
CCGGCCTTCCGGTCGTTGGAGAAACCTTTGACTGGGTCGCGGAGGAGGCTAAAGAACATG
GAATCCCGACGATTGGAATCGGCGACGGGGGCAACGAGATTGGTATGGGGAAGGTTCGGG
ATTTGGTGGTTCGCTACGTCCCGCACGGGGAGAATATAGCCTCTACAATCGAGACCGATG
AGCTTATCCTCTCTGCTGTCTCTAACTGGGGGGCCTATGGTCTGATAGCCCAGGCCTCTC
TGGAGCTCGGGAAGAACCTTCTCTCCGGCTGGGAGGAGGCCTTCGTCGTCAGGCTCCTCG
TTGAGAGTGGCCTCATTGACGGCGTCAGCAAGAAAAGGGAAGTGAGCGTCGACGGGATTC
CAATCGAGGTTCACGTTGCTTTCGTTAAGTTTCTGAACGGGATTGTCGAGTTCAATCTCT
CTAAAGTTTGAGCTCCTCCCTTGTGGCCAGTTTCAGTTCTTCAATTTCCTCCCAGGTGAG
GACTCTTGTGCCCTTTGTCAGCATCATCACGTCGCTCGTGACCTGCAGGATGCAGTAAAC
CGCGCTTGGGGTTATCACAAGGTAGTCGTTGGAGGGCTCTATCTCCGCCAGTCCCTTCTT
GAGCTCGGGCAGCTTTGCGGAGAGCTCCTCGGGGGATTCAAGCGTCCCGCCTATGGGCAG
GCCCTCGGTAGTTGCGAGAAGGAAGCCGCTTATTTCGAACTTTCTGAGGAGCATATCTTT
AAAGTCCAAAAACTCTTGGCTCTCCGGTCTCAGAAGTTTCCTAAGCCTATCAAGCAGGCC
CATCTTTACCAACCTCCATCCCAATGCGTTTCATATATGATGAACACGAGGTCTCGACGA
GTTCAACTCCCCGCGTTTTGAACCATTCATACGGATTCTCATGGGAGATTTCTTTTGAAA
TCCTCCTCGAAAGCCGTTTTTGAATTCGAATTAGCTCCTCTGAGGTTATCCACTGGTATT
CGACTCCAAGGTTCTTTAGGTGCCTCGTCAATTTGTTGTCTTTGCCTCTGGTTGGAACGA
GCGGAGGCGTTCTTGAGAGAAGAATGAGGGTTCGCTTTCCCTTCAGGCACTCTAAAACTC
CATCGATTGTGTCTATGATGGGTTTGAGCCTGAGTGACTCTGCAAGCTTCCACAGAAGTA
TTTTGCAGTTTTTGACATCAACCATGAGGAGGAGTCTGTTGCGCTGTTCCTTCAGCGTGA
TGTGGAGAACTAGAATCCCAACGACCGCGTCCCACTCAAGAAGCGTTTGAAGGATTTCTC
CCGAGATTTGCTTTGTTCTGTGCTCCCTGATGACGCTCCAAACCTTGTACCGAGATATTT
TAACCCCCGTCTTCAAGAGGTGGTTGTGGATTTCCTCTATGGTATGCCCCCGCTCCTTTA
AATCGACTATGAGGTTTACTATTTCTGATGGAAGTTCTTTCTTTTTCCTGCCTGGAGTTT
TAATCTGTTTCGTTTTAAGAACCTGGAGTACGCGCCTTCGCGACACGCCCAGCACCGCCG
CGATTTCATCGAGCTTCATTCCATCCTCTCGAAGCTTCAGTATCCTTTCAACGTCCTCTG
GTTTGAGCTTCATAGGTCGTTGTGTGCTACTAATTTGGCAGGTTTATATAACTAATGCGA
AATCTTTTCCAAATAATAGGCGGCAAATATTATATCGCGTCGTGACATCGTGTTGCTGAC
CTGCCCCTTCGAGGGGTGTCACCCATGACGGAGGCGAAGGTCGTGGAGAGGGTTAATGAG
AGGTCTGAGGAAATGGCGACTAAAATAAACAACCTGATTCTCTACGGAATATACAAAGTC
CTCGGGGCTGGAGCCAAGGGACTTGGAAACTCTGTTGGTGAGGAGCTTTTGAATACAATG
ATGGAGGAGTACGGACTAAACTTTGAGGGAAGCGATGACCCCCAGGAGCTCCTCAACCGC
TTCACAGAGGTTATGATAAACACCCTCGGGTTTGCCGAGAGGGGTGAAATCATCGTGAAC
GGAAACAACGTCACCTTGAAGCTCGACAATCCCATGGACCTGTACGCCCTTCAGCTACTC
GAGAAGAAGGGCATGAAGCCCATGCTCTACCCGATGGCCAACGCCATAGCCGTCGCCATC
AAGAAGTTCAGCGGAAAGAACGTCCTGATTAAGGAAATTCGCGTTTCGGACAAGCACGTT
GAAGTTGATATGCTGATTCTGGGGTGATGTGAATGTTTGAGAACGTTATTGCAGACCTTC
TCAGGGTTGATGGCGTCAAGGGAGTTGCCATAGTGAGCAAGGACGGTCTCCTCATCGAGG
GTCAGGCGAGCGACAGGACGATAGACGTTGAGAGCGTCGCCGCGATGGTCGCGACCATCT
ACGGTACTGCACTCAACGTGTCCAATGAGGTCTTCCACGAGGAAGCCGTTGACATGGTCA
CGCTCGAATCGCCGAAGGGCAAAATCATTACCGTCGAGGCGGGTGAAAACGCGGTCCTGA
CGGTTCTCACAGACCCGAAGGTCAACCTCGGTCTCGTCAGGATTTACCTCAAGAGGAACG
CCCAGAAGGTCGCCTCAATGCTTTAGCCGGTGAAAGCGGATGTTTGGGGGCAAACTGATA
CGGATAGAAACTAATGAAAGCCTTCCCGAGGTCATTAAAAGCCTCGGGGACGGCTACGTT
CTCTTTTCTTGGCGCGAGGGAGGGGACCTTAGGAGGGCGTTTCTTTTCGTTAGCTCTGGG
GAGGTTGTTGGAGCGTTCGTGGAGTCAGTGCTCCAGGGCTACGCCAGGGAGGGAGAGGCC
GCAGTGGAAGACATAGAAAATGCGTTGGCGGGAGGGTTAGTAAGGGCCTACGAACTCTAT
GCGGCATCATCCAGGGAGATACTCTCCGAAAGACCGACACTCCGCGTGAGTTCGTTTCCC
TTCGCGAGCATCAGCGGCGATAACGTTGAGGGCCTGCTAAAGCTTTACCGCTCCTTCAGC
GGTTGGCTTCAGGTTCGCGCTGGAGACAGAGAGTGGCGCTTGGTCGTTGAAAACGGCATG
ACACTTAAGGCTCATTTAACTGGGGAGAACCTGCTCGGCGACGAGGCTGTTCTATCGCTC
CTCAGGGAATTCGGCCACGTAATCAAAAACGGTACATACCGCTTCTTCTCGGGAACCGCT
AGACTCCCCGAGGGAAGTGAAGTCGTTGAGCACTCAACTTCCTTCCTTGACGTCGTTGAG
TCTTTCCAGCTAAAGAGGGTCATTGAGTCCGGGTTATCCTTTTAAACCCCTTCCTTTTTC
TCCAACCGATGCGCTATGAAGCTTGAGGAGTTCATACCCGACGCCAGGACGCGGGCGCTC
ATAGAGAGGACGCGCGAGTTCGCGAGGGGTTTCTTTGAGAGGGAGGGAACGCACGGATTC
AGCCACGTGGAGAGGGTCTTCAACCTCTGCATGCACATAGGCAGGGAGGAAGGGGCGGAC
CTCGAAGTCCTCGCCCTCGCCTCGCTCCTCCATGACATAGCGAGGCCCCTTGAGGACGCC
GGCAAAGTTGAAGACCACGCGGTAGAGGGCGCGAAAATCGCGAAGCGCTTCCTATTGAGC
CTTGGTTATCCGGAGAAGAAGGCAGAGGCGGTGGCTCACGCAATAGAGGCCCACCGCTTT
TCGAGGGGTCCGGAGCCGAGAACGCTCGAGGCGAAGATACTCAGCGACGCGGACAAGCTC
GACGCGATAGGGGCCATAGGAATCGCGCGCGTTTTCATGTACTCTGGCGAGCACGGAAGG
GACATAGAGGCCTCCCTCAGGCACTTCGAGGAGAAAATCCTCAAGCTCAAGGACTTGATG
TACACCGAAACCGCGAAGCGCATCGCCGAGGACAGGCACCGCTTTACCGTTGAGTTCATC
GAGAGAATTCGGCGGGAAATCGAGGGCGAGCTTTGAGTTCTTCCCCTTTCGGGCCACATA
ATAACCTTTTTAAAGGGCTTCCTGAATTAAGGGTTAGCCCATCAAGGTCATTCTAAGGAG
GTGAGAACGTGAAGGCGCCAATCTGTGAGGTTTGTCTCAAGACCGACGACATTCTCTGCC
CCGCTGACGAGAAAAAGCTCCAGGAGGGTATAATTTCTGAGCTGGACGTTAAGGTTGCAC
GCTTACTCTACAAGCTCCTCGGCGACGTTGACATCGAGTTCAAGAAGGCCGTCGAGGCTG
GAGACCTCATCGTTATCGTTGTCGGTGAGGGAGACGTCCCGATAACCATCGGCAAGGGCG
GGAAGAACATAAAGACCCTCATAAGGGAGCTTGGAAAGCGCGTTAGGGTTATCGAGGGCA
TGAAGGCGGAATCAACCGATGAGCTCAAGAAGCTCGCCTCCGACCTGCTCTATCCGGCCG
GTGTCTTCGGCGTCAACGTCGTTTACAGGCCCGGAGGGGAGACCTACTACAAGGTTCTCG
TCTTCGGTAGGGACAGGAAGAAGCTCCCGGAGAAGCCCGAGATACTCGAGAGCGTCCTGA
GCCAGATAGTCGGGAAGGAGGTCAAAATTTCGTTTGTCTGACCCCTCTTCGGTTTCTTCG
TTTCTCCCCCGTGCATCGAATACCTTTAAAAGCTCGCCCCTACTCCTTCTGGGGATGGCC
ATGTACAGGACGCACTACTCGAGCGAGATAACCGAGGAACTCAACGGCCAGCGCGTTAAA
GTGGCTGGCTGGGTGTGGGAAGTCAAGGATTTGGGCGGAATCAAGTTCCTCTGGCTCAGG
GACAGGGAGGGAATAGTTCAGATTACCGCCCCGAAGAAGAAGGTTGACCCCGAGATATTC
AAGCTCATTCCGAAGCTCAACAGCGAAGACGTCGTCGCGGTCGAGGGAACTGTTAACTTC
ACGCCCAAGGCGAAGCTCGGCTTTGAGATTCTCCCGGAGAAGCTTGAGGTCCTCAGCAGG
GCGGGGACACCTCTACCCCTTGACCCGACCGGGAAGGTCAAGGCCGAGCTCGACACCCGC
CTGGACAACCGCTTCATGGACGTCAGAAGGCCCGAGGTAATGGCGATTTTCAAGATACGC
TCGAGCGTCTTCAAGGCGGTCAGGGATTTCTTCCACGAGAACGGCTTCATCGAGATTCAC
ACGCCCAAGATTATTGCGACGGCGACCGAGGGCGGAACGGAACTCTTCCCAATGAAGTAC
TTCGAGAAGGACGCCTTTTTAGCTCAGAGCCCTCAGCTCTACAAGCAGATTATGATGGCT
TCGGGCCTTGACAGGGTTTACGAGATAGCGCCGATTTTCAGGGCGGAGGAGCACAACACA
ACGAGGCACCTCAACGAGGCGTGGAGCGTTGATGCAGAGATGGCCTTCATCGAGAGCGAG
GAGGAGGTAATGGAGCTCCTTGAGAGGCTCGTGGCTCATACTATCAATTACGTCCGCGAG
CACAACGCGAAGGAACTCGAAACCCTCAACTTCGAGCTGGAGGAGCCGAAACTGCCCTTC
CCGAGGCTGAGCTACGATAAGGCCCTTGAGATTCTCGCCGACCTTGGGAAGGAAATCCCG
TGGGGCGAGGACATAGACACCGAAGGCGAGAGGCTCCTCGGGAAGTACATGATGGAGAAC
GAGAACGCTCCGCTCTACTTCCTCTATAAGTATCCGAGCGAGGCCAAGCCTTTCTATATA
ATGAAATACGACGATAAGCCAGAAATCTGCAGGGCCTTCGATTTGGAATACCGGGGAGTT
GAGATAACCTCCGGTGGCCAGAGGGAGCACCGCGTTGATGTCCTCGTCGAGCAGATTAAG
GAGAAGGGGCTCAATCCAGAGAGCTTCGAGTTCTACCTCAAGGCCTTCCGCTACGGAATG
CCCCCGCACGGCGGCTTCGGCCTTGGAGCTGAGAGGCTGATAAAGCAGATGCTTGACCTC
CCGAACATCAGGGAGGTTATCCTGTTCCCGAGGGACAGGAAGAGGCTCACACCGTAAGGC
CTTTATACCTTCCTCCCTTTCATTGTGTAGGCAATTGTGTACATATTGGTGTACGGAGGT
ATGCATAATGAGAAAACTCGTGGCTTTAATCTTGGCGGTACTCGTCTCTTTATCCGCACT
TCACATCGGGAGTGTCGGTGCGTCGGACATTAAGTACGCCAGTGTCACAGGTATCAGTCT
GCCCCTTGGAGGCAGTGCCCAGCTGGGCCCGTACACTGTTAAGTTCACCGATGCGAGCCT
TGGCTGGGACAGCGTTTATCTAACTGTTGAAGGTCCTGATGGCAGGATGAGCGCCGTTCT
TAAGGTGGGCAAGTCTTTGGCGTATCCCTCCAGTGACCCCGATAAGATGCTCCTCAACGT
CTCGGTGCTCTGGATTAAGAGCGACTCCAAATCCGTGCTCCTGACGATAAGCTCACCGCT
CACCAAGCTCTACTCGGGCAAGGCCATACCCGTTGGTACTGAGTTCAGCCTTCCCTCCGG
ATTCCCCCAGATAAAAATAAAGCTCCTCTCCGTTTCCGATACCGAGGCAACTTTCACGGT
TAGGATGCCCTACGGAGCCTCATACACCCTTGAAATCCCAAAGGGTCAGTCAAGGTCCGT
TTCATACAAGCTGGATGACCTTCACACATACGTTAGCTACCTCTCCATTGAGGTGCTCAA
CACCACCAAGAACAGCGGTGCGGTAATCAACCTCTACATCCCGAGGGTCGCGTCCACAAC
GCTCAAGGTGACCGTCCCTGGGGAGGAGACCCAGGAGAACCCAACGACCCCCGTTGTTGA
GACAACAATCCTCTACAACGACCTCGTTTATGTGGGTGAGAGGCTTCCGGTTAAGTACAA
CGGCACCACCTACTACTTCAAGCTCCTCTCAGTAATCCCAGATTTGGCGAGGGTAGAAGT
TTACACTGCCAATAAAACCTACGCAACCTACACCCTAGAAGCAGGTGACGTTCCCAAGGC
CATACCGGGAACTCCGTTCCTCGTGGCCATCTCCAAGACCCAGCCCGACTACAAGAGGGC
CATACTCAAGGTCTACGGCCCAATTGAAGCCGAAGTTAATCCAATACTCCGCTCGGCTCA
GGTCGTTGCCAACATAACCGCCGTCCCGAAGAAGGTTCTCCTCGGGCAGGACATAGTGCT
CTCGATAGGCGTTGAGAACCTTGGAAGGGGCGATGCATATCAGCTCAACGTCGCGGCACC
GATTCCAAACGGTTTCCAGCTCGTCAGCATGACCAAGAGCTGGCAGATAAAGAACCTCCC
CGCCTTTACCAAGCTCCCAATGCTCGTCTACGTCCTCAGGCCCACGAAGGTCGGCAAGTT
CGACATCGGTAAGGTTCTCGTGACTTACTACGACGACCAGAGCCTTGAGACCGGCAAGAT
GAAGACCATCTACTCCGCCCCGCTCACCGACATCGAAGTCTATGCAATACCCAAGCTCTC
GCTTAACGCCCTCGCCTACAACGGCACCTGGAGCAACTACGTCACCGCCAAGGTGAACAG
CACGGTAACACTCGCCCTGACCGTCCAGGCCTCAAAGGGCAACCCGACCTACGAGTTCAT
CCAGAACGCGACGCTGGTGCTTACCTATCCGAAGTCGCTGAAGGGCCAGACCGTGCTGAA
CCTCGGCACGATAAAGGCCGGCGACGTTAAGACCGTCAAGGTTCCCCTGCAGGTTCTCGG
AGAGAACCTCTCCCTCGTAAAGGCAACCCTCAAGTACCTTGACCCCCTCGGAAACGCCCA
CGAGGTTAACTTCGGAACCGTTGCAACCGTGAACAGCATCCCACCGGAGGTCATTGTCAA
GGAAGTCAAGGTCTGGCCCAAGCCCGAGGAGCTTCCAGCGTACATCAACCAGACCCTCGC
GAAGATGGACAACGCTACTCCCATAGCGGAGCAGATACTCAGCGTTGCCTCGGCCTATGT
CCCACCGAAGAAGGAGAGCAACCCCTGGAAGCCCCTGGCGATAATCTTCATCCTGACGAC
CCTCGTCCTCGCGGGTGTCACGTACAACTACTGGCGCGAGCTCGAGGCCCTCAAAGAGAA
GGTTCTGAGGAAGAAGCAGAGGCGCCCGGGAGGACTGCCAAAGAAGGACGAGGAAGAAAA
CGAGATAGAGCTACTTTAGTCAATTTTTTAAATCCCTTCCATCCCTTTTCTCCCATGAGC
GCGTTCAGGTACAAGCAGGTTATCGTCTCACGGAGGGACTTAAAACTCAGCAAGGGCAAA
TTCGCGGTTCAGGTGGCTCACGGCGCAGTAACCGCCACCCTAAAGGCCCAGAAGGAGAGG
CCCGAGTGGTTCAAGGCCTGGTTCAACGAGGGGCAGAAGAAGGTCGTCGTCAAGGCCGAA
AACCTTGAGGAACTGTTCCAGCTGAAAGCCCAGGCTGAGAAGCTCGGTCTCCCTACGGCA
CTGATAAGGGATGCTGGATTAACAGAGATTCCCCCGGGGACAATAACCGTCTTAGCCATC
GGGCCTGGACCAGAGGAGCTGGTGGACAAGGTTACTGGCCATCTCAAGCTGGTGTGAGTC
ATGGACTATCGCGAGTTCTTCTCCAGATTCCGGCACCTGAGCGAGAAGCCCGGGATAGGG
GGTAGAATCAAGGCTTTTCCCAAGGATTTCGTTGTCATTGAGGAGCCTCTCCCCCAAATC
TTCGAGGGGAGGAAGCACGCGATTTTCCTCCTCAAAAAGCGAAACTGGGACACGATGGCC
GTGATAAAGGAAATCGCCAAGCGCGCCGGGATAAGCCACCGCGATATAGGCTTCGCAGGG
ACGAAGGACAGACACGCGGTAACCTACCAGTACATAAGCGTGCCGGCCGATGCGAGGGAG
AATGTTGAGTCAGTTCAGATCCGGGACATCGAGCTGAGGTTCGTCTCCTACGGCCGGTTC
ATAAAGCTCGGCCACCTGCTCGGCAACAGGTTCAGGATAATCGTCAGGGACGTCGGTGAG
AACGCTTTTGAAAGGACTAAGGAAATAATCCGGGAGCTCCGTGAGAAGGGGGGCTTTCCC
AACTACTTCGGCTACCAGCGCTTCGGCGAGAGAAGGGTCGTGAACCATCTGATTGGAAAG
CTTCTCCTCCAGGGGGAGTTTGAGGAATCGGCGAGGCTCTTCCTCGGCTACGCCGACGGG
AGCATGGAGGGTGATGAAGCCAGAAAGAACTTCTGGGAGACGGGCGACGTTGACAGGGCC
CTGGGGGAGTTCCCGCGCTTCCTCCGTTACGAGAGAACTCTACTCTACACCTACAAGAAG
ACCGGAAGCTGGAAAAAGGCCTTCCTGTCGCTCCCGCTCCCGATAATGCGCATCTTCATT
CACTCCTACCAGAGCTACCTCTTCAACCTTTACCTGTCAAGGCGCATTGAGGAGCTACCT
CTCAACGAACCACTGGTCGGCGATATCGTCGTCCAGGTGAAGGGAGGAATACCGTACCGC
GACAGGACATACCGCGTCACCGAGACTAACATCAACTTCGTCCGTGAGAAGATAAAGAGG
GGCGAGGCCATGGTTTCGGGCCCGCTCTTCGGCTTCGCGATGAGGAAAGCCAAGGGACTT
CCCGGCGAACTTGAGGGGGAAATTCTCGAAGAGGAGGGATTAAGCCTCGACGCCTTCAAA
AGGCTCCCGAAGCCGATGGCCGAACCCGGTGGAAGGCGGGAACTCCTCATTCGCCCAATA
GGCATGACTTACGGCTACGTTCCCGGAACTGGAATGTGCTTCCGCTTCTTCCTTCCCAAA
GGGGTCTACGCGACCAGCGTTTTGAGGGAAATTATGAAGGACCACTGAAAGCAAAGCCTT
ATATTCCCGCAACCTTTCCCGTCTTCGGGTGAGAGAATGAGGATTAAGGCCATATCTCTC
GACATAGACGGTACGATAACCTATCGCGACAGGACGCTGAGCATCGACGCCCTGAAGGCC
ATAAGGCTCGCCGAGAGGCTAGGCGTTCCGGTAATGCTCGTAACGGGGAACTCCGTTCCA
TTTGCAGAGGCCGCGGCCGTTTTCATAGGAACGAGCGGGCCGGTCATAGCTGAAGACGGT
GGAGCGCTCTCGTTGAAGGGCGAGGGAACGATGAGAAAGCGCGTTTTTCTGACAGATATG
GACGAGGAGTGGATACTCTGGAGCGAGCTGAAGAAACGCCATCCCGAGGCAGAGCTGAGC
TACTCGACGATGGAGCGAAAGGCCGGTCTCGTGATAACCAGAAAAGTTCCCGTTGAGGTC
GTCAGGGAAATCATAGAGGAGCTGGGGCTTAACTTGGTGGCCGTTGATTCGGGCTTTGCA
ATCCACGTGAAGAAGCCCTGGATTAACAAGGGGACGGGAATAGAGAAGGCCTGCGAGTTT
CTCGGGATAAAGCCCGACGAAGTCGCCCACGTCGGCGACGGTGAGAACGACCTCGATGCC
TTCAGGGTCGTCGGCTACCGCGTGGCCATCGCCCAGGCCCCCGAAAGCCTCAAGCAGAAA
GCGGACTACGTTACCGAGAAGCCCTACGGGGACGGCGGGGCGGAGGCGATAATGCACATC
CTCAAGAAGTTCGGTTACCTGGGTGAGGACGATGAGAATCCGCCCGGCGACACTTGACGA
CGTTGGAGGAATCGTTGAGCTCCATACCGCCGGAGAAAAGGTGAGCGGTAGCCTCTACGA
GCGCTACACCCAGGGTGGCCCCTGGATGGCCGTTGAGACCTTCTCGATTCACCTCAACAA
CCTCCTGCTCGATGACCAGCTTATTGCAGTGGCGGAGCTCAACGGAAAGGTTGTCGGCGA
GGTTGAGGTGCTATTCTCGGAGGAGCCAATCAATGGGGAAATCAGAAGGATAGGGCACGT
TGACGTCATAGAGGTTCACCCCGATTACCGGAGGAAAGGCGTAGGCAGGGCGCTGATGGA
GTTCGTTGAGGACGTTGCGAGGGAAAGGGGAGTCGAGATGCTGACTGTTCAGCCGGAAGA
GGAAGCGGAGGGTTTCTACAAAAAGCTCGGCTTCAACGTTGAGGTCTTTGAGGGGACTAC
CGTGTGGGTTCCATTGAAGGGTGAGGGCAAGGCAGAGCCAACCGCATTTAGCTGGGATGA
CGTTAAAGAGCTTGAGCTCGTCGCGGGTCGTTTTCAGAGCTCGTACAGCATGTATTTCTC
GGCGTTTAAGGACAGCATTGCGGGGATACACTACACGGTCGAGTCTGGAAGGGTTGGGGA
GTCCTATTACGCGCTCAGGAACCTTCCGGGCAGGGAAGGGGTTGCGGTTCTTCTCTGGGG
CAGGGTCGAGGACCTCAAGCCCCTCCTCGGGAGGGCAAGGGCTCTCGGATTCAAACGGGC
CCTGACGGTCCTTCCGGGAGAAGTTGAAAGCTTTGGTGCCGAAAAGATACGAAAAATCAA
AATACTCGCGAAGGAGCTCACCTGAGGAACTCCCTGGCGAGCGCCACTTCCATCGCGGTG
CCGAGGTGAAGGACGTCCTCATCAACGTCGAACTTTGGATGGTGGTGCGGATAGACGATT
CCCTTCTCCTCGTTCCTTATTCCGAGGGCGAGGAATGCTCCTGGAACGCGCTGGAGGTAG
TAGGCGAAGTCCTCGGCGCCCATAGTGGGGGGAACTTCCCCGTGCCTGAGGCCGTATTTC
TCTGCAACTTCTCTGGCAAACTGCGCCATATCGGGGTCGTTGATAGTTGGGGGTGTAAGG
TCCTGCACGCTTACCTTGGCCTTTGCCCCGTGCGCTGAGGATACTCCCTCTGCAATCTCC
TTTATTCGTTTCTTGAGAATGTCTCCGACCTCGTTTTTGTAGAACCTGAACGTTCCTTTG
AGCGAAACTTTCTCAGGGATGACGTTGAAGGTCGTGCCACCGTTTATCGCCGTAACGCTG
ACAACGGCCGTTTCCTTTGGGTCAACGTTCCGGCTCACAACCGTCTGCAGTGCCAGAACT
ATTTCGGAAGCTATTGGTATGGGGTCAACCGTTTCGTGTGGGCTCGCTCCGTGTCCGCCC
TTGCCGATTATCTTCGCCTCGAAAAATCCTGCTCCCGCCAGGAACGGCCCCTCGCGGATT
CCAATGACTCCGCTCGGCAGGTCCATCCACACGTGGAAGCCAAAGATTGCGTCAACGCCT
TTAAGGGCGCCCCCTTCAATCATCTTTAAAGCCCCGTTTCCACCTTCCTCCGCCGGCTGG
AACACGAGCCTGACCCTGCCGTTGAACTCGTCAATGTGCTCGGCGATTATCTTTCCCGCT
CCGAGGAGCATGGCCGTGTGGGCGTCGTGACCGCAGGCGTGCATCTTCCCTGGAACGCGG
GACTTGTAGGGAACATCGTTCTCCTCCTGAACAGGCAGTGCGTCCATATCGGCGCGTAAC
GCTATGGTCTTCTCGCCCTCGCCGATGTCGGCTATGATTCCCGTCCCAACGCGTTTTATC
CTGTATCCCCACTCGCGAAGGTGCTCCTCAACAATCTTTGAGGTTCTCTCCTCCTCGTAC
TTGAGTTCCGGCCACATGTGGAAGTCTCTTCTCCACGCTATTATCTGGTCCTTAATTCTC
TCGGCTTCCTTGACGGGGTCCATTCCAATCACCGTTTCATCGTTGGTAGAGCTACATATT
AACTTTTCGATGGGCATCTAAAAGGATTCCCGACCGCAAAATTTATAAACCCACCTAGAA
AGGAGATAACGGCGTCGTCAGGTGGGCCGGTAGCTCAGCCTGGTATGAGCGCCGCCTTGG
CAAGGCGGAGGCCCCGGGTTCAAATCCCGGCCGGTCCACCAACATTTGGGCTGGGCCCGT
GGTCTAGACTGGTTATGACGCCACCCTGACAAGGTGGAGGTCCGGGGTTCGAATCCCCGC
GGGCCCACCAGTTACAAACTTCGCCTGCGCGAAGTTTGACCAAGGTTCGTAGCTCCTTTT
GGAAAGCGATATTCCGGATGATTTTCTCATTGACTTGTCGTCTTGAGTGTGAGAACCTCC
CAATTGCTCCTTTTGCAGAGGTTTACTTTTAGAATCGACGCCCGAAGGGCGTCAAAGGAA
AATAAACCCTTTGAAAGGGTTGTTTTGGGTGATTCTCTCTTAGAAAGCTCGATTTTCCCA
ATAAAATCCCCCTTCCCTTGAGCCCTTGAGCGAGGAGCTACTAACTTTTGGTGAAGCTTT
TCCCAAAAGCTTCAGCGCTGGCGGAAAAGTAGGTGCTTTTTTGAAATTCGGCAACTGTGA
GAGAGTTTCTTTTTGACTTGCTCTTTCAAGAGTGTTTCATTTCCCAAACGGCGTCCAAAG
GACGCCAAAAATAAGTTGAAACTGTTTCACTGGGCCCCTTTAATGTTAAACTTGTGTTGA
AGTTCCCACTTTGAGAGTGCACGACTGACTTCTTGCTCTTTGGTAAGAATGGCGTTCTTT
TCGCCAGCCTTTCTTAAAGGCTGTACAAAAGCTTTAGCGCAAGGTTTATTAAGAACGAAA
AAGCTCGATGTCCGTAGTTATGCAAAGGTTTATAAAACGTCCCCGGAAACACTTTCCAGT
CTTCGAGAATGCTTAACTTTGGGGTGATGCTCATGGGAAGGACTGTTAAGGTCGGTTCAG
CCGGAAGGTTCGGTCCAAGGTACGGTCTCAAGATTAGAAGAAGGGTCGCGGCCGTTGAGG
CCAAGATGAAGCAGAAGCACGTTTGTCCCGTCTGCGGAAGGAAGGCCGTCAGGAGGATTA
GCACCGGCATATGGCAGTGCCAGAAGTGCGGTGCCACCTTCGCCGGCGGTGCCTACCTGC
CGACCACTCCGGCAGGAAAGGTCGCGAAGCGCGTTGTCGCTTCCAAGGCCTGATTCTTTT
CCTTTGAGGTGATTCCTATGGTAGTTGCCATCTACCGCTGTGCCAAGTGCGGTAAGGAGG
TCGAGCTCGACCTCGCCACGACCAGAGAGGTCCGCTGTCCCTACTGCGGAAGCAAGATAC
TCTACAAGCCCCGCCCGAGGGTCGCGAGAAGGGTTAAGGCCATCTGAGCCTTTTCTTTCG
AAAGGCTTTTATCAACCAAACCCAAACGAGTGGTTGCCATGATGCTGATAACGACTTCCC
ACAGACCGACGAGGAGGACGAGAAGCTTCGGCCACGACCTGGAGAAGGTCTTCCCCAACT
CGCTCTACCTGACAAGGGGAAAGAAGACGATTCAAGATTTGCTCATGGAGGCCTACGACA
GGAACTACGAGAGGCTCTTGATAATCAACGTCTGGAAGGGCAACCCGCTCAAGATGACCT
TCATCAAGGTTGACCCCGACGACTGGGGCTACCTTGGCTACCTCTACCTCCACGGCATCA
AACTTCAGCGTGAAATCGGTTTCAGAAACCTGAGGCCAATCCGCGAGGAGATGCCCTTCG
TCGTAACCACTGCCAAGCGCGTTGGAATAGACCACACAGCCTTCGCCCAGGCCTTTGCCG
AGCTCACCGGCGGAAAATTTGTGCCGAGGGGTAACAAGAGCCTCCAGACGATAGCGGACA
AGAACAACACCGATGTAATCGGCGTAATCGAGAACTACCCAAGGGGAATGGCCGTCAACT
TCTACCGCTTTGACGTTACAAAAGACAGGCCCGTCGGGCCGTTAATCCTCGTGAAAATCT
GGATTATGGAGGACGGGCGGAGATGGGACTACAAGGAGGCGCTGGGTCTGAAGAGGTCTG
GCCAATCGAGGGAGTGATTGAGCTTGCCTTTCCCGACGAGGAAACGGCCAGGGTTGTCTA
CGAGAGCGTTCTCTACGAGCACAAGACAGTCCCCTACAGGCGGAGCAGGATTGATTTCCT
TCTCGACGGAAGGAAAATCGTAATCCGCTTTTTGGCCAAAGACAACTCGGCCTTACGGGG
AACGCTGAACTCCTATTTGAGATGGATTAAGGTCGCAATGGATTCTCTGGAAGTTTAGCC
TAAACTATTTAAAGCCCCGCCCTTATTCTAACCCGGCATCACGATTACGGAGGTGTTGTC
ATGCAGGGTATTCCGCCGCAGGTTCAGTCCATGCTGGCCCAGCTTGAGAGCTACCAGCAG
CAACTTCAGCTTCTCGTCCAGCAGAAGCAGAAGGTCCAGCTCGAACTCAACGAGGCCAAG
AAGGCCCTTGAGGAGATTGAGAAGCTCCCCGACGACGCGGTCGTCTACAAGACCGTTGGG
ACGCTCATCGTCAAGACCGACAAGGCCAAGGCCGTCGAGGAGCTCAAGGAGAAGGTAGAA
ACTCTCGAAGTCCGCCTCAGTGCCCTTGAGAGGCAGGAGAAGAAGCTCAATGAGAAGCTC
AAAGAGCTTACAGCCAAGATACAGAGCTCGCTCCGCCCGACGGCGGGCTGATTTCCCTTT
TCTCCTCCGGTGGTGGGCATGGAGCAGAGGGGCGTTATTAACATCGGCCTTCCAGAGCTG
AGCGAGGAGGAGATAATAGAAATAGGAGAGCTGGCGCAGAGGGTCATAATAAAGCACGTC
TTCGACGCCCTCAACAGGAGCGACGTCAAGGACATCGAGGTGACCACGAGGATAAACCGG
GACGAGACACTCAACCTCGAAATCGAGGTCTATATTGAAGTGCCTGTCTTCGTCAAGGTG
GACGTCGAGAGGCTGATTGACGAGGCCCTTGAGAAGGCCTACGAAGCGGTTGAGAGAAAG
CTGAGGGAGATTGCTAATGAAGGGAAAGCTCAAGCTTAAGCGCTTCCTCCAGCGCTCGCG
TGACAAATCCTATCTCCTCCTCTGCCATCACAACGCCGACCCCGATTCCCTCGGCTCGGC
GATAGCCTTTGCCCGCTACCTCAGGTTTACCGGCGTTGAGAGGGTCAGGATAGGCGTTGC
CCAGAGCGTTTCCTCCTACGCGAAGAGGCTTTTGACGCTCTCGCCCGTTCCAGTTGAGAA
AAACCCGGCCGTTGAGGAAGACGTTGTCGTAATTTTCGACACTTCCTCCCTCGAACAGCT
CGAACCGATTGAGATTCCGAAGGGGAAGACGGTAATCCTGATTGACCATCACGTCGAGAA
GGAGAGGCCGATTAAGGCAGACATAGCGGTCGTTGACTCCTCAAGGACATCAACAGCTGA
AATCGTGTGGGAGCTGTTCAAGTACCTCGGCTTTGCCGACGAGGAAAGTGCGAGGGCCCT
TTTGGCAGGAATCGTTACCGACACGGCCAACTTCCGCTTCGCGAACGCGAAGACCTTCAA
AGCGGTGAGCGAGATTTTAGAGAGGTTTCCGCTCCAGATGGGGGAGATATTTTCCCTCGT
TGCCCCTGCCAGCGACGAAAACACCGACAACGCCCGGAGGATGGCCGTCCTCAAGGCCTG
CCAGAGGCTCGAAATCAGAAAGTTTAGGAAGTACATCATCGCCGTCTCGAAGGTCTCAGC
CTACGAGTCCTACGCCTGCAAGGTCTTCCTCCAGCTTGGGGCCGACATCGCGATAGTCGG
GAGCGAGAAGAAGGGCGTCAGGATTTCCGCGAGGGCCAAGGAGAGTCTCGTTAAGAAGGG
CCTCCACCTCGGAAAAATCATGGAGAAGGTGGGGCCCGTCATTGAAGGCTCTGGCGGTGG
CCACGCCGGGGCCGCAGGAGCGAACGGAAAGGCCAACCTTGATAAAGCCATAAAGCTAAT
CCTCAGGGAGATTGAGAACTTCCTCAGGGAGAACGGGTGATTGAGATGGCGAAGTGCCCG
CTGTGCGGAAAGCCCCTCGACTGGGGGGAGCTGGTTGAGCAGATGCTGAGCATTGAGAAC
GCCGAGGAAACGCTGAAGGACCGCGAAAAGTTTATCGGGGCCGTCGAGGGCTTTGCCTTC
AAGTGCCCCCACTGCGGTGAGGAGTTCTACGGCAAGTATTTGCCGAGGGATGAAGCGGAG
AAGGTCTTTGAGCTCCTCAACGAGTTTAAGGGTTCGATAGACTGGGAGAACAAGCGCGTC
CGCCTCAGGCTGAACAGCCTCTTAGCTCTGGACAAGATGCTCGAGAACTGGGACAAGAAG
ATGAAGGGGTAACCCTTTTTAGGTTTTGGCACTATTTCAATAGTCCGGTGGTTTCTGTGG
AATCGGTGAAGGAGAGGCTCAACGCCGGTGACTTCAAGGGCGCCCTTGAGCGGGCGAAGT
CCTTAGACGACCCTCTGCAGAGGATTTTAGCGCTCAGCCTGGTCATGACAGAGTTCCCGC
GCGAGGAGGTTCTCTCCGAGATGCTCGAAGCGGTTGAGAGGGTCACAGGCACCTACGAGA
GGGCAATAGCGTATTCACTCGTTGGCAGAGCTTTTTACATCCTCGACCGCGAGAAAGGCG
GTTCCTTCTACTTCGAGCGGGCGGTGAGCCTTGCGAAGTCCCTCCCATCGCCGAGGCTCA
GGGGGGAGGCTTTGGCGGGAATCGCGAGGAACCTCGTTTTAGCGGACCGATACGGCGATG
CCTACATCCTCTTCAGCGAGGCCGTTGATGAAATCCAGCGCGCGAGGGGGTTGAGTTCAA
GGGCCCTTGAAACGCTCCGCAGGGTCGCGAGGCTCATCGAGAAGAGCGCCGACGAGATTC
CCAACGAGAAGGCCTTAGCATTTTACCGGCTCGCCCGCGACATCTACGACTCCCTCTTCT
TCAAGCTTCAGGCCAAGCACCTCTCAGACAAGATTGCGCTCATCGAAGACGTTCTCAAGC
ACGGCAGGGCCGTCGTCACCGAGCTGATAGAGAAGGGCGACGTCGAGAGGGCCATCGAGG
TTATGCGCTTCCTCCCGCTTGAAGACAGGGCCGTTGAGATGCTCCACCTGAGCTACTGGC
TCTTCCTCCACGAGAGGCCCTACCTTGCGAGAAAGGTCTTCAACGATGCCCTTGACCTGA
TTCTCGTCGGAAAGTTCCAGCCGAGGGACGGCGAGATTTTCTCGATAGCCCGGAAGATGC
TCAAAATCGGCCGTCTCGAAGAACCCCTAATCCTGGCCGGCGTCATCAGGGACGTGGGGC
TGTCATCGGAGCTCCTCGGCGAAGTTGCACTCGCCTACTCCCGGAAGGACCCGGCGAGGG
CGCGCTCGATAGCCGAGGGGATACGGGACGAAAGCGTTAAGAGACGGGTTTTGAATGCCC
TCGAAGGTGGTGAAGATGTGGGACACAAGCAAGGACTACCGCTTACTGGTGGCGGAGAAG
GCGATAGAGCTCTTCCTGAAGACGGTTGAGGGGGCGAAGTTCAAGGGTCACTGGGACAAG
AAGAAAGCGATAAAGCTCGGCAAGGAGATGCTCCCGGAGATACAGGCGATGCGCTACAGC
TACATAGAGCCGAACGAGCTAATCGAGACCCCCCAGATGAAGGCCCTGAAGGAGAAGGCC
CTCGGAATAATCGAGGCCCTTGGCGGGGAGGACTGGCACCACAAGTTCATAAGCAACGCC
TCAAAGGACGAGCGCGAGAAGGTTGAGGAGCAGGTTGCGAAGATTCGCTTCTTCCTGAAC
ACGATACTCGGCCTCGACAAAAGGCTCGCCCTCGGAAAGATAAACGACCCGGTCATAGCG
GTCGACATCAAGGTCGGGGAGGTTATGAGCGTCGCCAAGCACCCCAACGCCGACAGGCTT
TTGGTTACGAACGTCAACATCGGTGACAGGGCGATAACTGTAGTCACCAACGACCTCACC
GTTAAGGAAGGAAACCGCGTGGCGGTCGCTTTGCTCCCGCCGGCCAACTTCAGGGGAATA
GTCAGCGAGGGCATGTTCCTCGGCGCTGGAGAGGGTGTTCTCAAAGATGTCAAGGGCGAA
ATCGGCGGTCTGCCCAAGGGCATTCCGCTGGAGGCCTTAAACGAGACGAGGAACTTGGTC
GAGGCGTTTTTGAAAGGATGACCTCTTACTATACCCTTTTGTCGCTTTTCAACTCTCCTT
AAGTTGCCCGAAGAAAAGTTATAAACGTTTATCCCCAAACATAATAACGGTGACTGGACG
TGGGGTGGAGCAGGCTCGTTCCCGTGGTTATCCTTGTCGCCCTCATAGCTGGCACGCTGG
TGGCCTTGGGAGGCCTGCCGTCTGACGGGGAGGATTCTCAGGGGCTTTCCTCTTTCTGTC
CATCTACGCCCACCGCGAGGGTTGCCTCCTTTGACTGGGGATTCATAGCCCTTGAAAACG
CCAGCGAGGTTAGAAACGTTCCCTTCGTGAAGTTCAGCGTTGACCCGTACGGCAGAACGA
ACGTGAGCACAGGCAACGTGACGGCAAAAGTCCAGGTCATGGTTTTAATGGCCTGCAGTT
ACGATGGAAAACTCCTCTGGAACCTCACGCTTTCGGGCTACGCCTGGGCCTACGATGGTG
GAAAATATGGCGTTAAAGCAAACGGAACGGCCCTTCCTGCCCTCCTTGTGGCGAATACGA
GCGACTACCTCTACGTTCTCGTTTATCAAACCACGCCGAGGTCTTATTCTGAATTTAGAA
ACTACGTGTCAATCAACGACTACTTCTACGTTCTCGGCAGAAACGGAACTGTTAGAGAGT
TCGACCTTGGGCGGGGCTTCGTTCCCATCAGGAACACGTTCCTCGTTTCCAACGGTAGCT
ACGTGCTGATGGGCTTTGAAAGGCCTCAGCCGGATGGTTCTCCAATGTCCGGCTACGTCA
TGATTCTAAACGGAACTAAGGTTGTCTGGAGCAGACTCTTCCAGATGAACGACCCGAGCT
GTCTCTGCTACGTCATTCCCGGCTGGGGCAGGATTGACAGAAACGGGTGTGCAGTTTTCG
GCCTCTACGACGGCGAGGGGAGGTACTGCAACGGGGAGTTCACGTACGTAGCCAACACGA
CGGGGTGAATCGAGGAAAGACCGGAGATGCCGTCCTTGCGGTTCTCTGGGGTGTTCTTTT
TCCGTCCATTCTCCCTCCGAAGCTTATCCGTTGTTGAGGCGCCAGCGTTGAGTGGAGCTC
CCTTAGAAGTGTCATTAGGTGCGAAATAAAAATGAGACAAGAAAAGGCCTTCACTCTACG
CCCATTCTCTTCCTCACAACTTCCAAAGCCCTCTCGGCATCGCTCTTGAACTCCGGATAG
CCAAGCTCCTCCATAGTTTCCGGCAGCGGAACGCCGAGCTCCTCGTGCCAGCCCCTGAGC
CTGTAGAACTCCTTACGAGCTTCAAGAAAGTCGTTGTAGTCTATGAAGGCCGCATTCCCC
TTGGCCGGCCCGTCCGGCTCAGGTTCCCACCAGCGCGGTGGAATCGTGTCGTCGAGCGGA
GGCGTCACCCAGTCGAGGGCGTCGTGTATGCGCGCGATGCTCTCAACAGCCTGGGCAATT
TTCCTTAGCCTCTTGACCGTCCACTCCTCGCCAGTCGCGAGCGAGTAGAACCTCGCCAGG
TCTTCCATCTTGTAGGACACGAACTTGCACGTTCCAAGCATGTCGGTGATGTAGCTCTCG
TCCCTGCCCTCTATGAGCGAAGGCACGAGCTCTTTAGCGGGTCCCTGGTTCGGTAGCTGA
TGGGGTCTCGGCCAGCCCCTCAGGTGAGACGCTCCGACGTCAGCTGTGGCGTAGCTGAGG
GCGTAGGTTCTCCTTCCGCGCGGGTCCCAGGCGGGGCTTTCCATGCCCTTCACGTGCACG
GCGAACTCGCAACCTCTACCGAGCCTCTCGCAGGCTCTCTTTACGCCATCGGCGAGAATC
GCCCCGATGCCCTTCTTCTCTGCCATCAGCTTGATGAGCTTTTCCTCGGCCTCCTCGTCG
CCGAAGCCCCTGACCGGGAACCCTATCTCCTCCTCGCTTATGAGGCCCCTCTCGACCAGC
TCAAAGAACCAGCCTATCGTCGCTCCCGTCGCTATGCTGTCGAGGCCGAGGTTGTTGACG
AGCCAGTTGAAGTAGGCAACGGCCGGGAAGTTGAAGACGCCCGTTGCCGCTCCAAGCATC
GCGATGCTCTCGTACTCGGGCTTGACGCGGATTTTCCTGCCCTTGTATTCGACCTCTACA
TACCTGGCGCACTTAATCGGACAGCTCTTGCCGTGGACGAACCACTCCGGCTCTACCTCG
TACTTCTTGACCTCGTCCCCGCCCAGCTTCTCCGCCAGCTCCTCCGGAATGTAGGGCCTT
GAGAAGTTGTAGGCCGGGCTCATTCCGAGGGAGGCCGAGCTTCTCAGCGCATCGCTCGTT
CCGTAGTTTCTGCTGTGCTCATACTTCGGGTCGGTCGCGAAGTGGTCGTAGAACTCCTGC
CAAAGCCTCTGGAACTCCTCCGGGCTGGCAACAGGTGGCTTCTCCCCCGGCTCAACCACA
ACGGCCTTAACCTTCTTGCTCCCGAGGACTGCCCCGAGACCGCCCCTTCCGCTCGCGCGC
TCGGTGTCGTAAATCACGTTGGCAATCCTGCTGAGCCTCTCGCCGGCCGGGCCAATTAAA
GCTAGGCTCGCCTTCGGGTGCTCCTTCCAGAGTTCTTTAGCGACCTCGTAGTTGCCCCTG
CCCCAGAGGTGCTTTGCATCTCTGATTTCCACCTCCCCATCGTGGACGTAGAGGTAAACC
GGCTCCTCGGCCTTCCCCTCGATGATTATCGCGTCGAAGTGCCCCTTGAGCTTGGGTCCG
AAGGCGTCTCCACCGCTTGAATCGCTGATTAGCCTCGTCTCGGGGCTCTTGCTAACGGCT
ATGACCTTGCTCGAACCCGGAATCAGGCCGGTTAATCCACCGGTGGCGAAGACGAACTTG
TTGGCCGGGCTGAGCGGGTCGGTTCCCGGCGGGACCTCCCGGTAAATCAGGTAGTAGCCG
AGGCCCTTTCCGCCGACGAACTTCCTTATCACCTCATCGGGAAGTTCCTCGTAGGTGACC
TTTCCCTCAGTCAGGTTCACTCTCGCTATCCTGTTCTTGTATCCATACATCAAACACACC
TCCGGGCTTTCTCCCTATCTTCCCTACTCAATCTCCAGCTCATAGCGCCGGCGTTCTCTT
CCACGTGCTCCTTCCTGCCGGCTTTGGGAATCGCAACAACATTCTCCTCCCATATCAGGT
AGTTTAGCGCGACCTGGGCCGATGTTTTTCCGTATTTTCTCCCAATCTCGGCCAGGCATG
GGTTCCTCGCGAGGGAACCCTTCTCCAGCGGGGTGTAAGCTATCAGCGCAATCTTTTCCT
TCTTCATGTAGTCGAGAAGTCCACTCGTTTCGGGCCAGCGGTCGCGGAGGGAGTACTTTA
CCTCGTTGGCAACGATTTCGTACTTCCTCATTGCCTCCTGAGAGCGTTTCAGAAGCTCCA
AGTCGAAGTTGCTGACGCCGATGTATCTTACGACCCCTTCATCAACCAGCTCCTCAAGGG
CGTGGAGGGTCTCCTCTATCCTTCGCCACTCGGTTCCGGGCCAGTGGAGGAGGTGCAGGT
CAATGTATGTGCCGAGCCTCTTAGCGCTCGCCCTTACCGCTTTCTTCGTCCTCTCGTAGC
CGAAGTTCGTGGGCCAGACCTTGCTGATGATGAAGAGTTCATCCCTGTCAAAGCCCTCGA
TGGCCCGTCCAACCAGCTCTTCAGAGTGGCCGGCACCGTAGAACTCGGCGGTATCTATGA
GGTTAATCCCGAGTTCGAGGCCGTAGCGGAGAACCTCAACGCTCTCCTCGTCCCGCGAGT
AGTCGGGGCTCTCGTAGCCACCGATTCCCCAGGTGCCGAGGCCTATGGCGGTCACCCTAT
CCGAACCGATGACCTTAGGGTCTCGAAGAGCACCCACGCTATCACCTAATAAAATAGAAG
CGTTTAACCCTTTTAAGGTTTCCGTTTGAACGCTAAAATCTATGTCACAAAGTTGTGGAA
TCAGACCTCTTCGAGCTTCTTCCTGACTTCCTCGGTGTTCCTCCTGGTTTCCTCAAGGGC
GTTCTTCAGCTTCTCCAGCTCGACCTTGAACTCGTTCAGGGTCTTGTTTACCTGGTAGAA
CGCGAATATGAGCACGACGAGGATAATCAGACCGAGGATTATGCTTATCCATCCGCTTGG
GGTCGACATATGCTCACCTCCCCAGGGCATTTTCATCCCTCCAGGTTCTTTACCACGTCG
TTGTCTATGACGAGCTTGAAGGGCCTGGCCCGGTAGTACTTCTTGGCCCTCGGGTCATCT
GGCTCAAGGCGGAGCTCGCTCTCGACGAGTCCTGCCTTCTCAAGCTTTTTGAGGTGGAGA
TACAGGAGTTGCCTCGATATTCCAAGGGTCTTGGCGAGTTCGTAAACGTACCACTCCTTT
TCACAGAGTAGCTTAAGTATCTTAACCCTGACTGGGTTGGAGAGTGCATCGCATACCTTT
GCCAGCTCCTCGACGCTCTGGACCATGGTCAACACCGCTGATTGGGCCTGGAGGGGATAG
GAAAAGAAGAGATAAAAGCTTTCCGCTCAGCCCACTATACTTTTGTATTCCTCTTCACTC
AACACCTGGGGCGTGTAGGTGACGCCATACCTGTTCTGAAGCAACCTGGTGAACGCCCTC
AGGTGGTTTTCACTTCCGCTCCTCAGGCTCTCGAACACCGCTTTTATGTCCTCGTTGTCC
GTCCTCTTGAGCCACTCGTCCAGGTCCTTGATGTCAATCTCCTCTATGAGCGCCCCCACT
TTGAGCGCCTCAACCTCGCTTTCGCTTCCCTGGGCAACGAGCTTTTCATAGAGTTCCTGC
ATCTCCGTGCTGTTGAACTCGCCAACTCCCATTCCTGCAACCGGGTCGGTCAGGTTGTAT
TTCTTGATGAGCTCAAGCACCATGTCCATGTGGGTCTGTTCGCTTCTTGCTATGTTGTTG
AATATCGGAAGGCCTGTCTCGTTGTAGAGTGTGAGATAGACGTCCCTCGCGAGCTTTTCT
TCCTCCCTCATGTAGAGGATTGCCTCAATCTCGTCCTGGCTCAGGTTTTGAGCAGGATAC
GCGGAGACGTTTACCATCGTTCCCTCTGGACTCGCTCCGGCACCGTAGCCTTTATCCTCC
GGAGGTCCCATCGTGCCGGAACTTGTCGTTGTGCTCGTATCCGTGCTCGTTATACATCCG
GCCCCAACCGTGGCCAGGAGGAGCAGGGCAACGAGCAGGAAGCTCATCTTTTTCATCCAC
TCTCACCCCGGAGTTCGGTTATAATCTCCTCCAGCATGGCCTTGAACTCCTCCCTGTCCA
GGTCGTACTTGTACTCAATCTCAACCAGCTTCTCGTCAGGGGTCGCCTCTATCCCCTTCT
CCTTCAGCTTCTCTATCAGTGCGTCCGTCGAGACGTTGAACTCGTTGGCGAGCTCCTGGA
CGGTGTAGTACTTCATCATGGTTCCCGTTATGTAGACCGTTGAGTTGGTTGACTCCTCGT
AGTAGGAGTCTGAGGTTGTGTCGCCCTCCTCGCTACCAACGTAGGCCGAAAAGGCCTGGT
ATCCTCCCGCGAGGAGCAGGAGGGGTATTATCAGTCCCGCGATGACCTTTACCTTGGAGC
TCTTGAAAGCGGACTTCAGCATGACCCACATGCTCCTGAAGCCAACGGCCAGGTGGACTG
CCACGAGACCAATCATGACGAAGCCAAGGTAGGTGTGAACGTTGGTCAGCGTGTCCTTGT
CCATTCCAAGGAACGTCCACCCAATGCTGTCCGCTATCCTTCCGCTGGGCGCCAGGTACA
GGCCTATTCCCGTTATCGCTATCGCTACGAAGACTATCAGGAGGAGCAGGTCAACGACTC
CCCTGAGGAGTGCGGAGGCCCTCATTGGACCACCTCCGGTGGGCATTTTCCTATACAGAG
CATCTTTTTCACCTCATCAACGCGTATATTATGAGCCCTATCACGATGAAGGGCAGGAGC
AGGAAAGCCAGCTTGGCGAATATTATCAGCAGGGCAAAGGGGAGGAAGGGCCAGCCGAAG
CCAAATCCCCTCCTCCCGTGCATTGGACCCATTACCGGGCCGAATCCCCTCGGCATTTTC
ACCACCAAATCACGCCGTCTGCTTTAACTCTCGACGAAAAGAAATGAAAGGCTTCAGATG
CCGAACCTTCCAAGGAATCCCCTCATCCACTTCCAGGCGTGGGCGAAGGCGTTGGTGATG
GTGTTGGTTATACCGCCGTCCTGGGCGGCCTTCATCTGACCACCCATGGCGCCGTGGCCG
TGGCCCATACCGCCCATACCGCCCATTCCGTGGGCCGGTGCGGAGCTTAGTATCTCGTCA
ACCTGGTCCTGCGGAAGCACCTGGGCGGTGTAGTTCACGCCCATCGCCTCGAGCTGGCCG
ACGAAGGCCCTGAGGTGGTTCTCACTGCCGGCCATGAGGTTGCTGTAGACGGTCTTGATG
TCATCGTTGTCGGTCTTGGCAATCCAGTCCTCGAGGTCCTTTATGTCGGTCTCCTCGATG
AGGGCACCGACCTTAAGGGCGTCCTCGGTGCTCTGGCTTCCCATCTGGACGAGCTGGTCG
TAGAGCGCCTGAAGCTCCTCGTTCTGGAAGACTCCTACCTGGTTGAGCGTGTCCGGGGCG
GTCAGGTTGTACTTCTCTATGAGGCCGAGCACCATGTCCATATGGGTCTGCTCGCTCTGG
GCTATGTTGTTGAATATCGGAAGGCCGGTCTCGTTGTAGAGCGTCAGGTAAACGTCCCTG
GCAAGCTTCTCCTCTTCAACCATGTAGAGCAGGCCGTTAATCTCGTCCTCGCTCAGGGGT
GCGTAGTAAGTGGTTAGCGTGCCCTTGAGCATGGGTGCCGTCTGGGTGCTCTGGCTCGCG
TAGGGGTTGGGTCCCGGCTGACCGCGCCACGCCGCGACTCCTCCCAGGGTCATTCCTATT
AACAGGGCAATCAGCCCCAATCCAAACCACATCTTTCTCATGTTCTCAACCTCCTCCATG
TGTAACTTCAATGTTACATATGCACGGATGGTTTATAAAGTTTGCGGTTATTGAGAAAGG
TAACTGGGGGACCAAAAGGGAACCACTGAAAAAGTAGGGGAGACATTCTACTCAAGGAAT
CCGTCAGGAAAACCCAGTGATGGTGCAACGCAGTCTAAAAAGTTGAAATTTGGAGAAAAG
GATTAAGCTCCGAACTTCTCGGAGCGGTTCATGAGGTCCATCATTATCGGCACTATGTCG
TGGCCCCTTATCCTGCCGAGTCCGCCACGCATGCACTCGCGCTCGCCGAAGCTCTCGGTG
TGGTCTGGCCTGACGCCACCGCCGGCTATGAGAACCGGAACGGGGTCCCCGCTGTGGTTC
ATGACCTCGCATGGCGTGCTGTGGTCGCCGGTTATTGCTATGACCACGTCCTCGAGGTCA
ACGTGCTCGATGATGTAACCTATCATCCTGTCGGCCTTCTCAATCATCTCAGCCTTGAGC
TTCGGGTTGTTGTCGTGGCCGGCAGCATCGGTCGGCTTGAAGTGGAGGAACACGAAGTCG
TACTCCTTGAGCAGTTCGACGGTCTTCTTTGCTTTAGCCATCTCGTCGGTGTTGTACTCA
CCGGTTGCACCCTCCGGCGTGTAAACGTCGAAGCCTATCGCCCTCGCAACGCCCTTGACG
AGTGAGACCGCTATGACGGCTCCTGCCCTGACCTTCCACTGCTCGGTGAACTTCATCGGA
ATGTTCGGGTAGGTTCCGGCTCCCCTTATCAGGAGGTAATTGGCCGGGGGCTTGCCCTCC
TTCCTGCGCCTCTCGTTGATTGGGTGCTTCTCAAGAACCTCGTGGGCCTGCCTGACGAAC
TCCTCAAGGATTTCCGCGACCTTCTTGCTCTCCTCGTCCTCCCAGGTGAACCTGTGGGGG
GGCTTTCCAGCCTCGTGGGGGTCGTTCTCGCCGACACGGTAGCCCTTGGCCATACCCTTG
AGAACCAAGACCGCCCTGTGACCGGTGGCCCCAACGAAGATGAAGTCAACCGGGAGCTTC
ACCTTCTCCTGAATCGCCTTCGCGAGCTCGTGGGCTTCCTCGGTGCTTATCCTTCCCGCC
CTTCTGTCAACGATTATCCCGTTCTCGATTGTTGCGAAGTTAACCCTAAACGCCAAATCG
TCCTCATCCAAATCCAACCCGACGCCGAGGGCCTCAAGGAAGCCCCTTCCGCGGTAGACC
TTGTAGGGGTCGTAGCCGAAGATGCTCAAATGGGCCGTGTCGCTACCAGCTGGCTGGCCG
GGCTTTATCGGGTCCTGCTGGCCGAGGATTCCAAGTTTCGCAAGCTTGTCCATGTTCGGG
GTTTTCGCGTACTCCAGCGGGGTCTTTCCTCCAAACTCTTTAATCGGTCTGTCGCCGAGG
CCGTCGAGGATTATGAGAAGTCCCTTCCTCTTCTTCATACCTATCACCGGGGGTGATTAG
TCGGGCCGGTTAATAAGTTTGTTGGGCAACCTTTTAAACGGCTCCCGGGAAGGTGTTCAG
GGGGAGAAGAATGCTTGAGTTCGCAGTATGGACGCTCTCAATAGTCATCGGAATAGCGAT
TCTCGTGCTTGCAGGGGACAGGCTGTCCGATAAGATAATCGAGGTCGCGAGGAAGGCCGG
AATCTCGCCCCTCGTCATAAGCATTGTCCTCGTGAGCCTTTCAACCACGTTGCCGGAGAT
AACGACGAGTGCCCTCGCAAGCTACCAGGGCGTCAACGGAATAGCCCTTGGAAACGCCCT
CGGGAGCATATTCGCCAACATCGCCCTAATCCTAGGTCTCGCTTCGATGATTAGGCCCCT
GAAAGCGGGTAAATCGGCCTACGAGAACTCCCTCGTCATGCTCGCTTCCCTCGTCTTCCT
AATCCTCCTCTCCCTCGACGGCACCCTCAGCCGGCTCGACGGACTTCTACTCCTCCTTGC
CTACGCGGTTTACCTCCGCTGGCTCCTCAAGAAGCACGCGAGGAGCGAGGTCGACTGGGA
GCCAAGCGGAAACGTTACGGCCCTCGACTACGTTCTCCTAATCGTCCTCGGCCTCTTCCT
CGTCGGCGGTGCCGAGGCTGTAGTCTTCGGTGGCAAGAACATCGCCCAGGCCCTTGGAAT
CTCGGACTTCGTGATAGGGGCGACCGTCGTCGCAATCGGAACGTCCCTCCCCGAGATGAC
CAACGCCCTCTACGGGGCAATAAGGGAGCGCGGGAGCATAAGCGTCGGCAACATAATCGG
CGCCAACATAATGAACGCCCTCGTCGTCCTTGGAATAGCCTCCGTAATAAGGCCCATCCA
GACCGGGGCTTCCGTGCTGACAATCCTCCTCGTGCTCTTCGCCATGATTCCGATGATAGT
TTCGCTGAAGAGAACCGGCGGGATAGACAGGCGCGTCGGGGCGTACTTCCTCGTCCTCTA
CGTCGTCTACCTCGTCCTGATTTTCTCGGGCGTGGAACTGTAAGGTTTTTAAGTCCTCTC
CCTTTCTTCCTTCGGTGGTGAGAATGAAGGTCCTGTGGGCACCGTGGAGAATCGAGTACA
TACGCTCACCCAAGCACGATGGCTGTATCTTCTGCGACTTCCCGAAGGAGAACCGGGACA
AGGAGAGGCTAATCCTCTACCGCGGAAAGCACGCCTTCGTCATAATGAACAACTACCCAT
ACAACCCCGGCCACGTGATGGTCGCTCCCTACCGGCACGTCGCCAACTGGGAGGAGCTGA
CCGATGAGGAGTTGCTCGAAATTATGAAGCTCACCCAGCTCATGATTAGGGCGATAAAGA
AGGCCATGAACCCGGACGGCTTCAACCTCGGCGTGAACCTCGGCAGGGTTGCCGGTGCGG
GAATAGACAGCCACGTTCACCTTCACATAGTCCCGCGCTGGAACGGCGATACGAACTTCA
TGCCTGTAATAGCGGACACCAAGGTCATCCCCGAATCGCTTGAGGAGGCCTACGACGAGC
TCAAGAGGGCCATAGAGGAAGTCGAGAGGGAAGTTTGAGCTTCCATATGGATTCTCCTTC
TTCTGGCAAGCTTTTTATAGTTCCTCGTCCCCTCGTTTCTTGAGAACCCTTTGGTGGTGT
CTGAGTTGGAGCGGAAAAGCCTTCCCTCCAGGAAGCCCCCTGTAAAGAGGGGCGAGCGCT
ACAAGGTTCGGATTGAAGGCCTCGGGAAGGGCGGAGACGGCATCGCCCGGATTAAGGGCT
TCGTGATTTTTGTGCCGAACACCGAGGTTGGAGAAGAGGTTCAGATTGAGATAAAAAGTG
TGAAGGAACGCTTTGCCTTCGGGGAGGTCGTTGGCTGACCTCCCTCATATCTTCCTTGCC
CTAATCTTGAACTTCTTGTCGAGGGGAAGGCCCTCGAAGGGCTCGCTCCCGAGCTCTATG
ACCGGTATCTCGGCCTCGATTACGGACTCCTTCATACCGTGCCTGACCCGCAGCTCCCTC
AGCTTGCCGTCCTGAACCTTGACCGCGAGGTACGTTCCATCCTCCGCCTCTCCCTCTAAG
AGGAAGTCCTTACCGAACTCCATCGCGATTCTCTTGACGAGGGCAGGTGCGGTCTCCGGA
GTTATGTGCTCGACCTCTCCCTCACTTCCGTTGAACCTAACCACCGGGCATGCCATCGAG
GAGCAGAACTCCTTTATTGCCTCCGCTATGCCCTTTGCGAAGTTTTCGAGAGGTTTCCCC
ATAAAAGCCTCTCCAAAACCTGCCCAGCTGGCGGTTACCTTGAGCTTTCGCCCCTCCATC
TTGAACGTGACCGTCAGGATTCCCTTGTCCCCTCTGAAGGTGTAGATTGCCTCCTCCCTT
CCCATGCCGACGTCGAGCTCGAACTCGTAGCCGAAGTTGAAGATAAACCGCGGGACTTTG
AACCTGACCCGACCGTTCTGGAAGCTCTCGAAGTACGGGAAGAACGGCAGGGTCTTTTCG
GGCTCGCTGAGTATGACCTGGAGTGTCTCCCACCCGTACGGCAGTTCAACTTCAAAGCTC
TTCGACTTCACGTTTGTCCACCCCTTTTTAAATACGAAGAAAAGACAGTTGAAGGATTTT
TAAAACCTACGGAATATCACTCGCCGTTTGCAACTTTTTCCCACCTTTCTTTCGTCCTCT
TCCAGCAACCCGGTGGCATGAGTTCCCTCTCCGGGCAGTAGCCGAGCTGAATGCAGCGCG
GCCCGAGCTTTGCCCACCTTATAATCGGTCTGAGCTCGTCGTTTCTGGCAATCTCCTCCA
GCATCTTCCAGGCCACTTCGCGAATCTCCCATTGAGCCCTCTCGCAGAGCCTGAGGCCAA
AGAAGTGCTTCAGCTCGCGCAGGTTCATCGTTACCACTATCTTCGTCCGCACCGCCTGGG
GGAGAATGAAGCGCGCGTCCTCCTGATGAATTCCAGCTTTGTAGCTCTCCTCGTAGAGCT
CGATGGCTTCGCGCATCAGCTTTTTCCATTTTTCGTAAAGCTCCGGTTTCTCCTTGATGC
TCTCGGGGATTACAAAGGTCTCTTCAACATCATTTGGGTTTAGTTTTATGTATCTTTGTG
ACTGTTGGGTATAACTTGCTATTCTATGACGGACAAGTTGATGCGAACAAACACGAGAAC
AGCCCTCAATCGAGAACGTCAGGACCGCGTGTTCAAGTATTGACTCGTGGCCGTAGCCGA
GAACCCTCGGGAGGTGCATCTCAACATCCTTCTCGGTGGTTCGCTCGAAGGCCTCGCTCT
CCCATTCGTCCCAGTAGCTTATGAGGGCCGACCATGTGACGGTTTCAAGGGGCTTTTTCG
TATAATTGACGAGCCTGACCCTGATTCCACTCATGCCGAGAATCACCAACGGGCAAAGGT
GCTCCTCCTTATTAGGTTTGCTTTGACGCGGGGGAGTTAAAGGAGGGGTTTATTTTGGTG
CCTCTTCTCGCCAGTTTAAGTCTACGTTTAGAAAGGAAGGAACGAGATGACTTCAAATAA
TTTCAGGAAAACCGATGTTTTTCCGACGAAAGGGTTATTAAATTCAGGGAACAGCCTTAA
ACGGTGATGCACATGGTGGTTAGCCTTGCCGGAAGGGACGTTCTCTGCCTCCAGGACTTC
ACGAGGGAGGAGATTGAGACTATTCTCAAGACCGCCGAGATGATGAAGATTTGGAACAAG
ATTGGAAAGCCCCACCGCGTTCTCGAGGGCAAAACGCTCGCCATGATTTTCCAGAAGCCC
TCGACCAGGACAAGGATTTCCTTCGAGGTTGGAATCTACCAGCTCGGCGGCTACGGCCTC
TACCTCAACGCCAATGACCTTCAGCTCAGGCGTGGTGAGACCATCGCCGACACCGCGCGC
GTCCTCAGCAGGTACGTCGACGGAATAATGGCGAGGGTCTTTGACCACAAGGACGTTGAG
GACCTCGCCAAGTACGCGAGCGTCCCTGTCATCAACGGTCTGTCCGACTTCTCCCACCCG
TGCCAGGCCTTAGCTGACTACCAGACCATACTCGAGAAGAAGGGCAGGATTCAGGGCCTC
AAGATAGTCTACGTCGGTGACGGAAACAACGTTGCTCACTCACTTATGATAGCCGGAACC
AAGCTTGGAGCCCACGTCGTCGTTGCAACTCCCGAAGGCTACGAGCCCGACGAGAGGGTC
ATCAAGTGGGCCGAGCAGAACGCATCGGAGAGCGGTGGAAGCTTCGAGCTCCTCCACGAC
CCAGTTCAGGCCGTCAAGGACGCGGACGTCATTTACACCGACGTCTGGGCGAGCATGGGC
CAGGAAGCCGAGGCCGAGGAGAGAAGGAAGATATTCCAGCCGTTCCAGGTCAACAAGGAG
CTCGTCAAGCACGCCAAGCCCGACTACATCTTCATGCACTGCCTCCCCGCCCACAGGGGA
GAGGAAGTTACCGACGACGTCATAGACAGCCCGAACAGCGTCGTCTTCGACCAGGCCGAG
AACAGGCTCCACGCCCAGAAGGCCGTTATGGCCCTCGTCATGGGTGGAATAAAGGTTTGA
AGCCCTTTTCTCTCTTTGTCCCTCTATTGAACGGTTTTTGTCCGTTGTGAAAGCGGGCTT
TCGTAAATGGTGCAATCTATGAAAGTGAGCTTTCATAAAATGTGCAGTCTGTGAAAGTCT
TGTTTCACAAACGGGGAACCTTTTAAACCCTCCCCCCAACTCCCCACATGCTCGAAAAGC
TCTTCAGCCTCGGTTACTCCAAAACCTTCGCGGAGCGCTATTACGAGCTCTGGGGTGAGA
GGGCCTTAGCTATCGCCGAGGCCATGGAAAGGCCCCTGCCGAGGTGCTTCCGCGTAAACA
CCCTACGAATAGAGGTTCCTAAGCTCACCAAGCTCCTCAACAAGAAGGGCTTTCAGTTTA
AGAGGGTCCCCTGGGCGAGGGAGGGCTTCTGCCTGACGAGAGAACCCTTCTCAATTACCT
CCACGCCCGAGTATCTGAGCGGTCTCCTCTACATCCAGGAGGCCAGCTCGATGTATCCGC
CGGTTGCCCTCGAACCAAAGCCCGGTGAAACCGTTGCGGACATGGCCTCCGCCCCGGGCG
GAAAGACGAGCTATTTGGCCCAGCTGATGGAAAACGAGGGCATTATCTACGCCTTCGACG
TCGGTGAGGACAGGCTGAAGGAGACCCGCTTAAACCTCTCGCGCCTCGGCGTTACGAACA
CCGTTCTCTTCCACCGCTCTTCGCTCTACATAGACGAGCTCGGCGTTGAGTTTGACAAAA
TCCTCCTCGATGCACCGTGCACCGGCTCGGGGACGATACACAAGAACCCCGAGCGGAAAG
CTAACAGGACGATGGAAGATGTTAAGTTCTGCCAGAACCTCCAGATGAAAATGCTTGAGA
AGGCCTTGAGCGTCCTCAGGAAGGGCGGAATTCTGGTCTACTCCACCTGCTCGCTCGAGC
CGGAGGAGAACGAGTTCGTAATCCAGTGGGTTCTCGATAACTTTGACGTCGAGCTGCTTC
CCCTCCGCTACGGCGAACCTGCCTTAACGAAGCCCTTCGGAATCGAGCTGAGCGAGGAAA
TAAAGAAGGCGAGGCGCTTTTACCCCGACAGACACGGGACGAGCGGTTTCTTCGTCGCGA
AGCTCAGGAAGCTTTAGCCTTCTCCGCTTCTTCGCCCGTTTCCCCAAGGAGCCTCTCCTC
TATCTCGTGGAGCTTTTCCCTGACATCGTCGCTTAGCATCTTTTCCAGTTCCTCCCGCGC
CTTCTCGGCCAGCTCGAACTTTGAATTGAACTTTCCGAGCTTCACCCAGTCTATCTTTTT
GCCCTCGACGAAGACGTCTATGTCGCAGAGCCTCTTGTAGCCCCTGTATTCGAGCCCCTT
CAGCAGGAACTTCACGCGGAGCGGGTCTTCCCACGTCAGGAGCTTGAGCCTGTAAACTGG
GACTCTCATGAAGGGCCTCGGGTAGTCCCAGTCCCAGCCCTCGCCGACGATGAAGCCGAG
GTCGAGGTCCTCTATGACGAGCATGAGCCTCTCAATGTTCTCCTCGTAGCGCTTCGCCGT
GTCGTAGAGCTTTATCGTTATCTCGTTCCACTCGGGCAGGAGCTTGAGGAGAAGCAGGGG
AGTGTCCATGAGCAGTTCCCGATAAACGCTTAGAAAATCCTTTCTCACGAGGACTGCCCC
TTCCACGTCTTCTGGCCCTATCGGTGAGCTCAGCTTTTTTCTCGTCAGGCCTATTATGGT
GTCCATCGCCTCCCCCTCGTCGAGGGCGGTCCTTATGTCCATAACCTCCCCGCCGTACTT
CTCGGCTATCAGCCTGAGCCCCTCCTCGACCCTCTCCGGAACCCTGAGGAATATTATCGC
GCTCTCGACGTGAACCTTCTCGACGGGCAGGTTGGCGTTTATTATTCTGCTCAGAACCGC
CGGAGCGTGGCACCTTATGAGGAACGCACTCTCGGGGGGAATGGTCTCCTTCTTCCACTC
GTCCGTGACGAAAAGCACGGTCTCAAATTCACTGCTCTCCTTTATCGCGATGTCGGTTGG
AATCTTTTCGACGCCAAAAAGCTCCCCGATTGCTGATTCGAGGGCTTCTCTGTGTGGAGT
CCTCAGGAAGATAATTGAGGGCCCAAAGCGGAGCAATCTCATCACAACCCCCTCCTGAGC
CTGTAACCGCGAGCGGTGTCGGTTCCCACGGGGTAGTCCACCTTCACAACTCTCCCGCTC
GGCAGGAAGATGAAGTTGACGCCGAGAACAGCGTTCAACCCCTTCGAGATGACCTTGAAG
TTGTGGCCGTAGAGCTTGAAGTCTGCATCTTTATCGGCAACATCCCTCCAGCAGTGGCCG
AGGGCGAAGGTCCTCCCGCCAATCTCGACGACGCTTCCCGGCTCAACCAGGTTCTCCCCG
AAGAACTGCCTCAAGAGTTCTGGGTCGTCTTCGTTGCCCGGGACGATGTAAAGCTTGGCA
CCGGAGCCCTTGAGAACCCGCGCGAGCTTTCTCAGGCCGGCCTCGTAGGCTGGCTTCAGG
TCGGGCCTCCGTTCGAGCTTGACGTTGTCCACCAAGTCGCCGGTGTGGATTATCACATCC
GGCTGAAACTCCTCGATGAGGCCCTCGATGAACAGGTAAACGCTCTCCGGTGTGTCCCCT
ATGTGCATGACGAGGGTTTCATTGACCTTCTGCCTGAGCTTTCTAAGCTTTCTCCTCCTC
AGGAAGCCGAGCATCGGAAGCACTGTACATTGATTGGTGCTTGGTGTATATACGGTTTCC
GTCCCGCGAAGGTTATTAAAGGTTCCTGAGTAAAGCGAATCGGTGTCCAAAATGAAGGTT
CTCGTTCTCGGCGCCGGAAACGTTGGAAGGGCCATAGCGTGGGATTTGAGGGACGAGTTT
GACGTCCACGTCGCAGACTTAAGCGAGGAGAGGCTGAAGGCCGTCTCTGAGTTCGCCACG
TCGCTCAAGCTCGATGCTTCCCGCTTCGACAAGCTCGTCGAGGCAATGAAAGGATTTGAG
CTTGTTATTGGCGCACTGCCCGGTCGCTTCGGATATTCATCAATCAAAGCCGCGATAAAG
GCCGGCGTTGACATGGTGGACGTCTCATTTATGCCTGAAAACCCCTTTGAACTCCGTGAG
GAAGCTGAAAACGCACAGGTTACGGTGATATTCGATGCGGGCTTCGCCCCCGGGCTGAGC
CACATTCTGATGGGCAGAATTTGGAACGAGCTTGACGACATGAGCGAGGGGTACATCTAC
GTTGGAGGCCTTCCGAAGGAGCCGAAACCGCCACTTTATTACAGAATTACATGGTCACCT
AAGGATTTAATTGAAGAGTATACCCGGCCGGCGCGGGTTATACGGGACGGCGAAGTTAAG
GGGATAGACCCGCTCTCGGAGGTTAAGACCGTTGAAATAGAGGGCTTCACCTTCGAGGTT
TTTCTGAGCGACGGCCTGAGGAGCCTGCTTGAGAGCGTGAGGGTCGAGAGACTTGAGGAG
TGGACGCTCCGCTGGCCGGGACACCTTGAGAAGATGAAAGTTTTAAGGGAGCTTGGGTTC
TTCAAGGAGGAACACGTTGACAAGACGCTCGAGGTTATAACCCCGCTGATGACCTATGAG
AGTCCGGACTTCTCGATTATGAGGGTTATCGGAAGCGAGCCCGGAAGGACGATAAGCTAC
ACCCTCTACGATGAGGAGAGAGAATTCACCTCGATGGCGCGCGTAACGGGTTACACCGCC
TCCGCCATAGCGAGGCTCGTGGCAGAAGGTAGTTGCATCTTCGGCGTCATTCCGCCCGAG
ATTCTCGGCATGCGCATAGACACCTTCAGGAGAATTCTCGACGACCTTGAGGAGAGGGGA
ATAAGGCCGAGGAGGGAGGAGAATGCTTCACCTGGTGATAGCTGATTCCGAGCTTGAGCT
CGTGCCAAAATCGATAGTGGAGCATCCAGCCGTTGTGAACTACGCAAGGAGGAGGGGCAA
GAAGCCGGAGGAAGTGATACTTGACAGCAGTTACCACCACGCGGCGCTCAGGAAGCTCGA
AGACGGTGAGAGGCGCGGAAGACCGGACATAGTGCACATCTGCCTCCTCAACGCTCTGGA
GAGCATAGCCAACAAGGAGGGGAAGCTCCGCGTTTACGTCCACACGAGGAACGACGAGGT
GATATACATAAAGCCAGAGACGAGGCTTCCAAGGAACTACAACCGCTTCCTGGGCTTAAT
GGAGAGCCTCTTCAAGAACGGGGTCGTTCCAAAGGATTTAGCTCTACTCCGCATCGAGAA
GAAAACGCTGGGTGAGCTCGTGGAAGAAATAGGTCCCGACGGGGTCTTCGTGATGCACGA
GGAAGGGGAGCTAATGAAGCCGAGGGACTTCGGAAAGGTTCTGGCGGGGCTGGAGAAACC
GCTCGTAATCGTTGGCGGCTTCCCGCACGGGGACTTCAGGAGCTCCGTTGAGGGAAAAAA
GGTTAGCCTCTACCGCGAGCCCCTGATGGCGTGGACTATCGTTAACGAGGTGCTGGTCAA
TTTTGAAGCGTTCCTGAACTTTTGAACTTATTCCCATCCTTCTCCGCGTTCCCTATGCAC
AATGTTTTTATACAATCTATTACATCCCGCTTTGAACGTTCTAAAATATGGGGGTGCTTG
CAATGAGGAAGGTAAACGTGATGATGGCCCTGCTTATTACGGGCTATATCCTCGGTGTGT
GGAGCTTTCTAGTGGTTCCAAAGTACTACATGGTCTTTGGTCTCAAGGGATTCCTGATTT
CGCTGGTTCCGGCTGTCGTTGCGCTGTTCCTGGCATACAATGAGGCTCAAAGCACCAAGA
AGACAAGGTACCTCATCTACGAGCTCCTCTTCAAAGTTGCGAGGGTTCCGGCTGTTATAT
TCACGCTACTGATGTTCCTGCTTGTAATCCTTGGTGTCACCGCTTACGCCTCGGGCTGGG
GTCTTGTGTATCTCTTTGGAGGCAACACCGAGTACACGGTTCCCCTGGCCATTCTAACAA
TACTCCTCGCGGCACTTCTCCTCATGCTCGCTAAGGGCAGAACCCTTGAGTTCATATCTG
GAATATCAGTCCTCATGATTCTGTTCACCATTGTTTCAACACTCCTCATCAGGAGCAAGG
CCATGAGCGTCGTCACATCCGAGCAGGCGAAGTATTACATGAACCAGGCTGTTTCGAGCA
TAACCTCCTTCAGCCAGCCACTCACCTTTGAGGGCGTCATTATGCTCCTTGCTTCGGTTA
TTGTAGCCTTCGGTCTTGGTGCTGGAGTCTACTACGTTCTCGGCAGTTTTGCTCCCGAAG
ACCTTGATTTCAGGCGCGTTCTAATAGGGGTGTTCTTCCTTCAGATAGTCCTCAGCTTCG
CCGCCGCTTACACAATGGCGTACTCCCTCGGCCCCGCGTTCCAGGCCTTTGAGAAGAGTG
TTCACAACCCCAACCTTAGCGTCGAAGAGACCTACAAGATGTACTCCCAGTTCAGAGCCC
TTCAGGCCTACGCCACCAACAGCACGACCCCACTTCCGCAGTCAATCAAGGTGTTCTACT
TCATCCCGCAGATTATCAAGGGCAACGTTCCAGGTGCAAGCGCCATAACGCTCTTGCTCG
TCCTGTCGTTCTACTTCGCGGGTCTTACCACAATAATAGTCCTCCTTGAGATGGGAACCC
AGATGATCTCTGAGGTTATGCAGCTCGGCAGAACAAAGGGACTCGCTGGCGTTTCAATAG
TGGGCATATTGATTTCAATAGTTATGACACTGGGCTCTGCCAAGACCATGTTCTTCGCAG
TTCCCTTCAGCGTTGGTGCGATAATAGCGCTGATTGAAGCATATCCCGTGCTGAAGTCGG
ACCTGGCCTCTAAGAAGGGCATTGTTTCGATTTCAATGGCTTTCCTGGCATTTGTGGGCA
TCTCTACACTCTACTACGCATTCAAGAGTTCAAGCGATGCCGTTAAGCTCGGCGCGGTGC
TCGGACTCGTTCTCCTGGTGCCCCTCCTGATGAACGGGGTGCTCCTGAAGAGCCGCCGCT
GAGCTTTTTCAAAAATTTTTTAAACGCCTTCCCGAACTCAAACCAGAACGCTTACGGGAG
GTATGTGAGATGGGAGACAAGACCAAGGTTCAGGTCAGCAAGCTCAAGCCCGGAAGGTAC
ATAATTATCGACGGAGAGCCCTGCAGGATTGTGAACATAACCGTTTCTTCCCCTGGAAAG
CACGGTTCAGCCAAGGCCAGGATTGAGGCCGTTGGAATCTTCGACGGCAAGGTCAGGAGC
ATCGTCAAGCCGACCAGCGCTGAAGTTGACGTCCCTATTATCGACAAGCGCGTCGGCCAG
GTTATAGCGATAACCCCCGATACTGTTCAGATTATGGACATGGAGACCTACGAGCTCTAC
GACGTTCCCTTCGAGGGCGGCGTCGAGGACGAGGTCAAGGACCAGCTCAAAGAGGGCATC
ACCGTCGAGTACTGGGAGACCCTCGGCAGGATTCAGATTAAGAAGGTCAGGGGCGAGTGA
GCCCCTTTTCTTTGCACAACCTTTTAAAGCCCCTCTTCTCGAAAACTCTGGGGTGGGCCT
ATGGTTAACTTCAGCGAGCTGATTCTACGCAAGTTCAGGAACATCGCCGGGTCGCGCTAC
GAGGAGATAATGAAGGCCTATCAGGAGTTCTTCCTGACAGAGGAGGAGCTTCAGATTCCA
GTGATAACATCGATTCTCCTCGTCGTGGACCGGTTTTCCGGGAGGATTCCCAACGAGGTT
TTTGACGTTCTATCTGCTTACCCGGGTGCAAGGGTCGACGTGGTCTACCTGATAGACGAG
GGGCTGTTCGCGCTAATCCGCGAGACCTTAGGCGAGAGGGAGGCAAAGGCGTTCCGCGAA
AAGGAAGAGGCCCTAGGGAAGGAGATAATAAAACTGGCCGAAAGGGCCCTTTCTGAACTC
GGCATGGAGTACTCGGTGGGGATAACCTTCGCGGACAAGGTTGAGTTCGTTGAAAGGGAG
AGTGAAGAGAGGGATTTGCTAGTCATATCGAGGCACTTTGGCTCCGAGAGCGTGAAGACC
CATCGGGTCAGTCCGGTCGTTTTCAGAATCGTCCAGGGGATTAAGAAACCCGTAGTCGTT
TACTGAGGTGATAACATGAACGCCCAGGAGATTATAGCGCTCGCAGTGTTCCTCGGGGTT
TATGCCTTCATAATAACCGAGAGGATTCACAGAACAGTTGCCGCGATGGTCGGAGCGAGC
GTCATCCTGCTCGTCGGCATAGTGCCCTGGGAGAAGGTTCCCGAGTACCTTGACCTGGGG
ACGATTCTCCTCCTTGCCGGGATGATGGTCGTCGTGAACGTCTCCCGCGAGAGCGGGCTC
TTCGAGTACATTGCCATAAAGACGGCAAAGCTCTCAAAGGGCGACCCCATGAAGGTCCTC
CTGCTGTTCTCGGTCGTCACCGCGGTTGTGAGCGCTTTCCTTGACAACGTGACGACGGTT
CTCCTGCTAACCCCGATGCTCCTCTACATAACGAAGAGAATGAACGTCAACCCTGTTCCC
TTCCTGCTCGCCGAGATATTCGCGTCAAACATAGGCGGAACCGCGACGCTAATCGGCGAC
CCCCCGAACATAATGATTGGCTCCGCCGCGAAGCTCAGCTTCAACGAGTTCCTCACCAAC
ATGGGGCCGATAGCGGTCGTTGACCTGTTCGTGACTATAGCCATCGTCTACTTCGCGTAC
AGGAACTCGATTAAGGTCAGTCCGTCAAAGAGGGCGGAGATTGAGAGGCTGATAATGGGG
ATGGACGAGCGCGATGCAATACGTGACAGGGAGCTCTTCAGGAAGTCGGTGATAATAATC
CTCGCGATAGTTCTTGGCTTCTTCCTCCACGATACAATGGGGGTTGAGCCAGCGGTCATA
GCGCTCCTCGGCGCCTCAACGATGCTCCTCTGGAGCGGCTTCTCTCCCGAGGAGGCCCTA
GAAAAGGTCGAATGGGCGACGCTGTTCTTCTTCGGTGGGCTATTCCTCATAGTTGGTGGC
CTCGTCGAGACAGGCTTCATAGACGCGCTCGCCGAGAAGATTATAGGCATGATACACAGC
GAGGCACAGGCAATATTCGTAATCTCGTGGTTCTCGGCGATATCAAGTGCAATCGTTGAC
AACATCCCCCTCACTGCCACGATGATTCCGCTGATAAAGGCGATGGGTTCGAGCATGAAC
ACCTACCCCCTCTGGTGGGCGCTCTCACTCGGCGCGTGTCTCGGTGGAAACGGAACCGCT
ATCGGCGCGAGCGCCAACGTCGTGGTTATCGGTATAGCTCACAGGGAAGGTGTCAGGATA
ACCTTCGGCGAGTTCCTGAAGGTCGGCGCGGTGATAATGTTCTCGACCGTCGCGGTCGGG
AGTCTGATGCTCTGGGTTAGGTACGGACTGTGAGGTGATATCATGAGAATACTCGTACTC
GTTGACGGCTCGAAGTGGAGCCAGAAGGCGGCGCTCCATGCCTTTGCCGTTGCGAAGAGC
AAGAAGGCCAAGGTGGTTCTGTTCTCGGTTCTCGACAGGAGGGAAGCCCGGGCGATAGCG
TTCCACGCCAGCGTTCGGAGCGGAAGCCTGGAGGAAATAAAGCGCTTTGAGGAGACCCTG
TGGGAGGAGAACAAGAAGAGCATAAAGGACCTGCTGACGACCCTCCTTGAGCTCGGCCAG
CGTGAGGGGGTCAACTGCGCCTTCAAAATCGTTGAAGGCCCCGCAAAGGACAGAATCCTT
GAGGAGGCGAACTCGGGCAACTACTCCCTCGTGGTCATGGGCGCCTACGGGAAGAGCGGG
AAGACGAGGATAGGCTCGCTCCTCGAAGAGGTCGTTGGCCACATCGAACCTCCAGTGATG
ATTGTGAGGTAGCTTTAAAACCCCCATTCCAATTCCGGCCGGGTGGTGGTATGGAGTTCC
TCTACACCTACGAGACCCTCAAGCTTGAGTTTCCACTCGCTGAGCCGGAGGAAGCGAGAT
ACGTTATCCTCGGGGTTCCCTTTGACGGGACGACGAGCTACAAGGCTGGGGCGCGCTTCG
GGCCGACGCTGATACGGCAGGCGACGCTGAACCTTGAGAGCTACGTACTGGACTACGACC
TTGACATAGCCGAACTCCCGATAGCGGACATCGGCGACATAGCGGTCGTCGCCGGCGACC
CGAGGAAAACCGCTGACAGGGTCAGGGAGACGATTGAAGAGCTCAAACGGGTGAACCCGA
ACGCGATACCGATACTTCTCGGCGGAGAGCACTCCCAGACGCTCGGAGCGGTTGAGGCTT
TAAGACCCAAAAGCTACGTCGTCTTCGATGCCCACCTCGACCTTCGCGACTCCTACGAGG
ACAACCCCTACAACCACGCCTGCGTCGCCAGGAGGATAGCGGAGCTGGGCGTCAGGGAGG
CAATGTTCGGAATCAGGAGCGGGACGAGGGAAGAGGTGGAATTCGCAGAGAAGGGCGGAA
TCCGCTGGGTTCACGCGAGGGACTACGACTTCGATTCTTTTGTCGAACTCGTTGAGCCCC
TCCCGGAACCGGTTTACCTCTCTGTGGACATAGACGTCTTTGACTTGGCCATTGTCCCGA
CGACGGGAACGCCCGAAGCCGGCGGTCTGGGCTTCTGGGAAGTGATAGAGGCAATAGAGT
GGCTGGTGGAAAACAAGAGAATAGCGGGCTTTGACATCATGGAGGTAGCCGGAGAAACGC
TGGGCAATCCAACAGCTTTGACCGCCGCAAAGCTCCTCTTCTACTTCATCGGGGCAATGG
AAAAAATGGGGAAGTTATGATGCCCTTGCCCTCTTCTTTTCCTGGTACTTTCTCATCCTG
TCTTCCACAGTTTCCGGCTGGAGGAGCTTGCTCTTTAGGAAAGGCACCCAGATTGTCTCA
GTTATCACCGACGCGAGAACCGTTATGACGGTCACCGCGAGAATCACTTCTCCCCAGTAA
ACCGTCAGTGTACTGCTTTGGTACTTCATTGCGAGGCTGAGTGGCAACGCTGCGAGCGCC
GATGGAACCACACCCCTCGGACCCTCAAGGGCTATGAAGAGGTACTCCTTCGGCCCCCAC
CACTTGAGGATTGGCAGTGCCGCTATTGGCCTGGCGACGAGCATTATGAAGTATGCCACA
AGGATTCCTCCCCAGAGGTTCTCGGCGAGGGGCTTGAGGTCGAGGCTGGCACCGAGGAGC
ACGAAGATAAAGACCGTGGCAATCGCCGCTAAACTCTCGTTGAAGTGAACTTCCTTCTCG
ATGGCCTTCATAACCCTGTTGAGAACCTGTGGCTTCTCCTTCTTGCTGAAGACCTTGTAG
TTACCGAGGATTATTCCCGTAACTGTCGCGACGAGGTAGCCGGAAGCCTGAAGTGACTCG
CCAATCATGAAGCCGCTGAAGGCTAGGAAGAGTGAGAAAATCTCAATCTCCGGGAACTCG
AATATCCTGGTCTTCTTGATGAACCAGTAGCCGAAGGCGCCGACGGCGATTCCCACCGCT
ATCGAAACTGCAACCTCATAGAGGAAGTACATCACGGCGGCACCGTAGACGTTTATGTGG
GAGCTTAGGCTCGCGAAGAGCCCTCCGCTGGCCTGGGGAACGAGCATGGCAATCGCAACC
GCTGTTAGGACTATGCCGAGCGGGTCGTTGAAGATGGACTCCGTAACTATGGTTGTTTCG
ATGTCCTGCTTGACCCTGTACTGCCTGAACAGAGGGATGAGCGTTGCCGGGTCGGTTGCG
CTTATGATGGCACCGAAGAGGAAGCCGATGAGAAACGGCGCATGGAAGACGAACGAGAAG
AACCAGGCCGACAGAAGAGCCGTGATGAGGAGCCCAACCGTATCGAGGGTTGCTATCGTT
GGCAGGTTTCTCTTCAACAGCTTCCAACTCAGGTTGTGTCCCTCCGTGAACAGAATCATG
ACCAGACCGAAGACACGGACGTAATCAAAAAGCTCGTGGGCAACGCTCCTCGGCATGAGA
GCGGCTATCGGACCGAGTACCATACCCGCGATTATGAAGAGCGGGACGTATGAGATGTTG
TAGCGCCTGCTTATCAGCATGGCGATTATTCCTGAACCCAGCACCGCGACAAGGACCCTT
GCAATGACGTCCACTGCCATGGTATCGCCTCCTTGTTTCTTCGTTCATCGTGTCGTCATC
CAGATTTTAAAGCTTTCCCCGGGCATTTTTAAGAATTAGGCCGCTCTAACGATAGAGTTT
CGGAAAAAGAGCCCGGAAATTGGCTTTTATGTATAGAAGGTTGAACCACTCACCAGAGGT
ATATGCCCTCGATGGCGTGATAATACGCGCGGTAGATGTCTTTCTTCGTAACGACCCCGA
GGAGCTTTCCGTTCTCATCCACCACCGGAAGAAGGTTCTGGTCGTTCATCAGAATCTTCT
CCAGAGCGTCCTGCGCGGTTTCCCTCGGCGTTACAACCGCGAAGTTCCTCCTCATAAACC
TCTCGACAGGAAGCTTTTTGATGGACGTTGATTTGCCCAGTATGTCCGGGACCCCTATTA
TTCCTATGACCCTGCCCTCATCGTCCACAACGGGAAGGAAATCGTGGCCGGTCGATGCTA
TTATGCGCTCAACTTCCATGAGGGGTCTCTTCGCGTTGATTCTAACGACCCTCGTGCTCA
TTATCTCGTGAACCGCTATCGTTTCAAGGATTAATGGCCTTCCAGTTTTGACTTTGATTC
CCTTGCGTTCGAGTTTGATTGTGTAGATGGAGGAGCCCTTGAAGAAGGCCCTTGCCGTCA
GGAACGCAACGACGGAAGTCAGGGCCACAGCCGGGGAGTAGGCGTAGGTTCCCGACATCT
CGGTTATCATTATTATCTGGGTCAGAGGAGCCTGCGTGGCCGCCGCGAAGAAGCCGGCCA
TTCCCGCCAAGGCGTAGGCCTCGACGTTTGCCGGGACGAAGTGAGAAACTATGGTTCCGA
AGGCGGAACCGAGCATCGTACCTATGAAAAGGCTCGGGGCGAAGATTCCGCCGGAAAAAC
CAGAGCTTATCGCCAAAAGCGTTGCTGTCATCTTCGCCAGCGCGAGAATGATTAGCGTCT
CAAGGGCGAACTTTCCAAGGAGGGCGTCCTTTATGCCGCCAAATCCGATTCCAAAGATGC
CATCGCGGGGCAGGAGCATTCCGATTAGGCCGATTCCCAGGGCGCCAATTAAAAGGCGAA
GCTCAAAGGGATACTTTTTGGAGAACCTGTCGAAGGCGTCGGTTGCCATGTAAAGGGCCC
TCGTGTAGGCGTATCCGATGAGACCGAGAACGACGCCGAGGAGGAAGTAGAAGGGAATCC
CCGCGAGGACGCTTATGTTGGGATTCAGAACCGGAAAGCGAGCCGGATTGTGGAGAACCA
CGAGGGTTATGGCGTTGCCGATTATAGCGGATACGAATATCGGAACGAGGTTTATCGTTA
TCGCACCCATGTAGATGACCTCAAGGGCGAACATTGCACCTGCAAGGGGTGTGTTGAAAG
TTCCCGCGATTCCAGCGGCCAGGCCGCAGGTCGTTATGAGCTTCCTCGCCTGCGGTTTTG
GGAGCTTCTCCGCCAAAGCTGAATCGAGCGCGGCACCTATGAACGCGGCCGGGCCTTCAC
GGCCGAGCGGTGCTCCAGAACCAATGGAAATCGCAGTTGCAAGGGTTTTCAGAAAAGCGA
GCCTCGCGCCAATCTTACCGCTCTTGAAGATTATGCCCTCGATGACCTCGGGGACACCGT
TTCCCCGTAACTCGGGGTATTTCTTCACCATCGGCGCTATCAGGAGCGCGCCGAACACCG
GGAGGAGAATGTACCCGAGGTTGACCCCGTGGAACTCGTAGGAAATCCTTGGAAGCATGG
AGGTGAAAAACAGGGAGTGGATGGCCTCGATTAGCAGGCGGAAGGCCAAAGCACCAAGCC
CACCAACTAAGCCCGCTATTGCGGCTATCCCGAGGAGGATTGACCATTTTCTGACGTACT
TCCCGAGGTCCCACTCCCCGTTCATAGTCCTCAACCGAAGAAGGCTCCCATCATGTCCAT
CTGCTCGTCGCTCATGGACTTCACTTTGAACTCGGGCATCTCGGCCTTGAGCTTCTCGTA
CTCCTCCCCGGTTATCTCCCTGGCCTCGCCGTTCTCGACGAGGTAGAATATTCCGTAGTC
CGGGTCGCGGTAGGCCACGAGGAACTTCCCGACCTCAATGTCGTCGAAGTTCACGAAGAT
GACGTTTCCGCCGGTATAGGGCTTCCTGCACTTGAAGGGGAAGCTGGAGGAGTTGAGCAT
CGCATCACCCAAGGCCTGGTTGGCCCTCTCACCGTTTATCTCGGTCCAGAAGGGCCTTCC
CTCGAAGTCGCCCTCGACGACGATGAGGAACCTCTGACCGTCGAGCTCGACTATCGGGGC
TCCCTTCTCCTGAAGTATCTTGAAGAGCTCACCGATTGTCTCGGCGTTTCTCAGAGAGGC
AACGAATCCCTCAACCTTCATGTCTTTCACCGTTCCCAACTCCAAAATCCGGGTTATAAG
CGTTTGGGAGAAGGTTTTTTAGAGGCCCCGAAAACTTTGGGTGGTGGTGAGATGTTAGTA
GATGCCGACCTTCACCTTCACTCTCGCTACTCCAAAGCCGTCTCGAAGGCGATGACGATA
CCCAATCTGGCAGAAAACGCGCGCTTCAAGGGCCTCGGTCTCGTCGGAACGGGTGACATT
CTCAACCCCCACTGGGAATCAGAGCTCCTCAGATACGCCAAGAAAGTCGATGAAGGAACT
TACGAGCTCAACGGGATTCGCTTCCTTCTCACGGCGGAGGTCGAGGACAACAGGAGGGTT
CACCACGTCCTGATTTTCCCGAGCATCGAGACGGTTCGCGAGATGAGGGAAATCCTTGGG
AAGTACTCAAACGACATCGAGACCGAGGGTAGGCCCCACCTGAGCCTCTCCGCGGCTGAA
ATAGCGGATATGGCCAACGACCTCGATATTTTAATCGGCCCGGCCCACGCCTTCACCCCC
TGGACGAGCCTCTACAAGGAGTATGACAGCTTGAAGGAGGCATATGGAAACGCAAGGGTT
CACTTCCTCGAGCTCGGCCTCTCTGCCGACAGCGAGATGGCTGACATGATAAAGGCCCAT
CACGGATTAACATACCTCAGCAACAGCGATGCCCATTCGCCCATGCCCCACCGCCTTGGG
CGGGAGTTCAACCGCTTTGAGGTTGAGGAGGTTACCTTTGAGGAAGTCCGGAAGGCGATT
CTAAGGCGCGGCGGAAGGAGAATCGTCCTGAACGCTGGTCTCGACCCAAGGCTTGGGAAG
TACCACCTGACGGCCTGCTCCCGCTGTTACGCCCAATACTCCCTCGGCGAGGCGAAGGCC
TTCAAGTGGAAGTGCCCCAAGTGCGGTGGTCGGATAAAGAAGGGAGTTCGCGACAGAATA
CTCGAGCTGGCCGATACAAAGGAAAGACCGAAGGACAGACCGCCTTACCTGCGCCTCGCT
CCCCTCGCCGAGATTATCTCAATGGTCATCGGCAAAGGGATTGAGACCAAGGCAGTTCGG
CTGATATGGGAGCGCTTTTTGAGGGACTTCGGGAGCGAGATTCGGGTTCTCGTCGACGTT
CCCGTTAAGGAACTTGCAAATGTCCACGAGGAGGTAGCTAAAGCCATATGGGCCTACCGC
AACGGGAAGCTCATCGTTATCCCTGGCGGTGGCGGGAAGTACGGGGAGATAAAGCTCCCA
GAGGAGATTAGAAAGGCGAGGGTTGAAGACCTTGAGAGCGTTGAGGTAGAAATTCCCGAG
GAGACCGAGAAGCCGAGGCAGAGGAGCATAACGGACTTCCTCAAGGTTGCCCGGTGAGAT
TGGCAGGATTCGTGAAAAGTTGCTAAACGTGATTGGCAAGTTTGCCCGAAAGGGTAATAA
GTAAGAAAGTAGGAAATTCCTACGGTGATGGGAGTGGAGGTGGTGAAGGTATCCACCAAG
GGGCAGGTCGTCATACCCAAGGAAATCCGCGATGCCCTTGGGATACGGAACGGGGATTAT
CTTGTCGTGATAGAGAAAAACGGCTACATCGTGATGAAGAAGCTGAGCGTTGAGGACGTT
TTCAAAGAGGGTGAGGAACTCGCAAAGACCCTTGAAATCACGAGGGAAGACGTAATCAGG
GCCGTGAGGGAAGTGAGGTATGAGGATTCTACTTGACACAACCACTGCTTCAAAATCTTA
AGCCGGGTGAGTTCAAATGAGGGAATCCGAAATCATAGACCTCTTCCTCAGGCACCTCAA
CCGGCAGGGTGACCTGCCACTCGGGGACGATGCCGGTGCCTTGAAGCTCGGTGAGAAGTG
GCTCGTCGCGACCAACGATATGCTCGTCAGGAAAACGGACGTGCCCGATATAATGACTCC
CGAGCAGGTCGGCTTCAAGGCAGTAACGATGAACGTGAGCGATATAGCTTCGATGGGGGC
AAGGCCAATAGGTTTTCTCTTCTCGCTCGGGATTCCAGGGGATTTGGATTCGGACTACCT
TGAGGGGATTGCGAGGGGAATCGGTGAGGCCCTCAACTTCTACGGCCTCCCTGTCCTGAG
CGCCGACACCAACGAGGCCGACGACCTAATCATAGACGGTATAGCTCTGGGGCTTGCCGA
GAGACCCCTCACGCGCTCTGGAGCGAGGCCGGGTGAATTGCTCTGCGTTACCGGCGACCT
GGGGAGGGCTTTGGCCGGCTACCTCGTCTGGAAGAACGGGCTCGAGGTGAGCGACGCCGT
CAGGAAGGTCCTCTATGAGAAGTTCCTTGAGCCAAGGGCGAGGGTTGAGGAAGGGATTGC
GCTCTCAACAGTGGCCAGCTCGGCGATAGACATCAGCGACGGCCTCGCGAAGGAGCTTTA
CCTCCTCGCGGAGATGAGCGGTGTTGGACTCGAGGTTTATCCGGAGAGACTACCCATCGG
CGAGGGCGTTGAGGAGGTGGCGGGGCTTTTGGGCCTCGACCCGGTGGAGGTCGCCCTCGC
GAGCGGGGAGGAGTTCGAGCTGGTCTTCACGGTTCCACCGGACATCGTGGATAGCATTGA
TTTTGAGTTTTCTGTCATCGGTGTCGTCACTAATCAAAAGGGCGTTTACTCAGTGGCAAA
CGGGACTAAAAAATGCCTTCCTAGGCTTGGTTGGGAGCACCTGAGCCACCAGAAGGTTTA
TAACCGCTGACATGGAAGGACTTCCGTATGTTCAGTAGTATCAAAATGGAAGTGCTGACC
GGCATTCAGCAGGTGAGATGCGCGAGTTGGCACTACTTCTTTCTCGCCATCGCCACGTAT
TATGCGAGTGTTCTCCTCTTCGCCCTTCGCTGGAAGTATGTTCTCAAGGGAACCGGCGTT
GACGTCCCCCTGGGTGAGCTCTTCAAAGCAAACCTGGCGGGACTCTTCATGAACAACATA
ACTCCGATGAGCAGAGGTGGGGGTGAGCTTCTCAGGATGCTGTGGGTCTCCAAACTTCGG
GGAGTCCCAATGGGAATCTCGGCCGTTACCATAATCTACGAGAGGATACTTGAGTCAATA
CCCGTCATGGCTATGGTAGCCGTTGGTTTTCTGTACTTCACGACTTCAGAAGCGCTGGTG
TTAATGCCCCTCATGGTAGGGCTTGCCCTTATATGGATGAAGTGGGAGAGGTTCATAGAG
CTCACCCTTCGTGTCTTTCGGGTAGACCTCTCAAAGGAGGAACGGGAGAGAATAGTTGCC
CTTAGAAAATGCAGCAACGTCAACCTAGTTGGAATCGGGGCCAGTTCCCTCGTCTGGATT
CTTGACGTTTTGAGGCTCAAACTAATCACACTGGCCTTTGGGTTGAATGTCTCCCTCCCC
ATCTTGGTGTTCGTGTCGGTGGTTAACCTCATACTTGGCATCGCCGCCTTCACTCCCGGC
GGGATTGGAGTTGTCGAGGGTGGCTTGGTCGGAACACTCACATACTTTGGCCTTCCCCCA
ACACTGGCCGTTTCGGTTGTGGTACTCGAAAGGTTTATCTCCTATGTGTTGGGTAGCCTA
TCGGGACTGATGGTGCTCCTCACATCCGGGGGAAGGGAAGTATGGAGAGCCTTAAAATCG
CGCTAGTGAGCGACTGGTACTACCCAAAGCTCGGCGGCGTCGCGGTTCACATGCACGACC
TCGCGCTCTACCTGCGGGGACTTGGACACGAGGTCGCTATAATCACGAACGACCGCGAGA
CGGGCAAGGAGGCCGAGCTGAAGAGGGAGGGGATAGATTTAATCAAGGTTCCCGGGTACA
CCCTCGGGAGCGTTGGCATAAACATGAGTGTATTCTCCCACAACGCGACGAGTATGATTC
CTTACATAAAGGATTACGAGGTCGTTCACGGGCAACACGCCTTCACGCCTTTGGCGCTTA
AAGCCGTCTCCGCAGGGAGAAAGGCGGGAAAAGCAACCCTAATCACGACGCACAGCATTA
ACTACGAGAATTCCTCCGCGATACGCGCCCTTGCCAGGATGACCTTTCCCTACTTCAAAT
ATTACCTCCGCAACCCCCACAGGATAATAGCCGTCAGCAAGGCCTCGAAAGAGTTCATAA
GGCGTTTTACCCGGGTTCCGGTTGAGGTAATCCAGAACGGGGTTAACGTCGGGTTCTTTG
ACATTCCACTCTCAAAGGAGGAAGCCAAGGAGAAGCTGGGCCTTGGGGGGAGGGTTATCC
TCTACGTGGGCAGGCTGGAACCGAGGAAGGGCGTGAGCACGCTCATCAACGCAATGAAGC
ACGTGAACGGAACCCTTCTGATAGCCGGCCAGGGGAGCATGCTTCCCCTCCTAAGGGAGA
GGGCAAAGCTCCTCGGGGTCGCTGACAGGGTCAGGTTCCTCGGCATGGTCGAGTACTCGA
AGCTCCCCGTACTGTACCGCGCGAGCGACGTCTTCGTCCTTCCGAGCCTGAGCGAGGCCT
TTGGAATAGTCCTGCTCGAGGCAATGGCCAGCGGGACGCCGGTCATCGGGACGAGGGTCG
GTGGAATCCCCGAGATAATAGACGGCTGCGGTCTGCTCGTCCCGCCCGGGAACGCCCGGG
AGCTCGCCAACGCAATAAACCTCGTCCTCGGCAACCAGAGCGTTGAGAGACGCCTCGGCC
GTCTCGGGAAGAGGAGGGTCGAGAGAGTCTACGACTGGAACGTCGTCGTGAGAAGAATAG
TGGCGCTCTACCGGGAGGTCCTCGACGAGGTGGCAGAGAATGGCTAAGACGGTAATGCTG
ACCTTCGACGTTGAGCACGACTGTCCCCCCTTTGCGGAAACCAGAAGGGGCATGAAGGAA
AGCCTCCCTCGCGTTATGGACCTCCTTGAGGAGTTTGGAATAAAAGGAACTTTCCTTTTC
ACAGGCAGAATCGCGGAGGAATTCCCGGAGCTGGCGGAGCGCGCTGGAAAAAAGCATGAA
CTCGGCTGTCACGGTCTTGAGCACGAACGCTTTGACCGGCTTTCCTTTGAGGAGGCGAAG
CGCAGGCTTGAAGAGGCTAAAGAGATTCTCTCCCGCTTTTCCGAGCCGGTCTCTTTCCGC
GCCCCCAACTTCCAGTTTCCGGATAGCTACTATCGCATCTTGGCCGAGCTCGGCTTTAGG
GTTGACTCAACCAAGGCCCGCCACAAGGGCTGGCGCAAAGGGGTTACCGAAATCAACGGC
GTTCTCGAAGTTCCCGCCACGACGACCTCCATAGTTACGCGCCTCCCGTGGAGAATGCAG
GAAAGGTTTCACAGAAAGTTTGAGAGCCCAATCGTTTACATCTTCCACCCTTGGGAGTTC
GTGAGGATGCCCAAGCGCTTGAGGCCAGACTGCTGGTTCGGGACCGGGGAAGGGGCGTTG
GAAAAGCTCAGGAAGTTGATTGAGTTCCACCTCGATAACGGTGCGAGGTTTTTAACGCTC
CGGGAGTTCTATGAGGAATACCAAAAGCTTAAACGTGGATGAACGGACTTCTTCTGGGTG
AGAGTCATGAAGGAGGCCCTTTACTGGGAGCCCTTAGAGGGGGGTAAAGTTCGCTGTAAG
CTCTGTCCTCTCAACTGCATCATAAACGAGGGCAAGAGGGGTTCCTGTAAGATTAGGAAG
AACATCGGAGGAAAACTTTACACGCTCAACTACGGCAAGGTTTCAGCCATCGGAGCCGAC
CCTGTGGAGAAGAAACCGCTCTTCCACTTCTGGCCCGGCTCGTGCGCGCTCTCGATAAGC
TCTGTCGGCTGTAACATGCACTGCAAGCACTGCCAGAACTGGGAGATAAGCCAAGCGGAT
GAAAGCTTTCCATACCTCCACGACATGACGCCCGAGATGGTCGTTGCCATAGCGAAGCGC
TACGGCTGTGAGAGCATAGCCTACACCTACAACGAGCCCGTAATCTGGTACGAGTTCGTT
CTCGACACGGCGAAGCTCGCGAAGAAGGAAGGAATCCACAACCTCCTCATCACCAACGGC
TACATCAACGAGGAGCCTTTTAGAGAACTCGCGCCCTACATCGACGCGATGAACATCGAC
ATCAAAGCCTTCAGCGACGAGTTCTACATGAAGATAGCCGGAGTTCCGAGCGGTGAGCCG
AGCAGGAGGACGGCGGTAATAGCGAAGAAGGACTTTGGAATCCACGTCGAGTTAACGTAT
CTCATAATCCCGACGCTCAACGATAAGGAAGAGGAGATACGGGCATTCGCCAGATGGGTT
GTCGATGAACTCGGCGACGACACGCCGGTGCACTTCTCCCGCTTCTTCCCGCACTACAAG
CTCCTCCACCTTCCACCGACACCGCTCGAGACGATAGAGATGGCCTACCGCGTAGCTAAA
GAAGAGGGTCTGAAGTTCGTCTACATCGGCAACGTGCCGGGTCATCCGGGTGAGCACACT
TACTGCCCCAAGTGTGGAAAGCCTTTAATAGTCCGCTACGGCTTTGAGATTACCGAGTAC
AATATCACCGAGGACGGAAGGTGTAAGTACTGCGGTGAGAGAATCCCGATAGTTGGCACC
TACAAGAAAAGGCGCTATCCGGGGATGTGGTGGTGAAAATGGATAAGATTGAGGCGATTT
TTTACATCGAAGGCCTTTCCAACGACAAGAAAGCTTTGGAAAGCGCTGTAGAAAATATCG
TGAAAGAGCTAAAGGGGGAGAACCTGGTCGAAGTTCTCGAAATTAACCCCGAGGATATAA
TGGAGGGGGAAGGGGTACTCAAGTACTCCGCAGTAATAGAGGCGAAAGTTCGGGGAACCT
TTGAGGGAGTTGTCAATGCCGTCCTAAAGTACGGTCCTGCCATCGTTGAAGTTCTCGCTC
CCGGTAAAATCGAACTGGACTCAAAGAGCCTCATGAAGATTCTCGGGGATGTATCCCTCG
TAATGGGGAAGCTGATGAACAAATTTGGCAGTCTCGCGGCCTATCCGGACCTGAGCGAGG
TTCCAGAACCTAGGATTGGGTATTCGAGGGAAGAAATTGAATCCCTAATTCTCGACGACA
GGTACATCAGATATCGCCTTGTAATAGAGGTTTCCGGCAAAGACAGAGCTTCTGTTGAGG
AAACCATGAAAAAGGCCCTGTCGCTGGAGGGGTGTTTGATAAACGTCATGGCACTTGAGG
GCTCAGAGGAAGACGGAGAGTTCAAGGGACTCCTTGCGGTTGAGCTCTTGTCGAACTTTG
AGACGCTGTTCCAGCTGGTTGGCAAGTACGCTCCTGTTGCCATCTCAATCCTTGAGCCAG
AAATCATAGACGTTACCGCGGGAGAACTCCAGAACACTTTGACTGACCTTGGAGGCTTCG
TTAACGAGCTCACGAGCAGACCAGTTAAAAAGGCCCTTATGTCGAACCAATGATATTATC
GGCAAAAGGCGAATTTGCCATAGGCATTTAGTTAAGCTTTCTTTTATCATTTACGGCAAT
CGGCGAGCTTTTTTGGGCCAGTGAAAGGGTCTGAAAGCGAAAAGTATATATACCCTTTGG
GCGCCAAATGACAGTGACAACACTTAGATGGGGCTTTAGCCCAACAACTTAGGGAGGTGT
TGTGAAATGAAGGTGAAGAAAATCGCGGCACTTGCTGTTGGTGCCGCAATGATTGGCGCC
ACCATCGGCTTCGCCAGCGCCACTACCGATGTTCAGAAGATACCGAAGAGCTTCTTCGTC
AAGTCTGACGGTACCCCGAACGTTAAAATCGTGGTTGGAAGCAACGCTGCTGCTATGGAC
GTTGCGAGCGCCGCTGACATAGCTGTCGCCCTTGGAAGCCTGCTCTACACCACCAAGCAG
GTTGAGGCTCAGAACGCTTACGTTAAGGTTAAGGCTGAGTACCCGCCTGAGACCGAGGCC
ATGTGGACTATCTACGCTTACAACTTCACTACCATCAACGCTACCAACGACGGTAACATA
ACCAGCTGGGCCACCAGCTATGACGAGCTTCCGGGCACCTACTGGTGGAACGGTGCTGAC
TCCCCGACCGCCTACACCTACAACTACACCGAGTTCGTTGAGAACTTCAACGTTCCGGTC
ACCCTCACCGGCAAGGACAAGGCTGGTGACTACAGCATTGACTGGCACGTTACCATAGCC
AACCCCGAGCTCAAGAGCATTGACCCGAGCAACTGGACGATGGTTGCTCCGCCGAAGAAG
GCCGACATCGTCGTCGAGCCAGGCAAGCTCAGCATCCTCGTTGACTACGTCCTCTACAAC
TACAGCGTCACCACCACCGAGACCACCTACGAGGGCGAGCCCGAGTGGGGTGCCATCGCC
AAGGAGGAGAGCGTTACCAACTACTACATCGGCGACGCTGAGGAGGTTGCCGCCAACGGC
GGTACCATCGTCGATGAGGTCTTCCCGGGCGTCAGCGCTGGTATGAGCTTCACCGTCTTC
GGTAAGGAGTACAACATCCTTGAGGTCGGCAACGGCACCTTCACCGCAGGTATGCTGCCC
GACGACAACCCGATGTGGTACGAGGTTGGCCAGAGCAAGACCATTCCGGGAACCAACTGG
GTCGTTACCGTCCTCGACATCAACCTCCAGGAGACCAGGGCCCTTGTCATAGTCAAGGAC
GCCGCCACCGGCGCCCAGACCGGCCAGGTCATCCTTGACAAGAACGCTCCGAAGTACTTC
GTCGAGGAGGACGGCCAGGTTGAGGCCTACGACAGCCTCGCCGACGCTGGCTACAAGGCT
GACCTCGTGCTCAAGCTTGAGGACACCTTCGTCGGTATCGACAACCACATCATCGCGAGC
ATCTACGCCGAGTACGACATCCAGACCCTCGGTCCGGTCTTCCACCCGGCCGACGGATGG
AACGCTACCGTCAACACCGCCCTCAAGGACGGCACCTGGTACATAACCAACATCACCCTC
GTCAACGACAAGACCCTCGAGGGCAACCCGATTGACGTCTTCGGCGTCTACGACCTCAAG
TACAAGTACGAGGAGAAGGCCTACGACAAGTACTACAACCCGGCCACCGGTGAGTTCGTC
GCTGCTCCTGAGGGCAAGCAGTACATAGTCGCCTACGCCTACATCTGCCTCAAGGAGAAG
GAGGGCAAGGTCGTCGAGAAGGAGCTCAAGGTCGGCGACCAGATTCCGGACAGCGACTAC
ACCATCGAGGGCATCTACGCCACCGCTACCACCGTTGAGCCCAAGCCGGTCACCGAGCCG
ATTGTCTACATGGACTACGAGATTAACGTCAACGACCCAGGAAGCAACCTCATCCTCGTC
GGCGGTCCGGTTGCCAACAGCGTTACCAAGTACCTCGTCGAGCACAACGTCAGCAAGGTT
GACTGGTACAACAGCGCTGGCGACGTTGAGTACCTCCAGGACGCCCTTGGTGGCTACGAC
GTCGTCATCGTTGCTGGTGCCACCAGGAACGAGACCAGGGTTGCCGCCGAGAAGCTCATG
AAGCACATCGCTGAGCTCGCGAAGGAGTGAACTCCTTCCCCTCTTTTATCTTCGCTTCTT
ATTCCCTGGGAGGTCTTCTGAATGAACAAAAAGACAGTTGCTCTAATCATTGTACTGCTA
GTTGTTCTGGCGCCAGTTTCCTACGTTCTCTATAGCTACTCAAAGTTCTCCAATGTCATT
AACCCTGGAAATCCCAAGGGCGAATCTCACTACGTGGTTTTGTACTCTGGCGGTCAGTTC
TACATCATGAATCCAGCTCAGTACAGTCAGGTTCAGAAGTCTCTTCCTCCCGGTTCAAAG
GCCTTTAACATAACACTCAAAAGTTACATAACGGGCAGTCCAGAGGTTGACCTGAACCTT
ACGCTGAGAGGTCTCTATGATAGGTTTGTGATAGTCTTAGGGAGTCCTGATGTTCAAGAG
TGCAAGACTAATCCCAATCTTTACCCTGGAAGTTGCCAGTTCAGGACGGCCGCTGTTACT
GAGATTTCCGCACTAGTGTCGAGCATATTTTCAATGAACTACTATCTGCTCGCGAAGTCC
AAGGGCTATGACAATGCCAGCGCAAAGGAATACGCCTACGAACAGACCCAGCTGAGACAC
GATGTGGCCTACCTAAGCTTCTGGACAAAGTTCGAGATAGGTAGGGGAGCCCTCGGAAAC
GAAAAAGTGCTAACGGTCCTCCTCATCGGGCCAGCTGAAGGCGCGAAGTGCAATTGCGTT
TACATCCCCCGCAAGGGTCTTCTCGTTATCGAGGGGACAACGGACGAAACCCTTCGCGCG
GAGATAGTTCTCATTGAGAACATCATAGGGTTCCAGTGGCCCGAGGGCAAAAACCCAGAG
ATAGTCTCGGCTACAGGCTGATTTTTCCCTCAAGGATTTCCCTTTTATCCTCTCCAACAG
CCCTGAAGAACTCATCCTCGTCCTTGAAGGGTCTCTTTGCGAGGATTCTGGTTGCGGTCT
TCTTTCCGATTCCAGGGATGAGCTGCAGAACCTTCGGACTCTCGCGGTTCACGTTTATCG
GAAGGGGAACTCCCGTTATGCTCCTGAAGCCGTGGTCAACTATGAGAACGTCGTAGAAGC
GGTTGAGGGGAACTTCCTTGGGAATCCCTACGATGAGAGGGTAGCTTCCTATCTGCCTTC
CGTAGGTCAGGCCATTGTCGAAAACCTCTGTCCGAACGTCCCTCAGCACAGTTCCAACGG
GGACAACCCTCTTGAGCATCGGCAGGTCAATCTCGTGCCTTATCTTGTGCCGGTAGTGCT
GAATCAGCCGCTTGTGCTTTTCAGTCCTGACCTTGTTCCGCATATGCCACAGGGGCGTTC
CCGGGAAAACCACTACCTGCCTTATGTTTATCCTCCTCACCATCAGCCCGTCGTCAAGGA
GCCTCTTAAGGAACTGGAAGGTTATCTCGTAGCTTTTCTTCGTCTCGCCCGGCAGGCCGA
AGATGATGTTTATCCCCGGCAGAAGCCAGGGCATCCCGTTGTAGCCCCTCCTCGCGCCGA
CCTCGTTGAGAATCTTCACTGCCTCGTAGGTTTCTTCGGCGGTCGCGTTCAGATTGTTCA
ACTTGGCAACCTTGGGGTCGGCGCTCTCAAGGCCGAAGGCAACGACGTTGCCCGGCGTCC
CGTACTTTATGAGCGCCTTTGCAATCCTAACGCTCTCCTCAGGATAGTTGGCTATGACTG
CTGGATTCGCGTTGTCCACGTGGAGCGTTTTAACGTCCGGCGCGGCCGCGCGGATTCCGG
CGAAGAGCCTCTCTATTGCATCGGGATTGGGAACCGGAACGCGTCCGTTCGGCCTCGCCA
TGTAGGAGAATATGCAGCTCTGTCTTCCAACCCTGAAGTGCCTCACACCGAGGTTGTAGA
GGGCTTTTACTTCCGCAACAACATCCTCAATCGGCCTGTCCTCAACTTTCCTGTATCTCA
CCGGCTCGGTGCAGAAGGAACAGCCCCCAATACCCATCGCCTTTGGACAGCCCCGCTGGG
TTTCAATCTCCACGATGACGAAGTCGGGATAATCTGGAAACTGCTTCACGACCTCCGCCC
CAATAATTGCATAATCGCGTAATTCGTTATAGTTTCTGAACCTGAGAGGGTCTGCGTCCT
TCGGATTGGTTAGATAATCGAAGAGAAAAGCCTCCAGGTCCCCGTAGACGACGTGGTCAA
ACACGCTCTCGGCCAGCTGGAGCTCCCTGCTCGTGATTTTAACGCCTCCCATCGAGGCCG
AACCCATAAAAGCTGGCCCGCCAAGGATTTTGGTCGCCTTCACGTCCCTCAGGAACCGTG
CCACCTCTTCAACGCTTCCAGGGACGGCTGAGAGGTATTTTCCGGGTGTGTGCAGACCAC
CAATGTAAACTACCAAATCGGCCTTCTCCAGAATCTCTCTGGTCTTTGGAAAGTTGGGGG
TCTTGTTCCTCGTCTCTATCCCCCTCTCACCGAGGAAGGTCGCGCGCAGGTCGTCAATCG
TCAGGTAGAATACCTGGGCGTCCTTTCGGGCCTTCTTTATCGCGCCGTAGGCGTATCTGG
GGTAGATTCCAAGGTAGGGTGGAACGCCGAGACCCGCCGGCTCATCGGTGTAGCCGTCTA
TCAGCACTATCCACATGTCCCGCCGTACGCGATGGGTTTTAAAAACCAATCGGCCAACAG
TGATGGGGGTAATCATGGAAGGGGGAGCCGTTCCCGACTGGGTTGATGAAGTGCTGAAGG
AGCTTTCGAGGCTCGGTCCAAAGGAAATTCTCTCGCATATAATCGCGCAGGAGCTCAAGA
GGGCCGAGCTCTACTATGAGCTTTACGAGATGAGCGGCGAGGTAACCTGGGACCAGAGGG
TGCCGAGGCTTTTCAAGCACCTTTATGAGAACTCCCTCAAACGGGCAGAAGGCTACGTTA
ATCTCTTCCGCGAGCTTTTTCCGGGGGAATCTCCGGAACCGCCCAAGGTTGACACACCCG
GCCCCAAAATTTTAAAGGACAGGCTCTGGAGGCTGGTCTACTCCGGCAACGTCGGCGAAA
TAGTAGAGTACCTGATTCAGCTTGAAGACCTCTCTGACAGAATCCTGACGAGGCTTGAGG
GACTCCTCTCGGAGGACGCTAAGGAGGCCCTTTCCCGGGCAAGGGCGCTTGAAAACACGA
ACCGAGAACTGTTGAGGGAGCTCTACCGCGAGCTCACGGGTGAAGAGCCCCTATAATCCC
CTCATCCCTCAGGCGCTCTTCAATCTCCTTGACTTCAGCCGGGCCGAGCTGGAAGACTCT
CTTGCCCGAGTGGGGGACGGAGTTCAGCAGGTTTCTCACCTCTTTGAGCTTTCTCTTGTC
AACTCCGAGCATGTGGGCCGACTTCTTGAGGGCCGAAGCGACCGTGCTCCTTCTGTGCTG
GAAAAGGGCCTTGACGAGGTTTTCGTCGAGCTCTATACGCTCGTCCCTCGGTTTTGGCTC
GATTACGACGACGGCCGAATCAACCTTCGGTCTCGGCCAGAAGGCGCCCTTGCCAATCCT
CTCGACGAGCTCGACGTTGGCCTTCGCCTGAACCATCAGCGAAAGGCGTGAGTAGTTCTT
ATCTCCCGGCCTCGCGACCATCCTCTCGGCGAACTCAAGCTGGTAAATCAAAACCGCCCG
CTCGAACTCGTGCTTTAGGAGCTTGAATGTCACCGGCGAGGAAATCTGATACGGCAGATT
GGAAACCATCTTGTTGAATTCCGGCCACTCGACCTTAACTGCATCCCCCTCGATGAGCTC
AACGTTTGGCCAGGCATACTCCTTCCTCAGAATCTCTATTATCCGCCTGTCCTTCTCGAT
GGCGTAGACTTTTCCCGCCCTCTCGGCGAGCTCCTTTGTGAGAACGCCCAGACCGGGCCC
TATTTCGAGAACGACATCGCGTTCGCTCAGCTCTGCCCTCTCGACGTTCCTCTCGATGAT
GTCGGGCACTATCAGAAAGTTCTGGCCGAGGTCGCGGTTGGGTCTGAGGTTGTACTTGTA
AATAAGGGAGAAGAGCTCGTCCCTCATCCCCTGAAAATCCTCCTGTGGCCGACGAAGAGC
TTGTAGCGGTCCTTGTCCTGGAGCTCATCAACGATTCTCTTGGCTATCATCTTGACCGGG
TCGGGGAGGCCCTTAACGCGCTTTCTCAGGTCCTCAAAGCTCTTGAAGGGCTCCCTCTGC
CTCTCTTCAATGATTTCCCACATGTGCTTCTTTCCTATGCCCGGCAGGAGCTCGAGGCTG
TGGAGCCTGTTGGTTATCGGAGGGGCAACGTTGAAGAACTGGATGAAGCGTTCTTCATTG
TTCTTAACAATCTCCTCTACGACGTAGGGGAGTTCCGCTTTGGCCGTGTCGGTCAGGTCG
TTGTAGGTTATCTTCTTGTTGATGAGGAGGATTTTATCACGGTTCCCCTTGCCGATGAAA
ACCCTCTCGTAGAGCATTAGGTCCTCTTTGGGCGTTACCTCAAGGAGCGTGAAGGCCTTC
TCACCGAGCACCTGGGCAACTGGCTTCCCGCTTCGCCTGCCGGTCGAGATATCGAGGTAA
CCCTCGGGAAGGTAGTCGAGCACGTAAGCGTACTCCTCATATTCAAGGTTTCGCCTCTTC
TTCTCGAGGCTTTCACGGTAAGAATGTCTCCTGTACCTGTCCATTCTCTCTCCCCCAGAA
CTTATTTTGGCCCGGAGTTTTTATACTTTCCTCACGCTAAGAAAAGGAGAAAATCAGTCG
AGGGGCCGGTACTCATCAACGAGCTTGACTATCTCCTCGGCCTCCTCGGGCGAGGGCATG
TAGTCCTCCTTCGCGAAGATGACCCTGATGTCGAGGTAGTCCTCGGGGAGGATGTCCACT
ATCTTCGAGGCTATTCTGTCGTCAATCCAGTCAAAGAGCTCCATGAGCTTCTCTTTGAGC
TCCTTCGCCTTCTCTGGGCTGAGCTTGGCGAACTTCTCGGCATGCTCAAGGCTAACCCTT
GCCTCGTAGAACATCGGCTCCTCGGGATTCTCCTCCATGCCCTCTTCTTTCCTGCGCTCG
AGGAGCTCCCTGGTCTCGGCTATCGTGAGGTAGCGCTCCCCGAGCTTTTTACGACCTATC
ATGCTCATCCCTTCTGTGGCCTGAGGTGAACCGGGTGTATGAAGAAGGTCTTAACCTTAC
CCCCGTCCCTTATCTGGACGATGTAAGCATCGCCGCGCTTGCCGACGACGGTTCCGGTCC
TTCCGTGGAACCTCGGGTCGGGCATGCCCTTGTGGTAGCTCGGCTCTATGACGATGTGAA
CCCTCTGCCCGACCTCAAACTCCTGAAGGAACCTGGTGAGCGGGGGAAGACCCCTCTTTC
TCGGCTTCTTGCTGAGCTTACCCCTGGTCTTCCTCCTAAAGCTGTGCGCCTTCTGAACCA
TTTCCACCACCTCTCAACTTTTACGGGCCCCAACGGGCAAACTCGGATTTACGACACGGG
ATTTTTCAAGGGGGAACGCTTTTCGCTCCGTTTAGACTTAGGACTAACCCCCTGGGAATC
ACTAAAACCTACAAGGGCCCCTTTATAAATCTTTCACTCAAAAGGTGGAAAAAGGAAAGT
CATCCGCGCCTCCGCAGTGCAACGAGAAGCGAAAGTAGAAGGATGATTCCCGGCCCGCAG
ATGCTCCCTTCGGAGGATTCCTCTGTTGTGAATACCTTGACAGGAACTCCCTGTGTTTTC
TCGATGGTTACCGGTTCCTCCACTGTCTTCACGTCGAGTTCTCCCTTTGTGGCCACTGGT
CCGGGAGTTAGTTCAACGTCCACAGGCATTACGTTGACCCTGAAGCCGTACGTTCCAATG
ACGGGGCCCTCTGGTTTTGATTGCAGGTTGGACAGTATTGCAAAGCCCCGGAAGTGCAGC
ACCGCTCCTGAGGCGGTTGTTTCCCTCCAGATGGCTATGAAGGAATTCCCGTTTGCGCTC
ACTCCCACGGGCTCTGACAAGAACTCAGGCAGGGTCGTTTTTTCCCATGGCATTCCATTG
GAGACCGCGACAAAGCTACCAACCACTATTCCCATCGTGTCGGTTTTTATGACCGCGTAG
GTGGTGTTAAGGCCATCGTTGCAGGCCAGCCTGAACGCCTCAACGACAGTTGGCTGGAAA
AGGAGGTAGTTTCCTGAAACGGTCAGCGCCGGTGCCGGTTCCGTTGAAGATGTTCTCGTG
CTCAGGACGGTGACGTTTTCACTTTTTTCAGTGCAGGTTTTCTCAGGAATCAGGATGTAC
AGCTTGGCCCAGATGGTGGAGTTCCCGACGATTGCCCCAAGAACCGTCCCGTTTGAGGAA
CCTCCGAGAAAGTAGACTGTATTCCCCAGCGAGAGCGCCGATTTTATGAAGAACCCCTTG
AGCGAACTCGTCACCTTCCACGTTCCAACTGGGTTGCCCTCTTTATCGAGCCTCAGGTAG
TACCAGTTCCTCTCATCGTGCAGTATCAGGTAGTATCCGTCCCCAACCTTTCCAATCGCC
GTGCTGTAAAGTTCTCCGGGGCCGTGAGGTATCCTGTACTCCCTGGCCCAGAGGAGTTTC
CCGTTTCCGTCGAGTGCCAGGACGACCGGAACCGTGACCTGCTCGTTCCCCCTGAAGCTG
TCAACGTGGGTCGCGATGAGTATCTCATTTCCCGCCTGAACAGCGTCGTCAACGGTCATT
ATCCAGCCCGGGCTCACGTTGAGCAGGTAATCCTTGGACCACAGGAGTTTTCCGTCCCTG
TCGAGTTTAATCACCCAGATGTCTGTGTGATTTCCCTCGTCGCTCTGCCCGATGAGAAGG
ATTGAGCCGTTGGCGGTTGCCCTGAAAATTCTCGGTGAGGGGTGCAACGGGGCACCTTTT
ACGTTCTCGCCCCACTTAAGCGAGCCGTTGGGGTAGAAGTCCCCAACCCAGGCCCCCGGA
ACCACTGGCGTTCCATTGGAGGTCATGTTGAACGGAACAACAACCACGAAGCCTCCATCT
CCATCGCTTCCTACACCCGCTATCACCTCTGGATACGTTGCCATACCTTCTGGCGGCGCA
AGTATGACCGCAGAACCGCTGACAAGGCCAATCGTAAGCAATGCAACAAACACAGCTGGG
GGAACCCTCCAAGACATATCTACCACCAAATCCAACTTTGCAGAGGAAATATAAAAAGAT
TTCTTGGGGGAACACAACTACTCGTCTAAGATGTTCAGCACGTCGAGCCTCTCGCACCAG
GCTTTCTTCCCGAGCAAATCGCTAACGCTCGGCTTAGTTCTCCCCTTGTCGCCCGAAACC
AGCTCCTTGATGTAGAGCCCTCCGTCGGTGACGAGACGAAGCTCGAAGTGCTTCTCGTCA
ACCCACCTCGCCTCGGCCTCGTGAACCTTCCTCACCCTCACCTTGTCGGCCCTCGCCTTC
CTGACGCGCCAGGGCGTTCTCTGGTGTATCTCAAGCCCCTCCAGCTTCCTCGCAACTTCC
TCGGCTTCCTCCGGCGTTATGCCCTCCTCGACGAGAACGAGAGCGAGGTATTCCTTCCTG
TGGTTCTTAGTTAGAACCTCCTCGGCTTCCTTCGCCGAGACGAAGCGAAGATTAAGAACC
TCCACCTTCCCACTCGCGTTTATCTCCTCCGCTATCTTCCGGAGGTCAACCCTTCTCCTC
CTCGGGCTCTTAATTTCAACTATGAAGGGCCTTCCGTTGCCGAGGGTTCTGACATCAACG
TCCTCTCTCCCCGCGCCTTTGAAGACGCACTTACCTTCGAAGGCCTTCGAAAACGCCCGA
CAGATTATCGAGGCTACGCTGTCCTCGAAGTCGGGCAGAGGCGTCTGGGGAATCCTGCGC
ACGAGCTTTCTATAACGCCCGTAAACGTAAACCGGGTTGATTTGAAGCTCTATCTCACCA
GAGAACGGCTCGACTATGAAAACAAGGTCGGGGTTCTTCGAGGTCTCTTTTTCCATTGCC
CTCCCAAAGGCCTTGCCGAGCTCGCGGTTGAACTCACGGTTTATCGGCTCGGCGGTGTCA
ATATTGAACTCCTCCCAGATAGCCTTCTCTTTCTCCTTGATTTCCTCCGGGAAGCGGGAA
CCGACGAGAAACGTCTCGAACTCGATATCCTTGCTCGCTTCCTCCATGGCCTCCACGAGC
TCGGGAATCCTCTCAAAGACGTTGTGGCAGAGCTCACACTCCTCTGGCTCAGCTATCGGT
TCTAAGCCCCTCGCGGAGCGCTCCATGTTGAGGACGAACCTTATTGCTTTCCCCCGCTCC
TCGTTCGTCCCCTTACCGAGCCTGGCGAAGAGCCTGCCGAGGCAGTGGTCGCAGAGTTTG
TGCTCCTCAAGAACCCTTTCGGCCTTCTCGACTATCATCGTCCCACCCTAAAGTTTTTTA
TTCCTCCTCCCAAGTTCCTCCGATGGCCACTCGACGGGAACGGATAATAAGCCTTTTGGA
GGAGCGGGATTATTCGGTGAGCGAGTTAGCCCAGGTTCTCGGAATCCGGGGCAGGGGGAG
CAAAAAGCTCATTCTGGAGGACCTCAAGGCGATTCAGAAAATCCTAAGGCGCGAGGGAAA
GGTTCTGCTTGTCAAACCGGCCGAGTGCAGGAAGTGCGGTTTCGTTTTCAGGCCCGAAAT
CAACATTCCCTCCCGCTGTCCGCGCTGTAAGAGCGAGTGGATTGAGGAGCCGAGGTTCAT
GATTGCCGAGCGGTGAGGCAAAAGCCCTTATAAGCCGGGCCCCTATTCTCATCGGTTGAA
GTGTACGAGGGGATGCTTATGAGGAAGGTTGAGGAGTTCATGAAGAGACATGGACTTGAG
GTAGGCGACCTCGTGAGGGTCGTCAAAAGGGAAGGGGACGAGAGAATTACCTTTGAGGGC
CTCGTGATGCCTCCGTACGAGCTTTCGCCCGGCGAAACGCTGACGATAAAGCTCGACAAC
GGCTACAACGTCGGCGTTCTCATTGATGCAATCGAGGGCGTTGAAATCCTTGAGAAGGCC
GTCGAGAAGCCGAAGATGGAGTTCAAGGAAGTTCTCCCGCGGAAGGAGGGCCTCCCGAAC
GTCAGGATTCTCGGAACCGGAGGAACGATAGCGAGCAGGATTGACTACAAGACTGGGGCA
GTTCACCCTGCTTTCACCGCCGAGGAGCTTGCGAAGGCCGTCCCGGAGATATTCGAGATG
GCCAACGTTACGCCCGAGCTCATAATGAACATTTTAAGCGAGGACATGAAGCCGGCCTAC
TGGGCGAGGATAGCCGAGGAGGTAGCCAAAGCCCTCAACGGCGGTGAGGACGGCGTTGTG
ATAGCGCACGGAACTGATACAATGGCCTATACCGCCTCGGCCCTGAGCTTCATGCTGAGG
AACCTTACGAAGCCGGTCGTCCTCGTTGGTGCGCAGAGGAGCTCTGACAGGCCGAGCAGT
GACGCGGCCATGAACCTCACCTGTGCGGTCAGGATGGCGACGAGCGACGTTGCCGAGGTC
ATGGTGGTGATGCACGGCGAGACGAGCGACACCTACTGTTTAGCCCACCGTGGAACGAAG
GTCAGGAAGATGCACACCAGCAGGCGCGATGCTTTCAGGAGTATAAACGACGTCCCGATA
GCAAGGATATGGCCGAAAGGTGGGATAGAGTTCCTCAGGAGCGACTACAGGAGGAGAAGT
GAGGGAGAAGTCATAGCCGACACGAAGATTGAGGAAAAGGTTGCAATCCTGAAAATCTAC
CCAGGAATCAGCGGTGAGCTCCTCGACTTCCTCGTTGATAAGGGCTACAAGGGTGTTGTG
ATAGAGGGAACCGGTCTCGGTCACGTTCCGCAGGACTTCATCCCCCACGTCCAGCGCGCG
GTCGAGGAAGGCGTGGCAGTCTGCGTCACGAGCCAGTGCCTCTACGGCAGGGTGAACCTA
AACGTCTACTCCAACGGCAGGAAGCTCCTGAAGGCGGGGGCGATACCCTGTGAGGACATG
TTGCCAGAGACGGCCTACGTCAAGCTCATGTGGGTCCTCGGCCACACGAGGGAGCTTAGT
GAGGTAAGGAAGATGATGCTGACGAACTACGCCGGCGAGATTACGCCCTACACGAGGTAC
GACACGTTCTTGAGGTGATGAAGATGACCGAGAAGTTCGATTACAAGGAGCTCGGCCTTA
AGGTCGGTCTTGAGATTCACAGACAGCTCGATACCAAGAAGCTGTTCTCGCTCGTTCCGA
GCGAGCTGACCGAGAAGGTGGACTTCACCTTTGAAAGACGCCTCAGGCCCACGATGAGCG
AGCTCGGCGAAATTGACCCCGCGGCACTTGAGGAGTTCAAGAAGGGGAGGAAGTACATTT
ACGAAGGCAACTACGAGCTGAGCGACCTCGTTTATATGGACGAGGAACCGCCAAGGGGAC
CTGACAGAGAGGCTTTGGAGGTTACACTTCAGATTGCCTACCTGCTGAACGCCAAGCCCG
TTGACGAGGTCCACTTCATGCGTAAAATCGTCATTGACGGCTCGAACGTTTCGGGCTTCC
AGAGGACGGCGATAATAGCGCTCGACGGAAGGGTTGATACTCCATGGGGAAGCGTTGGAA
TCCCGACGATATGCCTTGAGGAAGACGCCTGCAGAATCGTCGAGAGGAAGGAGAAGGAGG
TAATCTACCGCCTCGACCGCCTCGGCATCCCGCTCGTTGAGATAAGCACGACACCGGACA
TACACCACCCGGAGCAGGCTAAGGTGGTCGCGAAGTACATCGGCGACGCCCTGAGGGCCA
CCCGGAAGGTCAAGCGCGGTCTCGGAACGATAAGGCAAGATTTGAACGTCTCGATTAAAG
GTGGCACCCGCGTCGAGATTAAGGGAGTGCAGGAGCTCGACATGATTCCGCTCATCATCG
AGAGGGAAGTTGAGAGACAGCTTAACCTGCTCAAGATAAGGGACGAGCTCCGTGAGAGGG
GTGTTAAGCCTGAGGACATTAAGGAGGAGTTCTACGACGTTACCGACGTCTTCGAGAACA
CTGAGTCCAAGATAATCGCCCGGACGATAAAGAAGGGCGGTAAGGTTTTGGCAGTCAAAC
TGCCGAAGTTCAGGGGTTTAATCGGCAGGGAAATTCAGCCCGGCAGGAGGCTCGGCACTG
AGATGGCCGACAGGGCCAAGAAGTACGTGAAGGGCATCTTCCACATCGATGAGTTACCGA
ATTATGGAATTACAGAAAAAGAGGTTAATGCAGTTATTGAAAAACTCAACCTCGGAGAGC
TCGACGCCTTCGTTCTCGTTGCGGCGGACGAGGAAACGGCAAAGAAGGCCCTCCGCGAGG
TGATTAAGCGCGCGAGAGAAGCTATAGAGGGCGTCCCAGAGGAGACGAGGAGGGCCCTGC
CCGACGGAAACACTCAATACATGCGCCCGCTCCCCGGAAAGGCGAGGATGTATCCTGAAA
CGGACATACCCTCGATTTTCATTCCGCCTGAGGAGAAGGAGAGAATTAAGGCCAACCTGC
CAGAGCTCCCGCAGGAGAGGGTTGAGCGCTACGTGAAGGAGTATGGGATTGACAAAAGCC
TGGCAGAGACCCTCGTAAACGACGAGCGCGACGAGCTCTTCGAGGAGCTCGTGAAGAAGG
GAGTAAAACCCTCGCTGGCCGCTTCAATCCTCGTGGTCGTCCTCAAGGGCCTCAAGAAGG
AGGTTCCGATTGAGAACATCACGGACGAGCACATCAGAGAAGCATTTGAGCTTTACCTCG
ACGGTAAGATTGCCAAGGAGGCCTTTGAGGAGATATTCAAGGAGCTTGCGAAGAATCCGG
AGAAGACCGCCGAGCAGGTGGCAGAGGAGAAGGGTCTAACGCTCCTCAGCGAGGAAGAGG
TTGAGAAAATCATTGATGAGGTAATCCAGGCAAACATAGACGTCATCAAGGCCAAGGGAA
TGGGCGCGATGGGCATGATAATGGGAAGGGCAATGGCAAAGCTCCGCGGAAGGGCCGACG
GCAAGCTCGTGAGCACCTTAGTGAGAAGGAAGATTCGGGAGCTGAGCGGGAGCTAACTTT
TTAAGTTCTTTTTCTTACTTTTATTGATGGTTAAGGCAAAGTTCGTTGTCAGATACTTCG
TGGTCGACTCTAGGGATGTTGATGTCAGAAAACTGGCGGGGACTTATATAGCCCTGCCTA
GCCCTGACGTGGAGAGCCTGTACTGGGCACTTTATCAGATTCTCATGTCGGAGAGTAGTG
CAACGGTTATCAAAACGCCAGAAGACATCTATTACGTCGCTGAAGGCGCTCACGTTATTA
AAAACGCCAAGGAGAGCTATGAGTTCATTATACGTAGAGAAAACGGGCTAAGGAGGGTTG
CTGAAGAAATACTCGGTGTGAAGAGGCTCAAGCTCGACACCGTTGTGAATATCGTCCAGG
CCGCTCTTTGGGGTTTGGCAATCCTCCTCGGCTACTTGGGCTACAAAAACGACGCTCTCA
ACGAGGTTTCCTCATACATGGCCCTTCTCTTTCTGCTCTCTGGGGTTATTGAGAACTTCA
GAAGGGGCTACAAAAAGCGGGAGCGGGTCAGAGCATCGGCTCCTCATCACGCCTCAGAGT
GAGGGAAAAGCGCTCATCATCCCCGTTTCCGTTTTCCCTCTGCCCTTTTAAAGCCTGCCT
TACCAACGCGGGGCGAAAACCATTTAAAGCGTGAAGTCGTTTTCTCTCCGATGAAGTTCG
TCAACGCCGTCCCAATCCTCTACTACGAGCTCAACGTTCCGCCGGAGAGGGTTAGGGAGG
CCTTTCCTTTGGCACTTGAGTTCAAGAACCCTACTCCAGAGAGCTTCTCAATCGTGCAGC
CACCTGGAAAGAACGCGGGACTGCTCGTGATTGATGTCAAAGCTGAAAACCGCTACGTCT
TCGTCCTTTCGGTTAAAGATGAGCTGGTTTTAATCAACGAAACCTTACCGAGAGTCTTTG
TAATCCATCCAAAGAACCTCGGAGAGTTTTTCAGGGCCCTCGCTGAGGACGAGCTTGAGA
GCCTCAAGGGCACCAAGAGGAAGGGAAAGTGGTGGCGTTTTCTCATAGACTTCGCCGCAA
CTTCGGGGGTCATTTACATCGAGAACGAGCTTCACATAGGCTTCTGGACGGCGATTCTCC
TGGCTGTAATCTTCGCGGAGGTTGAGTACCTCTTCGGCCCCAAGCAGGTCAAGGGACCTG
CCACTGAGCTCGATGAGAAGACAGTCAGGAAAATGTACGAGGTTTCGGAGAAGAAGGGAA
AGGTGGTGAAGGTCTCCCTTTAGCGTCCCAGCTCCTTGTGGGCTTTCGCGAGGTGCTTCG
CCGCTATCGCCGCGAGGAGCGAGAGTTCCCCAGCCAAAACCGCTCCCGCAACTATCTCCG
CGAACTTCTTGGCGTTTGTTCCAGGTGGGTCGCCCCCTCCAGCGACGCCCATAATGCTTA
AAGCCTCCCTCTGGGTCGGGACGCGCGTTCCTCCCCCAACCGTTCCGATTTCGAGGCTCG
GCATTGTTATGCTGATGTAGAGGTCTCCCTCAGGCGTAACTTCGGCGAGGGTTATGCCGT
GTGAACCTTCGGTAATCTGTGCCTCGTCCTGCCCCGTGGCGAGGAATATTGCCCCGACTA
TATTGCCGAAGTGGGCGTTGAAGCCGTAAGAGCCGGCCTGGGCCGACCCGACGAGGTTCT
TGCGGTAGTTCACCTCCGCTATGAGTTCTGGCGTCGTCTTCAGCTTCCTCTCGACTATCT
CACGCGGAATTATTGCCTCCGCTATCACCGTCTTACCGCGTCCGTTGATGAAGTTCATCG
CGTTGGGTTTCTTGTCAACGCAGAGGTTGCCAGAGAGAGCGAGATAGCGAACGTCGGGGA
ACTTCTCTTCGATGACCTTCATTATCTCCTCGCTCGCTATCGTCACCATGTTCATTCCCA
TAGCGTCGCCGGTCTCGAACTCGAAGCGCAGGTATAGGTTGTTGCCCACTATGAAGGGCT
TAACGTCCCTGAGCTTTCCGTGCCTGGTGACCTTGCTGACGGCCTTCTCCTGGAGGTAGT
CGATGTTCTCCTTCACCCACTCCGCGACTTCCCTCGCCCTCCTCGCGTCAGGGCACTTGA
GGAGCGGTGCACGGGTCATCTTGTCGTCGATAAGCGTCGTTTTGACGCCACCTGCCTCGG
TCAGGGCGGAGCAACCGCGGTTCACGCTGGCAACGAGCGCCCCCTCTGTTGTGGCGAGGG
GTATGTAGAACTCGCCCTTCGCGTACTCGCCGTTGATTTTGAGCGGTCCGGCAACGCCCA
TGGGTATCTGGACGACGCCTATCATGTTCTCGATGTTCCTGCCGATGACCTGCTCGGGGT
CTATGCTGTAGTGCCCGATGTGTTCGAGCTTCACGCCGAGCTTTTTCTCAAGGGCCTTTC
TCCTGACCTCGGTCGCGGTTCTCTTGTCCGTGTACTTCTCAACCTGGTGGAGCTTTACCT
CTCCCTTAACGACCTTCTCAACGAGCTCCTCAAACTCCATTTCAACACCCCCAGAATCAG
CCGAAAATCCATTCCTCGAGGACTTCTCCGATTTCCTTGAACGCGACGGCGGCGTCGCTG
TTGGGGAGGTACTTGATTATCGGAACTCCAACGTTTATGGACTCGGGGACGTTGTAGTCG
AAGGGAACCCACCCGAGAACCGGGACGTCCAAATCCTCTTCTATGGCTTCTATTATCTTA
TCAACGACATCGGCGCTCTCGCGAACCTTATTCAGGACGACGCCGATGTTGAGGTTGTAC
TTCTCCCCGAGGGCCTTCAGTTTTTCTATCTCGTTCTTAACCATAGTCTCGAACGAGTAA
ATCGGAGAACGCTCTATTTCAACGACTATAAGCTGATAGTTGGCGACCTGAAACGTTGGG
AGGGTATCAAAGGGAACACCCGTGGGGGAGTCGACAAAAACGACGCCGAACTTGTACTTC
ACCCTCTCAAGGATGTCAACGAGCCTCCTCGGAGAGATTCCAAGGACGTCCTGAAGCTGT
GTGCTCCCCGGCATCACGTAGACGCCGGTTTCCTTGTGGCGGTATATGGCCCACTCCGGG
TCAACGTCCGGGTTCTTTAGGAGGGTGTGGACTGTGTATTTAACCGTGTCTAGGGCGAAG
TGAAAACCGAGGTTGGGCAGGTAGAGGTCGCCATCAACGGCCAGAACGCGGTACTCCTTC
ATGGCAAGGTAAGAGCTAAGGTTCGCCGTTGTGGTTGTTTTGCCGGCTCCGCCACGCCCC
GTTACGACTATCAGTGCCATCGCTACCCCTCTAAGCTTCTCTGTTGGGAGTTGAGGATAT
AAGGTTTCCGATTGAACTTCCGTCGGTACGTCGCTTTCTGCGTATGCACCTACACAATTC
TGTCCAGTGATGGGCCTTAAGGACTCGATGAACACAAAAGGTTTATATCGTCCCCGTTTA
GATTCCCATTGTAAGGTTAAGGAGATGGTTGCCATGGCTGAAAAAATGCCCGCTATTATG
AAGACCAAACCTGCCTACGGGGCGGAGCTCGTTGAGGTTGACGTTCCCAAGCCCGGGCCG
GGCGAGGTTCTTATCAGGGTTCTCGCGACGAGCATCTGCGGAACCGACCTCCACATCTAC
GAGTGGAACGAGTGGGCGCAGAGCAGGATTAAACCGCCCCAGATTATGGGCCACGAGGTC
GCTGGAGAGGTCATCGAGGTTGGCCCAGGTGTTGAGGACCTTCAGGAGGGCGACTACATA
AGTGCGGAGACACATATCGTCTGTGGAAAGTGCTACGCCTGCAAGCACAACCGCTACCAC
GTCTGCCAGAACACCAAGATTTTCGGCGTCGATATGGACGGTGTCTTCGCGACCTACGCC
ATCGTTCCGGCCCAGAACGCCTGGAAGAACCCCAAGGACATGAAGCCCGAATACGCCTCA
CTCCAGGAGCCCCTTGGCAATGCAGTTGATACCGTTCTTGCCGGCCCGATAGCGGGCAGG
AGCACACTCATAACCGGAGCCGGCCCGCTCGGACTGCTCGGTATAACCGTCGCGAAGGCG
AGCGGTGCTTACCCGGTCATCGTGAGCGAGCCAAGCGACTTCAGGAGAAAGCTCGCCAAG
AAGGTTGGGGCGGACTACGTTATCAATCCTTTTGAAGAAGACCCTGTTGAGGTCGTCATG
AGCATAACCGACGGAGCGGGAGTTGAGGTCTTCCTCGAGTTCAGTGGTGCCCCCAAGGCC
CTTGAGCAGGGCCTTAAGGCGACGACCCCTGGAGGAAGGGTCTCCCTGCTCGGGCTGTTC
CCGAGGGACGTTACGCTCGACTTCAACAACCTGATAATCTTTAAGGCCCTTGAAGTTCAC
GGCATCACCGGAAGGCACCTCTGGGAGACATGGTACACCGTCTCAAGTCTCATCCAGAGC
GGAAAGCTCAACCTCGACCCGATTATCACCCACAAGTACAAAGGCTTTGACAAGTTTGAA
GAGGCCTTCGAGCTCATGCGCGCCGGAAAGACCGGCAAGGTCGTTTTCTTCCCGAAGGAG
TGATTTTTCCTCCTTTTCTTTCACCGCAATTCTTAAGTAAACCCTTCCCCACTTCCCCCG
GAGGTGTTGGAATGGAGCTGAGTTATCAGGAGAAGCTCACCCTCATCAAGCTCAACGAAC
TGAAAAAAGCGAAATTCGAGGAACTCGTTAAAGAGACCGGTCTCGAGCAGGTAGCGGTCA
TGAGGGCAGTTCTCGGCCTGCAGGCAAAGGGTTTGGCCAAGCTCCACGAGAGGAGCGAGA
GGGTCGTTAAGCTCACCGAGACCGGGAAGAAGTACGCCGAAATCGGCCTTCCAGAGTGGA
GGGCCTTAAAGCTTCTCCGCGGGAGGGGAAAGGTCACGCTCGACGACCTCAGGGAGGTTC
TCAGCGACGACGAGCTCAAGCCGATAGTTGGCCTCCTCAGGAAGGAGGGCTGGGCGAGCG
TCAGGAAGGAGGACGGTAAGCTAATTCTCGAAATCACGGAGAAGGGGCTTGAAGCTGGGG
AAAGGCCCATTGACAGGGCCCTAAAGCTCCTCGCCGAGAAGGGAGTCGTTCCGGTTAACG
AAATCGAGAAGCTCGTTCCCGTCAAGGAGCTTAAGAGGAGAAAAATCGGCGAGGAGGAAA
CTGTAACCGAGAGGGAAGTCGAGATTACACCGGCAGGCGAGGAGCTGGCTCCGAAGGTGG
AGCTGAAGCGGGAGGTTTCTGTTCTAACTCCGGAACTCATAAAGTCCGGCAAATGGAGGG
AAGTTGAGTTCAGGAAGTTCGACATAAAGGCCCCTGTGAGGAGGATTTACCCGGGCAAGA
AGCAACCCTACAGAGCGTTCCTCGACAAGATAAGGAGAAGGCTCATCGAGATGGGCTTCA
TCGAGATGACTGTTGAGAGCATGATTGAGACCCAGTTCTGGAACTTCGATGCCCTATTCC
AGCCCCAGAACCACCCCGCCCGCGAATGGACCGACACATACCAGCTCAAGTACCCGAAGA
GCGGGCACCTGCCCGATGAGGAGCTCGTTGAGAGGGTTAAGACCGCCCACGAGCGCGGTC
TGGCCGGCTCGCGTGGCTGGGGCTACGTCTGGTCTCCGGAGAGGGCGATGCTCCTCATGC
CGAGGGCGCACGGTACTGCCCTTGACGCGAGACAGCTCGCGAAAGGTGTCGAGATTCCAG
GGAAGTACTTCACGATTCAGCGCGTTTTCAGGCCGGACGTCCTCGATAGGACTCACCTCA
TCGAGTTCAACCAGATTGACGGCTTCGTCGTCGGCGAAGAGTTGAACTTCAGGCACCTCC
TCGGAATCCTCAAGCGCTTCGCTGTCGAGATAGCTGGGGCCAGGAAGGTTAAGTTCCTGC
CCGACTACTACCCGTTCACCGAGCCCAGCGTCCAGATGAGCGCCTACCACCCTGAACTTG
GCTGGGTTGAGTTCGGCGGTGCCGGAATCTTCCGCGAGGAGATGACTAAGGCTTTGGGCA
TAGACGTCCCGGTCATCGCGTGGGGAATCGGAATCGACAGGCTGGCCATGTTCAAGCTCG
GAATAGACGACATACGCTACCTCTTCAGCTACGACCTCCGCTGGCTGAGGGAAGCAAAGC
TGGTGTGGTGAGCGAAATGGCACAGAGCGTAAGGTACGACCCTGACGTTGATATCCTTTA
CGTTCAGCTCTCAAAGAAGAAGCCCGTTGATGCCGATATGAAAGGGGATGTGGTCATAGA
CCTCGATGAAAACGGAGAGGTCGTTGGCTTCGAGATATGGCGCGCGAGGGAGCTAATCCT
GCCGGAGTTCATGAAGTTCATCGAGAAGATAAAGGCCGAAAGGGCCCACGTGGAGGGTTG
AAGATGCCAAAGTTCGACGTGTCAAAGCGGGATTTGGAGAGGCTTGTCGGTAGGGAATTC
ACGGTCGAGGAGTGGGAGGACCTCTTCCTCTACGCCAAATGCGAGCTGGACGACGTGTGG
GAGGAGAACGGTGAAATCTACTTCAAGGCCGACTCCAAGGACACGAACAGGCCCGACCTC
TGGAGCGCTGAGGGGATAGCAAGGCAGATACGGTGGGCGCTCGGCTTCCAGAGGGGCCTG
CCGGAATACGAGGTCGAGAAAAGCGACGTTACCGTTTACGTTGACGAGAGGCTGAAGGAT
ATCCGTCCATACGGTGTTTACGCAATCGTTGAGGGGTTGAGCCTCGACGAAGAGGCTCTC
AAGCAGATGATTAACCTCCAGGAGAAGGTGGCTCTGACCTTTGGAAGGAGGAGAAGGGAG
GTAGCAATAGGCATCTTCGACTTCGACAAGGTGAAGCCCCCGATATACTACAGGGCGGGG
GAGAAAACCGAGAAGTTCGTCCCGCTCGGCTTCGAGGAGGAGCTTACACTGGAGGAAATC
CTTGAAAAGCACGAGAAAGGGAAAGAGTACGGTCATCTGATTAAGGACAAGCCCTACTAC
CCTCTCCTCGTGGACAGCGAGGGTAAGGTCCTATCGATGCCCCCGATAATCAACTCCGAA
ACGACAGGAAGGGTGACAACGGAGACGAGGAACGTCTTCGTCGACGTCACCGGCTGGGAT
TTGAACAAGGTCATGCTCGCCCTTAACGTCGTCGTTACTGCCCTGGCAGAGCGCGGAGGA
AAGATTAGGAGCGTTAAAGTCGTTTATCCCGACTTTGAGATTGAAACGCCCGATTTAACT
CCCAAGTCCTTCGAGGTCGAGCTGGACTACGTAAGAAAGCTCGCCGGCCTAGAGCTGAGC
GACGGCGAAATCAGGGACCTCCTCGAGAGGATGATGTACGAGGTGAAGCTTGAGGACGGT
AAAGCAAAGCTCCTCTATCCTGCCTTCCGCGACGACATAATGCACGCCAGGGACGTTCTG
GAAGATGTCCTCATCGCCTACGGCTACAACGAGATTGAGCCTGAGGAGCCGAAGCTTGCC
GTCCAGGGCAGGGGCGACAAGTTCGTCGAGTTCGAGGATGCCGTTAGGGAACTCATGGTC
GGCTTTGGCCTTCAGGAGGTCATGACCTTCAACCTGACCAACAGGGAGGCCCAATACGAG
AAAATGAATCTCCAATACGGAAGGGACTACTTTAACAACCCGCCGGCTGAACTCGTCGAG
ATAGAGAACCCGATAAGCCCGAAGTGGTCAGCGCTGAGGAACTGGCTTCTGCCGAGTTTG
CTCGACTTCCTGAGCCAGAACACCCACGAGGAGTACCCGCAGAGGCTCTTTGAGGTCGGC
AAGGCCACCCTGATAGACGAGGACAGGGAAACGAAGACCGTCAGCGAGAGCAAGCTTGCC
GTCGTGCTGGCCCAGCCGAGGGTTACCTTCACCGACGCGAAGGAAATCCTTGACAGCGTG
ATGAGGCATCTCGGCTTCGAATACGAGCTTGAAGAGGTCGAGCACCCGAGCTTCATCCCC
GGCAGGGTTGGAACGGTAATCGTAAACGGCCAGACCATTGGCGTAATCGGCGAAATTCAC
CCAGCGGTTTTAGAAAAGTGGGGAATCGAGATGCCCGTTGCGGGCTTCGAGCTGTTCCTA
AGGCCCCTCTACACGGAGCCCTACCTTTAGTCCCTCTTTTTCCTCTTCTCAAGGAGGGCG
CACATGAGCTCGAAGTTTGTAACACTTATGAGCACCTCAACGTCAAAGACTTCCTCCATT
CTCTCACCCCAATTTTAGGTTCTCGTGCCTCTTTATCAAGTTTGCTGGAATTTTTTCGTA
TTTCGTTCGAATTTTGAGTTTACAAAAGTCAAGAAAGTTGGAGGATTTTCGGGGAAGGCT
TTTTATACCCTCCGCTGAAGCGCCAACCATGAAGCTGGCTCTCCGCGTGGCCTACGACGG
AACGGCATTCTACGGCTTTCAAAGACAGCCCGGAGTGAGGACGGTAGAGGGGGAACTCAT
CCGCGTTTTGACCAAACTAAAAATCATCGAAAGCCCGGAAGAGAACGACTTTAAAGGTGC
CTCGCGGACGGACCGCGGAGTTTCCGCGTTCTTCAACGTGGTTTCGTTCGTTCCCGGCGA
GAGGAGTGACCTGGCGAGGCCAGAGGTGCTGAATCACCATCTCCGAGATGTCTGGGTTCT
CGGCGTTGCCGAGGTTCCCGCTGACTTCCACCCGAGGTTCTGGGCGACCTCGAAGACCTA
CCGCTACTACCTCGTCGATGAGGGCTTCGACCTTGAGAAAATTCGTGAATGCGCCAAGCT
CTTCGAGGGAACCCACGACTTCTCGGCTTTTGCGAAGCTTGAGCCGGGCAGGGACCCGAT
TAGGGAGATAACGCGCATCAGCATCGTTCCAAGACACGGCTACTACGTGGTTGAAATCAC
GGGCAAAAGCTTCCTCTGGGAGATGGTGCGGAGAATCGTCAACGCGCTCCGCTTCTGCGG
ACTCGGTCTCCTCGAGCAGGAGGACGTTAGGGCCATGCTCGCGGGGACTTACAGGAAGAA
GGTTCCGCCCGCTCCTCCAGAGAACCTCGTTCTGTGGCATATAGAATATCCGGGCGTCGA
CTTCAAAACCGACGAGAAGGGCCTTGCCAAAGCTAAGCGCGACCTCTTCGAGCGCTACTC
AAGAGCTCTGACGAGAGCGGCGCTTTTTGGTGACTGCCTCGTTGAGCTTTGATTCCTTGT
CGTAGTACTTTCCGTAGTACTGTTTCAGAGCTTTCTGCCTCTCGATGAAGTGCGTGTAGA
GAAGCGGGTCGTCGTCCGCGACGTCAACTATAACTGCCCTCATGCCCTTCTTCGGCCTCA
AGGCCCTTCCTATGGTCTGTATCGTCATGATGTCGCTCTTCCCTCCTCCTGCGAGGATTA
TCGCAGAAATCTCAGGTATATCAACCCCTTCCTTGAGCAGGGTCGAGATTAAAACCGGAA
TCTCGCCGTTCTTGAAGGCCTCAAGGACCTCCCAGCGGTTCTGACTCTTGGAGCTGAGAA
ACTCGGCCTTTATTCCTTCTTTTTCAAGCATCTCCTTCAGGATTTTGCCGTGCTCTATGC
GCTTTACGTCGATGAGAACGCGGTGGCCCTTTCTGACGAGCTCCTTGGCCTTTGCCACTA
TTGCCCTGTTCCTCTCGTCGTTGTTCATGACGACGTCCTCGTAGAGCTCCTTGTAGCGCT
CGCTGAAGGACGGCATGCTCGACTCGTAGGTTATGACTTCAAAGCGGGGCTTGGCCAGGA
AGCCCTCCCTTATCAGGTCCTCGGCCTTCACCTCGTAGATTATCGGGCCGACGACGGCCT
CAATCTTTATCTCCTCACCGCGGACGCGCCTCCACGGTGTTGCCGAGAGCCCGAAGCGGT
AAACTTGGGGAAGGCTTATTCCAAGCTGGTAAAATTTCTCGGCGGCGGAGGTCCTGTGAC
ACTCGTCGAACATGACTATCGCGTAGTCGTTCTTCAGCTTGTCAACGCCCCTCGAAAGGA
GGGTCTGTATCATGGCCACCGTTACGTTCTCCTCGTTCCACTTGTTGTCGCCGACGATTC
CTGCTTTAACGCCGAGGAGCTCTTCAACCTTCTCGGCCCACTGGTAGAGGAGCTCCTTCG
TATGGACGACGATGAGCGCTGAAAGGTCAAGCTCGTGGATTATCCTTAACCCGACAACCG
TCTTTCCGCTCCCGACCGGCAGAGCTAAAACGCCCATCTTCTCCTTCAGGGCTTTCCTAA
CGGCCCTTTGCTGATAGCGCCTCAGGGAGTAGTCCTCGTTCCACGTTGAGTTGAGTTTAA
CCCCGCGAACCTGCCGTTCGTCCTTGATTCTAACGCGGTAGCCCTTGCTGTTGAGGAACT
TCTTGACCCTCGGAAGCAGACCGACGGGGAATGTCTTCTCGTAGGGGTCGTAGAGGCTCT
CGGGCTTCTCCCATTTGCCGTAGTCCTTCTTGTAGGTGAGCAGGTCGTAGATTTTGAAGT
AGACGCTCGGCTCCGCCTTCTCGACCTTAACCAGTGCCGAACCGTCTGGAATCCTGAGGA
CAACCACGGGCATGGCCAATCAAAGCGAGTGTGGAAAAAGGCTTTATAGACCTTTTGGAA
CAACGGCCTAAGGTGGTGGCATGCTGAGGGAAATTCTTCAAACCTTCGACGACCTGATTG
TCATAAAGGAACCCGTGAGCAAGGAACTTGAGATAACGCGCTATCTGCTGAAGTACCGCG
ACAGGCCGGTTCTCTTCGAGGACGTTGACGGCTGGAAGGTCGCCGGAAACATCTGGAGCA
CCCGTGAGAGGATAGCCCGCTTCCTGAACACGAGCAGGGAACGCCTGATGCACGTCGTGG
CGGACGCGATGGAGAATCCCTCCCCCTACAAAACCGTTAAAAGCGCCCCGTTCCTGAAGA
ACTCGACGGAGGACTTTTCCCTTCTTGAACTGCCTGTTCCGAAGTACTATCCCAAGGACG
GCGGGCCATACTTCACCTCGGCGATGGTCATCGCAAAGGACGATAACGGCTTTGTCAACG
TGTCCTTCCACAGGATGATGGTCAGGGACGAGAAGACCGTTGCGATAAGGCTCGTCCCTA
GGCACCTCTACGCGATGTGGAAGGACAAGGCCGAGCACGGAGAAGAGCTTGACGTTAGAA
TCGTCGTCGGCAATCCCATTCACCTGCTCCTCGCAGGCGCTACCAGCACAGCCTACGGAA
TCAGCGAGCTTGAGATAGCATCGAAGCTGAGCGAGCTCGCCTTCGGGAAGCCGGTTGAGG
TCGTTGAGCTGGGCGGAATTCCTGTGCCGGTCGAGAGCGAGTTCGTCTTCGAGGCGAAGA
TAACTCCGGAGCTGGTCGACGAAGGCCCGTTCGTGGATATAACAGGAACCTACGACTACG
TGAGGAAGCAACCGCTGGTAGTCTTTGAGAAGATGTACCACGTTGACGACCCGATTTTCC
ACGCCCTCCTGCCAGGTGGCTACGAGCACTTCATGCTCATGGGCCTTCCAAAGGAGCCTC
AAATATACGCGAGCGTCAAGCGCGTGGTTCCAAAGGTTCACGGGGTAAGGCTGACGGAAG
GAGGTGCCATGTGGCTACACGCCGTTGTTTCGATAACCAAACAGCACGACGGCGACGGCA
AGAACGCGATTTTGGCGGCCTTCGCCGGCCATCCGAGCCTCAAGCACGTCGTCGTCGTTG
ACGAGGACATAGACATCTACGATGACAGGGACGTTGAATGGGCGATAGCGACGCGCTTCC
AGGCAGATAGGGACCTCGTGATAGTCCCCAACGCCCGCGGTAGCTCCCTTGACCCCTCGG
CGGAGAAGAGCTTAACCGCCAAGTGGGGCATAGACGCGACGAAACCTCTCGATAGAAAAG
AAGAGTTCGAGAGGGCTAAGCTTTAGCCCCCTCCGCTTTTCTCACAATCTTGCCCACCAG
CAGGTCTATTATCTCCACCTTCTCGTAGAGGTACCAGAGGACGAGGAAGCTAAGCCCCGT
CGAGAGGAACGGGTTGATTAAGTAGAGCGGACTGAGGGCGATGAAGACGGCGTAGCCGAG
CAGGAACGCCGAGAGCGAGTAGAGAACCTTACCCGCTCCGAGCCTGTAAGTCGCGTAGAG
GCCGGCAACCGCTATCGGAACTTCCCAGGGGACGAGTATGAACTTGCCCCAGAGGTGCCA
GCCGAGCCTTGGAAAACCGTACCAGACGCCATTCGGGAGGAAGGGAATCCCTCCTGTGAA
GAAGTCCGCGAGCAGGTGCAGGCCGTTGCCCAGAACTCCAAGCGGACCGAAGGGGAGCAT
GTAAATGAACGAGATGAAGCCGTGGTTGAAGAAGGTCCTCGTGAAGTCGCCGGTGATGAG
AAGCATCTGAATGAAGCTGTAATCGGGTGCGGAGTTGGCTATGACGAATAGCCCGAGGAG
CTTCCTGTTCCATCCCCTCCAGGTCCCTATGAGGTAGGCAACGAAGATGTGCATCGGGAG
TAGCATTCGAACACCTCAGAATTCTTCGAAATTAAAACCTAAAAAGTTTTCTGAACAAAA
TTGAGAAGTTGAAAACAGAACGCAGTCACTTCACGAGGGTTAGGAAGATTTCTTCAAGGC
TTGGTTCTTTCACCTGCATTGTCAGAATCTTTGCTCCCTGGGAAGCCACGTAATCGTGAA
GCTCCTCGCGAATGTCCTCGGGCGAGACGACACGATACTTGTTCTCCCCGAGAGGAGCGA
CGTTCCATTCAGCAGAACTCCAGTCTACGGGCCTGTTCGTCTCGATGATGATTGTGTAGC
CTGCCTTCTTGAGGAACTCGCGCTTGATGTTCTCAATGCTGTCCTCCAGCACAAGCTTGC
CCTTGACGATGACGCCAACGGTATCGCAGACTTCTTCAACATGCGCGAGAATGTGGCTCG
AAAAGAAGACAGTCTTTCCAGCCTTCCTCTGCTCTCTGATAATTTCCTTGAACTCGGCGA
TGCCAGTCGGGTCGAGGCCGGTCATTGGCTCGTCGAGGATGAGCAGTTCGGGGTCGTTTA
TCAGGGCCTGAGCGAGGAGAAGCCTTTGACGCATTCCCTTCGAGAATTTGCCGACTTTTT
TATTCCTGACCTCCCAGAGGTTAACCATTTTGAGAATCTCCTCTGCCCTCTTTTCCCTCT
CCACCTTGGGAATTCCGAAGGCCTTGCCGAGTACATCAAGGGTCTGCATGGGGGTTAAGA
AATCCCAAAGAGTGGCGTGCTCGGGCATGTAGCCGATTTTGGCTTTGGTCTTTACGAGCT
TGCCCTCGTTGAATTTTCCGTCTCTGAAGACTTCCTCGCCGAGGAGTTCTATTCTGCCCT
CCTGAGGAAAGACGAGGCCGAGTAAGCTGAGGATTGTCGTGCTCTTTCCTGCTCCATTCG
GCCCGAGGAATCCGTAAACGACTCCCCTTGGAACCCTCAGAGTGAGCCCATCTAGGGCCC
TAACATCCTTATAGGCCTTGACTAGGTTCTCAACCGTAATCATAACCATCACCTCATGTC
CATACGGAGGAAGCGCCAGGTCGCGATGCCGAGGTAGACCAGGGTCATAACGACGAGCAA
CGCAACGTTTACCGCCCGCTTCTTCATCGCTTGGTCGATTCCGGCGTATTCGACTTTGTA
ATCGGTGTAAGTGTGGGTTTCCCCATTGATTTCGACTGTTTTCGTTACCTCCTTGTAGTC
GTTAACTGCGTCCAGGATAACGGAGAACTGGGAGCTGGGTGAGTAGAAGAGGTATTTTGT
GTAGTAGTCGGCTTTGTAATCTAGAAGCTCCTGCATACTCGAATTCTCGGGGGCATGCTC
CCCTGCCTTGTACATGACGAAGGCGGGGAGGAATATGTACAGTAAAAAGAACACACCCAG
TGCAACGCCGAGGGACGTTCCAGACGAGCGGACGAAGGTCGATATTATGTAGCCTATGGC
AATGAACTCCAGCATCGTTAGGAGGAGCAACAGGTTGAGCAGGAAGACGTCTGAGGTTAT
CTTTGAAATGGAAACACCAACCCACTGAAGACCAGCGAGGGTGACGAAGCTCGTGAGGAG
CAGTGCAACGCCGAAGACAACGAGCTGCCCAACGTACTTCCCAAGGATGTACCCGAGCCT
CGTCACGCTCTTGCTGAGGGCTATCCTGATTGTTCCATCCTCAATCTCCTTGTTTATCGC
CCCGGCTCCAAAGACTATTGCCAGGATTCCCAGGAAGAAGAGTGCCGTTTTGCTTGAGAA
GGTTATTATCGCCGCTATTGCTTCGAGTTCGTTTGTTATCCCCTCCTGTTTCATGTAGTA
GAACGCTGGGATGTACAGGGCGATTATTATCGCCATTATAGCCCACAGTTTCTTTGTTCG
CATTCCCTTCATGAACTCAAGTTGGAATCCCCAAAACACTGGGAGCACCTCCCTTACTCT
CGGTGGAAACTAAAGACGGGAGTATAAAAATTTTGTCCTCAGAATAGGAATGAAATTAGA
GTCCCCTAAGTTCAAGAACGAGTTCCGCCCTTGGGCAGTGCCTCTTCAGCCTGTTTAGAA
CCTCACCCTTACCCCCGAGGACGGGCCAAAGGATTGAGTCTATGTGGAGCGGTGGAATTT
CGGTTTTCTCCGCAATCCTGTTCCAGAAGCTAACCGGCGGCTCGGTGGTGAAGTGTTTGG
TGTAGGCGTTTATCCTCACGTCGTCCGGAATCTCGATGGCCATCGGGTAGGGAACGAAAG
CGCTAAAGGCAATCCTCCCCGCGTAGCCGAACATCTTCACGGCGAAGACTATCGTTTTCG
CACTCCTTTTGGCGTTCATAACCTTCGCGAGGTCGTCTCTAAGCCTTTCCATGCCGTTGA
AGTAGTAATCCCTCAGCTCGTCCATCGAGAGAGACTCTAAGAAGGGCTCAACCCTCTCGA
TTCTCTTGAGCTTTCCGGCAACGAGACGCCTGTTGGTCTTCGAGTTGGGGAGAAACTGGG
CGTAGGCCTCCGCTATATCTCTGGGTGGGTTCTCTGAAAAGTGCCTCGAGAACTCCCACC
ACCAGTCCTCGCCCTTCCCGCTCAGCTGGTAGCTGACGAGCGCGTTGGCTATAACAAGTT
TGATGAAGAGTTCATCGTCCTTCAGGTTTTTCTGGAGGTTTTTGAGGGCATCGAACTGCA
AATCAACCTTCTCCTCAATGGTTCTCGCGCAGTCGATGCCGAGCTCCCGCAGTATTTCCA
CGAGCCGGTTAACTTTCTCGTTGTCCTCTCTGTATTTTACCCTCACGAAGCGGTCGAGCG
TCATAACAGACCCCCAACCTTGGTGTATATCCGCTTGGCCACCTCATACCATCTCTCAAC
GTCTTCCCGTCGGTAGTCCGTGAAAGGATTAAAACCGGGAGTGTAGTATCGGCTTCGGGT
GTATTCCCTTTCAATTTCCGCTAGACTCGTGATTTCGTCGTCCGAAAGCGGGATTTTCGC
CAAGGCGACAAGCTGACCCAGTTTGTGGGTCCTCACATCTATCCCTCTTGAGAGTAGAAG
CGCTTTGAGGCTCTTTTCTATTGCCTGTTGAATATGGAACACGGCAAAGTTCAACCTTCC
ACTTTGAATCTCGTCGAGGGCGGCGTTTAGATGCTCTTCAGCCAGTTTATACGTCAAATC
AGCTGGGCTATCTCCCATGAACTCGCCCCCTCCACGAGCTTTGGTTTGAGTTCCCTTATC
TTCCTCCTGAGCTTGGACAGGAGCCGTTTCCATTCTTTCTCTCCGTAGAGGACACGATAG
CCTGTGAGAACCCCCCATAGGAGCGGGTTAGTGGGTCTGAGCGAACCTTCATCAACCACG
ATGACGTCTATCGAGAAGCCGGTCTTGGTTTCGAACAGGAAAACCCCCTTCCAGAATTCG
GGACTTTCGACTTTTTTCTTGGTGATGATTAGAAAGTCGTAATCGGAGTCATCTCTGGCC
GTTCTCCTAGCTCTGGAACCGAACAGAAGCACGCACTCCAAATTTTTTCCGAAGTGCTCC
TTGGCGAGCTCGACTACTTTATCCTCAACGTTCATGTTCTAACTTCCTCCCACGCTCCTT
ATCAACCTTTCCAGAAAGGCATTCTCGCTCACAACCTCGGCCCCGGTGTTCCTCGGAAGG
CCGAGCTCGACCTTTGCCCTTATCCCGTGCTCCTTAAGGTGGTCGTTAAGCTCCGCTGAG
AGCCTCTGGAACTCCGCCTTCAGGATTAGACCGTAAACGGTCGGCCCCCAGCTGCTCTGG
CCTGCGCCGTAGGTTTTCTTGCCCAGCCAGTCGAGGATTAACTCCACGTCCTCCCTGAAC
TCTCCTCCCTGGAACTCCGCGAAGTGCCTGCCGACGAGCCTCTGTATCGCCGAGAGGTGC
TCACCGAAGGCCCTGACGTTCCTCTCCTTTAACGCGGGCAGTAAGCCGAGTAAAATGCGG
TGGCTTATCTCCATGGCCACGTTGACGTCCCCAAAGTTTCCGCCCATTATCGGCTTCTCT
TCCTCTTCATCGAGGCCCGGCTTGACCTCGGGAATCACGAGCAGGAACGCCCACTCCCCG
GGAAACTCCTCGCGGAGTATCAGCGGGGGGATTCCTTCTTTAACCCCGCCATCGAGGACG
AAGCCGCCATGGGCGAAGGCGTAAATCCCGGCCCCGCTGTTCTTCCCCCTTCCGAGAACC
TCGGCGAGTTTCTCAATCGAAACGTTCAGGTTGTTGAGCCTCGCTATTGCTGTTCCAACG
GCTAAGCTCAGCTGTGTTGTTGAGCCGAGACCGACGTGCCTTGGAATTGCCTTCCGCACC
TCGATTAGGTACCCGGTTCCCGTTCCAAAGGCCGAGTTCATTCTCTCAACGGCCTTCTTT
ATTGTCTCCACGTCCTCGCCTTCAGCCTTTACCTCGAGCCGTTCAGCGGGCAGAACCTTC
ACCTCGTAGCCACCTTCGAGCGCCACCCCAAGGCTCCCGAAGCGCCTTCCGAGCGAGCCC
GTTGGGTCTATCAGGCCGAGGTGAAGCCTCTTCGGTGTCCGAATTATCATGCCCATCACC
CTTTTATTGACTCCCGAGAATCCTCTGCGGTGGTGCTAATGAAGTTTGCGGGAGTTAATC
TTGACGAGCCGAGGGTAATGGGAGTCATCAACGTCTCGCCCGAGAGCTTCTACAAGGGGA
GCGTGAGGAACGACGAGAAGGCCCTTGCCGAGACCGCCGTTAGAATGGTCGAGGAGGGCG
CGAGCTTCATAGACATTGGCGCGAAGTCAACGGCCCCCTACCTCGAGACCCAGATTCCAC
TTGAAGAGGAAATCAGAAGGGCTGTTTGGGCTGTCAAGGTCGTCAAGGACGCGGTTGATG
TTCCCGTGAGCATAGACACCACGAGCGCAAAGGTTGCGGAGGAAGCTTTAAAGGCCGGCG
CCGACATCATAAACGACGTCACAGGCTTCAAGGGCGACCCGGAAATGGCGAAGGTTGCCT
CTGAGTACAGCGCTCCGGCCGTTCTCTGCGCCCATGGGAATGTGAGAAACTTCTCTGACC
CGGTCAGAACGGTTATTGAGTTCCTTGAGGAGAGCCTGACGATAGCGGAGGAGCACGGGG
TTGAAGATGTTGCCGTTGACCCCGCCATCGGCTTCCTCCGACCGGAGTGGCCACCCTGGT
ACGAGTGGGACTCGAAGGTCATAGCTAACCTCAACCTGCTCAAGCTCCTCGGAAAGCCAA
TCCTCGTCGGCATCTCGCGGAAGTCCTTCATAGGCGCGATAACGGGCAGGAAGGACCCAT
CTGAAAGGCTCGCCGGCAGTCTGTCGGCAACGGCAATAGCGGTTCTGAAGGGTGCAAGAA
TAGTGAGGGCTCACGACGTGAGGGAAACCCTTGACGCGATTAAGGTCGCCGAGTTCATCG
GGCGCTTTTCCACTTAGAGTTCTTCGCCCTCTTCCATTCTTCGAGGAGCGTTATCAGAAG
CGACAGCGAGACGGGCCCGATGATGATTCCGACGAAGCCAAACGCGATGTAGCCCCCAAA
GATTCCCACGAGGCTGACGAGCGCGTTAACGCCCCACTGCCTCTTGCCGAGCCTCTTGGA
GAGGACTATATCCGGCGTTGGGGAAACTAGGATAAAACCGAGAATGCCCATCGCGAGGGC
CTTCCAATAGAGACCCGAGGTGAACAGGTAAATCGAACTCGCGCTCCATACAATCCATCC
ACCAACGACCGGAAGGAGTTCGAGGATGACAACCAGTATTCCAGCTGCTATTGAGCCCCC
CGCGTCCGATATTCCGAGAACGTAAAAGAGGAACGCGAGCACGGCACCTTTGCCAACGCT
GACGAGGAGCCATCCACGTAGGAGGTAATGAAGGGTTTCCGTTGCGCTGTTTATGAGCTT
TCTTGCTAGTTCTTCCCTGCTGGGGGGCAGGAGAGCATATATCTCGTCTTTTATCGCTCT
CGCGTTCACGAGAACGCCGTAAAAGGCAAAGACCGCAACGATAATCTGGAGGGACAGCTT
GGGAAGGGAATAAGTGTAGCCCAGAACGTAGGAGTTGAAGCGCTCCGCTATCGCGCTTGA
GAGCTTGTTGAGAAGGTCGTAGACCCCTGATGGCAGGTTGAGGCCGAGGAGCCAGGCGAA
GAACGTGTCAACGTAGTCGGTCAGGGAGTGCTTGATATCGTTTATCCAGAGAGCAAAGCC
GAGGATGAAGAGAAACGAAAATACAGTCAAGAGCCCCGTGAGAAGAAGTGCAGACCAGCG
GTTGCCTATTCTGAGGCTGAGCCTCTCGTGAAGGGGATAGAGGATGTAAGCGAGGGTAAT
GGCCACAATAAGGGGAGAAAGGACAGGACTAACGGTCTGCCACGTGAGGTAGAGGACTCC
CAGTGAGACGCCAATCCAAACCGCCGTTTCAAGCTCCATCGAGCATCCCCAAGTATTTTA
GGATTAGCTCCCTCGCGCTCGGCTTGCTGAAGACTATCAAATAGCCCCTCTCATCGAGGA
TGAAGTCCTTCCCGAGCGCGAGTAAAGTCTTCTTGAGCTTCACGATTTCGGCCTTCTCGA
TGTCCACCCGCTCCTTGACTTCAGCCGGCGCATCCATCTCCTTCAGGGCCTTCTCGAGCC
TGTTGAGGACGCTCCTGTTGACGAACTTAATCGGGCTGAAGTCCGGCTCCTCCGCGACAA
TCTCGCCTGGGTCAATGTAGATGCCCCAGTGCTCCTTGGCGCACTCGAAGGGGTATACGT
AGTCCTCCCCGTAGTCGGGAAGGTAGAGCTCCCTTATCACCGCGAGGAGAAGCCTCCTGG
CGTCTTTCCCGTAGAACTCAATCCTGAGCTTGAACTTCCCGTCGTCGAAACCGTTCTCGA
ACACCTCAAGCTTCTCCTCGCAGAGCATCCAATCACCCCCTCAGGTAAGGTTCAAGGTAA
CTCGGGTCGAGGTAGAGCGCCTTACTTCCGGTTATTCCGAAGTTGCTTGGAGTTTCAAGG
TTCTTGTATATCACAACCCTTGCGCTCGTAACGTTCATTAACTTTTCGAGGGTCGCCATG
GCAGTGTCCATTCCACCGGTCTCGTCCACGAGCGTTCCGGTGACGTTCTCGGCGAACCAC
GTCCTTCCTGTGGCGAACTTCTTGACCTCAGAGACGCTCATGTTCCTGCCCTCGCTCACC
GCCTGAAGGAACGCCTGGAAGTAGGTGTTTACCATGTTGGCTATGATTTTCTTCTCCTCA
TCCGTTAGTCCCCTCCACTCGGCACCCATGTCCTTGTAAGGACCGGTCTTGAAGACCTCA
ACCTTTACCCCGTTCCTCTGATAGTTCTCCTGCAGGTCGTAGTGAACGTACAGAACGCCA
ATGCTCCCCACCTCTGCGAGCGGACTCGCGACTATCTTGTCGGCCCCGCTGGCTATGTAG
TAGCCGCCGGACGCCATTATTCCGCCGGAATAGGCAACCACTGATTTGACGAGGGCGAGT
TTCTTGACTGCGGAGTAGATGTCCATAACGGGGCCGACATCACCGCCGGGGCTCTCAATC
CACAGGAGAACCCCTCCGATTGAATCGTTGCTCGCGATTTTCCTCAGAAGGGGGACGACT
TCAAGGGCCGTGTACTCGTTTATTATCCCGAAAATCGGGACGATGGCTATCGTTTTTCCT
CCCGTCCCGTTGATGAGCGAGCGCAGGTAGGCAACTTCGTCCTTCAGCTGGCTGAGCTGG
TAGCTTGATGTCCCGTTGCAGGTAACGTTTAGGGGAGTTTCCACTACCGCGGGGGCAGTC
GCGTTTGGTGAAACCGCTATCGGGGAAGTCGCCTGGTAGAGCACCGCGATTGCCACAACT
GAGAGCGCGAGCAGAAGAGCGAGGACGGCCGAGACGTACTTCCATATGTTCTCCCTCATC
CTCTCACCTTAGACCCCTTGTCGGGCCAACTTTTAAACCTACCCTCGCTAAGCTTTTTAT
ATTCCCCCGAGAAATTCGGGGCAGGTGATTGCATGGAGATTGGGGTGACAATCTATCCCC
ATTTCGTTACAAAGGACAAGAGCCTCGCGTCAATCCTGGCGGACGTCAAGATTAAGGACT
ACGACTTCGTTTCAATCTTCCCGCACACGCTCGGACTAATCAAGAACGGCATCGTCGTCG
AGAAGAAGCTCAGGAACATCGAGACAACCCTCAGGGGAGTCGGGATAAGCTACATCGTCA
GGATGCCGACTTCGGTTAACCTGCGCGACCACATCTACTACACGAGGCACTTCCGCGTCG
CCAAGGCCGTCGCCGATGTTGCAATCAAGCTCGGCGCCAAGGTCATAGTCATGCAGAGCG
GAAGGACCGGGAGGCTCGACCTCGAAATCGAGGCCATACAGCAGTTGGCCGACATGGTCG
GACCCTTTGACATAAAGATAGCCCTCGAGAACACCTTCAGCGTCAAGGACACGCTCTACG
TCGTTGAGAACGTCGAGAGGGATAACGTTGGCTTTGCCCTCGACGTGGCTCATGCCTTCC
TCAGCGCCCAGGGCAACGAGGAGAAGCTCTTGGAAGATGTGAAGCTCGGCACCGACAAGA
CGGTAATCCTGATGATACACGACAACTTTGGAAAGCTCTTCCCGCAGGTCGAGCCAGAAG
ATGCCCTCGCCTACGGCGTTGGCGACCTCCACCTGCTCCCGGGCGAGGGTAAGATACCCT
TCGGCAAGGTTCTCCGCCTGTTTGGCGACGTCCCGTTGCTCCTGAAGGTCAAGGACCCCG
AGAAGTTCTCCAAGATACCGAGCAAGCAGGGGCTCATAGAACTGCTAACGAGCCTCTAAT
TCCAGCCTTTTCCCGATTTCCCTGTAGAGAACCGCGAGGGCCTTTCCTATCGCCTCTTTC
TTCCTCGTGAAGTGTGTGACGTCCTCGCTCAGATTCTCGCGGATTATCCTGGCCGCTTCA
TCAATCGTTATAATGCCCTCGAGCCACGCGTAGGCGAATATTGCCTCGGCAACGTCTCCC
CTCGCGTGCTTGTCGCTCCTCGGCGGGGCGAGCTTTCTCAATCCAGACATCTCAAGGGCT
ATGCTCAAAGAAGCGTTCGGAACCCTCTCGCCGGTCGGCCTTCCGAGGTACTCGCTCAAC
GCCAGGGAGAACGCAAAGTTGAGGAGCGAATCCCCGAACTTGGCCAATCCCTTGTCCGTG
AAGTCCCTCTCGTACCTCATCCCCATCACCCGAAGAACGCCTCCATGTGCCACAGCCCCG
CGTAGTGAATCCCGACGAGCATCGCTACGATGAGGGTTATAAAAACGTAGTCCTCGGTCT
CGGCAAGGGCGCACCACGCCGGAACGGCCGGAAGGAGGAGCCTCGAAGCGCTCACCGCAG
GAACGCCGGTTATGAGGTACTGGAGAGCGACGGTCGGCGCCGAGAACGTGAAGTCCGCCC
AGCGCCTCCTCCTCGCGAGCAGGAACAGCCCCACCGTGTAGGGGACGAGAAAGGCCCAGT
GGTGGAGGAGCCAGTGTACTCCCCTCAGCCTGAAGTCCCCGACGTGCCAGTTCTGATTCA
CGAACCAGCTCCCGAGGAGCCATTTCGCCTGCGCAATGGGTCCGTCGAGGGAGGAATCCC
AAGTTCTTTCGATTTCGAAGTACGTGAAAGGACTTCCACTGACTTGAACGAAGAACGCCG
CGAGAAGGGCACAGAACACCGCGAAGGGAATCAGGAAGCGCTTCCATTCCCTGGAGAGAA
TGAAAGCCGGGGCGAGGAGGACCATTGAGTACTTTGCCGTGACCGCGAGCCCGAGGAGAA
CGCCCGCTGCTTCGGGCTTCCTATCCCTGAGGTCATAGGCCGCGAGAGCGAGGCTCAGCG
CGAGGGCTTCACTGTAGGGGGCCGTCGTAAAGAGGACGTACGCTGGGTTGAGGGCCAAGA
AAAGGGCCGGTCTCGGGCCCCACCTCCGGAGGACTATAAAGGGCGGTATGAAGCTCAGGA
AGTTCGCGAGCAGAAAGGCTGAGAGCCACGTCTCAAGCCCGAGCTTCGAGAGTGCCCGTA
TCATCAGGGGAAAGAGCGGGCCGAAGGCGAGTTCATGAACGTCAAAGTAGCCGCTTTCTG
CTATGGTGATGAAGTGCAGGCCGTCCCAGCGGAAGGAGAACTCCTCGACTCTGAAACCGA
CCGCGTGGAGCAGAATGAGCTTTCCCGCGAGGACGGCGAGGACGACTATGAGCCCCTTTT
CTCTCGGAGTTAGCTCTCTTACTGCCATCAAGATGAATAAGAAAAACGTCTTAAAAGGGT
ATTCATTCGAGGGCCTTCTTCCAGGCGTCGAGAAGAACCCTCGCGCGGTCGAATATCTTC
TGCGCGGCCTCCTCAAGGACTTCCTCCGGCTTGACCTTGCCGTCGGTAACGACCTTGAAG
CGGGGCTTTCTGGCCATAAGAATCGGGTGCTCGATGGTGTAGCCGGCGAACTTGACGTGC
TCGTTCTCGTGGAGCACCTCATTGAGCAGGTTGGCGAAGGTGTGGTCCTCTCCCTCAAGA
TAGAACTCCAGCAGGTTCTCCTCGCGCTTTATAACCTCAATCCTCATCAGCATCACCCGA
TAAAGCTTTCAACAGCTCTTCTAAGGCCTGCTCCTTGTTCTTGACCAGTTCGTATTTAAA
CTTATCCTCCTTCCACTCCGCCAGGCCGAGCTCGACAAGCTTTTCTATCACCTCGTCGGG
CTCAAGGTTGAAGGCGACGCTGACGGGAACCACCACTTCTCTAATCTGCCTCGTCGTCTG
GAGCGCGATTTCAGATAGAGCCTCGCCGAGCTTTCTCACGAGTTCAACCGCCTCGCCCCA
GGGGAGGGAAGTTACGAGCTCATTATCTCTCAGCTCCGCCGTTTCGCCGAGGAGTTCGAG
GGTTCTCAGGATTATGGCCGTTGAGACGCTCGTTCCGGCCTCGCGCAGGAGGTCGTCAAC
GGTGTAGTGGTAGAGCCCGCGCCTGTCAGGATAAAGTTTGGCCCTTACGCGGTTGTGAAT
CTCTCGTATCTTCCTTATCGCCTCCCTTATGTCGTCCTTCGTTCCCTGGACGTTTATCTT
CAGCGAGTCGAGCTTGCCGTGGACGTAGATGAAAGCCGGCAGGCGGAGCCTCTGGAGCTC
CTTCATGAACTCCTCCTTTTCCACGTCGCTCTTGACGTGAATCGTTATTACCTTCTTGGC
CCTCATAGAGACACCTTCAGCTTTCTGTAGTAGGGGGAGAGCTTTCTCGTCTCGACGTTT
CCACAGCGCGGGCAGATTAGCTTGTCCCCGCGCCTGATGAGGGGCGTTCTGCAACGGGAG
CAGAGGGCGTAAACGACGCCGAGGTCCTTTCCTTTCGTCGAGAGCTGTATCGGGCTCTTC
TCGTTGGCTATAACCTTCGCCCTGACCACGTCGCCAATTTTGAACTCCTTGGTTATGTCC
TCAACAAACCCTTCCTTGACCTGCGAGATGTGAATTCCGGCGAGCTTTGAGGTCGCTATC
TCCCTGTCGTTCTCGCGACCCTCTATCTGGAGGAGCTGGACGATTACGGCCTGTGGCTTG
ACCTCTATGACCCTCGCGAGGACTATGTCCCCGACCTTTGGAAGAGGCGGTGTGTCGGTT
ATAGGCTCAACGCTTATCTCCATCTTCTCCGGGTTGATTCTAACCTTGCCCGCTCTGGTT
GCGTAAAGTTCGCCGTTCTCCTCTCTAACCCCTTCGCCAGGCATGAACTCCTCTATGACC
CCGAGGTAATCTCCGGGGAGGACAAGGTCACCGTTTTTAACCTTCCTATCTTCCATCCCC
TCACCTCCGAAGATTTTCCTACGCCTTCTTTTTAAGCGTTCCCCAACGTTTATAGGCCGA
AGGAAAAAGTTTTAGTAATTCGAAACGATGGAAGGGTGGTGGTAGGAATGAGAATGCTTC
TGATACACGCCGACTACCTCGAGTACGAGGTCAGGGATAAGGCCTTGAAGAACCCCGAGC
CCATAAGCGACGAGCAGAAGAAGGGCAGACTCGACGAAGTTCTGGCGGTTTTCATAAGCG
TTGAGAAGGTTGACGAGGCAAACCCCGACGAGGTCGTCGAGAAGGCCATAGCCGAGATAG
AGGACGTTGCGAAGCAGGTCAAGGCCGAGAGGATATTCGTTTACCCCTTCGCCCACCTCA
GCAGTGAGCTGGCGAAGCCGGGCGTCGCCCTTGAGATACTCAAGAAGATAGAGGAGAAGC
TCCGCGAGAAGGGCTACGAGGTCAAGCGCGCTCCCTTCGGCTACTACAAGGCCTTCAAGC
TGAGCTGTAAGGGACACCCATTAGCTGAGCTCAGCAGGACCATAGTCCCTGAGGAGGGCG
TTTCAAAGGAGGAGCGCAACATAGCGCTGGAGAAGGAGGAGAAGGAGCTCGTCAGCTACT
GGTACATCCTCACCCCAGAGGGAGAGCTCATAGAGGTTGACAAGTTTGACTTCACCGGTC
ACGAGAACCTGAAGAAGTTCGTCAACTACGAGATAGCCAAGAACAGGATTGCCGACAGGG
AACCACCGCACGTCAAGCTCATGCTGGAGCACGAGCTCGTTGACTACGAGCCGGGAAGCG
ACGGCGGAAACCTCCGCTACTACCCGAAGGGACGCCTTATAAAGGGCCTCCTCGAGCAGT
ACGTCACCGAGAAGGTCGTCGAGTATGGAGCGATGGAAGTGGAAACCCCGATTATGTACG
ACTTTGAGCACCCCGCTTTAGAGAAGTACCTCAACCGCTTCCCGGCGAGGCAGTACATCG
TCAAGAGCGGCGACAAGAAGTTCTTCCTCCGCTTCGCGGCCTGCTTCGGCCAGTTCCTCA
TCAAGAAGGACGCGATAATCAGCTACCGCAACCTTCCGCTCAGGATGTACGAGCTTACAA
GGTACTCCTTCAGGCGCGAGAAGAGCGGTGAGCTCTCGGGCCTCAGACGCCTCAGGGCCT
TCACGATGCCCGATATGCACACCGTGGCGAAAGACCTCAAGCAGGCGATGGACGAGTTCA
AGAAGCAGTACAAGCTCAGCATGGAGGTTCTTAAGGGCGTTGGGCTAACTCCAGACGACT
ACGAGGTTGCCATAAGGTTCACCCGCGACTTCTGGGAGGAGAACAAAGACTTCATCGTCG
AGCTGGCGAGGATAATCGGCAAGCCTGTCTTGATAGAGATGTGGGATCAGAGGTTCTTCT
ACTTCATCCTCAAGTTCGAGTTCAACTTCGTTGATAACCTCGACAAGGCGGCCGCTCTGA
GCACCGTCCAGATTGACGTCGAGAACGCCGAGCGCTTCGGCATAACCTACTACGACGAAG
AAGGCAAGGAGCGCTACCCGCTCATACTCCACTGCTCCCCGAGCGGAGCCATCGAGCGCG
TTATGTACGCAATCCTCGAGAAGCAGGCCAAGCTCCAGGCCCAGGGCAAGAAGCCGGCCT
TCCCGCTCTGGCTCAGCCCGATACAGGTTAGAGTGATTCCGGTCAGCGATGACGTCATGG
ACTACGCGCTCTACGTGGCAGGAAAGCTCGAGGGCGCGAAAATAAGGGTGGACGTCGATG
ACACCAACGACAGGCTCAACAAGAAGATAAGGAAGGCCGAGAAGGAGTGGATACCCTACA
TCATCGTCGTCGGCAGGAACGAGAAGGAGCAGAACACCGTCACCGTCAGGAGGAGGGAGG
ACGGCAAACAGCTTGAGATGCAGTTGGAGGACCTCATCAGGGAAATCAGGCAGAAGACGG
AAGGCTTCCCCTACAAGCCGAGGCCCCTACCGCTTCTCCTCAGCAGGAGGCCCAAGTTCA
GGGGCTGAAAGCTTTTTCAACATTATCTTTTCTCTTCCCCTGCTTACCTTGAGGGAGTAG
ACAACAGGCTCGAAGTCCGCGTAAGGTGCCTTCAGGAAGTAGAGGAGCTCCTTGACGTGG
TCCTCCATTATCCAGGACTTGGCGAGAAGAACGTAGTCGCTGACGTTGGAGACCCACGCC
ACAAAGCGCCTTGATACCATGTCTGCGTTGAGGGGCAGGAGGAGCGTTGATTCCGGGAAG
CGGATGCTCTTGTGGGCTATCGTCTGGTTGAGCAGTTTCAGCGTCTGCTCCTCGCCGAGC
ATGAGTGAGGCCCCATCGAGGGTGTAAATCATCCGTATGGCCTTTCCAGATTTCAGTTTG
TCCCGGAGTGGCCCGCAGTAAATCATGTCCACCTTGGGGTTTATCGTCTCGGGCTCAACT
TTATCGAGGTAGAAGACGTTTTCAATCTCGGTTCTCAGCGGGGAGTAGCGGGAGCCAAAT
ATGTCGATTATCGCCATTTTTGAACCTTTGAGGGCATTGTCGGCGTCGAGCCCAACGCTG
GCGCACCTGTGGAGCAGACTGCGGAGCGGGACGCTGTAGTTTGATATTACAGTAAAGTAG
CCGCTCTCAATGGCCTTTCTCAGAAAGAGGAACAGAATCTGCCATGCGGAGGAGTAGGCG
TCGTAGATAACTGCAACGGTGGAGCCCCTCATCCGGGAGGGAGGAAAAACTTCCAGGAGG
GTCTCCATTCGTCACCCTCCCGGGGGCGTTCCCGAGAACACCTCGTTCAGGAACTCCCGA
GCCTCTTCGCTGAACTGGTCGAGCTTGACCTCCTTGCCGAACTTGTCGTAGACCTTTCCG
TCCCTGAAGTTGAGCTCGAATATCTCGTAGTGCTCCTCGCTCTTCTCGTGGAGCTTTATT
CCGTGACCCTTCAGGTGGTTCTCAAGGTTCTCGATGTCAACGTACTTGCCGCACTCCTCG
CACTTATAGAACTGCCAGAAGATGTAGTCTTGGCCCGCTAAAACGTTGGCCTTTATGTGG
TTTATCAGCGCACCGCCGAGGTACTCGTAGACGTCCTCCTGAACGAGCTTGCCGTTGTCG
TCAACGACCTTGAAGCCGGCCCAGACTATGTGGTCGTTTATGTCGGCGAGGGTCGCCTTG
AGGTAGCGGTAGGTCAGCACGAAGCTCCCGTTCTTGATGTAGAAAACCCCCTTGTCGGGG
ATGGCCACTATGTGGATTCCCTTAACGTCCTTCCCGGCGAGCGAATCGGCTTCGTCCTTG
TTCTTGGCCACATCGATGAAGACCTTGACGTTGCTCTTCTTGTGGATTCCTATTATCGTG
CTTCCCTCAATTTCCCAGTGGTAGTCGTCGAGGTAGCGGACCTGCGTGTACACCTTCTTA
ACGCCGGGACTCAGTTCGCTGTACATGCTCACCACCTGAGAAGGTTCTCGCGGGTGTTAA
TAAGCTTTAGCGGAAAAGCTTAAAAACTACCGCCCAAAGCGCCTCTGCCTCTTCTGGAAC
TCGCGGATGATTCTGAGGAAGTCAATCTTCCTGAACTCCGGGAAGTAGACGTCCACGAAG
AACAGCTCGCTGTAGGCTATCTGGTAGAGGAGGAAGTTGCTTATCCTTATCTCACCGCCT
GTCCTTATCACGATGTCAGGGTCGGGCATGTTGGGATAGTAGAGGTAGCGCTTTATCAGG
TCCTCGTCTATCTCTTCCGGTTTGAGCTTTCCAGCCAAAACGTCGCTCACTATCTCCTTC
ACCGCGTCTGCAATCTCGCTCCTTCCGCCGTAGGCCAGGGCGATGTTGAGGGTGTAGTTG
CCGTACTTTCTGGTAACCCTCTCGGCTTCCTCCGCCGCCTTCCTGACGTTCTCGGGGAGC
ATCTCCTTCCTCCCGATGACGTTGACCCTTATCCCGTACCTGTGAACCCTCTCGTCCTCA
ACGAGCTCCTTGAACTTCTCCTCGAAGAGGTTCATGAGGGCGTTTACCTCCTCGGGGGAG
CGCTTGAAGTTCTCGGTTGAGAAAGCGTAAACGGTCAGCGTCCTTATTCCGAGCTCCCGG
CACCATTCGAGGATTTCTTCAAGTTTTCGCGAGCCGAAGAAGTGACCGTACCAGGGGGGT
TTCTCGAGCTTCCGGGCCCACCGCCGGTTCCCGTCCATTATGATTGCCACATGCCTTGGA
ATGTTCCCCGATTTAACCTTCTCCAGGAGATAGCGCTCGTAGAGGTCGTAGGCAGGCCTA
AAAATAATGTGGGGGATGTGGGAGAGGAGCCTGTAAATCATGGCCCTCACTCAAGCCTCT
TCCTTGATTTGAGGTGCTTCTCGGCGAGCTCCATGTAGATTTCCGCGTTCTTCTTCGTCC
ACTCGATTTCCTCCTCGGTGAGCTGTCTCACGACCTTGCCCGGAACGCCGAGGACGAGGC
TGTAGTCAGGAATCTCCTTGCCCGGCGGGACGAGAGCCCCGGCGCCGATGACGACGTGCT
TCCCTATCTTCGCGCCATCGAGGATTACGGAGCCCATACCGATGATGACGTAGTCGCCTA
TCTCCGCTCCGTGAACGACGGCGTTGTGGCCGATGGTGACGTACTTTCCGATAATCGTTG
GCTGGTTGTGGGAGGTGTGTATGCTCACGTTGTCCTGAACGTTGGAACAGCAACCGATGT
AAATCTGCTCGATGTCGCCCCTGAGAACCGCCGAAGGCCAGACGCTCGTCTTCTCCTCCA
GAACGACGTCCCCAATGACGGAGGCGCTCTCGTCAACAAAAGCGGTTGGGTGAATCTTCG
GCTTCTTTCCGTTGAACTCGTAAATCGCCATTTTTCATCACCGGGTTATAGTCCCGGGGA
GAACTTATAAAGATAACCGGCCAACTTAACCGGGGAAAGACCATGAGGTACAGGAGAGGT
GCCAGCGCCGAACGGGAGCTGATACGACTCCTTGAAGGGGTTGGCTTTGCGGTCCTCCGC
TCGGCGGGGAGCCACAGGGTTGACCTCGTCGCGGGCAACGGAAGGGACTACCTGTGCATC
GAGGTCAAGAGCACCCGCTCAAAGAGGCTCTACATATCATCTGAGGACGTTGAGAAGCTC
GTTTCATTTGCCGAGAGCTTCGGCGGGAAGCCGGTCTTGGCCGTCAAGTTCATAAACGTG
GGCTGGCGCTTCTACTTCCCCGGTGAGCTAAGGAAAAGCGGTAAGAACTACCGCGTTGAA
GTTGGTGACGCGTTCCACACCCTCGAAGAGCTCGTCGGGAAGCAGAGAACCCTTGACGGG
GTGATTGGCGATGAGGTTTAAATTGTGCGCCCTCCTGATTGTCATGCTCCTGCTGGTTCA
CATGCCAGCCGTTTCGTCCGAGGGCTCATCCCTTCTGAGCGTTACGGTTCTCAACGACAC
CATTCCCGCACTTCCGGGGAGCACCATTGTCGTTCCGTTCTCGATAACCAACCTTGGAAA
CGAGACGATAAACAACGTTACCGTTTACGTTACCGGGCCTGCTCAGGGCTTTCAGTACAG
TGTTAAGGTGATAAGGACCCCCATCGAGCCTGGAAAGAGTGTGAACGACACGATAACGGT
CAACGTCCTCAACGTTCCGCCCGGGAAGTACAATCTGACCCTCGTCGCGAGGGCCGGGAA
CTTCTATTCAACCGCGAAGTTCGTGGTTTCCGTTGGTGTTCTCTCGGACTATTCCCTCTC
CGTTGAGGTGGGAGGCAAGTACATATACGGAAACGACGTTGTCATTACCCTGAAGGCAAT
CTCCAAGTCCAACGGCGTTCTTCTGGGTTCCCTCGGCTATAAAATAGTCAGAGAAGGCGT
TATTCTGAAGAGCTACGAGAACTCGACGTACCTGAACCCGGGCGAGGTCTGGGAGAAGGT
AATCGTCCTGAAAAAGCCCGACGTTGGCAACTACACAGTGGTGCTCTGGGCGAACTTTGG
AGGTAAATACAAGAGGGTCGTGAAGACGTTTGAGGTGTACCAGAGAAAGCTCCAATATGA
GGTCTACTTCCGCGACGGTGCAATCTACGTTCGTGTCTTTAACTCCACGGGGGGAGTCCC
TGGCATAGCGGTCTCCATAGACAACGTTACCTTCAAGACAGACGTTGACGGTGAGGTTTC
CTACCTCGTTAACGAACCCGGCGTTTACAGGGTAACCCTCAACCTCGACGGGAGGATTGT
AACGACCTTCGTGGACGTCAAGAAGCTAATCGTCAGCCCGCGCGTCCTCAACGGCTCCAT
CGTGGTCAGGCTCATGGACTCAACCGGTGTTCCGGTTTCCAACGTGACGGTTGTGGCATC
GGGGCCGCTCGGTACGGACTATTCGGTGACCAACTCCTCGGGCATCGCGGTTGTGAACCT
TAACAAGACCGGCTACGGAAGCATCGTCATCAAAGCCGAGAGCGACCGCTACCTCCCGGG
TGAGGCTGTAGTGACGGTTTCAAAGCCCCCTTCCCCCACAACGTCAAGCTCCAGCCAAAC
CCAGGCTCCGACTAGCACATCCTCACCCTCGAACACTACCGCCCAGTTCCCTCCCGGGAC
ATCAGAAGCCACACCAAGTGGCTCAACTCACGTAGGACTAATCCTAATCCTCGCCGGGTT
AATCCTCGCGGGAACCTCCTACCTCGCCTTTGCCGTTCCAATAGTCCACGAGGAAACCCT
CGACCGCTACTACTTCCTCAAGGTCCGCGCCCCGAGGCTCCGCCCGCTGAAGAACTACCG
CGTTGAGCGTGCAGTTAATGCTGTTGAGGTGCGCGTGACAAGGGGCAACGCAAAACTCGA
GAACGGAAAGCTCGTCTGGGAGCTCGACCTTGAGCCGGGTGAAGAGGCCTACCTCCAGGC
CGTTCTAGGCTGACCTTTTCTTTTCCATTAGTAAACCTTATTAAGCCGGCCGAATACATT
CAGATGACAGTCTAAAGGAGGCGAAAGCCATGGTGAACCTCGAACTGCTGAAGAAAATCG
TCGAGGCCCCGGGCGTTTCTGGATTCGAGTTCCTGGGAATCAGGGACGTCGTTATAGAGG
AGCTCAAGCCCTACGTTGACGAGATTAAGGTTGACAAGCTCGGAAACGTCATAGCGCACA
AGAAGGGAAGCGGTCCAAAGGTCATGATTGCGGCTCACATGGACAAGATAGGCGTCATGG
TCAACCACATAGACAAGGAGGGCTACCTCCACATCGTCCCCGTCGGTGGCGTTGACCCGA
GGACGCTGGTTGCACAGAGGATAAGGTTCTTCACCGATAAGGGCGAGCGCATCGGTGTCG
TCGGCCACATTCCGCCCCACCTCCAGAAGCCCGAGGACAGGAAGAAGGCCGCTGACTGGG
ATACGATAGTCGTTGACGTCGGCGCCGAGGGCAAGGAGGAAGCCGAGGAAATGGGCTTCC
GCGTTGGAACCGTCGGCGAGTTCGCTCCAGCATTCACCCAGCTCAGCGAGAACAGGATTG
CGACGCCGTACCTCGATGACAGAGTTTGCCTCTACGCCATGATAGAGGCCGCCAAGGCCC
TCGAAAGCCACGAGGCGGACATCTATTTCGTTGCGAGCGTTCAGGAGGAGGTTGGCCTTC
GCGGTGCCAGGGTTGCGAGCTACGCTATTGACCCGGAGATAGGCATAGCGATGGACGTCA
CCTTCGCCAAGCAGGTCGGCGACAAGGGCAAGATTGTGCCCAAGCTCGGGGGCGGACCGG
TCATGGACGCCGTTGGCCCGAACATCCACCCCAAGGTTCGCGCCTTCGCCGAGGAGGTCG
CCAAGAAGTACGACATACCGCTCCAGGCCGAGGCCAGCCCGAGGCCGACCGGAACCGACG
CCAACATAATGCAGATTAACCGCGAGGGCGTCGCGACCGCCGTGCTGAGCATACCGATAC
GCTACATGCACAGCCAGGTCGAGACCGCGGACATAAGGGACATCGACCTTACCATAAAGC
TCGCCAAGCACCTCCTCGAGGAGCTCAGGCCGATGGACCTCACTCCGTGATGGAGTTCCG
CGATGGAAAGGTTTATTGGCTTTTCTTCCCTTCTTATATCCGGTGACCCGATGATAGCGG
TCGTTTCAATTGGCCCCATCGAGCGGTCGCTCGTTGAGGGCGTCGTTGACTCCGTAAGGA
ATTACTACTCGCGCTTCGGGATTAGTGTCGAGTTCGTTGGTGAGGTTCCGGCCGAGCCCT
TCTCGGTTGCCTTCAACGCCAGGAGAAACCAGTACCTTGGGAGGGTTTTCCTGCCAACGC
TCTCCGCCCTTCGGGAGGAGCTTGGGGCAGTAGCTATTCTCGGCATCACGGAACTCGACC
TCTACGAGGAGGGGCTGAACTTCGTATTCGGCCTGGCAAACCCCTCCTTGAGGAGCGCCA
TCGTCTCGGTTCAAAGGCTCAGGAACGAGTTCTACGGTCTTGAGCCCGACGACACGCTCC
TTCTTGAGCGGACCGTCAAGGAGGCGATGCACGAGCTCGGCCACGTTTTCGGTCTCAAGC
ACTGTCCGAACCCGAGGTGCGTTATGCACTTCTCTAATTCCCTCCTCGACACCGACGCCA
AGGGGCCCCTCTACTGCCCGAGGTGCGAGGAGAAGCTTGAGGAAAACCTTAGGAAACTGG
GGGTGTTGTCGTGATTGAGGTTGAGGTCAAGGGCTACGCCGACGATAAGGTCTTTGAGCG
CGTTAGGGAGAGCTTCCGGCTTATAAGGAAGGAGTACCACGAGGATACCTACTACCAGCA
CCCGTGCAGGGACTTTTCAAAGACGGACGAGGCCCTGAGGATTCGCGTGAGACGCTTCAA
CGGCCACTTCGAGGCCTTCTTGACCTACAAGGGGCCGAAGCTCGATTCCGTCTCAAAGAC
GAGGGAGGAGATAGAGGTTCCCATCGAGGACCCCGATGCCCACGCGAGGATTCTTGAGGC
TCTCGGCTTCCGCGAGGTTCTGACCGTTGAGAAGGTTCGCGAGAAGTACTACGTGGAGAA
GGGCATCACCCTGACCCTCGACGAGGTTGAGGGCCTCGGGAAGTTCGTGGAGATTGAGGC
CTTAACAGACGATAGGGAAAAAGTTCCCGAGCTCGTCGAGAAGCTTAGGGGGATTCTGCT
TGAGCTCGGCGTTACGCGCTTCGAGAGGCGCTCCTACCTTGAGCTACTGCTCGGGAAGGG
GGGCTGAATGGGGAAGCTGGATGAACTGTTCGGTGTAATCAAGGGGAAGCGACCGGATAC
GGAAGTGCTAACTGAGATAGAGGACAGACTGCTCGTTGATGATGTTCCCGGGGCCATAGC
TCTCCTAGAAGAGCTCGAGAAGGAGCAGAACGTCGTCATAGCTGTCAGGATGATTCTCCG
AAAGATTCTCCGCATGAAGGAATCCGAAGAGACGGAGGTTCGTTTCGTTCCGCTCCTCAA
GCAACTCGTTCCCTACATCAACGGGGTGAAAAATGAGCGCTACCGCGCACTCCTTCTCGG
CGAACTGGCGATGGGTTTCTACATAATTGGGGCCGAACTTGAAGGTGATTTCGCCCTTAA
AGCCTCGATAAACCTCGCTCTGAATCATCCAGACGTGCTGAGGGACATAATAATGGGCCT
CATTAACGCCGGCCTCTTCCCAAAGGCCGGTTACGCAATGAAGTTCGTTAAGGACAAGGA
AAAGCTCGACGTTGTTCTCGTTCACCTTGCCGAGGTTCTCTACGAGAGGGGAGAGGCCGA
GAAGGCTCTGGCGGTGATAGGTCACATAACGAGCAACTTCCATCGGGCCGTTGCGCTGCT
TCACCTGGCCCAGTTTGAGAAGGACAGGGACAGGGAGAAGGCCCTTCAGTTCGTTGACTG
GGCAATAAAGCTCGCCGAGAGGATAGAAGACCCCGACGCGAGGTTCGAGCTGATGCTCAA
GCTCTACGACCTGAGGCACGAAATAGTGGGTGAGCCGCTCAGTCTCTCCGAGCTACTCGC
GAGGGAAACTCCTGAGGAGACAGGGCAGGCGGAAGACCAAGGGCCCTCGACAGGAGGAGG
GAGTGAGGAACCTTAACCCCTATCTCGACGAGCTCTTCAACCCGTTCTGCAACCTCTCTG
GGGGTTCCCTGGAGGATTACCCTCCCACCGTTTAAAACCACGAGTCTGTCAGCTTTTCTG
AAGAGAAAGCGCGAATCGTGCTCGACCATAACGACCGTTGTTCCTGCCCTATTGAGCTCC
TCAACGACCCTCAGAACCTCCCGCTTCCCCTTCGGGTCGAGCTGGGACGTCGGCTCATCT
AGAATAAGGTGGCTCGGCTTCATCGCTATGACAGACGCTATGGCCAGCCTCTGCTTCTCG
CCTCCGCTGAGATTGGGGGGAAACTCGTTTTCGAGGCCCCCGAGACCGACCACCTTAAGG
GCCCACTCAACCCTCTCCGCTATCTCCTCCCTTGGAAGGCCGAGGTTTTCAAGGGCGAAG
GCAACCTCATCCTCAACGGTCATGTTGAACAGCTGGCTCTCCGGGTTCTGGAGGACGAGA
CCGACGAGCGTTGAAAGCTTTGAAACCGGCGTTTCCGTTGTTTTGAAGGTCTTCCCCGTT
TTCGGGTCCCGGACAATGACCTCTCCCGAGAACGCTCCCCTAATCGAGTTGGGGATTATC
CCGTTCAGCGTTAGTGCGAGCGTAGACTTTCCGCTTCCACTCGGGCCGAGGATTCCCACG
AACTCGCCATCCCCTATTTTCAGGCTCACGTCCATCAGGGCAGGGTTTTTTGAGCGCGGA
TACCTGAACGTCACGTCCCTGAGTTCAATCATTTCCTCGCCACCCTCGGGAGCAGGAACG
CTATGCTGATTATGAACACCAGGGTTGAGAATATTTCCAGCCTGCCAATCCACATCAGGA
GGATGTACAGAATCTTCAGGTCAACCGGCATGTGTGGGGAGGTTATACCGACGCTCAGTC
CGACGTTGCCCTGGGCCGAAGCAACCTCGAAGAGCGCGTTCGCGAGGCTGGCCTTAACGC
GTAGCATCGTGTAAACGGTGCCGAAGAGCAGGAACGCGAGGTACGTCATCGTGAAGCTCA
TGACCTCCTGTATGTCCTCCTCGCTGAAGACGTAGTTACCGACCTTCCTCTTTATAACCG
CTCCCCTCGGGAGGATTGCACTCTCTATGGTCCACTTCAGGCTCTCGTACATCAGGGTAA
CGCGGATGAGCTTGATTCCACCGGCAGTGCTTCCCGCACCGCCACCGATGACCATAAGAA
TCGCGATTATGAACTTCGCGACCTCTGGGTAGTTCGAGAGGCTCGTTATCTGGAACCCGG
TACAGCTGATGGCCGAGACCGCGTGGAATATCGCCCCCTGAAGGGCCTGGCCGACAGGGT
CACCCACTTGGTAGAGGCTGTAGGCGATTATAGCGATTGCTGGAATCAGGAATATGAACA
TGTAACGAACCTGGATGTCCTCGAAGAAGGGCTTCAGAGACTTGCTTTTGAAGAGCTTGT
AGTGAACGGTGAAGTTGACGGCGCCCATTATCATGAGAAAGATAGTGACGGCGTTGATTG
CAGGGCTGTGGAAGAAGCCTATGCTCTGGTCGTGGGTGCTCATACCACCTGTTCCAAGAC
CCGTCATCGCGTGGGTGAGGGCATCGAACGGGTTCATCCCGTTTATGTAATACAGGTAAG
CGCCGACGAGCGTGAGGGCAAGGTAAATCTCGAAGATGACCTTTGAGGTGTTGACGAGGT
TGGGGAGTATCCTCTCGCTCCTCGCCTCGGCCCGGTAGAGCCTCGCCGCCGCGACGCCCG
GCCTTATCAGAATAGAGAGGGCCACCAGGACTATTCCAATTCCACCGAGCCACTGCATCC
ACGCGCGCCAGAAGAGGAGTATCTTCGGGTAGCTGGAGAGGTGGCTCATCATCGTAAGTC
CCGTTCCCGTCCACGCGCTCATGCTCTCGAAGTAGGAATCCACGAAGCTCATGTTCGCTA
TCTTCATGAAGGGAACGACGCTCACGAAGGACGCGAAGAGCCACGTGAAAGCGGCCGCAA
TCATGGCCTGCCTCAGGTTGACGTCTTCAACCTTGCTTGAGTGTCTGCTCAGCCAGGCAC
CAAAAAGAACGCACGCCATTCCTGGAATGGCGAAGTACGGGACGTATTCAATCTGGTCTG
GGTAAAACCATACCAGGAGCACCGGGAAGAGGTAGGCGAGACCGACTCCCTGAAGGATTG
AGCCTATGAGGTTCTTGACGACGAAGAGGTCAGTCGAGACGTTGATGCGCTTCCTGAATT
CGAGCATCGCCTCACCGTCTCGCCTAAGGGTGGCGAGAATAAAAGGTTTTTCGTAAGGTT
TAAGGGGAGCCTAACACCACTTGAGTCGGTGGTAGAGGTGGATGAAAGGGAAGCGCTGAT
TAAGGCCGGCGAGATAGCAAGGAAGGTCAAGGAAGAGGTTGTCGACCTAATCAAACCGGG
TACGAAGCTCTACGATATAGCGGAGTTCGTTGAGAGGCGCATAGTCGAACTCGGTGGGAA
ACCAGCTTTTCCCTGCAACCTCTCGCTCAACGAGGTGGCGGCACACTACACCCCCTACCG
TGGCGATGATACCGCCCTTAAGGAGGGAGACTACCTCAAGCTCGACCTCGGCGTTCACGT
TGACGGCTACATAGCGGACACCGCGGTGACGTTCCGCGTCGGAATGGAGGAAGACGAGCT
CATGGAAGCGGCGAGGGAAGCCCTTGAGAACGCCATAGCAACAGTCAGGGCTGGGGTAAT
GGTTAGGGACGTCGCGAAGGCCATCGAAGAAACGATACGCGGTAAGGGATTCAACCCGAT
AGTTAACCTCAGCGGTCACAAGGTCGAGCGCTACAAGCTCCACGCTGGAGTTAGCATTCC
CAACGTTTACAGACAGGCGGACACGTACGTTCTCCAGGAGGGAGACGTCTTCGCGATAGA
GCCCTTCGCGACGACCGGCGCGGGGCAGGTGATAGAGGTCCCGCCGGCGCTGATTTTCAT
GTACGTCCGCGACAGACCGGTCAGGATGCTCCAGGCGAGAAGGTTGCTCATGCACATCAA
GCGCGAGTACAAGACCCTGCCTTTCGCGTACCGCTGGCTCCAGGGCTTTATGCCGGAGGG
ACAGCTCAAGATGGCACTCGCACAGCTGGACAAGGCCGGTGCGATATACAGCTACCCGAT
ACTGCGCGAGGTCAGGGGCGGTATGGTGGCACAGTTCGAGCACACGGTCATAGTCGAGAA
GGACGGGGCTTACATAACGACGTGAACTCCCTTCTCTTTTGTTTGTCCCAGATGACTACA
ACATCTCGAGTCCCGCGCTTCTATTGGGGATGTATGAGAAGTGTAGAGTTCTTTCAAACA
CACGCATGAGTTATGTTTTCTATTTCCCACGTCCGAAGGACGTTTTTGATGTTTGAAAAC
GATAGAAGGGTAGAAATTTGAGTAGGAACCCCCAAACGGGCTCGGCAGTTTGTTTGGCGC
CGGGGCAGGGATTTGAACCCTGGTGGGCGGACGCCCACGGGATCTCGAGTCCCGCGCCTT
CCCAGGCTAGGCTACCCCGGCGCGGTCTTTGGTTTGCTAACCGGTTTTATAAATCTTTCC
GCGAAAACTTTATTAACCTAAGTTAACTAAAATGTCGCCGGTTGCAAAGGTTTAAATCCC
AGGAGAACCAATATATAAATTGCAGGAGGTGGCAGAAATGGTCGGAATTCAGGTGCAGAA
GGTAATGACGGACAGGTTCCAGAAGATAGACATCGACGCCCCCCTTTCTGAGGCGATAGG
AATCTTCGAAAAGGAAGACCCCGACCTCATTCTGGTGTTTGATGGAAACCTGTACAAAGG
CGTTCTGACCCAGGACTTGATTATCCGCTCCCACCTCAAGTGGGACCCAACCAAGGCCAA
GGTTAGGGACGTTTACAAACCTGCTCCGGTTATAAAGCCTGACGAGGACTTGAGCAAAGC
GGCAAAGCTCATGATGGAGGTTGACCTCCGCTCCCTTCCCGTCGGGGAGAGCAAAGCTGA
AATCATCGGTGTTATAAACGATATAGCCGTTCTCGATAGGGTCGCCGAGACCGAGTTCGG
TAAGAAGACCGTCGAGGAGTTCATGACAAAAGACGTCATAACCCTCAAGCCGGACGACAC
CGTCGCCAAGGCCCTCGCGACGATGCGCGACCACGCGATATCGAGGATTCCGATAGTTGA
CGAGGAGGGAAGACTCGAAGGCCTCGTCACGCTCCACGACCTAATCGTTAGGTTCATCAA
ACCCCGCTTCAGGGCCAAGGCCGGTGAGCTGGCCGGTGAGAAGATACCACCCTTCAGCAT
GCCCCTCCGCGACGTGATGATTAGGGGAGTCATAACCATACTCCCGGACGCGAAGGTCAG
GGAAGCGGTCGCCACGATGAAGGACAACGATATAGACGGCCTCGTCGTCGTCAACGAGAA
CAACAAGGTCGTCGGAATACTCACCGTCAAGGACCTGCTCCTGCCCATCTCGAAGATGAC
GGAGAAGGAGGCAAGGTTCTACCTCCAGCTTGGCGGTGACGCCTCGATACTCAGCGACTT
CACGAGGGAAAGGATAATCGAGGACATCAAGCGCTTCGTCGACGGCTACGAAGATTTACT
CGGCCAGGAGGGCATAATATACCTCTACATCAGGCGCTTCCCGGAGAAGTTCAGGGGAGT
TCACCTCTACCAGGCTAGGATGAGGGTCGTCACCGACAGGGGCGTCTTCGTTGCCACCGG
CGAAACCTGGGGAGCGATACAGGCGGTTCACGACGCTTTGAGGGCCATCGAGAGGCAGCT
CCTCCAGAAGGCAGAATTGGAAAAGGACACGCGCTACGCCAAGAGGTTCCTCGAAAAGCT
CGGCCTCAGCTGAGCTCCTCGAACTCCCTTTCTATTATCCTTCTCTGTTTCTCGTTGAGA
ACCTCCAGGTTTATCACAAGAACGAGTGCTCCTCCCTCTGCAACAACCCTGTCCTTAAGG
TTCAGCAGGAACTTAACTGCGTTCTCGAAGCCGTTCTCAAGCATTAAGTACTCGAAGGCC
TCGACGTATATCGTTCTGTAACCCTGGGCCAGCGCACGGGCTATTAAATCGGTGAGGATT
TCAATTTTCGTCGGGCTTATGGCGTAAACCTGTGGTCTCTCCTCCAGCTTGCCCTCCTTC
GCGCGCGTGACCCAGAACACGAGGGTCTCAGGATTCAACGAGTTCTTTAAAGTTCTCAGG
TCTTCCCTTGTTAGGACGACGGTTCCGGGCATGGCCCACAGCTTGCCGAGCTTTCTGAAG
GCCTCTTCTCTTGAGCGGAAGAGGAAGACTCCTTTCTGGGGGGAAAGTTCTCCGTCCGCT
TTGACGGGGGTTACGGGATAGAACACGAACTTCACCGCGCCAATAGCGGCAATCAGGCGG
AACATTCCCCCAAGGAAAAACCCTATGGGCGCAAACCAATCTATGAACCTCGTGACGGGG
TAGGTTATGTTGAGGGCGCCAAGCAGAATTAGACCCCAGGGGAACATTGCCTCAGGCGTT
CCGCGAGAGATAACGTATTTATCCAGAACCCAGCCGAGGTAGACAAGCGACCCTCCGAGA
ACCAGGGAGGGAAGCACTGCCTCTTGGGTTGGGCTCTTGAAAACATCTGTCGCAAGAAGA
AAGAGCCAGATGTACGAGGCAACAGCTAGAATGGAGATGTAAACCGTGTGCCTGAAATCG
GTCTTCCCGTACTTCAGATGGAACGCCCCCCAGATTATCAGAATTCCAAAGAAGAAGTTT
GGAATCTTGGCGGCTATAACGTAAGCCTGGGGATTTATATGGACACCCAAGGGGGCCAGA
ATGTAATCTTCGATTCCAATTGCGTCTATGAAGAACGCGGTGCTAATCAAAACCCACCCT
TTGTCCCTAGTTTCATAGGCTTTGTAAGCAACGGCAACGAAAAGTACCCACCTTGAAATA
AAGTTGAGGTAGGGTATGAGGTTGCTTCCAGGGATGCTCATTTCTCCATCACCAACTTCT
CCTGCCTCACTACCACGAGGCTGTTTGGCGGGACGTTGCGGTCAACGATAACGCCCGGCC
CTATAAAAGAGTTGCTCCCAATCTTCCTGCCCGGATAGATGCTGACGTTGATACCAACCT
TTACGTTGTGTCCGATTATCGCCCCGAGCTTGTGCCTGCCGCTGTCCTCGAGCTTCCCCT
TGATTTCAACCTTGACGTTGCCCCTGTCATGCCTCAGGTTTGCCGTTATCGTCCCCGCGC
CGAGGTTCGTGTTTTCTCCTATTATCGAGTCGCCGACGTAGTTGAGGTGCGGTGCGTTGC
TGTTGTCCATTATGATGGAGTTCTTGACTTCAACCGCGTTGCCGATGTGGCAGTTGTCGC
CTATGCTCGTGTACGGCCTTATGAAGCAGTTCGGCCCTATCCGGGAGTTCCTGCCAATCT
TCACGGGCCCGATTATGTAGGCCCCACTCCTGACGACGGTTCCCTCGCCGATTTCAACGG
GGGGAACTATCACCGCCCCTTCCTCGACCGTTCCTCTAATCTCGTGCCTGAGCCTGTTCT
TGAGCAGGTATTCGTTGAGCTCGAGTAAATTCCACGGCCTTCCGACGTCGTTCCAGTAGC
CGTCGTAGGGAACCGCCACAACCTTAAGCCCGGCGTCAATCATGAGGTTAATCGTGTCGG
TTATCTCGTACTCCCCGCGCTCACTCAGGCCGGTTTTCTCTATGAAGTCGAAGACGCTCG
AACGGAAGGCGTAGATGCCGAGGTTGGCGTAACCCGCTATTTTGCCGGGCTTTTCGGCTA
TGCGCGTTACCCTTGAGCCTTCAACCTCGACCTTGCCGAAGTGACTCAAATCCTCGAAGT
GCTTGACGACGATGGCGACGTCCGCTTTCTCCCTCCTGAAGGCCGAGACGAGCTCCCTAA
CCGCCTCCTCCTCGAAGTAGATGTCACCGTTTGCAACTATAAACTCGTCCTCCACGCTCT
CCCTGGCGCTCTCTATGGCCTTCGCCGTTCCCTCTCCGGGCAACTGCTCCACGTAGGTTA
TCGGCTTGCCCCCGAACTCGTCTCCAAGGGTCTTCTTTATCCACTCGCTCCGATACCTAA
CCACAATCACGAACTCGTCAACGAACGGGTACAGGTTCTCGAGGACGTACTCGATTATCG
GCCGGTTGGCGACCTTGAGAACCACCTTCGGCCTGTCGTCCGTGAGGGGGCGGAGCCTTT
CACCCTTTCCAGCTGCGAGGATTACACCCTTCACGTTATCACCTCCAGAGCGTAGACAAC
GACGGCAACCAAACCGAAGAGGATTAGGAAGTATCTTCCGTTTTTCTCGGCCATGCGCTC
AAGGAGGGGCATCAGCAACAGGCTCCCGAAGAAGGCAGAGGCAAAGGCAGTGAAGGGAAC
CCACGCCGGGTCGCTCGACTGCCAGCTCCCGAGCTGGACGAGACGAAGGATTAGGTATGC
CGGTGCCACCATGAAACCCCACTGAAGGGCTTTCTTGGCGCTGTGGCCGGGCAGAAGGAG
CCCGAGGGTGACTGTGCCCGTTCTCGTGAGGGGGCCGAGCAGGGCAAAGCCCTGAAGGAT
TCCGGCGGAGATGGAGTCGAGTATGCTCGGCTGTTCCGGGAGCTTTCTGTCAAGCTCTTT
GAGCGGGTTCTTCGTCGGGTTGAGGGCCGCGAGGAGAACTATGGCAACCCCCACGAGGGC
GTTAACTACCGTGGAGACCTCGGCCGAAACCCTGCATGAAAAGCTCGAGACTGGGAGCCC
TATCAGAACCGTGAAGAGGGTCGCAAAGAAGAGGTACTTAAGCTCGGCCTCGTAGATGCC
CTTCATCGCTTCAAGAAGGAGCCTCGAAAACCTCTCCCTGAAGCGGAACAGAACGGCGAA
CGTTACACCGAGGTAGGCCGGAACGAGGAAGGAGGAATAGCCCTCGACCAGCGAGGAGAC
CCAGTTCGCCTCGGGGCTGAGGGGAAGCCACGACGTCAGCGCAACGATGAGCCCCGAGAG
GAGCGCTTCTATAGGCGTGCCCATATCTACCACAGCTTGATTTAAAACGGGGAGAACATA
AACTTTTCGTGGTGGTGGAAATGAAGGTTACCATCATCTACGAAAACCATTCCGGCTTCA
GAAAGGGCCTCCTCGGCGGGCACGGCTTCTCGGCCCTCGTGGAGCACGGGAGCGTTAGGG
TGCTCGTCGATACTGGAACGGACGGTAGAGTCCTTCTCAACAACATGGAAGCTCTGGGAA
TCGAGCCGGACTCGATAGACTACCTCTTCATTACCCACGGCCACTACGACCACACCGGGG
GCTTGAAGGCCCTCCTGGAGGCACGCTCGAAGCCGCTGAAGGTAATCGCCCACCCCGGAA
TCTTCCAGAGGAGGATTGCCCTGAAGCCGAGGAGGAGAGAGATAGGGATTCCCTTCACGC
GGGAGGAGCTTGAGGGGCTCGGCGCCGAGTTCGTTCTGAAGGAAAAGCCCTTTGAGTTCG
CCGAGGGCTTCATGAGCTCCGGCGAGATTGAAAGACTGACCTGGGACAGGGCCGTCGGCT
ACTTCCCCGATGGAACGAAGGACCCTGTGAAAGACGATATGGCGCTCATCCTCGACCTCG
GCGATTCAACGGCCGTAATCACCGGTTGCGGGCATTCGGGGGTTATCAACATCGTCAGGC
ACGCCGAGAAGGTCAGCGGAAAGCCGGTGAAGGCCCTAATCGGCGGACTGCACCTGATTG
GCGCGAAGGAGGAACTGCTTGAAGACGTCCTCAAAAACGTCAAAGCCAGGCTCTACGCGG
GCCACTGCACGGGGCTTGAGAGCTTCGCCTACCTCCGCTGCCGGCTCGGGGAACGGGTCG
AACCCCTGCACGTGGGCAAGGTCATCGAGCTTTAGCGAACCTTTAAATACTCGGCGGAGA
AGGCAAGCACCGCGAGAGAAAGGAGGGTGAGAGAGATGAAGAATCCGTTTGAGAAGATGC
CAACTGTCCTTACCGCTGACGAGCTCATCGACAAGGCCTTCAGGAGGGCCGAGAGGGCTG
CATCAGCCTACAACCCGCCCGGCGGGAAGGTCGCGAAGGCAAGACAGCGAGAAGAGCTCA
GAGTTAGAACCGTCTCGAACGTCGTTCGCGACAACCTCAGGAAGATACTCGACAGGACGC
CGGGCGTTTCGACGCTCCCGAAGTTCTATCAGGAGTTGGTTGATACTCTCGTCGATAGGG
ACCAGTTTCACAAATCCCTCGCGAGGGTCAACTGGGCGATAAAGACCATCAGGAACCTCG
AACAGCGCCACGTCGAGAAGATACGCTACGAGCGCGACCCGAAGGAAATAGCCAAGCTCC
GGAGGGCCTTCTACGGCCGAGTTGCGGACATACTCCACGAGATTGACGACGATTTACGCT
ATCTGAATCAGGCAAGAAACGTTCTCAAGGAGTTGCCAGTCGTCGATTTGGAGCTCCCGA
CGGTCGTCATAGCCGGCCACCCGAACGTCGGCAAGAGCACTCTCCTTCGTGCCCTGACCA
ACGCGAAGCCAGAGGTTGCGAGCTATCCGTTCACGACGAAGGGCATAAACGTTGGCCAGT
TCGAGGAGCACTACCTCCGCTACCAGGTCATAGACACGCCCGGTCTGCTCGACAGACCTC
TCAGCGAGAGGAATGAGGTTGAGAAGCAGGCGATACTCGCTTTGAAGCACCTCGGAGACG
TCATCGTCTACATCTTCGACCCGAGCGAGTACTGCGGCTTCCCAATCGAAGAGCAGATGC
ACCTCTTCGAGGAGATACTGAACGAGTTCGGCGAGTTTCCGTTCATAGTGGCGATAAACA
AGGTAGACATAGCGGACGAGGAGAAAACTAAGGCCGTCGAGGAGTTCGTTAAGGCCAAAG
GACTTGAGCCCGTTAAGATTTCTGCCCTAACTGGTGAGGGCCTCGACGAGCTGAAAGAGA
GGGTAATAGCTGTCGTCGAGCCGAAGGCGAGGGAGCTGGCGAAGAAGATTATGGAAAAAG
AGCTCTCGAAGTTCAGGGAAGGATAAGGTAGTGCGGAACTTTTATATTTTGTAATACCAA
TTTCTCTTTTGGTGAACTACATGGGCTCCGCGGTGATGAGCATAAGGATTCCGCAGGAAC
TCAGGCGGGAGATGAAGAAGTACGACATCAACTGGAGCGAGGAGATAAGGGAGTTCATTC
GGAAGAGGATTGAGGAGGAAGAGAAAAAACGGGCCCTTCAGGAGGTCATAGAACTCGTCG
AGTCACTTCCCGGAGTCCCCGAAGGGACAGCAAAACGGCTCGTGAGGGAGGACCGTGAGG
GTCATTGACACCTCAGCCCTCTGTAAATTTCTCCTGAATGAGAGCGGGTGGGAAAAGGTC
ATACCCCACCTTCAGCCCGAGAACGATGCCCGAACTGTTGAGATGCTCATCACCGAGTGC
GCCAACGTCATCTGGAAGAACGTTAGGATACACAAAACTCTCCAGAGGGAGGAAGGAGAG
AGGCTTCTCGATGCCCTTTGGCTTCTCGTTGATAAGGGAGTCATAACAGTTGAGGAGAAC
CGAAAATACCTTCGGGAAGCCTTTGAACTGAGTGTTGAGCACGGCATAGCGGTCTACGAT
GCCCTCTTCATAGCGCAGGCCAAGGAACTCAACGCAACCCTCGTTACCTGCGACGAGAAG
CAGGGGCGGATAGCCGAGAAGCTTGGGGTCAACGTGGTAGTCCTATGATACCTGCAATTT
ACTGTTAACATCGTAAACTCCGGGAACTTTACGCTACCGTTAACTTTTTTGAGGTTTACG
GTGTTAACGGTGCAATACTGTTTTCTTCAAATCCCCACAAAATCACACTCAGAACAAGAC
CAAAGGCAAATTAAGAAAAAGTTCAGGCCTCCTCCTTGAGGAGAACCGCGTTGACAACTC
CGTCCTGGCCGGGCCTGCTGGTGACGACGGCCTTGCCAATCTCGGTCTGGATGATGGCGC
CCTTGGTGATGATGTTTCTCCTCGCGTACTGCCTGTTGGCCGGGTTCTCGATGACGTTGA
GTATCTTGACCTTCTTGCCCTTACCACCGTCGAAGACGTTCGCGTAGAGGGCCTCGACGA
GGCGAACCTTCCTGTTACCGCCGTAGGTCCTGATTATCTTCCTCCTCTCCCTGTCCTCGG
CGACCCTGGTGTTAGCCGGCTCTCTTCCGAGCTCCCTCTTCCTCTTCTTCCTCGCGAGGA
CAATCCTTCCACCTGAGGGCTTTTTAAGTGACCTTCCCTGCCAGATAGCCATTTATCTCA
CCTCGATTAGCCTGATGAACCCATCGCCACTTTCGGGGGTTCGTTTATAAGCTTTTCTTA
GGGACAACGCTTTTAAACGCTTCCGTCGTTACTAACATCGGTGGTGTATATGGGAGCGCT
GGATGCCTTTTCAAAGGCCTTCTCCCTCGTCGCGGAGAACAAGAGGGCCTACCTCCTCGT
CCTCGTGGCGTTACTGCTTCTGTCAGCTCTGAGTTTCTCTCAGTTCACTCACTCGAATGA
GGCAATTGTTAGAGAGAAAGCCTACTCAAACGTTCTCTTCGAGGAGTATGGAACGACCTC
TACCTCCCCCGATGCTCTGATTCATGAGCTTGAAGCTTCCCTCTTGGAGCTGTTCATCAC
TGTAATTGTGCTCTCCCTCGTTGAGTACAGCGTTGTTAAGGCTTACTTCCTCTCGCTTGA
GGACGAAGATTATTCCCTTCTCGAACTTCTCACAGAAGCCGTTCCAAGGATTCCGGCGGT
GATACTGGTCAACATCCTCGCGTACATAACGGCGCTTCTTGTTGCTGCTATACCCCTTGT
ACTCCTCCTCGTAGGTGCGGCCACTTTGAATCTTCCCATCGCGTTCTTTGGTCTGTTGCT
GTTCTTTGCAATTCTCCCGGTAATTCTGACGTTCTTTGTCCTCGTTGTTCCCGCGTACGT
TGAGAGCGAGGGCATTGGGGCGTTTGTTGAGGCTTTTGGACTTACCTTTAAGAACCTTCT
CAGCAGTTTCGGTTACGGTGTTCTTTCGTTCATTCTCGCCTTCGGACTCGCCCTCCTGAT
GGCGCCGCTCCTCATCCCCTTCATGTTCTCCAACGCTAATCCGCTTGTGATTGCTGTTGT
TGAGGCTCCCTTCAAAGCCCTTTTCGTGTGCTTCCTCTGGGCAGGAGGGGTTCTCCTCTA
CAGGGACTTCAAGGGGATTAAGGGGAGAAAAGAGGAGTTCCTTTACTGATACCTTTTCTT
TTTCGCGGCCTCGACTAGCCCCTTGAAGACCGGCGCCGGGTTCATGGGCCTCGACTTGAA
CTCGGGGTGGAACTGGGTCGCTATGAAGTAGCTGTGCTCCGGCAACTCAAGTATCTCCAT
CCTCCTCTCGTCGTCGCCCGCGATTCCGCTGAAGACAAGGCCCGCCTCCTCAAACTTCTC
GATGTAGTCAGGGTTGACCTCCCAGCGGTGCCTGTGCCTCTCGTAAACTATCTCCCTGCC
GTAGAGCCTCTTCGCGAGGGTGTTCGGCTTTATGTGAACCGGGTAAGCGCCGAGCCTCAT
AGTCCCGCCGAGCCTGTCAAGGTCCCTCTGCTCCGGCATCAGGTCAACGACAGGATAAGG
CGTCTGCGGGTCTATCTCCGTCGAGTGCGCCCCCTTGAGCCCGAGAACGTTCCTCGCGAA
CTCAACGACCGTCAGCTGGAAGCCGAAGCAGATTCCGAGGAACGGGATGTCGTTCTCCCT
CGCGTAGCGTATCGCCATCATCTTGCCCTCGCTTCCGCGCGCTCCGAAGCCTCCGGGAAC
GATTATGCCGTCAACGCCCTCGAGGAGCTTAACGCCCTCCCTCTCGACGTCCTCGGCCTC
AATCCATCTGATTTTGACCTTGACGTCGTTGGCGACGCTCGAGTGCTTCAGGGCTTCCTT
AATGCTGAGGTAGGAATCCGCCAGCCTGACGTACTTCCCTACGATTGCAATCTCGACCTC
CTTATCAAGCGCCTTATACTTCTCCACCATCTCGCGCCACTCATCAAGGCTGGGCTCCCT
CTCGGGAAGGCCGAGCCTCCTCACGAGGTACCTCGCAAGTCCCTCCTTCTCGAGCATTAA
AGGCACTTCGTAGGTGTCCTCGACGTCGTAGGCACTGATTACCGCCTCCTCGGGAACGTT
GGTGAAGAGGCTTATCTTCCTCCTCGCGCTTTCCTCAAGGGGCTCCTCGGAGCGAGCCAC
TATCGCGTCGGGCTGAATTCCAAGAGAGCGCAGTTCCTTGACGCTGTGCTGGGTGGGCTT
TGTCTTCTGCTCGCCGACGACCTTGAGCTTGGGCACGTAGGTGACGTGGACGAAGGCGAC
GTTCTCTCTTCCTTCCTCGAGTTGCATCTGTCTCGCGGCTTCAAGGAAAGGCATCCCCTC
GATGTCTCCCACCGTTCCGCCGATTTCGACGATAACGACGTCGTAGTCCCTCGCGATTCT
TCTTATGCGCTCCTTTATCTCGTTGGTGATGTGCGGAATCACCTGGACGGTCGCGCCGAG
GTATTCGCCCTTCCGCTCCTTCTCGATGACGGCAGAGTAAACCTTCCCCGTGGTTATGTT
GTGGTCGAAGCTCAGGCTCGTGTCTAAGAAGCGCTCGTAGTTTCCGAGGTCGAGGTCAAC
TTCACCGCCGTCGTCGAGAACGAAGACCTCACCGTGCTGGTAGGGGTTCATCGTTCCCGC
GTCGTAGTTGAGGTAGGGGTCAATCTTGATGTTCGTCGTTCTGAAGCCCCTTGCCTTCAT
GAGCATGCCGAGAGAAGCGCTGGTGATTCCTTTCCCGAGACCGCTGACGACACCACCCGT
AACAAAGATGAACTTCGTCATGGCAAAACCTCCAGAGGTTATGTGGGGCTTTGATGGAAG
GGTGTTTAAAAAATTAACTTAACTCAGAGCTCGGCCTCGATGCCGTCTTCCTCGTCCTCC
TCGAGCTCCCGAATCTCGTAGACCTTGAGGGGGACCTTCTTGAGGGCCTTGCCGACGACG
GCCTTGGCTATCCTCTCGGCGTGCTCTATCGTCTGGGCGTTGTAGACCTTGAGCGTTAGA
TACATGCCGACGAGGCCTACGTTCCCGATTACGAAGGCGCTCTCGAAGTGCGCCCCGCAG
ACGGGACACTGGGAGTAGCCGAGCTCAACGCGGACGAAGTCAAGCTTCTCCCTGTTGAGT
GCCTTCGTTACCTTGCTCACGGCCACGTTTATCGCGTCCTCGCTCGTCTCAACGTCCCTC
ACGATGATAGGCGCCTCGAGAACCACCAGATAGTCTCCCATCTCGCTCACCTCACCCGAA
TGCGAAAAGCCTGTCGTCTTCACCCCTAAATACGCCGAGCCTCACGCCGGCATCTATGAA
CCCGTGTGCGTAGTTCAGCGCGGCAAAGGCCGTGACGTAGTCGCCCTTCTCGTAGTAGTA
CCTTGCGTCCTCAAAATAGCTCTTTGCCATCGTCAGGAAGTCCATCGCAACCGCGTGGAG
AAGGCTCTTCTCGTGAACGGCTACCTCAAGTCGCTTGAGGGCCTCTTCGGTGATTCTAAA
ATACTTCTGGAGCTTCTCATCGGTTACCTCGCGCTCCACACCGCTCGCCTCGGTCGTGCT
TTGAAAGTCCTCTTATAAACCTTACCTCAAAACTTTGCTGGGCAAAGTTTTATCAAAGTT
TGTAGCTTCTTCTAAAGCGCTAAGTTTTGAGTGATTTTCTAATCACCTAGCTCTTTTGAG
AGGGAAAACTTTTCAGTTTGCTCCTTTACTGTGGGTTTACCTTTAAATCGACGCCCGACG
GGCGTCAAGAAAGAAGTAAACCCCTTGGAAAGGCTTTTTTGGTGTGTTCTCCTTTTGAAA
AGTGCAATTTTGCAAGCAAAATCTGCTCTACTTGAGCCTTGGATTGGGAGCTACTAACTT
TTGGTGAAGCTTTTTCTAAAAACTTCAATCACCGACCTTGGTCAAACTCTGTGGGACTTT
CGTCCCTCGCGTCGAGCAAAGCTCGACGTTGCGCAGGCGAGCAAGCTTTAGGAAAGCTTG
ACCAAAGAAGTTCCCTTCTCACCAACGGGGCAAAAAGTCAGTCGTGCACTATCGAGTTGA
ATAGTTCAACGCGAGTTTAAAATTAGTAGGGACTCAGCGAAACAGTTTCAACGTATTTTT
GGCGTCCTCCGGACGCCGTTTATAGAGTGAAACTCTCTCCAAAGAGCAAGTCAAAAAGAA
ACTCCTTGCAAACTGTTGAATTTCAAAAAAGCACCTAACCTTCCGCCAGCGCTGAAACTT
TGCCTTCGCAAAGTTTCATCAAAGTTTGTGATTCTTTTTGTAGGGGTTCCCTTGGGAGTG
TTTGCGCTTTTAACGGCTTTTTGGAATGCGAATTCCTAAATTTTGGAAGCTTTCTTGCTT
GGGTTTACTTTTTATCGCGCTCCGGAGGAGCGCTTTTAGAGAAACCCCTTCCAGAGGGTT
CCTTGAAGAGAATTCTCTGAGAGTACCCAATCCAATTGAGAGTGCAAACTTCTTAGAGTT
GCGTTTTTAGAAAAGAATCACCGACCTTGGTCAAACTTCGCGCAGGCGAAGTTTGTAAGG
GGGGCAGTAGGGGTTGTCGCCCCCCTGGGGGTCCCGACGTCATCGCAACCCCGTACTCGT
CGGGCAGATGAAGTAGGGCAAAGGTCTTATAACCTTCACCCCAACCGAGAACGGTGCGAA
ATATGGGTGGAACAGTGAGCAAGATAATCCGCTTCCGCGACGAGGAGGAGTTCATAGAGG
ATATAGACTTCGCCCTTGAGCGCTTCTCGTATCTGGCGAGCAAGTACGGCCACAACCCGG
TTGGGGGAATCGTCCTCTGGGACAGCATAGCGGTTAGGGACGACGAAGGGATAAAGCTCT
TCCGCGTCGGTGAGTTCCCCTACTTCGAGGGGACTCTAAGGCTCGACCTCGAAACGCTCC
GCGTCATGGAGCGCTACTTTGACGAGCTTGAGAGCAGGTGGGACGAGCTCACCGTTGAGG
AGATAAACTACTTCGTCGAGATGCTCAACGAGGCTTTAGGTGAGGAGAGGGTTTACTACG
ACGCCTACTCGCTCGGCCTCGACAGGAACACCGCCTACATAATCCTCGATTTGGTTGCGC
TCAACTACCTTGAGAGTGTTCTTGACGGGAAGGACAGGGAAATATTTGAGGAGGCCGTTG
AGGTTCTGCTCAAGTACATCTAAGCGGTTGATGAATTGTTTAATTACAGAGTTACATAAT
CCTTTGATTGAACAATCGCGGGGTGATATCGGTGCTCTTCAAGAAGAAAGGCGTCTTCAC
TGATGAGGACGCGAGGAAGGTAATCGAGGAGATGAGCAAACATCCGGAAGAGAAGGAGCT
CATAGTGATGGCCGAAGCAGTTACGGCCGAGGCAAAAAGGCGCCTCTGGGACTACGCGAG
GGCAGTAAAGCTGATGGCCGACATGACGGGCGAGGAGAGGGAAGTTCGCGTTGAAATCCT
CGAGGGCTACGTGAGTGAGAAGGTGAAGGGAATAGACGTTGAGACCCTGTGAGGTGTGAC
AATGAAACTCATAATGGCCGAGGTCTTCAACAGCTGGCAGGGCGAAGGAGGAAGCGTTCC
GGGAAGTGCCTTTGGGAGGAGGCAGATTTTTGTCCGCTTCGCCGGTTGCGACCTCCACTG
TGCCTGGTGCGACTCAAGGGAGTTCATTGACGCATCTCGCGTTTCGCGGTGGCGCTACGA
GGTCGAGCCCTTCACCGGAAGGTTTGAGTACAGGCCAAACCCAGCTGAGTTTGATGAGGT
CGTTGAAGCCATTACTCGCCTCGACACGGGTGATATACACTCGATAAGCTACACCGGGGG
AGAGCCAACCATTCAGGTGAAACCCCTGAAGGTCCTCATGGGAAAGATGAAGGAGCTCGG
CTTCGACAACTTCCTCGAAACACACGGCGGACTCCCGGAGCTCATAAGAGAGGTCGCCCC
GCTCACCGACTACGCGAGCGTTGACATAAAGGACGAGACCGCTAAAGCGACCGAGGACTG
GCGCTCCCTGGTTCTCCGCGAGGTTGAGAGCATCAGGATTCTGAAGGAAGCCGGGGCCAA
GGTTTACGCCAAGCTCGTGGTCACTTCAGAGACAAAGGTTGAGAACGTCCGCTGGTACGC
TGGGCTTCTAAAGGGCCTTGCTCCCCTTGTAATCCAGCCGAGGGAGCCGATTGATATCAG
CCAGGTGAGGCTGATGGAACTTTACCGCGAAGCTTCGCTCATCATGGGGCGGAAGAACGT
TGGACTGAGCTTCCAGGTTCACAAGTACCTCAACGTTCTCTGAGGATGGCGAGCAGGGCG
ATAAGGACCATTAACCCGGGTCCACAGATTGATTTAGCCTCGCTTCTCTCCGGCGTTTTT
CCGGTGTTTGAGCCGGTGGAATTGGTGGTTCCCCCAGTGCCCGTGGAGGAAGCCGTTAGG
TTCGTGGAGGTGGTAACACTCGTCTTCTCACGAGGCGCCTTACTGTACTCCACGAGTTCG
GGGTAAATGGTAAAGTTGCCCCCCACCCTAAAGAGGCCGTAGACTGTGCCGTTGGTAAGG
AAGGCGTATACCGGCCAGAGCGAGCAGGTTGGGAGTATTCTTTTTCCAACTTTCGCGTAT
CCTGCGGGAAGCCCGTAAAAGCTGACCGAATATCGCTCGGGGTAAACAAGCACTCCGCCC
TTGACCGGAACGTATTCCAAGACCGGAGTTGAGAGGAAGTATTTGGAGTAATGGGAGACG
TTGGAAAGCCTGGTTCCCTTTGTTGAATCCCTCATCATCTTCTTCCAGGTTTCTGGTGAT
ACGGAACCTGCCTTAACCCATTCCCTCTTTTCGGGCATGAGGCGTATCAGCGTGACGTTT
TTCGAGTTGTTCATCGAGACGCCCAGGTAGGGGGTTCCGTTCACAAAAGTCACGCCGAGG
TGGAAGATTTCCTCATCGGCACCGCCGAAGTAGAAGGCCGGGTTGCCGTCCTCGTCCTCC
TCAGGCGGGTTGAAGGTTCTCAGTATGGAACTCAGGTTTACCTGGAAAAGCCTGCCGTCG
TAGCCGAAGAGGAGGGTGTAGTGTATGTCCGCCGGAACGTTGGGGCCACCAGGGATTAGG
ATTCCGCTGGCGGACAGGTTCAGGAGAAAGAGGGCGAAGGTGCCGTTTGTGAACCCGCTG
ACGTTGACGCTGACATTGTGGGGAGCGACGTAGACGTAGGAGTAATTCCTTCCTCCCGTG
AGCTCAACGGGTGGTTCCACCGGCCTGGGGAGTTCAAGGTTCGAGGGGGAGCAGGCGTAG
TAATAGCATCCCCAATCCCCCTTCCTTCTCTCCGTTTTGAGCTCCAATACAGGTTTCATG
CTCCCGTTGCGGTAGGCGAGAATCAGTGGCGGGGCGCTCGGAGTTGAGCCGTTGAAAACC
AAGGGTATTATCGGGGAAACGTAATTCCCCGTCGCGCGAAATTCCTCGGGTATGAATTTA
TCGCAGTCCACGAACTCGGCCTGGGGGAAGTAGACGTAGATTGTTCCCTTGTAAACGAAT
CCTCTCATTCTCGAAACGACGTCTGGCGTGCCGTTAAATTTCGCCAGGAGGGGTTTGAGG
TCCGGGGAATAGGTGTAGTTCTGGGTGAACGTCCCGGTGATGTTGAGAACCGAGAGGTAC
TTTTCGAGAACGCCAAACGAAAACGAGACGTTGGAGCCGTTCAGCACCACGACCGACCCG
TTCAGGAGCTTTAGGGGGTATGTTTTCAGCGGGATTCCATCAACACCGCCGAGCCTTCCG
ACCGCGCGCCCATTCTCGATGGTATAGTGAACCGTAAAATCGAGGGCCCCGGTGTCCAGA
CACTGAAGCCTGTCGGTTAGGCTTGAAATCGGACACATTCCTTCGTAGAACTGGTAGAAG
TAGTAGACGTCCAGCTCGAAGACGAGGGTCCCGTTGACGATGTAGGGGGTCGTGGCGAAG
AGAACGGGGTCCGGCAGTTCGACCTCTGGCGGACAGGTACTCTTTCCCGAAACTTCGTGG
GGGTGATACGTTAGAGACACCATCAGGAGGAGCATCAGGACAATACCTTTCATTTTTGAC
ATTTTACTCGCCACAGTTGTTTCTCACCAAACGTTTAAAAGCATTTGGTCAACCTTCTTT
GGCGATGATGACATTGGCCTTTGGGGTGACCGATGCCCGGAAAACCCACCTGAGCCATAA
AGCTTAAATCTTTGCATCTTCTCCTTATCTTGGTGGTAATAATCGAGGTTCTCCGGTGTG
AGCACTGTGGAGCACCGCTCGATGTAACCCCCGAGGATATAATAGTGGTCTGCCACTATT
GCGGTTATCCCAACGCCTATGACAAAGTTTTCACGGAGAAGAACGTCTTCTTCGTTGAGA
GCCTTCCCAAAAAAGAAATCCTTCGCCTTTTCTGGGAGCGGGTTAAGAAAGACCCTGATT
ACAGCGGGATACGGGGAAAGATAAAGGTTATCAAGGTTGAAGGGGTTTACGTTCCCTTCT
GGTTTGGAATCGTTAAGGGGCAGGGCCAAATGAGATATGTCGTCTATGAGAAGAAGGGTA
GCCAGACCAGAGCCGTTGTTAAATCTAGGAAATTCGACATGGAGTCCCTCGTCTGCGTTC
CTGCCCGGAGAAGCGTCTATGATATTGCAGTTGAGACCTTGGCGCTAAAATTTGAACGAT
ATGGGTATTTATCCTTCAAAAGGTTGGAGGATACGTTGAGGTATATGATGGACATTAAGC
CGATAGCAGAGTTAACTCCAGATAAGTGGGGCAACCTTAAACTGACGTTTCTGAACGCTG
ACTTTGGAAAGGACTACGCCAGAATTGCCCTTCAGGACAGGGCTTCTGATGTTGCCAAAG
AGCGCCGTGTTCCCGATGATGCTGAACTCCAGTTCTTTAGGTTCGAGGGGGAGACCCTTG
ACATGGCCCTCGTGTTTTATCCCCTATGGAAGGTCTATTATGACGTCGAGGGTGGGACGT
ACTTCGTCGCCTACGATGGTCACAGGGGAAAGGAAGTCCTGGCCGTTGAGCCCGTTAGGA
TATGGAGAAAGGTCTGGTATGCATTGGTTTCCCTACTTGGAATCTCTCTCGCGGGGCTTT
TCTCTTCCCTCTACGGGAACATTGGCTACTGGAAGGCCCTCTCGGATGCAGGGAAGAGTG
GACTGGGCATGCTTGTGCTTCCGGCGCTGGGAGCGTACATCGGCTTTGAGCTGGCAAGGG
GCTATGGACGGAAAGTGGCCCGCGACGTGAGGGTTGAGAAATGAAAGTCCGGTGTCCCCA
TTGCGGTGCGGAGTTTGAAGCCAAGGAAGAGGGCATCGTGGTGTGTCCCTACTGTGGATT
CCAGATAAAACTCGGCGAATCCAGAACGTTTACTTACCCCCTGCGGGTCGAAAATCCCTG
GAACGTGCTGGCCTCGTTTATACGCCTTCAGCGCCTGTCCCCGACCGACGTTGAATGGAA
GGCCCGTATCATTGAGAGAGAACTCCTCTATGTCCCATTTTATGTCTTCTTCGTGAAGGC
AAAAGGCGTTGCCCGAAGGGGTATAATTTCCAAAGAAGGGGCAGGTTACGTTGAGTTCTT
TAACTATGCCACCGTGCCCGCAGTCGAGGGCTTTGACGAGCTCGTTAACTACCCCTTACC
CGTGAGAGGCAGGAGGTATTTCGATGGACACGTCAACGGCAGACTCCTTGAAAAGACGAT
TGAAGCCTCCGAGGCCGTGAAACGACTCAGGGATGAACTCAGAAACATCCTCAAGAACGA
AGCGCGACGGTACTTCCACTGGAGCAACGTTGAGGTGGGAATGCCAACGTTTGATGTCCA
CCTTGACGGACTTGTCTATTATCCAATCTGGCGAATCAGGTATAAATATGGCTTTTTCAC
GTATCTGGCCTACATTGATGGGGCTGACGGTAGAGTTCCCTACGCTGAGTTTCCTGTGTC
TCCTGTTAAACGAATGACGAACCTCTCCCTCGGATTTCTGCTCCTGGCCTCGGGGTTTTT
AATCGGCAAGTTCCTGTATTCGTATGGTGTAACAGCCCCAATTGGTTCCGTTGCAACTGC
GATATGGGCTTCATATCCCTCTTTGAAGAGGGCCTTTATGGTCAAGGGCAGGGCGAGTGA
GCACAGGCTTTTGTCTGAGGTCGCGGGGGATTACATCCCAGAGGACGAGGTCTTTAAGAC
AATACGGCGCTTCCTGAAATAACGCCGTCCGTCAAATTTTTAAATCCCCTCTTTTAGTTA
CCTTCGGAAAGATTAAGGGGGTGAGACCTTGCCGGCGGTCATAGAGGAGGTCGCCAAGGT
TTCATTCGAGAGGGTTGGAATGCACTCCCACATAAAGGGCCTCGGCCTTGACGAGAACGG
AAGGGCCAAGTTCATCGCCGACGGTATGGTCGGTCAGGTTAAGGCGAGGGAAGCTGCCGG
AATAGCGGTCGAGCTCATAAAGCGCGGGAAGCTCGCCGGCAAGGGAATCCTCCTCGTCGG
CCCGACCGGGAGCGGTAAAACGGCGATAGCGATGGGCATAGCGAGGGAACTCGGCGAGGA
CGTTCCCTTCGTCCAGATAGCGGGAAGCGAGATTTACTCGGCCGAGGTCAACAAGACGGA
GTTCCTCAAGCAGGCGATGAGGCGGGCGATAGGCGTTAGAATCAGCGAGGAGAGGAAGGT
CTACGAGGGCGAGGTCAAGAAGATTGAGATAAGGCGCACGAGGCACCCCTTCAACCCCTA
CGTCGAGATTCCTGAGAGCGTCATCATAACCCTCCGCACGAGGGACGACGAGAAGACGAT
AAGGGCCGGCAGGGAGATAGCCTACCAGCTCATGGAGCTCGGCGTTGAAGAGGGTGACGT
CATACAGATTGACGCCGAAACGGGCAAGGTCTCGAAGGTCGGGACGACGAAGGAGGAAGA
GGGGCTCTTCTTCAAGCGCAAGGTCAGCCTTCCGAGCGGTCCGGTGCTCAAGATAAAGGA
GTTCACCTACACCGTTACGCTCCACGACCTTGACGTTGCCAACGCCCGCGGAAACATCTT
CGGCCTGCTCTTCAGCACTGGGGCGGAGATAAGCGACGACGTCAGGAGGCGCGTCGACGA
GACTGTTAAGAGCTGGATTGAAGAGGGAAGGGCCACGCTCGTTCCGGGAGTGCTCTTCAT
AGACGAGGTCCACATGCTCGACATCGAGGCCTTCTCATTCCTTGCGAGGGCCATGGAGAG
CGAGCTCGCGCCAATTCTCATCCTGGCCACCAACAGGGGAAGGACGAAGATAAGGGGCAC
CGACATCGAGGCACCGCACGGAATACCCGTTGACATGCTCGACAGGTTGCTCATAATCAA
CACCGAACCTTACAAGAAGGAGGAAATCAGAGAGATAGTCAAGATTCGCGCAAGGGAGGA
GAAGATTGAGGTGAGCGAGGAGGCCATAGAGTACCTCGCGGAGCTCGGCGAGAAGACCAG
CCTGCGCTACGCGGTTCAGCTCCTCGCCCCGGCGAGCGTCTTGGCCAAGGGCGGAAGGGT
CGAAAGGGAGCACGTCGAGAAGGCCAAGGAGTACTTCGCCGACCTCAGGAGGAGCATCGA
GTTCGTCGAGAAGCTCGAGGGAATGCTGAGCTGATTTTCTCTGTTTTCCCAACATAATTC
TAATTCATTCCATAATCTTCACCAGCTCCCTGCTCAGCTTGAGGTGGAATATGAACTCGT
TGTAAACTCTATCCTCCCGCTCGAAAACGAGCTTGAGCTCATCGAGGTTCGCCTTGCCTC
CAAACTCACCGAAGACGAGGATTCCGTTGAGCTCTATCACACCGAAGACTGCCGCGAGAT
TGAAAAGGAGCGTCCTGAGCTGGTAAGCCGAGACCTCGTGTTTTCCAAGTTCCTCCCTTG
GATATTTAAAGAGGAAGTACTCAAGTCCCTCCATCTCCGCCACGTCGGTTATCGCTATGT
CTGCCGTCAGGAAGACGAGCAGGGTGGGCGTCATTCTGTCGTACCTCTTGAGGGACTTGA
CGATAATCTCGTCGTTGTTGTGGGCCGGCTCGCTCACGCTCTCGGCGATGATTATCCTCG
GCTTCAGCCTCTCGAACTCCTTCAGGGCTATGTATGCCGCTTTCCGGCTCCTCTTCGTCC
GCCTGTTGCTGAACTCCCTCAGGAGGTGGGCGTTGAGAACCTCACGTGAAATCTCCTCAA
GCTGTTTGTGCCTGTACTTGTAGTTCATCGCGTCCTCGATTTCCTTCTTGACGCCCTCGG
CGACGACTATCTGATAACCCTCAAGCGGTCTGTATGAGGATATGAAGCGGTGGTAGAAGA
GGTTCGTATCGGGCGCGAATGCAACGCCTTTCTCCAGCCTCTCGTAGAGCTCCAGCGTCC
TTTCAAACTCGTCGAGGTTGTCGTAGCGGAGGATTCCGGCGGAGATGAAGCACTCATAGA
AGTCGCTCCACGTCGGGAGTTCTGAGGAGAGCCTTGGCGGAACGCGGGCGTTGAAGGTCT
TCCTGTCCGTCAGGACTTCAAGGTTATAACCTCTCTCGCTCGGCTCCGCCCGGAGGAGAG
GAAGGCCGTAGAGCGGGTAACTCACCCGTAGCTCGCCCCTCTCGGCGAGGACGTTCATGA
GGACCTGCAGTTCTGGCTTCACTATGACCTCAGCGGGCCTCATCTCCATCCCCCAGGAAG
TTCTTGATGGGTTGCATGTGGGTTGGAATCATCATGTAGGGCCTGTCCGGGAAGTCCATG
TCGAGCAGGCCCATGTAAACTATGAACGACACAGGGAACTCCCGAATCTGGACTATCGCG
GCCGCGACCAGAGCCTTCCTGCCGGAGGTTATGTCGAGGCCTATCCGGTAACCCTCGCGT
TCGAGCTTGGTGAAGAGCTCCTTGAACTTCCTGTCGGCCTCGAAGAAGCCGTAGTCTTTA
ATCACCACGGTCTCAATCCTCGGCCTGAGGTTGTAGGCTTTGGATATGGCCTCTATGGCC
TTCACCACCTTCGGAAGGAGGTTCCTGTAGCGCTCCTCGGTGAATACATAGACCCGCCGG
ATTTCCCGCTTTCCCTTGCCCTCCTTCAGGACTTTGTAGTAGGTGTTCACGACCGCCCAG
GGCGAGCGACCGAGCAGGGTAACGTACGCTATGGGTGCCATGTTCATCACTCCACCAGTA
TCATTCCGTAAAGGACGCTCTCTGAAAAGTCTATTTGAACCAGCGAGCTGATTTCAATCC
CGATGGCGTCGAGGCTCGGCCGGACTTTCGTTGGAAGCCGGCAGGGCCCACCGCGCTCGA
AGGGGCAGTCCGGGCAGAGGTTGCAGTTGCCGGGGAAGAGGGCCATCGCGTAGAGCTTTC
CTTCCCTGAAGAGCTCGGCCTCGCGCTTGAGCAGATATAGGATTGCCTCCCGTTTCTCCT
CCTCGAAGCGCTCCATGTCAATTTCGAACTTTATGATGATGGCCCTGCTGAAGTGGCTCA
CCCACTCCTTTGCCTCCCTCCAGTCGGGGGCGTGGGGAGGACAGCTCGGCCTCTTCCCGT
ACATCGGGCAGGTTCGACACTTCCAGACCGGTCTTGGCGAGATGACGATTTTCTCGGCCG
GTATCTCCTTCTCCCAGAGCATGCGCATGGTAGGTTAAACGCCGGCGGAGTATTTAACGT
TGGCGCAACCCTTTTACGGATGAAGACATAGGTTTGAACATGAGGACATGGATACCTCTG
CTAATAATCGCGCTTCTAATCGGGTCGGGCTGTATAAGTGGGGGAGGTGAGAAAACGACC
GCACCTAAGACCCTTGAGGTCGGTTCAGTCTTCCACAACGGGAGCTACATCCCCGTTAAG
TTCACCTGCGACGGAGAGGACATAAACCCGCCGATATTCATCGGTAACATCAGCGAGAAG
GCGAAGAGCCTTGTCATAATCGTGGACGACCCCGATGCTCCCGCGGGAACCTTCACTCAC
TGGATTGCCTGGAACATTCCGCCGGTGGGCGAGATTCCCGAGGCGGTTCCGAAGGTCGGC
GAGGTTGAGAAGCCGATTCCGATGGTTCAGGGAAGGAACGACTTCGGGAGGATAGGCTAC
GGTGGTCCCTGCCCGCCTGGGGGGAGTGTTCATCACTACCACTTCAAGGTCTATGCCCTC
GACACGACGCTGAACCTTCCGCCGGGGGCGACGAGAAAAGAACTGGAGAAGGCCATGGAA
GGCCACGTTATCCAGTGGGGAGAGCTCGTGGGGCTCTACAGGCGGAGTTAGGTGCTTTTC
TTTTCCCTCAACTTCACCACGAGGTTTATCGCGCTCTGCAACGCCGCGAGGAAGTTCAGG
GCGAAGAATATCCAGTCCCCGATTATGTAGGAGTATATCGTCAGCAGGGTCGAGGCGGTC
ACGTAGATTATTATGAACTGCATGTTCAGGGGACACTTTCTCGTCCTTATTGTTTCCAGG
GTCTGAGGAACCCAAGCGCTCACGAGGAGCAGCATTCCGAGCAGTCCGATTATCTCTCCA
CCGTTCATGGTCTCACCCGGGATAAAAACGGGCTCCACTAAAAAAGGGTTGTGGCGGGGT
TTCTGTCAAAAACGGCAGATAAAACGGCTGGTTTTAACTTCCTCGCGCTAAAGCTCGCTC
GCGAGCATTGAGGTTGCCCACGTTTTGACGTCCTCGTCGAGGATGTCTTCTATGAGCTTC
ATCGCTCTATCGAGTTCACCCTTCCTCGCGAGTCTGAGCGCGACCTCCGCCTGCACCTTC
GACCTGTTGGCGAGGTCGGTTATATGCTCCGCTATGTAGAGGGCGTCGTCGAACTTCCCC
ATCTCAAGGAACTCAAAGGCCAGCCCCATCAGGTTCTTCGTCGGGTTCTTTGTTGATAGT
GCCGTCTCTATCGCCCTGTCAAGGGCATCCCTGTAATCCTCTCCCTCCTTCGCCATCTCC
ACGACTATTCCGTTGACGGCCTTGGAACGGACGCTCCCGTCAGGTATTCCCCCGGCGAGC
TTCATAGCCTCGTCAAATTTCCCTGCCTTCACGAGCTTCATGACTGCATCGTAAAGGGCC
CGCGAGCGGTACCATGCCTGCATGAAGACCCCCATATCATTATGACCCCGCCCGATTTAA
GGGTTCTGGTTGTGTTAACTTTATAACCTCTCCATTGGATAGAACACCGGTGGTCTGATG
AAAAAGGCTGGAGTGCTCCTACTGTTGCTGGTTCTCCTCGGTTTCTCCGCGGGCTGTATC
GGGAGCAACGGCACGACGGGCACTTCTTCAACATCGACAACCTCAAAACCGGCCTACGTT
GACGTCAACGGCACGAGGATTTATCTGAACGAGATTCACTTCTACATGTACGGTATGAAA
ACCTGCCCCCACTGCCGGCACATGCACGAGTGGATTCCCCAGGAGTACGGCGAGAAGGCC
TTAACCTACTACGAGCTCGTGGGCAACCAGACTAACATGATGCTCTTCAACGAGCTCGCC
CAGCTCACGGGCATAACCGGCGTTCCGGCGATAGCGATTACCTACAACGGAACCCTCTAC
GCGGTCATAGAGGGAGAGTTCAACGTGACCGCAACGCCCGAAATAATCGCGACGGCAATC
AAGAACGACGGCGTGCTACTCCTAACCGGCAAGACCTACCTGCTCTCATACAAGGACCCC
AAGGCCAAGCTCGTCATCAATGCCCTCTACACGATATTCGTGAAGCACCAGTCGGTTGAC
GTCCAGAAGATTTTCAATGAGCTGAAGGCCAACTCAACATCGACCGGGAACTCGACGGGC
TGACCTTTCGTTTTCAACCTTTCGTTTTGGAAAGGGTGAAAAGCCCTTTCGGGTATTCTC
AACCATGAAGAGCGAAATCAAGGCCCTCGCGATAATCCTGCTGGCTTCCTTCGGGTTAAG
CGCCGTAGTTCTCTACCTCCTGGGCATTCCGGGCTTTATCCCCAAGTTCTACGCCCTGGC
GATGAGCGACTCGATAAACCCATGCACCTTTGTGATTTACACCATGCTCCTCATCGCGAT
ATCAGTGAGGGAAGTGTCGCGGAAGAGACTTTACATCATCGGCTCGGCCTTTATCCTGGC
AGTTTACGTCTCGTACTACCTCCTCGGCGTCGGCCTGCTCTTTCTGGGACAGTACATCCC
CCTGTGGCTCGCCGGAGTCTTTGCGATAGGCTTCGGAGTCTACACAATAGTCACGGGGAT
AATGGAGCGCTCGAGGATAGGCGACAAGGGGAAGATAAGAAAGAAGATATTCAGCGCCGA
CGCGACCTTCGCGGGTTCGTTTGCCCTCGGCGTCATTGTCTCGACGACGCTCCTCCCCTG
TTCCGCCGGCAGTTACCTCGTCTACGCGACGATAATAGCCCACGGGAGCAGGGCCCTCGC
TTTCTTCCTCCTGGCCCTCTACAACGTCATTTTCGTGCTTCCCCTCGTCGTAATACTCCT
CGCCATGGGGAGCGTGAGCGAGAGCAAGCGCTTCTCCCAGGCGATGGTCAGGCACAGCAT
GGAGCTTTCCGTCATCGCGGGAATTCTGCTCATTGCGATAGGCGTCTGGGTTTTATCGGG
GGGCTCCTAACCCGAGCCGTTCCCTGACCCTTTTCTCGAACTCCGCGAAGTTTGGAACCC
CAATGAACTCCACTCTGTTGTCGATGAGTATCGTCGGCGTTCCGAGGATGTTGTGTTCCA
TGGCTTTCCTCTGCCCCTCTGGCGTGGCAACGCTGAGCTCCCTGGCCACGACACCCTCAT
ACTTCCCCTCAAGTTCTTTGGCCATCTGGACGGCAATCGGACAGTAGGGGCATCCCGGGG
CCGTTATGACCTCGATGACGACCTTACGTTTCGGCTTTACCTCAATCATGCCCGCTCGCT
TCATGAGTTCAAGCATCTTCTTTCTCCTTATCATCTCCAGCTCGTCCATACTATCACCTG
AGGGAGAAATCCGCAGAAAAATTAAAACGCTAACGGCGGAAATCTGCAAAACTCTTCAAT
CAACGGCGTTCAGGTGAATCGCGAGCAGAACCGCGAAGAGCACCGCGAGCGCTATGTGGG
CCTTTTTCCAGCGCTGGTACATCTTCACGTATCTGGCAACCTCCTCCTTCCGTCCGGTCT
TTGCAAGGGCGAGTATCTTCCTGTTTATCGCCCGGCCAATGAAGCCGAGGACGTTGAGGG
CAATGAGGGTTACTCCCATCGCAAGACCAGCGATGCCACCGATTCCCACGTAGTTCCCGC
AGGAGAGGAAGTGGACGAAGACCAGAACCGTTCCCGTTATCGTCAGGGCGTGGTGAACCG
TCATTGGGGATACCGGGCCTATAAAGGTCACGTACGGGTGCTCGGGCTGGATTTCAAAGC
CCCACTTATCGTCCTTGCGGTGCTTTATCAGGAGCTTTCGCTTCGTGAGGGCGTAGTAGA
CAACGCCCGCGCCAATCAGCACAACGCCGAGTACCGCGAACGCTGTATAGCCGGCATCGT
ACTCGTTCTCGTCCTCCCCGTACTCGTCGGCAAGGGCAAGGGGGAGGAGCAGAAGCATCA
AAACGAAAAAGACGGCGAGCTTTCTCCTCATATTGACACCTCTCAGATTGTTTTACTGCC
CAGTCCGCATATGCCCGCGAAGGGACAGACCGAGCAGTCCTCTGTGTAAGGCTTGAGCGG
GGGTTCGCCCTTTACGGCCCTTGTTATCTCCCTCGCCCTTTCCATAGCTTCATCGTCGCC
CTGAAGCACGAGGGTGACGCTTCCCTCAGCCCCTCCAGCGCCACCTGAGGCTATGGGTAC
CGCCTCCACTCCTGCAAGTATCTTGTAAGCCTCGACCTCCGTCACAGGGTGTGAGTGAGG
TATCGGGACGAGCGCCGCGTAGAGGCCCGTTCCCCAGTCGAAGGAGTATATGCCCGTGAG
CTTGGCACTTTCCTCAACCGGCGTTGGCACGAACTTTTCAAGGCTCACAGGGGTGATTGT
GAAAACCCCCTTCGTTATCGTCCATCCGAAGGTCTTGCCTATCGTTCCCCCGTCCGGAGC
CGCGGCAAAAACCGCGACGTTCCAGTTTATGTCGATGGCGTTGGCGCCTTTGATAAAGAC
GTCCTTCGGGCCCATTCTCCGGAGGGCCTCCTGAGGGTCGTCGAAGGGCTCTCCCCGGTA
CAGAACGAGGTGCTTTGGCCACGTTTTTTTCGGAGTAACACAGGTTCTTCCATTGCTTAT
TGTCCCAATCGTCCACTTCTCCTTCTCTATTTCCTTACCCAGTATCTCTTCCGCAATGTA
AGCGGCAGTTGTTCCCGTCGCTATGTAAACGAAGCCCTCCTTCAGCGCGCGCTGAACTTC
CGGCATGGCAACAACGGCCTTCGCTATGAGCCTCTTGCTCTCGGGTGGCGTCAGGGTAAC
GAGCGCCCTTTTCACGTTAATCACCTGGCTAAAATACGCATCGAAAGGTATAAACCTTCT
CTTAGAGGGTCCGAGAAGCCTTAGCTCAGCCGAACAACTCTATGCAAACCCTGCACTCGA
CGGGGTTCACCTCGGGGTCTATCTTGGCGTGGAAGGAGCAGACGTAGCCCTTGCCGAGCA
TCTTGAGGGCTATGCCGATGAGTCTCATGTGAATGTCGTATTCGCTCGGCCGGAACTCCG
CTATCTCCTCGGCAAGGGTTCTTAGCTCGTCGTCAATCTCCCTGAACTTTGAAACGTCTA
TGAGGGCACCCCTGTCCATATTGAGGTAGCGCGAAACCGCCGACTGGGTGACGTGAAGGA
GCTCCGCTATCTCGGTCTGCTTCAACCCCCTCCCCCGGAGGTGCTCCACGAGGCGTCTTC
TGAGGGAGGGGTAAACGTAGCGGGATGCGACCTCGAAGGCGTTGACCTTCATATGCAAAA
CATGACCCGCGGAATACTTAAGGCTTTTGGTCCTTTTGAAAACTTAGTCGGCTTATTTTT
GTTGATTTGTAAACCGAGAGCTGGCCTTGTTCTGGATAAAAAATTTAAATCACTTACCAT
AACATTCATATGACAAGTGTCATAATAAGGGGGTGGAAAGATGGCCGTGAAGGTTCCGAA
GGGCGGAAAGGAAGCGGGCGTTCTGATGAGGTGCGACCAGTGTTCGATGAGCCTGCCAGG
AGGGTGTACCTTTAGGGGAATCTGTGGCAAGGACCCCGACCTGAACTCCCTTCAGGAGGC
TCTCATCTACGGAATAAAGGGAACCGCCGCCTACTATTACCACGCCTACGAGCTCGGCTA
CAAGGACGATGAAATCGGCTTCTTCCTGTCAAAGGCCCTCTACTCAACGCTCACCAACGT
GAACTTCGACAAGAACCGCTTCCTTGAGCTCATCCTTGAGAACGGCAGGATACACCTTAA
GGCGATGGAGCTCCTTGACAAAGCTTACACCGAGACCTACGGAAACCCGGAGCCGGTCAA
GGTTCCGACCGGAACCGACGAGGGGCACGGAATTCTCGTCACCGGCCACACCTACAGGGC
GCTCTACGAACTCCTCAAGCAGATAAGGGAGATGGGCCTCGAGGACCAGATTAGGGTCTA
CACCCACTCCGAGATGCTTCCGGCCCACTCCTATCCGGAGTTCAGGAAGTTCAAGTCCCT
TTATGGCAACTGGGGCGGTTCGTGGGTCTACCAGAGGAAGGAGTTCACCGAGTTCCCGGG
TGCAATCCTCGGAACCAGCAACTGCGTCCAGCAGCCGCCGAAGAGCTACGCCGACAGGAT
GTTCACCACCGACATAGCGGGCCTTGAGGGCGTTCCCCACCTCGAGAACGACTACGAGCC
CCTCATCAAGCGCGCGCTCGAGACGCCGAAGATGGAAAAGAGGGACGACGGCTACATCGT
CACCGGTTTCCACCACACCAACGTGCTCCCGCTTATGGATAAGCTCATCGAGCTCATAAA
CGAGGGCAAGATAAGGCACGTCTTCGTCATAGGTGGCTGTGACGTCCCCAACCCGAAGAT
GAGCTACTACGAGAAGCTCACCGCGATGGTGCCCGAAGATGCCATAATCCTCTCGGCCGC
GTGCGGTAAGTTCCGCTACAACAGGCGCGACTACGGCGAAATCGAGGGAATACCGCGCTT
CATGGACTTCGGCCAGTGCAACAACGTCTACTCGATAATCCAGATTGCCGGGGCACTCGC
GAAGGAGCTGGACGTCGGCCTCAACGAGCTCCCGGTCAGCATAGTCCTCAGCTGGATGGA
GCAGAAGGCCATCGGAATCCTCTACAGCCTGCTCTACCTCGGAATCAAGGGCATCTACAT
CGGACCCAAGGCTCCTGAGTTCTTCACGCCGAACATCTTCGAGACCCTCAGGAAGAAGTT
CGACCTCAGGCTCATAAGCGAGCCCGAGGAGGACTTAAAGAGGATGCTCAACTCCACCAC
CGCTGTGAGCGAGGATTCGCCCCTGCTCGACTGATTTCATATCTCCCTTTTCTTCGTGTT
CTTTCATACACATTTCTGCCCAGAAAGACTTAAATATGTCCCCCATGACATTTGTCATGA
AGGTGGTATCATGACCGAATTGCTCTCAAACCGCGAGCAGAAGAAGGAAGCCCTGAAGGC
CCTTCTCCTCAGGATTCATAACGGTGAGGATGTTAATTCACTTAAGGAGGAATTCCGGGC
AGTTCTAAGCTCGATATCTCCCCTTGAAATTCCAATCATCGAGCAGGAGCTCGTGAAGGA
AGGCGTTTCCGCCAAGGACATCGCCAAGATGTGCGACCTTCACGTCGAGCTCTTCAGGGA
GGCGGTAAAGGGAACGGACGAGGTTGAGGAGAAAGAACTTCCTGAGGGGCATCCCCTCTG
GGTTCGCTACATGGAGAACAGGGAAATCCTCAAGGACGCTGAGATGCTGAACCTCTACGC
GAGAACCCTTGCAACGACGAGAGATGAGCGCATGAGGGAGGAAATCCTCGGAGTTCTGGA
GGAGATAGTTGGAAACCTCCGGAAGGTCGGCTTCACCCACTACAACCGCGACGAGATGCT
GACGTTTCCCTACATTGAGAGGAGGGGTTTGACGGCAATAGCAACTGTCCTCTGGACGAA
ACACGACGAGATAAGGTTCATGCTAAAGCACCTTTACGGACTTCTGGCCCGGAGGGATGA
GATGCCCTGGGAGGGGTTCGTTGAGCGCTTCAAGGCGAAAGCCGGCGAGGCATCCTTTGC
GCTGAGCGACATGGTCTTCAGGGAGAACAACATCTACTATCCAACCCTCAATGCCCTCCT
CAGCGACGGCGAGTGGAAGGCAGTAAGAATGCAGGACGACGAGATTGGTTACTACAAGGT
GAACCCGCCTGAATGGGACCCGGGAGAGGACGTTAAACCGCTCCAGCCCTGGCAAATCAA
CCCGGAGCTGAGCGCTGAGGAACTGCTAAGCCTTCCAAAGGAGGTTCAGCAGGCCCTTAA
GGGCCAGCCCCTGGAGTTTGACAAAGGCCAGCTGAGGCGCGATGGAGACCTTGACCTCGG
CACCGGTTTCGTGAGCGTCGAGGAGCTTAAGGCCATATTTGAGGCCCTCCCCGTTGACGT
TACCTTCATAGACAAGGATGACCGCGTTCGGTTCTTTTCCCCGGGCGAGAGGATATTCAC
AAGGACGCCGTCGATTCTCGGACGACCGGTCCAGCTCTGCCACCCTCCGAAGAGCGTTCA
CATCGTTAACAAAATCCTGAGGGCCTTCAAGGAGGGCAGAAAAAGGGAGGCAACGTTCTG
GCTCAGGCTTGGCCCGAAGTACGTCTACATCAAGTACGTGCCCCTCTTTGACAGGAACGG
GAACTACCTGGGAACCCTTGAGATTACGATGGACATCGGAGAGTATAAGAGGATAGAGGG
CGAGAAGAGACTGCTCGACTGGAGGGATTGAGATGCGCGGGGATGAGAGAATCTTTAAAA
AACGAGTTGAGCGCTTTCAGGAGCTTTTGAGGGAGAACGAGATAGACGGTGCCGTCATCA
GGACGCTGTCCAGCTTCATATACTTCACCGGAACCAAGTGGCTCAGGCCGAGTCTTCTCA
TACCCGCTGAGGGAGAGCCGGTCGTTTTCGTTGTTAAGGGTGAGGCGGAGCTGTTCAAGG
AGAGGAGCTGGATTGAGAACGTTGTTGAGTATCAGCGCGTTGAAGACCTTATGGCCGGTG
TCGTCAGCTGGGTCCACAGGAACGGTATGGAGAGGGTCGGCCTCGAGTTCGGGGTCGAGA
GGGACGCCTACCTGATATTCCTGAAGATATTTGAACGCCTAAACCCGACTGTGGAGATAG
TGGACGTGCTCGACCTCACGATGAGCCTGAGGATGATAAAGGACGAGTGGGAGCTGGAGA
ACATCAGGAAGGCGGGAAAGATAGCGCGGAAGGGAATGAAGGTCGCCGGGGAAGTCATAA
AGCCCGGTGTCAGCGAGCTGGAGATAGTGGCAGAGATAACGAGGGAACTCATGCTCAGCG
GGAGCGAAGAGCCTAAAGTGTACGTCTCAACGACTCCAAGGGCCCACGCCGAGCCTTTCC
GCGACCTGAAGGTTCCCGAAAACGGCGTCGTTACCGTCGTCATCGGAACCGACTGGAACC
ACTACTACGCCAACACCGCGAGGACTTTCATCGTTGGTGAACCCGGCGAGAGAGTTAAGA
AAGCGATGGAAGTCAAGATGGAAGCCTACAAACTCGCTCTGGAGGAGACGAGGGTTGGGG
CCCCGATAAATGCAGTTGAAAAGAAGATTGCCAGCCTTTTCAAAGAGAGGGGCTTTGGGG
ACGCGTACATAGCCGGCTACACACACGGCGTTGGTCTGCTCGTGGAGGAACCTCCAATAG
CGACGATAGTGGTTCCGCAGAGGGCCACCAGAGTACAGGAAAACATGGTTCTCACGATAA
TACACCCACCTCTAATGATTCCCGAAGGGGCAATAAAGCACGAGGACACTTACATCGTCA
AAAAGGATGGGCTGGAGAAGGTGACCTAAAACACCCTCGCGTAGCCCCACTTCTTCACGC
TCGTGAGGATTGATGTCTCTGTGCTCTTTATCCCATCTATCCTACCGAGCTTTTCAACGA
GGAAGTTCTCAAGTTCCTGCAAATCCCTTACCGTCACCTGCATCAGTATGTCGTGGGCCC
CGGTCGCTATGCCCAGGACGTCCACCTCCGGGAGCTCCTTCAGCTTCTCAACGGCTTCCT
TTATCTTGCTCGGCTCAACGTCCACCGCTATAAAGGCCACTATTGAGTAGCCGGCCTTGA
AGGGGTTTATCAGCGCCGCGAACTTCCTTATAACGCCCCTCTCAACAAGCTTTTTAACCC
TGAGCCTGACCGTCGATTCCGGCACCTTAAGCCTTCTCGCTATCTCCGAATAGCTGGCTC
TCCCGTCCTCCTGGAGGATGTGAAGTATCGCCCTGTCGAGTTCGTCAAGTCGTTCAATCT
CAGCCATTTTGGCCCACCAATTTTGAATTTTTGTGATGTTATTTTTAAAGTTTTCCGCTA
ATTTCGCAAAAATTAACCGAAATTCCTATTAATTCCAAACGCATATGGTTAACGGTGGTC
CCATGTTGCTCCCAAAGGATGAGGTTATTCAGGGCTACTCCCGCTACATCTCGCGCGCAT
CCCACGTTACCTACGCCCCAATCGTCCCCTACAAAGCTCGAAACGCCCTCGTCTGGGACG
TTGAAGGGAGGGAGTACATAGACTTCCTGAGCGATGCGGCCGTTCAGAACGTCGGGCACA
ACAACCCGAGGGTTGTCGAGGCAGTCAAAAAGACAGCTGAGAGGTTGCTTCACTTCACCT
TTATCTACGGCTTTCCGGCTGAGCCGTACCTTCTCGCCCGGAAGCTGAGCGAACTTGCAC
CGGTTGAGAACGCGAAGGTTGCCTTCGGCCTCAGCGGGAGCGACGCTAATGACGGGGCCA
TAAAATTCGCGAGGGCCTACACTGGAAGGAGGTCGGTAATCGGCTACCTCAGGAGCTATT
ACGGCTCCACCTACGGGGCCATGAGCGTTACCGGTCTCGATTTTGAGGTTCGCTCGAAGG
TCGGCCAGCTCAGCGACGTTCACTTCATCCCCTACCCCAACTGCTACCGCTGTCCCTTCG
GGAAAGAACCGGGGAAGTGCCGTATGGAGTGCCTTGAGTACCTCAAGGAGAAGTTCGAGG
GCGAGGTTCACGCTGAGGGAGTAGCTCTTCTCTTAGCTGAGCCGATACAGGGCGATGCCG
GAATGGTGGTTCCGCCCGAGGGCTACTTCAGAAAGCTCAAAAGGCTCCTCGACGAACACG
GCATTCTCCTCGGCGTTGATGAAGTCCAGAGCGGTCTCGGGAGGACGGGCAGGTGGTTCG
CCATCGAGCACTTCGGCGTTGAGCCCGACATCATAACCCTCGCAAAGCCCCTTGGCGGTG
GATTGCCTATAAGTGCAATCGTCGGAAGGGGGGAGATAATGGATTCCCTGCCCCCTCTCG
GCCATGCATTCACCCTCTCAGGAAACCCCGTCGCGAGCGCCGCGGCTTTAGCCGTCATCG
AGGAAATCGAGGAGAAGAACCTCCTTCAGAGGGCCGAAAAGCTCGGGAAGAAAGCAAAAG
AAAGGCTTGAAAGAATGAAGAAGAGGCACGAGCTCATCGGCGACGTCCGCGGGCTTGGCC
TGATGCTCGGCGTTGACCTCGTTAAGGACAGGGAAACCAAGGAGAGGGCCTACGACGAGG
CCAAGAAGGTCGTCTGGAGGGCCTACGAGCTGGGGTTAATAGTGGCCTTTCTCCAGGGCA
ACGTGCTGAGGATTCAGCCCCCGCTGACGATAGAGGAGGAGCTCCTTGAGGAAGGCCTTG
ACAAGCTTGAAGAAGCAATTGAGGACGTTGAAGAAGGCAGGGTTTCAGATGAAGTCCTTG
AAAAGGTGCAGGGGTGGTGATTGACAAAAGCCTGCTTATTCTCAACTTTTCCGAAAACTT
TTTATACAACTACCTACACAGCCCGAGCGGGCTTCAATGGAAAGCCTGGAAAACGCAAGG
AAACCCGTTCTCAAAGTGGGGATAGAGGATAGGGTTGAACCTTCCAAGGCTTTGGTTTTT
GGCCTTCAGCACGTTCTGGCGATGTTTGGGGCGACGGTGACGGTGCCTCTTGTAGTAGGC
GGGGCGATAGGGCTCAGCGGTTCCCAGATAGCGACGATGATACAGGCCGTCCTGCTGGCG
ATGGGAATAGCAACGCTTCTCCAGACGACGATAGGCTCGCGCTATCCGATAGTCCAGGGT
TCGAGCTTTGCCTTCATCCCTGGGCTGATAGCGATTGGCTCAAGCATTGGAATGGCCGCG
GTTCAGGGGGCGCTAATCGTTGGCGGGCTGATTGAGGCCCTAATCGGCTGGCTCGGAATA
ATCGGAAGGGTCAGGAAGCTCTTCACGCCCCTCGTTACTGGGGTTACGATAACTCTCATT
GGCTTCAGCCTCGCCGACGTGGCCGTTAATAACTTCTTCAACGCCTACGCCGACCCCTCC
GGCGGGACCGTCGGAAGGGCCGTGCTTGTGGGTCTGATAACGTTTCTCACAACCCTCTTC
GTTGCACTGAGGGGAAGGAGAACGAGGGCAATGCCGGTCGTTGTGGGTGCCCTCGTTGGC
TACGCGGTGAGCTTTCCCCTTGGCCTCGTCAACCTAAACCTCGTGGAAAGCCTTCCTGCT
CTAAGCGTTCCCAAGCCGTTCCCCTGGGGAGAGCCGGTATTCGATTTAACAGCGATAGTG
CTCCTCCTCTTCGCCTTCATGGTCAGCATCATCGAGAGCGTTGGTGACTACCACGCGATA
GCAACGGTTACCGGTTCCGAGATAACTGAGGGAAGGATAGCAAGGGGTATAGGCGCTGAA
GGCCTCGCCTGCTCGGTAGCCGGTTTCCTCGGGGCCTGCGGAACCACGAGCTATTCAGAG
AACATAGGTGTCGTTGCCCTTACCAAAGTTGGTAGCAGGCACGTGGTTCAGGTGGGGGCG
GTTATCCTGATTCTCCTCTCGCTCCTCCCGAAGTTCGCGGGAATCCTCGCCTCAATGCCC
GCCCCGGTCCTCGGCGGCCTGACGCTGGCCCTCTACGGCATGATAAGCGTTACTGGACTT
AGGCTGATAAAGGAAAAGGTTGAGTTCAACGACAGGAACACGCTGATTCTCGCGGCCTCG
CTGATAGCCGGGCTTGGCGCACCGCAGCTACCGCCTCAGCTCCTTGAATCCCTTCCAAGG
CTCGTTTCGAGCATACTCGAGTCGGGAATGGCGGTAGGAGCCCTGACTGCAATAATCCTG
GAAAGAATCCTTTAAAGGGGAAGAAAAGAGGGGCTCAAGCCCCTTCCTTCTTCTCGGCCG
GCTTTGATTCCGTCTTTTCGGCGGGTTTACTGGTCTCCTTCTTTGCAGTGGACTTGGTGG
CAGGTTTGGCAGGGGTGGGCTTCTTGGGTGGCCTTATGCCGTAGCCAAGTATCTTGAACT
CGAAGACCTCTCCGTCGCGGAGGTGGTAGCGGTAGGTTCCATCGCCGAGCTTCTCAATCT
TGACGACCGGGAAGCGGTAGTCGCCGTACTTCTCGTTGAGCTCCCTGACCTTGTCCGGGT
GAATCGGCACCCAGTTGAAGAGCTCAAGGGCATCCTCAGTTCCGTCGGTCGTCAGGATGT
AGGCCTCGCTGAAGCCGAGCGCTCCCGTTGGGCAGACGTCGACACAGAACTGGCAGAACG
TACAGCGACCGTAGTCAACCTTCGGGTGGGGCCTCTTCTCCATCTTGCCGTCCACTTCGA
GCCAGGTCATCTCTATTGCCCTCGCCGGGCATATCTGACCGCAGAAGTTACAGCCCACAC
ATTTCTTCCAGTCGAGCGTGTGGAATCCCCTGTACTTTGGAGCCGGCTCTATCTTCTCGA
AGGGTATCTTTATCGTCACGGGCTTCTTGAAGAGGTACTTGATGCCCATCCAGGGCTTGA
CGAAGGACTTCTTGAGCTTGACCTTTTCCTCACCAACGACTCTCGCGGGCATCGTCATCA
CCTGTCTATGTCGGGCGGACAGTTGTCAAGGGTCTTCAATATGACCGGCACGTCGGCGAG
GCGGGCTCCCTTGAGGAGCTCCTCAAGCACCGTAACTCCGTGGCTCTGGCTCGGTCCACG
GACGTGGACGCGGTAGGGCTTGTGGCTTCCGTCGCTGACGACGTAGGCTCCGAAGTCTCC
CTTGGTGCTCTCAACGTGGGCGTAGGCGTCTCCTGCCGGAACCTTGAACCTCGGCAGGTT
CTTGAGCTTGGGGTCCTGCACCATGTAGGGCCCGCTCGGCGGCCCCATGTCGAGAAGCTG
TTCGAGTATGTAGAGGTCCTGCTCCAGCTCGTACCTCCTGACGAGAACGCGCGCGAGGCT
GTCTCCTTCCTTCAGGACCGGAACCTCGAAGTCGAGCTCTGGGTAGAGGTAATAGGGGTC
GTCCTTCCTGACGTCGTAGGGAACTCCCACGGCCCTGAGGTTCGGCCCGGTGACCGCGTG
CTTGAGGGCGAACTTCTTGTCCATCACGCCAACGCCTTCAGTCCTCTCGAACATAATGTA
GTTGTCAAAGAGTATCTCATCGAAGTCCTTGAGCTTGGACTTGATGTACTCAACGGTGTC
CCTCAACTGCCTCAGCCACTTGTCTCCTGGGATGTCCCTCCTGACTCCTCCGGGGACGGT
GTAGATGTGGTAGACCCTTCCGCCGGTGAGCTCCTCAAAGAGGCGCATGAACCTCTCACG
GTAGGCGGCGGCCCACTGGCCCGGGGTGTAGAGGCCTATCTCGTTTCCAAATCCCATTAT
CCAGAACATCCAGGCTGAAACCCTCGCCATTTCAAGCACAACTGTCCTAATCCATATCGC
CCTCTCAGGAACCTCCCAGCCGACTATTTCATCAACGGCCATTGAGTATATGTTTTCCGG
AACGTCGCTCTCGGGAACACAGATACGGAGGAGCAGGGCGATGTTAGTGAAGTAGGGCCT
CTGCTCGGCGAGCTTCTCGAAACCGCGGTGCAGGAATCCGGGGTTAACTATGGCCTTCTC
TATCCTGTTGCCGTCCATCTTGAGGATTATGCTGAAGTTCTCGGTCGCCATGTGCTGTGG
ACCGAAGAACAGCTCATAGGTGTCCTTGGCTATCGGGGTCAGGTACATGTCGTGCTTTCT
CGCTTCCTCCCTAAGCTCCTTTGGAACCTCCAAATTCGCCATGAGCATCACCTCATATCA
CGTAGTTCGTCTTACTCTCATCGTACCTGTCGAAGTCATCACCGTAGATTGTCTTGACGT
AGCTAAGGGTGTTGAAGTCCTTCCTGAGCGGGTGCTTCTCGTATTCGCGCGGCTCGAGTA
TGAACGGTCCGAGCCTCGGGTTGCCCTTGAAGTTTATGCCGAAGAACTCGTGTGCCTCCC
TCTCGTAGGTCTCTGCAACGGGCCAGATGTCCATGGCAGTCGGCACCTCTGCGTTCTCCC
TTGGAACCCTCGTCCTGACAAATGCATGAACGCTCTCGCTGACGCTCCAGAGTTGATAGA
CGAGCTCGAACTGGTTCTCCTTGAGCCAGTCAACGACGCTTATCTGCATGAGCATCTCGA
ACCTCTCGCTGGCAAGCTCGAGGAACTCGTGTATCCTCTCGGCAGGAACCTTGAACTCTA
TCCTCTTCTCGCGCCTGACGCTTCCCTCCGCGTAGGGGGCCTTCTCGAGGAGCTCCTTCA
CGAGCCTGCCCTCCTTGGTGTTCGGGAGCTCGGGCTTTTTCTCCTCGGCCTTCTCAACGG
TTTCAACCTTGTTCTCAACCTTGTTATCGTTCACAGCCATGCCAACCACCTCTTGGCGTC
CTTCTCACGCCATCCCTCTCCAAAGAGCTCGTCCTGGTTCTTCCTGTACCACTCGTAGTT
CTCCCTATAGCGCTTCCAGCCGTCCGCTTCCCCGCTCTCTATTTTCCTCATTATCTCCTG
GATTCCGTCCATAACCGCCTCGGGCCTCGGCATACAGCCGGCTATGGCAACGTCTATCGG
GATGTACTTGTCAAGCTGTTTGACGACGTTGTAGGAGTCCCAGTAGACGCCGCCGTTGAT
TGGGCATGAGCCGTGGGCGAGGATGTACTTGGGGTCGGGCATCATCTCGTAGGTTATGAT
GATTCTCTTCAGCGTTTTTGGCGTGACGTAGCCCGTAATCAGGAACAGGTCTGCCATCCT
TGGGGATGGGTTCGGCATCATACCGAATCTCTCAATGTCATAGCGAGCTGTAAAGAGGGG
CGGCATCTCTATGCCGCCGCACCCGGTACAGAACGCCACCAGCCAGATGCTCTTCTTTCT
CGCCCATCTGAAGAGCGGCTCGAAGAGCTTGAACTCCTTGAGCTCGTAGCTTATGAAATC
CTCTCCCATCTTTCACCACCCCATCGTGAGGATTACGGCTATTATTCCCAGTATGGTCGG
CCACTTCCAGAAGAACTTCGCGGCCTGGTCGATGGTGAAGCGCGGGTAGATGCTGGCGAC
GAATATCGCGATGAAGAGCACCGCTATCTGCTTGACGAGGAGCTCGAGCAGGTTACTCGC
TCCGCCGAGGAAGAGCACGGCGAAGAACGCGGTCTCGGCGAAGAGCTGAACCGCGTGCTG
GGTGAAGAGCAGTGCCGCGTGCTTGCCGCCATACTCGACCATTGGACCCATCGAGATTTC
CGCGGGGGCGGTGATGATGTCGAAGGGCTCGAGGCCGAGCATCGCCTGGAAGACTATGTC
GAAGACGATGAAAGCTAAAAGCAGCGCTGGAACGGTTATGCTCCAGCCGTGAACCCCCTG
GAGTGCCACTATGTTGCTCAGCTTGAAGGTTCCCCAGTGCTGGATTAATGCTATCAGCGC
GAGACCATACGGTAACTGCATGGCAACCATGGTGAGCAGACCACGCTGGACACCGACCGC
TGAATAGGGGTTGCCCGAGCTCATGGCACCGAGCATTATCCCGAGCATCGGCACCTCAAG
GAGGTAGGCGACAACTATCAGGTCGGCGTTGCTGCTGAAGAGCTGGAAGTTGGCGATGGG
TATGAACAGGAGCGCCGCTATGCTCGCTCCGAGGGCAAAGACAGGTCCGAAGTCGTAGAT
GAAGCCGTGGCTTATGCTCTCCTTCTTTCCGAGGAGCTTGAGGGTATCGAGGATTGGCTG
GTAGATGGGCGGCCCAACGCGCCTCTGGATTCTCGCCATGGCCTTCCTCTCGATACCCAT
GAAGATGAAACCCATGAAGGTGGCGTAGATTATCATGCCGATGGCCTCAAGTGCTAACTT
CCAGTCGAACATTCACAACACCCCCCACAGTGCTAGGATTAGGAGTACCACCGCAAGATA
CCAGGCGTAGCTCTGGACGTTTCCGTTGTAGAACCCTTCCCTCAGGGAGTCAGCGAAGTC
CTCGAACATGCCGGCGAGGCGCTCGTAGAACCTGTCCCAGCTGTACTTGAGCCAGAAGTC
AAGGGCTTCAGCGAGAGGCCTGTAGAAGTTTCTCCTCATGCTGAGGTTGTAGTCCTCGGT
GACTGGGTTACCTGACTGATAGGTGTCTGTAACTGGAACCTTCCTGGCCTTGGCTCCGTA
GATGAATATGAGTCCCGCTATTGCAAGGCCGAGGGTCAGGATTACGGTGACGAGGAGGGC
GTTGTAGGTTCCAGTTGGGGTTACGAGCTTGAAGTAGTCACCGCCGACGGGAATGTGGAT
TTGGAAGAGAGAGTACATTATGTCATCAATGAACTTCACCACGAGGCCCGGGGCGATACC
GAAGACGAGGTTCGGGATAGCCAGTATCGCCATGCCTATGAGGAGCGGGAGCGGTGCTTC
CTTGACGTCCTCAAGGTCGCTCGGTCTCTGGCCGAACCAGACCGCGTAGAGGAACCTGAC
GACGTAGGCGAAAGCGAGACCGCTTCCAAGGAATATCGCGCCCGCGACCAGTGGCATGTG
GGCGCTTATGGCAGCTTCGTAGAGGAGCCACTTGCTGGCGAAACCTGCCATCGGCGGGAT
TCCGGCGAGGCTGAGGACTGCTATGAGGGCCATCGCGAAGGTTATCGGCATCTTCTCCGC
CAGACCGCCGAAGTCCTCGAACTTGGTCTTACCGGTTCTCAGGATAAGCGCCGCGACGAC
GAGCCAGAACAGGCCCTTGAAGACCGCGTGGCTGAGGACGTGGAAGAGGGCTCCAACGAA
TCCAAGTGAGGTGCCAATACCGAGACCTAGGAGGATGTAGCCGACTTGGCTGATTGACGA
GTAGGCGAAGAGCTTCCTGATGTCCTCCTGAAGGACTGCGAGGAAGCCAGCGACGACGAC
TGTTATCGCGCCGAGCCATGCTATGATGTACCCAAACACGAGATGGCCGTGCCAGACTCC
AAGGGCGTAGTAGAGCTTGGCACCCATCAGGATGTAGATGAGCAGGAAACCATAGGCTCC
GGCCTTGCTGAGGGCTCCGCTGAAGAAGGTAGTGTAGCTCTGGTCAACCTTGCTGTAGGC
GCCGGGTGCCCAGACGTGGAGTGGAACGGCACCTGCCTTGACGCCGAAGGCCGTCAGGAA
CAGCAGGAACACGAGAGCTGTGAGACCCTTGCTCATGCTTCCGAGCATTGCGTCCATGTA
GAGCGCCTGCCTGATTGCCCCGAAGTCGAGCGCTCCGGTCTTTGCGTAGAGTATACCAAT
CGCTATGAGCATCGCGTAGGCACCGATGACGCTGAGCACGAAGTACTTGAGGGACTCGTG
TCTGTTCCTCTTAAGCACCATCATGAAGCTCGCGAAGGTCATGAGCTCCCAGAACAGGAA
GAAGCCCACGAAGTCCTGGCTGAGGAAGACTCCCAGCACTCCGGTGTAGCTCATGAGGGC
GAAGAGCCACTCGTAGGAGCTCCTTGAGGTGCTGGCCATTCCAAAGGCCATCGCAACGCC
GACGAGCGAAGCCACCGCCGCGAAGTACCAGGTGATTGTGTTGAGCTGGAAGAGCAGCTT
AAAGCCGCCAATCGTTATAGTGTGGGTCACGGTTTCGGGGTTGCTACCAGCTATCGTTGA
GTAGTACTTGGCGAGTATCCCAAGGGGAACCGCTGCACCAAGGATTCCAACAATCTCGCG
TATTCCCCTGATGTCAAGGGCCCAGGCTATGAAGCCAGCCACCAGAGGTGCGAAGAGCAT
TATCATGAGCTCGTTCATGCTCCCACCCCCATCAGCGGGACGTTCTTAATGTACTGGGCG
ACGTTGAAGATGTCGCTTCCGGCCTTCTGGGAGACGCTCCAGAGGTAGTTCGGGTAGACG
CCTATTGCTATTACGAGCACCACCAGAAGGACGACTATGGCCATCAGAGGCACGCTCTCC
GAAATCCTCTCGCCCTCTCCCTCGAACCAGATGGCGTGAATCAGCCTGAAGTAATAGACC
GCCTCCACGACGCTGGCCGCGAGGACGAGGAAGGCCGCCCAGGTGTAGCCGACTTCAATG
GTCGCCAGGATTATCCTGAGCTTGCTCCAGAATATGTTGAACAGCGGTATTCCCACGGCC
GCCATTGCTCCTACCGTTATTCCGAAGGCGGTAACCGGCATCCTCCTGCCGAGTCCGCGG
AAGTTCTCAATCTCGGCCCCTCCAAGCTGTACGGCAACGTAGCCAACGCCGAGGAACAGG
AGAACCTTCACTATCGCGTGGTTGACCATCTGGAACACTCCAGCGTCAACGCCCGCCTGG
GTTCCGAGGGCGAAGGCGAGCGCTATGAGTCCGACCTGGCTGATTGACGAGTAGGCTATC
ATTCTCTTGACGTTCCTCTGCCTCAACGCCGAGAACTCCGCCACGACGACGGTGAGGGTG
GCCATCACTACGAGGAGCCTGAGGACGTTGTGCCAGGTTCCGACCGAGCTCATGAGGTAG
AGAACCCTGGCCATCGCGTAGAGGCCGGCCTTGACGACGAAGGCCGAGAACATGGCCGTT
ACCGGGTGCGGTGCGGCCTGGTATGCATCGGGCGCCCAGGCGTTGAGCGGGAAGAGCTCC
GCCTCGACGGCAAGGCCAAAGATTATGAGAGCCAGTCCGACCTGGGCAACGGTCGGGTTG
ATGTGGCCGGCGAGCTGGGCTATCTGGGCCATGTTGAGTGTTCCGGTGGCGCCGTAGATT
AGCGCGACGCCGATTAGGAAGAAGCTCGAACCGATTCCTCCGAGAATCATGTACTTGAGC
GAGGCTTCAGCAGCTTCGCCGGTCTTGTTGTAAGCCGTCAGCGCGTAGGCCGTTATGGCG
GTTATCTCCATGAAGACGAAGAGGTTGAAGATGTCACCGGTCGCTATCATTCCAGTGGCT
CCGAGCATCAGCAGGAGGAACAGCATGGCGTACTTGTCTATGGGCTCAACATCGATTGCC
TTGAAGTTGAATACCGCCATGAGGAAGCTCGCTAAGGCCACTATGAGCACGAAGAGCGAG
GCGAAGTAGCCAAGGTAGAGGTTAATTCCGACCGGGGGCTTCCAGCCACCTGCGATGACG
ATTATAGGCTTTCCTGTTGAGTAAACCTCCTGGAAGACCCACGCCGCTATCCCGGTCTGT
ATCGCGGTGATTATCAGCACGTAGGTCTTTATCGCCTTCTTCCCGAGCCCCTTAATCAGG
GGAACGAAGAAGGCACCGAGGAGAGGTAATGCTATGAGGAGTGAAGCGTACTGCCCGTTC
ATCCTCTCAACCTCCTTATCTCCTCAATGTTGAGGGTTCCGTAACGCTTGTAGAGGACTA
TAACCGCGCTGAGGGCCATAGCGGTTGTGGCAACGCCTATGACTATCGCCGTCAGAACGA
GCGCCTGCGGAATCGGGTCAACGGCCTGGTTGGGCCCTATTCCCTCGCTCAGAATCGGCG
CGCTCCTTCCGGAGATGTAGCCTATGCTGACGAGGAGCAGGTTAACGCCGGTTTCCATGA
TGCTGAGCCCAATGAGCATCTTGAGGATGTTCTTCTTGACGAGTATCGCGTAGAGGCCTA
TGAGCACGAGGGCAATCGCGCCGAAGTAGAATGCACTGATGTGTGGCACGCTCATTCGCT
CACCTCCTCCTTGAGCATGTTGTCGATGATTCCGCTGAGCTCGGTGCCGACCTTGAGGCC
TATGATGGTGTATATTATCGGTATGAAGCCACCGCTGAAGAGCCTGCCGATGTTGTCGTG
TCCCCAGCCCCAGGTCTGCCATATCCAGTCGAAGAGGAAGTAACCGCCTATCGCGAGGCC
TATGAGGCCGACGATGACGTAGCCCATTCCAACGAGCCCCTCGGTCTTCTCAAAGGCCTT
GTGCGGAATCTCATACATGGTGAATGCCATGTAGAGCAGCAGGAACGCCGTCGCTATGGT
GGCTCCTCCCGGGAAACCTCCACCCGGGGTCAGGTGTCCGTGGATGAAGATGTAGGCGCC
GAAGAGTATCACGAAGGGGACGAGGAGCCTTGTTCCTGTGGTGAGAACGATTGAGCCCTC
GGTCTTCGCGGTTCTCCTCTTCTTCCTCTCCCAGAGAAGCGCTCCAACACCGGTGGAGGC
TATGAAGAGGACTGTGACCTCACCGAGGGTATCGAAGCCACGGTAGTTGACGACAACAGC
GGTAACGGCGTTGACGGAGCCCGTCTGCTCCTTAACATGGTCGAGGTAGTACTGTCCGAC
GAGCATTTTATCCTGGCCGAAGGGAACTCCAGCGAGTCCCTGGGCGAGCCAGTAGCCGAT
GATAAGCAGGGTAATTATCGCGAGACCCCTCTTCAGTATGCTCACCATCTTACCCACCAC
CCGGGCCTCTCTTCCTCCTCTGTCTCAAAGCGCTGGGTTCTCTTTATGGCGAAGATGAAT
ATCGCACCGCTGAGCGCGGCCCCTATGGCCGCTTCGGTCATTGCCACGTCCGGCGCCTGA
AGGATTAGGAACAGTATTGAGGCGAACAGGCTTACCGCGGCCATTCCAACGGCGGCCGCT
AAGAGGTCGCGCCACTCAACGGCGAGTATCGCCGAGATTATCATAACGCCTATTATGATG
TAGTTGATGCAGGTTACGCAGTTCATTCGCTCACCTCCTCAGAGGTCTCGGGAGTCTCAC
CCTCAGCCTTTTCGGCCTGCGCCTTGCTCGCGAGGTGTTCTCCATACTTGTCAACGACGC
TACCGTGCCAGAGAGGAATTCCGCGCTTGTAGGCGGCCCTTATGAGTGCGTGGGCGCTTA
TCGGGTTGGTGAGCAACAGGAATCCCGCGACAGCTATCGTCTGCACTATCCACGCTGGAG
AATAGCCCTTTCCAACGGCCCAGATTCCAACGCCCACTATGACGCCCAGCGAACCGAGGG
TGGCGCTTTTGGTGGACGTCTGCATCCTGTTGTAAACGTCGGGCATTCTTATCAGACCGA
GTGCTGACAGGAAGTAGAAGAACGTCCCTATGAGGACGAGGACTTCACCGATTATCGCCA
GAACGCTCATAGGCCTCCCTCCAGGTAGCGGGCAAAGGCTATGACTCCACCGAAGGCAAG
GAGCGCGTAGACGAGGGCAACGCTGATGTAAATCATTCTGCCGTAGTAGAGCGCGAAGAG
CACCATCAGCCCGGTGGTTATGGTCGTCATGATGTCAACGGCGACCAGCCTGTCAACTGT
CGTCGGTCCCCTGAAGACCCTGTAGGTGCTGAGGAGCGTTGCTATCGCAATCAGGGCGAG
ATAAATGTTAATCCCTATCATCCGAATATCACCCTCAGGTACTTTTCAAAGGGCCTCGTT
ATGGCCTCAGAGGCCTTTTCGACGTGCTCAGAATCGTCCTTGGCGTTGAGGACCTCGTCC
GGAACCCAAATCCAGTGGATGAAGTAGTTATCCTCGTCGACGTCGAGAGTTATCGTTCCT
GGTGTGAGGGTTATCGAGTTTGCCAGAGAAAGCTTTCCGGTGTCGCTGTTGAGAACCGTC
TTGCACTTGACGATTCCGGGCCTTATGGGCCTCGCCGGGTGAAGAACCCTGTAAGCCACG
TCAAGGTTGGCCATTATCATGGCCCACAGGAAGTACGGTATGTATGCTATTGCGTAGGCG
ACCCTCTTTGGATGAAGGTTTGCCAGTCCTGCTTTGGTGAAGACGTCGTGCGTCAGTGCC
GCTACTATTAAAGCTATAACGGCTCCGGTTATCAACTCCTGGCTGTCAAGGCTGGCCGTG
ACGACCAGCCACAGAATAAACAGCACGATAAAAGTGTAGGCGAACTTGCTGGCGCGACTT
GCTTCTTCCATACTCAACCCTCCGGAGGTTGATGCACTCATTTGGAGTGACTATCGAAGG
TTGCCAACCATAACTTATAAACCTTACCTGGGAAGAAGAAAGGTTTAGAACTTTTGGTTA
AAATAGGGGTCTCTAATTTGTCCCATAGTCCGGAAAAGCGTCCACGAGCGTTCATTCTTC
GAGAAGAGGTAACAAAATCTTTTGGGGAAAGAAGGGATACTGGCCAAAAAAATTCGGTCA
GTAGATGGATATCCTCTTGACGCCTTCGAGCTTTGAGAGCTCGTTGATGAGGTCGCCGGG
TATGGGCTTCTCGGTTATGATGGTCAGGGTTGCCTCAGGGTAGAGCTCCGGGTCTTCCGC
GACGACCTGAACTATGTTGATGTCGCGCTCCGCTATCTTCTGCGCAATCTTGGCGAGTAT
TCCTATGGCCCTCGGCTCGGGCTCAATCTCGATGACGCCGTAGCCAACGTGCCTGCCGAC
GTACTTCATATGGACGGTCGGCTCGAGGTTGGTGTATATCTCCTTGAGCTCCGGAACCTT
GAGTATCATGGCAACGGTTTCCTTGACGACACGCCTGTCAACGTCGAGGGCCTTGGCTAT
CTTTGTGTAGGGCACCTCGATGTCTCCAGCCTTTATCTTCATGTCCTCTGAGACCTTGAG
GCCGTACTTGAGAAGCGTCTTGGCGATTTGCTTTCTGACGGGATACTCATCAAAGTAATG
CTCAATCTTCCCCCACATGAGCTACCACCCAGTTCAGTTCACCAGTAGACTCTTTAAGCC
AATAGTATTAAAATGTTTCCATGCCCGCATGTCTTCAAGGGGGGAATTTAAAAGTCTTCC
GGACGGATGTTTTGTCCATCAACGGGTTTTTAAACGCACCGTTAAACTCACGACCATGAT
AGAGCTTCGCCTTCCCCACGTGACGTTTGAGGATTTGGGAGACACGATACGGCTAATCTG
GCGTGAGACCCTTTACGCGGACTTTCCAAAGCGAGAGCTTGAACGGGTCATCCGGAAGAA
GTACCGCGTCTCACCTCAAATCACGGCCCGAAACGGCGCGCTAATCATAGACACCGACTA
CGAGAAAGTTGAAGGCTTCATAGCGCTCTACATTCAAAACAACCTCGGAGCACTTCTCAG
GAACCGCTACACGAAGAGGAAGGTCCTCTACATTCACGAGGCCATGGACGTTCCGCTCCT
CGGCTACAACGCCTTCGGTTTGATAGACAGGGGAACTAACCTGATTCAAATTAGGGGCGT
CAGCGGGTGCAACCTGAGCTGTATCTTCTGCTCCGTTGATGAGGGGCCATATTCGAGGAC
GAGAAAGCTTGACTACGTCGTTGATATCGACTATTTGATGAAGTGGTTCGACGAGGTCGC
GAGGATAAAGGGAAGGGGTTTGGAGGCACACCTCGACGGTCAGGGTGAACCGCTCATCTA
CCCCTTCAGAGTGGAACTCGTTCAGGCGTTGCGGGAGCACCCGAACGTCTCGGTAATCTC
GATGCAGAGCAACGGGACGCTTCTCAACGACAAGCTCGTCGAGGAGTTGGCGGAGGCCGG
CCTCGACAGGGTGAACCTCTCAATACACTCCCTCGACCCGGACAAGGCGAAGATGCTCAT
GGGAATGAAGAGCTACGACCTTGAGCACGTTCTGGAGATGGCGGAGGCCCTTGTGAACGC
GGGAATAGACGTCCTCATTGCCCCGGTCATAATTTTCGGAATCAACGACGACGAGGCGGA
GGCGTTCATAGAGTTCGCGAGGAAAATCGGCGCCGGAAAGCGCTGGCCGGCCCTCGGCTT
CCAGAACTACATTCCCTACAAGTTCGGCAGGAACCCGGTCATAGCCAAGACTGTCCCCTT
CAAGGAGTTCTACGCCTGGCTGAGGGGGCTTGAGGAGAAAACAGGAATGAAGCCCCTCGT
CCTGAAGCCGAGCCACTTCGGCATGGAGAAGCGCGAGTTCATTCCCCTCGCCTTCCGGCC
TGGGGAGGTCGTAAAGGCAGAGGTCGTCCTTCCGGGCAGGATTGAGGGTGAAATGCTTGC
GAAGGCCAGAAACCGGCTCATCGAGGTCGTTGGAACGAAGGCGGAAGTCGGGGACAGAAT
AAAGGTGAGAATCGTGCGGACGAGGCACGGTATCTACATCGGGACCGAGGTTTGAAAAAC
TTTTTAAAGTAAATTCCCAACTTCTTTTGATGCGTTATGAGGGGGCGCGCCCTTATTGTC
CTCATTGTAGTCGCCGCAGTTATTGGCCTCGGAATAGCTTCGGAATTCTCAGTGCTCTCC
GAAGTGTCGGGGGAGTCCCATTTTGATGGTTCTCTTATTCTCAACGATACCGGCTGGAGG
AGTGCTCCAGAGAATCCCAACGTCGTTTACGTGGCCCTGCTAGTTTCCGAGCCGCAACTT
TTGGAAGCCCTTAAAAGTTCTCTCTCAACAGTTATACGCTCCCATAACTTGACCCCTGAA
TTCGTTGATGAACCCATGAACTACGACCTCAAGGGACGGCTTGTCGTGGTTTTCCTTCCC
CACTCCTTCAGCAAGAACCGGATTCTCTATCGGGAATACGGGGTCTCTGGAATCCTCTAC
TACTCCTACGCCGGTGATGCCGAGACCTTTACCTTGCTAACAAACGGCAAAACCCTCTCA
GGAGAAAACCTGGAGAAGCTTGCCATAAAACTTCGCGTTTCGAGCATCGAAAGGCTAAAC
GAAGAGCATATTCTCAACCAGACGGTTTCCGTGACCTACTGGTGGAAACTAAGGGTAAAG
GCGGGAATACTCACGGAAAGAGACCCCTACAAGACGATTGCCAAGCAGATTGCCCTGGAA
CTGGATAGCTTCCTGAGGAGTCATTAGTTCTGTTTTGGGGTGGAATCCATGCGAACCGGT
GCGACCGTGTTCCTCCTCTTACTTCTTGTTGCACTCTCTGTTCACCAGCTCGTGTCCCAC
AGCACCTCCTGCTGGTGGAGTTCGGAGGTAAACCCCTCGCTGGAACCCGGAAACGGAACC
GTGTACGTTTACTTTGATGGAGGGGGCAACACGTACCTATACCTTCCCGTCTACCTGAAC
TGGTCTCTCCGTCCGCTGGGACTAACTCCAATTTTTGTTGACTGGAACGCTTCCAACGTC
ACCGGAAACGTCCTTATCGTGTCAGTACCATTCTGGGGCGAATTTGCGGGCTTTCTTTCG
GTGACGTACCGTGCTAACGTAACAATTGAATACTACAAGAATGTCAGCGTCAGGGAAGTG
ATTCTCAGGCACGTCAACGGGCAGAAAGTTCCGGCCGAGCCCGCCGCGAGGGCTCATCTC
ACGGTCACGATGAGGGCAGGGTACCTTTCAAAGTTCGACCCGTATCTCGAGCTGGCAAAA
ATCATCTCCGAGAAAACAGGAAAAATTTTGAGGCCCTCAGATAAACCTTGAGCTCCTAAC
CCTCAGCTCTCCCCTTTCGTGGAGTTCCAGTAGGATTTTTGCTATCCTTTCCCCGGCCCT
TCCGTCGCCGAAGGGGTTCGGAGCGTTCGCCATCTTCTCGTAGAACTCTTCGTCTTCCAT
CAGCCGTCTAAGGTAACCGAGGGCGCGGTCCTTTTCAAGGCCGACGAGTATGTTTCCGCC
GGCCTCCACAGTCTCCGGCCTCTCTGTGTTGTATCGGAGGGTCAGGCAGGGTACGCCGAG
GATTATAGCCTCCTCCTGTATTCCCCCTGAATCGGTCATTATTGCAAAGGCGTTCTTCTC
GAGCCCGAGGAAGTCGAGGTAGCCGAGGGGCTTTGTGACCGTGAGGTTCTCAATCGCCTC
CACTCTCTCCAGCAGTCCAAACTCCTCCAGCCTCTTCCTCGTGCGCGGGTGCATTGGGTA
TATAGCTCTCATCGGCAGGCTTTCAAGGATTTGGACGAGCTTCTCAAGGTTCTCCCGGCT
GTCGGTGTTCTCCGCCCGGTGGGCCGTTATGAGGACGTATTCCTTTGGTTTAAGGTTAAA
CCTCTCAAGGACGTCGCTCTTCTTCTCAGCCACCTCGGCGTTCTGCAAAACCGCATCAAC
AATCGTGTTGCCGACGACGTAGACGTTCTCGGTTATCCCCTCGCGTTCGAGGTTTTTCTT
AGCCTCCTCAGTCGGCGGAAAGAGAACCTCGCTCGCGTGGTCTGCAAGAATCCTGTTTAT
CTCCTCTGGCATCGTTCTGTCAAAGCTTCTCAAGCCGGCCTCGACGTGAGCTACCGGAAT
CTTCAGCTTGACGCTGGCCAGAGCTCCAGCCAGAACCGTGTTGGTGTCGCCCTGAACGAG
CGTAACATCTGGCCTCTCGTCCATCAAAACCCTCTCTATTTTTATCATCGCCTTTCCGGT
CTGCTCCGCCTGTGTTCCAGAGCCGACTTCGAGGTGGTAGTCTATCCTCGGAAGCTCAAG
CTCCTCAAGGAAGACGCTGCTCATCTCGTAGTCGTAGTGCTGACCTGTGTGGATTAGAAG
GGGCTCTACGTCCCTCTCAAGGAACGCCCTTATGACCGGCGCGAGCTTTATTATCTCCGG
CCTCGTTCCAAAGACGAAAGCGGGCTTCAAAACTCACCCCTCCCGATGCCCTTGAAGAGG
AAGCCCCTCGGCGGGTTCTCGACCACGTGCCTGCCGTCTATGAGAATTCTCGTCCGCATG
AGCTTTCCGAGTTTTTCCCAGTCGAGGGACTTGAACGCCGTGTGGTCGGTGGCAATAACG
ACGGCGTCCGCGTTTTCAACCGCTTCCTCGACGCTCCCGCTCGTGCCCGGGACGAAGGGG
TCGTAGGTTTTAACGGCCTTCACGTCCCCCTCTATCTCTTCGATGAAGGCCAGCGCCGGC
GAGTTCCTCGTGTCGTCGCTGTCGCCCTTGTATGCCAGTCCGAGGACCGCTATGGTGGCG
TCCTCGGGCGGAACGTTCAGCTCCTTAAGCGCCGAGAAGAGCAAATCCTTCGTAAAGAGG
GGCATAGAGTCGTTTATCTCCCTCGCGAGCTTTATGAGCCCGAAGTCCTCTTTGGCTGGC
CAGAGGAGGAGGTGCGGGTCCTTCGGGAGGCAGTGGCCGCCGACCCCTATCCCGGGGGTG
TGGATTCTAACGCGCGGGTGCGTGTTGGCAAGCTCTATTGCCTCGAAGACGTCTATCCCG
TACTGGTGAGCGAGAAAGGCGAACTCGTTCGCCAAAGCTATGTTCACATCCCTGAAGGTG
TTCTCCATCAGCTTGACGACCTCACTGACGGTCGAGTTCGTCTTGAACGTCTGCCCCTTG
ACGAAGGAGCGGTAGAGCCTTTCGGCCATCTCGGCGCTCTCGGGCGTTATCCCGCCGAAG
ATGCGGGAGTTGTAGACGAGCTCCTTAAAAATCCTGCCCGGCATTACCCTCTCCGGCGCG
TGGACCATGTAGAAGTCCTTTCCCGCCTTGAAGCCCGTCAGCTCCTCGATGAGCTTCGCC
ATCTTAACTGTCGTGAGGGGCGGAACGGTGCTCTCTATGACCACCAGCGAGCCCCTTTTC
ATGGCCTTTGCAACGGTTTTAACGGCGCTCTCAAGGTAGCTCAGGTCCGGCGTTTTGTCC
TCCCTCAGGGGGGTTTGAACACAGATTATGTACGCATCCTTCCCCCGTATCTCCTCTGGG
TCTGAGGTTGCCCTGAGGTTGCCGCTTTCAACGGCCTTTCTGAGCAGCTCGTCTATCTCG
GGCTCGACGATGTGGGCTTTCCCCGAGTTTATCTTCTCGACTACTTCTTCCCTTATTTCA
TAACCGGTGACATTGAAACCGGCGTTCGCGAACATTATCGCCGTTGGGAGGCCTATGTAG
CCGAGGCCTATGACCGCTATCTCCCTTATCCCGTCCATCACTTCCACCGGAGCGGGTTGG
AACGGCCGGATAAAAGCCTTTTTGAGGTAACGATTTTGAAAGCGTTGGAACCGTTTTGGT
GCGCCTATCAAGAACTTCCTTCGCCTGGACACTCTTGTTCACTTAGCCCGGTAGTAGTGG
CCCGGCGAAAACCTACATCATGGAAGGAAAGCGTTAGAAAGCGTTTTTCATTGAAAGGAG
CCATCTGAAACGTCCGAAAAAACGCTTCTGCAACCGTTTTTTGGAAAGCCTTATATTGGA
CAAAGCCGTTCACTCATCGGCGGGTGGTAGAATGAAGGTGTGGATTGACATCACGAACGC
GCCTCACGTTCACTTTTTCAAGGGCCTCATCAGGGAACTGGAGAAGACTGGCCACGAGGT
TCTAATCACGACGAGGGAGTTCGACGGTCTTACCGGAATTCTCGACATGTTCGGTTTCGA
CTACTACGTGGTCGGAAAGCACGGGGGTTCCACCCTTGAGGGCAAGCTCATCGCGAGCGC
CGAGAGGGTTTACAAGCTCAGCCGGCTGATAATCGAGGAAAAGCCTGATTTGGCGGTTTA
CAAACACTCGGTCGAGGCACCGCGCGTTGCCTTCGGCCTCGGGATTCCGAGCATAGGCTT
CGTTGATAACGAGACCGCCATAGCCCAAAACAAGCTCATACTCCCCTTCACGAAGCTCCT
CCTCTTCCCGAAGGCGATAGACGCCTACGAGCTCCTCAAGTGCGGCGCCGACCCCAACGG
CATGAAGCCCGTAAACGGCTTCTCGGAACTGGCGCATCTCTACGGCTTCAGGCCCGACAG
AAAGGTTCTCAGGGAGCTCGGCCTCAGGAGGAACGGCTACATAGTGATGCGCACCGAGCC
GGTCAAGGCCAACTACTTCAACGGGCCAGAGAGGAGCGTCCTCGAAGACGTTATCCCCCT
CCTACCCGAGATGCCCATCGTGCTCTTCCCGAGGACGGAGGAGCAGAGGAGGCGTTTTGA
GCGCTTTGACAACGTGATAATGCCCGAGAAGCCCGTTGACAGTTTAAGCCTCCTCTACTA
CGCGAGGCTCATGATAGGGGCCGGTGGGACTATGAACAGGGAGGCGATAGCCCTCGGAAC
ACCGACAATCTCGACCTACCCCGGAAGGCTCCTCGCGGTCACGAGGTGGCTCGTCGAGCT
CGGTGTCAAGTTCCACTCAACTGACCCGGCGGAGGTTGCCGAGGTCGCGGAAAGGATGAT
AGAGGCCAACGGGAGTTACAGGAACTACATAAGGAGCGTTGTCGCGGGCCTTGAGAACCC
AATGGACGCGATACTGAGGGAAATAGAAACATACGAGGAGAACGGGACCTTCGAGGTCTC
AGAGGCCGGCAACCTTCGGGGTTACGTAAGCCTCGATGAGGGCCGCAACTAAGAGCATCC
CAACCGTTACCGCGTAGAGCTTCAACGCCTTTTTCATTCCCTCTTTGAAGCCCCCTGCCG
GTTCTTCGGCCTCGCGTATGCTCCTGTACCAGAGGATTCCCGCGGTTCCAGCCAAGACGA
AGGCCGGGATTTCAACGAGGCCGTGTGGGACGAGTCCGAGGACGATTTTGCTCGCCGGGA
CGCCTATCTTCACGAAAAACCCTGCAACGATTCCAACAACCAGACCGTTGAAGAGCATCA
TGACCCAGGGGCCGAGCCCGAAGAACAGCCCCGAAACGAGGACGAGGAGGGCAACGCCGG
CGTTGTGGGTGAATATCCTAACGAAGTTATCGAAGGGGTTCGGTGAGAGTCCGCCGAGCT
CGTTCGCGAGTTTGAGCACGTACTCCCCGGCTTTCTCGGTCTGAAGGTAGGCGTAGGCAA
CGCCGAGGACTATTCCAATTCCAAACGTCCCGAGGAGCAGGGAGAAAGTCCTCTTAACGT
TCACGCCCTTCACCCTTCGAGGGCTTTCTTGAGGGCAATCTTGAAGTCCTCGACGTTCAC
GTAGGGCATCTCCACGTCAAGGCGCATCGCGAAGAACTCGTCAATCAGGCTTTCGAGCTC
CTCGATTTTATGCCCTTCAAGCTTCCTCTCAAGGTCGTGGACTGCCTCCTCAGGGTGCAT
GAAGAAGTCTCCCGTAATCCTGACGTGCTCAGCTATGCCGTCCCTCTCGTCGAACTCAAT
CCTTATGAGGCCCTTCTTGGCCTTGTGCTCACCGACGTGGTGCTTCATACCCATCCCCGT
TGTAAGCTCGCGGGAGAACTTTTTAAAGGTTGGGTTAAAGTGGGAGCGGTGGTGAAGATG
GTCTATAAGGAGATACAGGAGAGGGCGAGGCTTTCTCTGAAGAAGGCACTCGACGAGATG
CTCACCGAGGCCGGAAAGGAGTGGGACGGCGAGATAACCTTCGACGATACGCCAAGCCTC
GAGCTCGGCGACTTCGGAACGGCCATAGCGTTTCAGCTCGCTAGGGTTTTCAGGAAGGCC
CCGAAGCTCATAGCGGAAGAGCTTGTCGAGCGCATCGAGAGGCCCGAGGGCATAGTCGAG
GTAAAGGCGGTTAACGGCTACATCAACTTCTACGTTGACTACTCCTACCTTGGGCGCGAG
CTGGTTAGGGAAATCCTTGAGAAGGGAAGCGCCTACGGTGAGAGCGAAATTGGGAGGGGC
AAAAAGGTCATCGTCGAGCACACCTCGGTCAATCCAACCAAACCGCTCCACATGGGGCAC
GCGAGGAACGCGGTTTTGGGCGACACGATGGCGAGAATAATGAGAAAGCTCGGCTACAAG
GTTGAGGTTCAGAACTACATCGACGACCTTGGAGTGCAGTTCGCGCAGGTCCTCTGGGGC
TATCTTAACCTGAAAGAGGAGTTCGAGAGGATTGAGGCCGAGTTAAGGGAGAAGGGCCTG
AAGGAGGACTTCATAGACCACGTCATGGGCCTGCTCTACGTGGAGGTCAACAAACGCATC
GAGGAGAACCCAGAGGTGGATAAGGAGGTTCGCGAGCTCATGAAGAAACTTGAGGAAGGA
AACAATGAGATAGCCGAAATCGGCAGGAAGCTTGCCGAGCGCGTCGTTAAAGCTCAGATG
CTCACGACCTACCGTATGGGCATCGCCTACGACCTGCTCAGCTGGGAGAGCGACATAATG
CGGAGCGGAATCTTCGAGGAGGCCTACGAACTCATCGAGGCCAACGAGAACTTCTTCTGG
GGGAAGGATGGCAAGTACAAGGGAGCGTTTGTAATGGACCTCCGGAAGCTCTTCCCTGAC
ATGAAGAACCCCTTCCTCGTCCTCAAGAGGAGCGACGGAACGGCAACCTACACAGGCAAG
GACATAGCCTATCACCTCTGGAAGTTCGGCAAGGTGAAGGCGGACATGCTCTACAAGCTC
TGGGACGAGATTGAGAACCACGAGACCTGGACGACGGCTCCGGACGGAGAGGAGATGCCC
GGCAGGTTCGGCAGGGGGGATATAGTCATAAACGTCATCGGAGCGGAGCAGAGGCACCCC
CAGATGGCGATTAAGTACGCCCTCCAGCTCCTCGGCTTTGAGGAAAGCGCGGAGAACTTC
CACCACTTAGCTTACGAGCACGTTGTGAGGCCGGAAGGTAAGTTCTCGGGCAGAAAGGGA
ACCTGGGTCGGCTTCACCGTTGACGAGGTCCTCAACGAGGCCGTTCAGAGGGCGAGGGAA
CTGGTTGAGGGGAAGAACCCGAACCTGAGCGAGGAGGAGAAGGATAGGATAGCCGAAGCC
GTTGGAGTCGGCGCGGTTCGCTTCAACCTCGTCAAGTACAGTCCTGACAAGGTCATAACC
TTCCGCTGGGATGACGTGCTCAACTTCGAGGGGGAGAGCGCGCCGTACATACAGTACGCC
CACGCCCGCTGTGCATCAATCCTGAGGAAGGCCGGGGAGAGCGGAGTCGAGACCGACTGG
AAAGCTCTGCTTGAAAAGGCTGACTTCTCAAAGCTGACCCTCCGCGAAAAGGAGCTCATC
AAGCTCCTCGCCAAGTTCCCGGAGGTAATAGAGAGCGCAGGTAGGGATATCAAGCCTCAC
CTGATTCCGGCTTACCTCAACGAGCTGGCTTCACTCTTCAACAAGTTCTACATGGACCAC
CCGGTGCTCAAGGCCGAGGAAGGCGTAAAAGAGGAGCGCCTGCTCCTCGTTCTGGCGGTC
AAGCAAGTGCTCAGGAACGGGCTGGAGTTGCTTGGCATAGAGGCGCCGGAGAAGATGTGA
CTAGCCTTTCAATATTTTTTCCACGAGGGGGTCTATTATCCTGTACTCCCCGTTTTCTTT
CCTCACCCAGCCCATTTTCTCAAGGTTCTTCAGGAGCGCAGATAGTCTCGCGTTCGTTAT
AGGTCCGCTTTTTGCTTCCACGTAGTCCTTAACCTCCCTCCAGCGTGAGAGGCCCATTGC
TATCGCCCTGAGGATTAGGGAGTACCTTGGAGAGCGCTTTTCGAGTTCAAGGAGCTCTTC
CCGTATCATTGCCCGGGCCCTCTCGACAGTTCTCTCCATGGCCCTCTCGAAACTTCCGCT
CTTCCAGTAGTTAAACCCAAACTCCACGAGCCAGCCCGGAATGCCGTCGAGCTCATCAAC
AGCTCTCTTTATCTCCCCCTCCGGAACTTTCAAGCCGACTTCTTCAAATCCTTCCCGCAG
GAAAGCCTCCGAGAGTTCCCTCGGGAATGGCTTAACTTCAACCTCCTCATAAACCCTGCC
GAATAGTGGACTTGAGTAATCGTCGATGCCTATGAAATCATGGAGGAGGCCGACCTCCGA
GCCTGTGAACACGAAGCCAAGGTTCGGCAGGGAGTCGTAAGCGTAGGCCATTCCCGCCAA
AAGGTCTTTTCCACCCCTCGGCCCGTAGAATCGAAGGTACTGGGCCTCGTCGAAAGCCAA
AACGACCCTCCCAAACTTTTCACCGAGGCCGTTTAAAAGTTCGAAGATGTCTATTATGGT
AGTCTCCTTTGGTTTGATTTTTATCCCGGCCAAATTAACGCTCTCAAGCTTTATCCCGCT
CAGAAAGCCAAACCTGCCCTTCCCGAGGAGTATCTTTCTAATCTCGTCCACAAGAACGGC
GGGGCTTATCATCCCTCCACCGGATGCATAGAGTCTCCTTGCGTCGAGGTAAAGGCCGAG
ACCGTCAAATTCATTAAGAGTCACCCTCAGGAGGGAACTCTTCCCCACCCTCCGGATTCC
GATGAGAACCGTTATCGGGTACTCTTCCATTCCCTTAAGCAGAGAGTTCAGCTCCTTCTC
CCTGTCGAAAATTTCCTCCCTCCTGCTCTTCGGCCTCGGGTCAAACAACATAGGTATCGC
CCCCGATACTAAGTATCGGTACCGATACTTAAATGTTGCTGAGGCAAACAACAGCAATAT
ATAATGAAGGTGTAAAAAAGAAGCCCGCAAGTAGCTCAGTGAATCTTGTACCTCAGGAAC
GCGCCGAGGCCTCCAAAGGCCTTGTAGAACTGCTGGCCCTCCTCGGTGTCGAGGGAGATT
ATCTCCACGTTCGAGCCGGCTTCCTCCGCCATCTTGATGAGCTCCTCCGCGACGTCCCAC
TTCTCGAAGGTTATGTTCTGACTGCCACACTTTGGACAGTGGGTCAGCTTCTTCTTGTAG
ACGTGGAACTCCTGCTCGCTCATCGTCTTCTCCTCGCTCCAGCCGCAGTTGTTGCACTTG
GCCTTGACGCGAACCTTGTCATAGCCCTCGCTGATGAGGAGCGTGTCAACGGCGCCGAGC
TCAAGGGCCTGGCGGACTTCCTTCTCACCGTAGGTTATCATCCCCGTGTCCTTGACGAGG
TGCCTGAAGAAGTCCTGGATAAGTTTCCTCTCCTTGACCGCCTCATGGTCTCTGAGTATA
TCGCTGGCCTTCTCAACGAGCTCCCTTAGGCCGTACTCGCCGTGGTAGCTTATGTCGACG
ACGCCGATAATCTTCTTCCTCAGCTCGTGGTGGAGGTAATCACCCTCAACGAACTCCTCC
TTGGTCGGCCCGGGACCGCCGATGATGATTCCCCTCAGCTCGCCCTTCTCAAGGAGCGGG
AGGAAGGCCTTGTTGGCGTGCTCGCCGATGCGCTTCATGAACTCGTGCGTTTCCTGCTCG
CGAATCCTCTCGTAACGCCTCGCCGACTGACCACCGGCCCTCGTCTTTCCTGGAACGTTC
GAGGTGAGCTCGTCTATAACCTCAATCCTCTTGCCCCTGAGGAGGCCTATCGTTGCCTCG
TTCTTCTCGACGGTTATGAGGCCGTACGCATCTTTAACGCGGAGCATCTCCTCAAGCGGT
TCGGTAACGAAGGTCTGGTCACAGCGGTAGAGGCGGACCTTGAGGGGCTCGGGCGGAACG
ATGGCCCAGAGTCTTATGTCGCTGACTCCCTCCTGCTCGCTGACGTTACCGACGAACAGG
GCAAGGCCGTTCTCCGGAGTCTTGCGGTAGAGCTTGAGGTGCTGCATCGCCCTTTCGAGG
GCTCCTAAAACGTTCTTTCGAGTTGACTTGCTCTTGATGTTCTGGGCCGTTCCGTACTCC
TCGCGGAGCTGTTGCATGACCTTGTTGATGTCGTAGCCGGCCGGAATGTAAAGACTGACG
AGTTCGGTCGCTCGACCTCGATAGCTCTTGAGTTCTTCAACCTTCTTCTTGAGCTCGTAC
ATTTCCGCTGACTTGTGAGACATGAGCATCACCCCTTCTCTTCCCGTTCCCGGTTAAAAG
GGGCCACTTATAAAAGTTGGCCTAGAAGAGGGATAGGATTATGAGTATAAACGCGCCGAT
GACTCCTCCAATGGCCAGGATTAGCAGTGTCAGCCAGTTTATTGGGACGTGAGTAACGCC
AAGGAAGTTCAGGACGCCGATTATAATGAGGCCGGTAATCGCGTTCACCGCGAGCCACTT
GAGAATCGCTATGGTAAGGGCTAGGATTGCCCACCCAACGATTGCGAGAAGGAAAAGGAG
AACCAGAAGGAGGATAAAATCCGGCATGGTAACACCTCAGAGTTTTTCTAGGGTCTCCCT
GGCTATCTGTCCAAGGGGAACCCACTTTTTGCCCTCGAAGGGGAGAACTACCTTGTCTTC
CACGCCGGTGAGTTCCTCCACGAGGGGTTTGAGCTCGCTGAGCCCGAGTTCTCCTATGAC
GACCAGCAGAAAGCCCTTCTCGTCCCTTTTGCCCTCGCGAAGGCCCCGCTTTATCTCCTC
AACTATCCAGGAGCGGTACTTTCGGGCCAGTTCAGGATAGGTTCTGATGATGTCGTAGGC
GAGCACCATGGCGTTTTCCCTGATGTAGGGATTCCTGTGGTGGATTAGGGACATCAGTTT
CTTGAAGTTGCTCTCATCGAGGTACTTTGAGAGAACGCTCCTGTCGGTTTCCAATACCTG
GGTCAGGGCTAAGAGAGCATCGCCCACTATTCCGGGGTTTTCGTCGTCAAGAAGTTCAAC
TATCGCGCTCATGACCTTTTTGTCCTTAATGGCATCCTGAACAAGGAGCTCGAACTGTCC
CGATTCAAGCATCTCCTTAACTTTCTTCTTTTTGGAGCCGAAGCTGAAGATAGGCATGTA
AATCACCGGATAATTTTTATGTTAATCACTTTTTAGTTTTATTCAAAAACTCATTTAAAC
TTGAATTAATATTCTGGCTTGTGCCGTTGGAGATATTGCCTATTTTCTTTACCGTTCCTA
CTCTTGGGTCTAAAAATTTTTTTAGGATAAACACTAATACTACTAACGATAAAGCAATCA
TGAAGAGGTACTCAATTGCACCCTGGGCCCTTCGATTCATAGACTTCCCCTTTTAAGTTT
AATGTAAATTTTTAATGCTAAACTTTAAAGAGAAAATAATAGATGTAAACCAAGAGAATA
TCTCATAATATTCACTTAGTTCCATTTACACTCATATTGTTGAGTATCTGGCTAGCATTA
CCACCTGCACTTTGGGCTACATTCTTTGCTGTGTCTCCCTTGTTCTGCAACTGCTTAACA
ACTATCAGTATAATTACCAGCGCCGCGGCAATCATGAAGAGGTACTCAATTGCACCCTGG
GCCTTCCTCATCATGGCAAATCACCTCCAAAGGTTTACTTCAACCTAAACTCGACTAAAA
AGGCTTATATATCTTTCTACCCAATACTGAGGAGAGGCATACCCAATATTGCAAGGACTC
CAAGAGGTGTGCATTCATGTTGGTGAGCTTTCACTGCGAATCATCGAGCATTGAAGATTG
CGTTGAAGAAATCAACAAAAAGTCAGAAAATATCCTACGTGACCTCCCAGGCTTTGTAAA
TTCTGCAAAGATATTGTTGAGCTTTGGAGCCTTCATGAACCTTGGCGTCGTGCTGGCAGT
TGACAAATCCCTCACCGCCCACAAGGTTGTTCGGGCAGATTTTTCTTCCGGCAAAAACAA
GGAGGATGCCATCAACAAAACACTCGAGAAGCTCAATGCGATAATCCCAGACCGCGCCAA
GATAGTTGATTTTGAAGTGAAAACCTACACCACACCTGTAACGAGGAGAACCTATGCAGT
GGGGGTAGTGGTTTACAACGTTTTCGAACAGAAGAAGCCCATTGGAGAGTACACCCTCAA
AGAGAGACGAAAACTGATAGCGATGGTTCTGGAGGCCTTCAACTACAACCCAAAGGTTCT
CAACATCTCAGAGCTCGCGAGGGTCTTCGGGGTTTCCAGGGACAGCATATACTACGACAT
CGAGCAGATACTCAAAGAGGCGGGCAAATCTAAGTAGTCCAAATCGGCCTCGGTGTTGCG
GTGAGGATGAATAGGATAGCCGCCAGTATCGCAAGGGCTATCCTCTTCTTGGATATTGGC
GATACTTCGTCGAGGGCGCCGGGATTCCCAGCGGAGCCAATGAGGAGAACGAGCAGTCCC
CAGATGAACCAGCCACTCCAGAGGTAGCTCATCCCGATGAGAACGAAGGCCGTGACGTAA
GTCACTATCCTGTGTGTCCTTTCGCTGATGAACGCCCTCAGCACGTGTCCCCCGTCGAGC
TGGGCAACCGGAATCAGGTTGAGGAACGTGACGAGCAGTCCGACCCAGCCGGCCATCGCA
ATGGGATGAAGGAATATCACGTAGTTGTCAGGGATTCCAAGCACTGCCCTGGTTAGGAGC
TCGAAGAGCAGGTTCGTACCGAAGTAAACCCCTCCTTCCGTCTGGGGCACCATACTAGGG
GGAACCACAATCGAGAGCTTCAGACCTATGGCCGTGACTGGGATGGCCACCAAGAAGCCC
GCTATCGGCCCGCTAACGCCAAGGTCTATTGCCGCGTCCCTCGTTGGCAGGGGAGACTTA
ACCCTTATCACAGCGCCAAGGGTTCCTATCAAACTAAACGGGAATGGTATGAAGTATGGC
ATCGTTGCACGGACGCCATGGTAGGCAGCGGCTATCTTGTGGCCAAGTTCGTGGGTTCCG
AGAATTGCCATGACGCTTACCGAGAAGGAGAGTGCTATAAGGTAGGGGTCCTTCATCCCG
GGAAGTCCGTAATAATCGAGGGCAGAGATGTAGTTAAGGGCCAGCATGTAGCCTGCGAAT
AGGGTCGTCGCTATGGTCGCGAGCAGGAAAACCCAGGGTAGCCACTTGTTGTCTGGCTTG
ACCTCCCCCGCGGGAAACACAAACAGGAGGACTTTGCCATCGCGTTTCTTCAGGGCGCAC
CAGTAACCGAGCCTCTCCATCTCACTTAGAACCTTCTCGAAGTTTGGCTCAAGGATGTCC
TCAACCTCGAAAACGAAGACCCTCCCGTCGAAGCCAGCAAACCGGAGGTTGTAAAACGTC
CTGAGTTTGGCCTCAACCTCCGGCGGAAGGTCCGGAGTCTCGGCAACGTGAATCTCGGGG
GTGGGGACGGATTCCAGCGATGGGCTACGTGGTCTTTCGGCATCTTCCCTCGCGTAGCCC
ACGAGAATCATGTCCCCTCCGCAACGGGGGCACGAGCGCTCAAGAAGGGGCTCGGTGGAA
TCCCTCTCCTCGCGGTAGCCACAGTTAAGGCACTCGTAGATTCCCCTCGGCATCTTTTAC
CTCCTGATTAAAATTGGGGGGAGGGTTAAAAAGTTAGTCCTTTTCAGGGCGTCCAGTTAA
TAGGTATGCACTCTCCAATGGATTTCTTCATGAAAGTTTCAGCTTGTTCCATTATATTCT
GTTTTGATGATACAAAACGATAGCTTTTTATCCTATCATGATGAACTACACTTGGTGAGA
GTCTTGGAAGAAGGACTCGTGGAAAGCATTGTGAGAAGAACCATTGACACGGCCGAGGCA
AGGCTTAGGAAGTACGCGTTCACTTCAACTGGAGAAAAAAGACCCGAAAGGAAACCCCTC
GCGAAGCTTAAAGGGGAAGTTGAGATGTTCCTTAAAACCCGGGAGAACAGGCTTCTGGTT
CTTTACGGTCTTCGCGGTGTCGGAAAGACCACCATGCTCGCTCAAACCTACTTCAAGCTT
CTCCCTCAGATTCCAAGGGAGAGACTTGTCTACGTCTCCCTCGACAAGCTTCGTCCGTTG
GGGATAAGTCTGAATGACTTTGTCCGTGCTTACGAGCGTCTTCTCGGTGAGAGAATCGAG
GAGTTGAGTCAGCCAACCTTCCTATTCATCGACGAAGCTCACTATGACGAGAACTTCGGG
ATTACGGTGAAAGACCTTCACGACTCCGCGAGTAACCTCATGATTGTGGTCACTGGCTCC
TCTTCACTTCCCCTTAAGCTCGACCCCGACCTGATGAGGAGGGCCAGAAAGCTCAGGGTG
CCGCCTTTAACCTTCACAGAATACCTACTTTTAAAGAAGAGAATACAAATCCCCGAGGAA
CTCAGTGCAGCTTTAAAGAGAGCAGTCCTCAGCTGTGATTTCTCAGGAATTGAAGAGAAG
CTTGGAGGGGTACTCCTGAAGTTCACTGAAAAAGACGTTGAGGATTATCTCGTTCAAGGC
TCGCTCCCCCTTTACCTCGCTTCGCCAAACCCGCTTGAGGATGCTTATGAGATACTAAGG
AAGATTGTCGAGGTTGATTTAATGCGCGAAGGTCTTTCCGAGACGACACGGGAAAAGGCC
CTTGGCCTGCTACTCCTTCTTGCTTCCGGTGAAAGCTTGGCCTACGATGACCTGAGCTCG
ACTCTGGGGCTCGCCAAGGCGACTGTGGAAAAGATGATTGAGAAGCTTGAAGACCTCGAA
GTCATCTTTCCGGTGAGGGCCTACGGCTCTTTGGGCAAAGTCGCCCGAAAGACCCCAAAA
TACAAGTTCTTGGCACCTATGCTTAGGAGCGCGGTGCTTTACGAGTTCGGACTCTTTGAG
AGGGATTCAAAAACGCTCGGTATGCTCCTTGAGGACGCGGTTGCGCTCTATCTCCATCTG
CTTGCCAGGGAGAAGAAGTTGGGACTTCACTACGATGCCCAGAGGGGCGGTGCGGACTTC
ATCTTGAAGGGACATGGCGAAGGAGTCGTGGTCGAGGTCGGCTGGGGGAAGAAGGGCGTC
CGTCAGGTCCTCAAGACCATGAAGAAGACTGGATTAACCTGCGGCGTCGTGGTTCACAAC
GGACCGTTGAAAAAGAAAGGAGATGTGTGGTTTGTGCCGAGGGAGCTCTTTTTGCTGACG
CTCTAAATCCTTTGATTTCAAGAATGAAAAAACGGCTCAACCTTCCTCGACCTCAACCTC
ACCCGAGTCGGCGTCAACCTTAACTTTCATTCCGCTCCTCAGCTTTGAAACGTCTATCCC
CTGAACCATTGGAATACCGGCTATTATCGCGCCCGTCGCCACTATCGTCTCGGCCTCACC
GACGATTATCGCCTTCGGCGCCTTTCCGTTCTTCTTGAGGGCGTAGATTACGTAGGAGCC
GACGGTTGAGCCCTTCCCGCGCGGGAAAGCGAGGATTTTGCCCGCTATGCTCTGACCCCT
TATGTCGCTCTCCGCGTCGGTGACGATTCCAGTCTCGGGGTCAACCCCACCGAGGAATGA
AAGTGGCTTCTGCGAGACTATCAGCTCGCCCTCGGCCTTCCCGCCGACGACCTTCCTTCC
CTTCAGCTTCATTCTACCACCTCACGGTGCCTCCTTTATGAGCCTCTCGGCGTCGTCGAG
CCTTACGCTAAAGCCGAATGAGCGGAAGTAGAATGCGCTCTTCCCGCTGTTGGTGGCAAT
GCCGTTATACCAGCCCTTAATCGGCGATACGACGAAGCACGAGTCCGCTATAATCCGCCC
GTTGTAGCGCTCTATCGTTTCGGTGTAGCCGAGCGAGTCAGATAAAGCCTTAACGGCCCT
GCTCGCGGTTATGAAGAGCGGTATCTTTAGGGGCCTTCCGCGCATTCTCAGAAGTTCGGC
TACCTCCTTGATTTCCATGAGGGAAGCGTGAGGACAGCCGATGAGAATCATGTCTATCTC
ACTCCAATCGTCGGAGAAGCTCTCCCTGACGGCCTTCAGGTCGGCGTCTTCAACCGTTAT
CGTCTCTATCCCGTCAGAAATCGCGTTTCTGTATTCGGGCGTTTCGCCTTCGACGTGGTA
GAGCGCTATCGAGCCCGTCGCCGCCATCGAGGCGCCGAGCTCCTTGAGGTAGTCCAGGCT
CTCCGGTTTCAGGCCGGTTATGTAGGGCACGTCGTTTCCGAGGGTCTTTCCGAGGTGGTA
GCCGAGGGCTGAGTAGTCAACGAACGTTTTGACTTTAGCTTCTACCTTCACCTTCACGGT
CGCCTTCCTGTTCTCGTCGAGGTGGAGTCCGTACTCCGGCGTTTTGCCGACTATGGCTGA
TGCCAGGCTTGACGGTCCGCCCTCGCGGTTGGTTCTGGCACCTATTATCGAGTTTGCGAA
GGAGACCGCCGAGCTCTCGCTCCAAGCCAAGTGGTCGCCGAACTTCGGAAGGTTCGCCCC
GTAGTATGGGGTGCAGGTCGAGGTGACCTCTATCCCCATCGCGCGGTAGAGCTCCAAAAC
TTCCCTCTGCTTCTCCATGAACTCGTCGTCGCCTATTCCCGCCGGGTTGAGGGTCGTGTA
GACGCTGACCTTCGCTCCAGCATCCACGAAGTCCCTCAGGAACTCAATGCCGGCCTCGCC
GAGGTTTTTGTAGGAAACCCCTGCTATCTGGGCGCTCTTTATGGGAATCAACCGTTCCGC
CCCGTAGATGTCACCGAGCGCAACGAGGATTTCCATCGCCTTCTGGAGGGCGTAGCCGTA
CTCGCCGGCCAAAATCAGCTCCTCTTCCTTCGTCAGGTACATAACACCACCGAACTGAGA
ACGGCCTTGAAGAATATAAAGCCCGCTCCGAAAGATTTATAAAGTCTCTCAGGATGAGTA
ACTAACGGGTCGAGCAGCGGGGTGGGGCAGCTAGGAGTGCCCGCCGGGCTCATAACCCGG
AGGTCGGAGGTTCAAATCCTCCCCCCGCTACCAGATTTCTCATGCTTTCACGCCAACTTC
TCTGGGATTCATTTCGGGCGATGTCCTTTTTAACCCTTCGAGTGATTTCTCAACGGTGAT
TTCGATGGAGCGCGTAGTTGAGATTCTGAGGGAGATTCTGGAGATTCCGTCTCCAACTGG
ATACACTAAGGAGGTTCTGGCACACATCGAGAAGAAACTGGATGAGGCCGGCATAAAGAC
GAGATACACCAACAAGGGAGCGCTTTTGGCCTACAACCACCCGGAGCCCGAACTCGTCAT
AGCGGGCCACGTGGACACGCTTGGCGCGATGGTGAAGGGAATCCTTCCTGACGGGCATCT
GAGCTTTACGAAAATCGGCGGACTTCTCCTCCCGACGTTCGAGGGTGAATACTGCACTAT
AATAACCCGCTCAGGGAAGCGCTACCGCGGAACGCTCCTCCTCAAGAACCCAAGTGTCCA
TGTTAACAGAGATGCCGGAAAGAAGGAGCGCAAGGAGGAGAACATGTACATTCGCCTCGA
TGCAGAGGTCGAGAAGAAGGAGGACACCGAGAAGCTCGGCATAAGGCCAGGCGACTTCAT
AGCCTTCGACCCGAAGTTCGAGTACGTGAACGGCTTCGTCAAAGCTCACTTCCTCGACGA
CAAGGCGAGCGTCGCGGTGATGATTGACCTGCTCCTTGAGCTGGCGGACGAGCTTGAAAA
GCTCCCCGTGGCGTTCTTCTTCTCGCCCTACGAGGAGGTCGGCCACGGCGGTTCTGCAGG
CTACCCATCAACGACCAAAGAGTTGCTCGTCGTTGACATGGGAGTTGTCGGCGAAGGCGT
TTACGGCAAAGAAACGGCCGTTTCAATAGCGGCGAAGGATTCGAGCGGGCCCTACGACTA
CGAGATGACGACAAAACTCATCGAGCTGGCAGAGAAGAACGACATACCGCACGTCGTTGA
CGTCTTCCCCTACTACGGCTCCGACGGTTCTGCGGCATTGAGGGCCGGCTGGGACTTCAG
GGTTGCGCTCATCGGGCCCGGTGTTCACGCGAGCCACGGAATGGAGAGGACGCACGTCAA
GGGGCTCCTCGCGACGAAGGAGCTGATAAGGGCCTACATAGGGGATAAGTTTGGGGTTTA
ATCTTTTTCTCTGGCTCTCATTCCTTCAGAATTCTGACGTCGAGCTTTTCGAAGTCCCTG
TCAAATTAGGGAGTGAACAAAACTCAAAATCCAAATTCCCCTGAAAAAGTCGAAATCTAA
TCATATTTATCGCTTTCCCAAAAGGGCAGAGGGTCTCTTTGCCAGTGTAATAGTTGTATT
ATGCTGTCCATAATATACCCCTCACTGCTTCGTTTGACGAGACCCACTTTTGTTAGAAGG
TCTCTCATACATTTTTTGTGTATGTGGTAAAACGCTATGGGTTCGCCTCTGTGAGAGTTC
ACGAAATCTTTTAACATCTCTATGCCGTAACCATGCCCTCTGTATTCTGGAGCTACGTAT
ATCTCTGCTAATGTGGGAAATTCTAAGTGTGTGAATTCAGAATAATATCCTACGGCTCTT
CCATCTTTCCAAAGAATTTTTGCCCTAATTACATTGTATTATGTATGCTCCGTCTGCATA
AGGGGACCCTTCAATCTTAAGTTTATACCTAAGGAGAGCGTGGGTAACTTCATCTCGGGT
TCCTGGAATGACTTCATGAAGCCCCTCCTTAGAGGATACTAAGAAGAGGCTTGCGTCTAC
TAATTTTCCATAGTACTTAACCCGGGAGATACTCCCCCAATCAGAATCATTTATTAACTC
AAACCCCGAGTATGTTATATCACCCATAACGCACACCCCTCTTATTCGTTTCATTATTTA
TTTTAAAATTTTAATTTAAAACCATTAGCAGGAGGAGTCGTCCTGAGAGACCAATAGAAT
ATAGGTTCTAACGTCATGAAACCTGCTGAAGATTGAAAAGGAGAACATTGAGAAGACCGT
TAAACCCCCAAGATAAAGGATGAAAAATAAAACTCACTCAATCTTCGCACCGCAGACCGG
GCAGAACTTCGCCCCCTCTGGAACTATGTGGCCGTTGGGACAGCGCTTGATTTCATGCCC
GCAGTATGGGCAGAAGCGCGCCCCTGGTGGAATCGGTTTGCCACAATAGGGGCATATCTC
CTGTTGCGCTGGCTGGGCAGGGGCTGCTTGCTGTGGTTGCTGGGGAGCGGGTGCACCGGC
GTAGGGCTGTGCCGGGGCCTGCTGGACGGGCTGAGCCGGCTGGGCCGGTTGCTGGAAGAG
CTGGGGAACGAGCACCATTCCGGTTCCCATTCCAGCCCCTGGGCTCTTGCCGAGCTCTGC
CGCGACCTGCTTCACCGTGTCCATCTGCATTACAGCTTGAGCGTTGCCCGTCTGCATGAG
CCAGAAGAGCCTCTGGCGCCATTCGTCCGTGGTGTTAACACCTTCAATCTTCACATCGAC
CAGCTCGAGGCCCAACCTGCGGAAGTCCTCCATGAGCTTTATCTTCACCTGAGTGCTGAC
CATGTCAAGGTTCTGGAAGAGGTCAACTATCGAGTAGGCAGAGAGGTGCTTCATCATGCC
CTCGTTGAAGTAAGCCCTGATGAACTTGGTAACGTCGCTCGCGTCGTACAGGCTCTGGCC
ACCAACAACTTCCGTGATGAAGAGAACCGGGTCCGCGACCTTGAACCAGTAGACGCCGTA
GTACTTGACAGGTGCCAGCTCCTTAGTCTGCGTTTCGCCACCGTAGCGCCCCTGGAACTG
CTTCATGCTGACGAAGATTATCGTTGCCTTGAAGGGGCTGTTGCTCCCGCCGACGAGCTT
GTATAGGAGTGGCAAATTCTGCGTCGTCAGCGTGTGCCTTCCGGGCCCGAGGACGTCGTA
GATTTTGCCGTCGCGCATGAAAACTGCCACTTCGTACTCGTGGACTATCAGCTGGGCACC
CCACTTTATGACCTCGTTCGGGTACCTCCAGATTATCTCGTCCTCACCTGGGTTGACCCA
TTCGATTACTTCCACCATTTCACTCACCCACCGCGAAGCTCATCCTCTGGTTAAGAACCT
CTTCAAAGTTCACGAGCTTGTCGTCAAGGTTGAGCACCGCCATGCCAAGGGCCTGAGGGT
TCGCCACCTGGGCGTTCAGGTTCTTTGCCTCGTTAAGTATCTCCTCAGCGAGCTCAATCA
TCTTGGCGTCGTACTCGATGAGCCTTTCGAGTTCCTTCTCCTTGAACTTGACCCTGTCGA
AGTAGCCGCGGTAGCCGGCCTCGGCGTGGAGAACCCTGCTCTCGAGCATCATGAGCTTCT
TCCTCAGGTTTTCAATGCCCATCAATTGCTGACAGTTCACCATGGCGCACCTCTGCAGGG
CCCTCTCAAGTTCTCTCTTTGCCTGGGCTAAAAGGTCAGCCACCTTTCCCCTAATCAGCC
TGTCGTCTTCCCTGAGGAGTTCCTTCTTCTTGTAGCCGTGGAATCCGGGCACGATAAGTT
CAAGCTTCTCCACAATCGAGGTTTCCTTCCCCATCTTATCACCTCAAATCGGCTGGAAGT
AGAGGTTTCCGGAGCGACCCTTTATTACACCGCTCACGATTCTCTTCTTCACGGCGCCTT
TAGAGCCTATCCCCCACGCGCCGACCGCCCCGGGGATTAGGCCGCCCAGCAGGCCGAAGG
GCGTTCCGAAGATTGCCGACGCTATGAACCCGAGAACCGCCCCGGCCCCGATTACGCCCA
TCGCCATCGCACTGGCTTTCTTTCTGGCACCGCTTTCAAGGGGGTATTCTGCCGAGATAA
CCCTTCCATCGGTTCCGTCAACGTAGCCCCAGTATTCCTTTCCGGCATACTCATAGCGGA
GCTCCCAGAGCGGGTAGTGGACGAGACCGAGGTATCTTACTTCGAGTTCGAGCTCGTCTT
CGCTGACGCTCTTGTCTTCCTGCCTCGCCTCTCCAATTAGGGCGTTTATCAGCGCAACCC
TCGCGAGCTCTTCGGCCTTCTCCTTCGGAACCTCCGGCTCGTAGTAGTGGCCCTTCTTGA
CGACGTCCTCGCTGAAGAAGACCTTGCCCCTAATCGGGAACGGGTAGCCCTCAAGGAGGG
TCTTGAAGGGCGAACCCGCTGGAATTCCCATGAACTGAACTTCCTCAACGGTCGGCCAGA
GCCTGCTCCTTCCGTGCAGGTAGAAGAAGTAAACCGGAACCCAGTGAAGTTCTTTCTTGG
TTATCTTCGCCCCAGTTATATCAGCCGGAGCGCCGTACTGCCTTGAGAGGAACTTCAGCA
GAACGCCACCGGCGTCCTTCTTCATCGGCGGGAAGAAGAAGTGCTCACCGGTTTCCTTCG
TGTGGACGTGGAAGGTCGTCCCGCAGTAGGGGCAGGTGGCGACCTCAACCGTGTCGGGAA
CCTTAAAGGTCGCGGAGCACGTGGGACAGGTAACCTCCATTTCAACCACCCCTCTCAACG
CGCTGGCCCTCGAGGACTTTGAAGCCGAAGTACCCGCTCAGAACCGAGCCGAGCCCTATC
GCTATCCCCGTCAGCGCGTAGGCGCTCGCCGCGGCACCGTAGGCCCCGCCTATGGCCCCT
ATCAGAATCCCGAGAGCGACGCCACCCATGTACTCCGCCCGCCGGAGGGTTGACATGGGT
TCCGTCGAGGCAACCCTCTTCCCGTCCCAGCCCGCGAAAACCGAGTGGTATATCGAGTTC
TCGAACTTGTAATAAACCGTCCACATCGGCAGAAGAACGAGGCGCACCTTGCTCGGTTCC
TCCGCCTTCACGTCAAAGCGGTCTATTCTATCTGCCTTGGCGGAGTAGCGGTTTCTAATG
ACGTCTATCGCATCTTCGCGCATCATGAGCTTTGCCTGCTCCTCGTCCATCTCCGTGTTG
AGTATCTCCAGCTTGAGCTTCTCCCACTGCCCCTCATCGAGGTCGAGCAGGCGCTTTTCT
TCCGGCTTCGTCTTGGAGTAGTGCTTTATGATGTCGTCAACGCCGAAGCTCGCCACCTGC
CTCCTGGCCGGCCCTATGAGGTGCAGGGTCTCGCTCACGACGTCGTGGTAGTGCCTCTCA
ACGGTGTGGCACCGCGTTTCCGTGTTCCCCTGGCTGTCAGTGTAGGTTTCGCACTCCTCC
TCTCGGACGGTGTAGTCCACTTCGCCGCTAACGTAAACGTCACCGACCCAGTACGGCGCG
TAGTGGCCCTCAACACCGACAACCTGAATCGAGTCCTTAATCCGCTTGAGGTCGAAGTCC
TTCTCGACCATGCGCCAGAACGCTTCCGCGATTTGGTTCTTGTTGAGCGAAGGAACCAGG
AACATGTCCTCCGTCCTGAGGTTCCCGGTCAGGTGGTTAGGGAAACCGCAGTACGGACAG
ACGGCAACAATCGTTTCCGGGGTCACCTCAAGGGGTGCCCCGCATCGTTCACACTTGAAG
GCCTCCATGGGCATCACTCATCTTAGTTATGTCCCAACACCTATTTAAGACTGCCCATGC
CCCTTTGCGTTTCGCGGCTCAAACCATTTTATCCTTTGAACTGCTATTATCGAACTCTCT
TGCAACAGGCTTCAAAATTCAAAACCATAAGGTTTAAGAAGCAAACTTCATGATTTTGAT
TATGACTCAACAGGTGCGTTCAGGTGATGGACAATGATGGTAACCGACACCAAATCATCT
GGAAGGGGCACGTTCCTATGGAGAATCAACCCCTTTGAGGTTATAGCTTCAATCTGGAAA
GACGTCGTCGAGGGCTCCAGGGTCGCGGTTCCCCATGCTGTAGGCACAATGAAGACGAGC
CACGGTTCAGTGGTGGAACTCGAACTCAGCGTGGTTCTCTACCCCTCGGAGAAGAGGCTC
GTCGTGAAGGACGGTGACGAGGTGTACTTCCTGTTTCCGGTGAGCCCTGCCGACGGCCCG
GAGGGACTCTACGTCAAGCTGATAGAGGCGCTGGGGATGGTAGCATGAAGCGCAAGGAAG
CCAGCGTTGAGATAAAGTCCGGCATGGACTCCGTTGAGGCCATACTCCACGACCCGGTGC
AGTTCATAACAAACTGGCCCTACGTGGTCAAGGTCAGGGGCAGAAACCCGGTCGTGGCCG
AGATAATGCTACCCCGCTTCGTCTTCAAGTTCAGGGACACCTACGAGTTCGAGTTCCACG
AGGACTACAACAGCCACATCTACGAGGGAAGGGGAAAGAGGGGCAACCTGACGGTCGTGA
TAACCCTCAAGGAATGGCGGAAGTACGTTTCTGCCAATGTGGAGCTCTCCTACTCGGGCA
GGGGCGAGTTCTTCCTCGGGAAGACCCTGGAGATACTTGTCGAGGGGATAGCCAGGAACC
TCAAGGAGCTGGCGGAGGCGTCCAAGCCAATCGAAGTTGGCAAGAAGACCGAAAAGGCCA
TACTCGAAGTGGACTTCTCCGACCCCATGAGCGTCGCCAACTTCCTGGCAAAGGCCAAGA
TGGTTCACAGCGGTCTACACGTCATCCCCGAGGGTGGCTTCTTCAACGTCCTCAACGAGA
TTCTCGAAAAGGCGGGCAGTGAGGTTCTCTACCTCTCGGGAATAACGTCCGATGGAACCA
GCGGTTTCAAGGTGCTCGTCAGGGGCAGTCAGGTTCTGGCCGTTGAGTTGAGGGACGGAA
GCGAGGTTAAGACCCTCAAGGTTGAGGGAGAGGACGGTGTTAGGGAAGCCGTTGAGCTCC
TTTCAAAGGTTTCCGGGGCCTATATGGTGAACGCGTGGGTCCCTGCTGGAGGTGTTTGAG
ATGATTAGGAACATGAACAGCTACCCGCTCTACGACGACGGTAGCCATAAGGTTTACTGG
CTTGGAATTGAAGAAAGCGAGGACGAGAAGGGAATACTGACCAACCAGTACCTCGTCATT
GACGGAAACGAGGGCGCGCTTATAGAGCCCGGAGGGTTCTTCGTGTTCTCCCGCGTTCTC
AAGAACGTCTCCTCCCTGATTCCTCCAACGCAGATTAAGTACCTCATGTACTCGCACCAA
GACCCCGACGTAGTTGCGGGCTTGAACCTCTGGTTCGAGTACGCGCCACTGGCGAAGGTC
GTCATCTCGGAGCTGTGGGTGCGCTTCATTCCGCACCTGGCCGTAATGAGCGCGGGGAGA
ACGGTAGGAATCCCCGATAGGGGAGCGGAGTTCAAGCTTGGAAACTCGACCATAAGGGCA
GTTCCAGCCCACTACCTCCACAGCCCGGGTAACTTCGCCTTCTACGACGAGAAGAGCGGA
ATTCTGTTCAGCTCGGACATTGGAGCCGCCGCCTTCTCGAAGGACGAGTGGTACCTCTTC
GTTGAGGACTTCGACGAGCACACGAAGCACATGGAAGGCTTCCATAAGAGGTATATGAGC
TCAACGAAGGCCCTTAAAGCATGGGTCCGCTCCGTGAGAAAGCTGAAGCCCAAGATGATA
GCGCCACAGCACGGGGCGATATTCAGGGACGAGGACGTTGGCAGGTTCCTTGACTGGCTC
GATTCGCTTGAGGTTGGAATCGACGCCTTCGAAGAGGAGTTCTACGGGGACTGAGTTCTT
CAACCTTTGGTTTTAAATGAAAATTTTTCAAAGTGCTTTTAAATGACGCACGTCATTTAA
CCCTTGGTGGTCCCATGAACCCGATGGAGAAGGCGTTTGAAGAAGCTATGAAAAACCCCA
AACTCCGGAAGAAACTGCGAGTGAAGGCCTTCCTCTCGCTCCTGCTCCTCGTAGGGTTCC
TCGGGGTGGTCTTCATAACAATCGGCACGATGATGGCGAGCAAGAACGGAACGTTCCTCG
GAATGACTCACCTGGACTTCCTAAAGTTGCGCGCCCGCTACGGTCTCTTCATGATGGCCC
TGATAACAATACACATAATCATGAACAGGGGCATAATGCGAAAAGAGCTTGGCCTGCTCT
TCGGCTAATTCTTTCGATTTTTACATAGTTCTTCGATTAAAGCTACTGCCCTCGGCACTG
CACCCAAAACCTCACCGCTGAGCTCGGTTCCAAGGTCAATCTCCTTCGCAACTATCCCTA
CGAAGTGAACCTCCGCCCTGGCGAGCCTCTCGTCGAGCTTCATGAGGAGCTTAAGGCCGT
CTATCGCCCCCATGAAGTGCGCGCTTCTTATCTCCGCTTTCAGCTTCTCAAAGACATCCT
CCCCTTCGAGGTGTATAACTTCTCCCGGCTTGAACTTCTCGCTCAGAATCGCGTCAACGA
TTATCAGCCTCTCCTCCCCGTTGTAGTGGCTTGAGAGCATGAAGATGTCGGTTCCGACTT
CGAGGACGTTGTAGCCCTTCTCGGCGAGGATTCTGCCGACCTTGAGCCCAACTCCGTCGT
CCTTCATCAGCTCGTTTCCTAAGGCAAGGATTAGCGTTCTCATTTTGCCTCCCTCACGGA
GTTGTCCCGGGGGTTTATGAGCCTTATCGAAACCCTTATATACTTTTTGCAGTAGTCATG
ACCATCTCAAAGTTTAAAAGGAGGATGTTCCGATGACGTGGAAGATTGCGCCGCTGCTTC
TGGTGCTCGTCGTTTTCTCGGCGGGTTGTCTAGTCCAGACGGGAAGCGAGACGACATCCC
CTGGCTTTGTCCTCAACGTGACTTACGTCCCCTTCAAAGTGCCCCTCAACGTTACTGCTG
TCGCGATTAACGTGAGTGCTAACTTCATCGGCTACAAGAGCCTTGTCATAAACGATGTTT
ATCCCGCCATACTGATAAAAGCGGGTCCGAATGTAAAGAACATTTCCGCCTTCAGACTCT
CGAAGGACGTTTATCTTGTCGTTCCCTCCCTCGACGAAGACTCCTCGGAGAAGTTCTACT
CCCTAACGGTATGGCTCAAGAACGGCTCCGTTGCGATAGCGAACATAAAGTTCTCCGGAA
CCCCCGCGAAAGTCGTTGACATGGTCGTCAACTATGAGGTCGAGAAGAACGGGACGCACT
ACGTCGTCAGGCCCATGAGCTGGTCTATAGGTGAGGCAACACTCTGGAACGAGACCTTCA
ACGTAACTGTTGAACTGCCGGAGCCAATTCAAATCGCCAACGCTCCCTCTGTTGAATATA
AAAACGGCACCTACGTCCTGCCCGAGGTCTGCAAAACGGCGAGCGGAGGCGTTACCGTCA
TCTACAGATACTCCATTGGCGACGTTTACGTCGTTGGCCCCATTGGTGAGGGCTTCGTCG
GGAAGATATACTTCCCCTGCGAGAAGATGGCGGGAAAGTGATTCAGGAAATCAGCTCAAC
TTTTTCTTTCTTTGCGGGTTCAAAGAAGTCCTCGTCTAGCGTAGCCAAGGCAAAGCCGTG
CTCGATGCAGGTTGAGAGAATTAGTGCATCGTTCGGGAGCATGGCGTACTTTTCTATTAG
CTCCATTGCTTTGAAGACCGTTCTCTGAGAGGATTCGATAAATCCAAAACCCTTCAGCGC
CTTGAAAACTGCTCTAATCTCCGGCGGCAGTTTGTCCCTTCGTCCTTTGACGGTTCGGGG
GGCGAGCTTTGAAAAATAACCGATAAGCAGGTACGTGACCTCACTGAAAATGGTCTCCGT
TATGTAAAGGGCAACCTCTTCGTTCTCAAAAGACTCAAAGAGCTTAACCGCCCGTTCGTT
GCCTTTGAAGTACTCCACAAGGAGAGAGCTGTCAATCAGCAATTCCCTCATAAATCTCCC
TCTTGAGCTCTTTCCAGCTCTTGTCGGTTTTCATGATTCCTTTGAGCTTTTTCATGTTCT
CAAACAGTTCGTCTTTGTGGGAAAGATACCAAGCCATGGCCTCGACGTCCTTTTTAAACG
TCTCAGCGTACTTTTTGGGAACCTTCACGTGAATAACAACATCCACGATTTCTTCGGCCA
TGCTAACCCCCGATGAGTTCTATCTTCGACCCCTTATAAAAAATTTGAGAAGAGCTCAGA
GCTTCGCTACATGGACAGAACAGGAGATGCATGGGTCGTAAGCCCTTACCACCATCTCGG
TGAGGAACTTAATCCTCTCTGGGTCGTCGTTGTAGTGCTTCTCGGCCATCATCCTGACGT
GCTCCTCCATCATGGCGAGGTTGAAGGCAGTGGGCGTTATGATGTCCGCGTAGGCGACCT
TTCCGTCCTTCACTTCGAGCGCGTAGACGAGGATTCCGCGCGGTGCCTCGGTCGTGCTGA
CGCCGAAGCCGTCTTTCACAGTTACCTCGTCCCTCGGCCTTATCGGCCACTTCGCGAGGG
CCTCGTCGAGCAAATCGATTCCGCGCTCGATGAAGTAGACGAGCTCAAGGGCCTGAGCCA
GGTTGTTGGCGAAGGGATTCGTTGGACGGAGAAGCTCCTTATGAGCATCGTAGAGTTCCT
TCGCCCTGCCGTAGAGGAGCTTCCAGTTGTTGACGACGCGCGAGATGGCACCGACCATGA
AGGGCTTTCCGTGGTAGTGGGAGTGCTTGGCGAAGCTGTGCTCGACTACGAACTCCTTTA
TGTGCTCCTTATAACTCTCGCTCGGGAACTCGTTTCCGTCGCTGGCCTTTATGTAGTCCC
CGTAGATTCCGTAGACGTCGTTCCTCGGCTTCACGGCGAGGTGCGTTATCGGCCCCTCAA
CCTCCTCGTACTGCTCCAGCTTGGTGAACAGCTCGAAGGTGTATTCAGCCTTCGGAAGGG
CTTCTTTAAGCCTCTCCTTCATCCTCTCGAGAGTTTCCCTGCTTGGGAGCTTTCCAAAGC
CCCCGAGGACGACGTTCTCTTGGTGTATAGCCCTCGCGCCAAGCTCGTCCATCATCCAGC
TTCCGAGGTTCTTGAGGTCGAGCGCTATGCCTATCTCCTTCTTGTACTTATCGACCATGT
GGAGCGGTCCGGAGTAGCCGAGGTAGTCTGGTAGAACGAGAAGGTAGAGGTGGAGTGCGT
GGCTCTCAATCATGTCGCCGATGTAGAGGACCTCCCTCAGGGCCTGAATCTCCTCGCGCG
GGGTGAAGCCTATCGCCTTCTCGGCCGCCTCCACGGCGGTGAGCTTGTGCGCCGCTGAAC
AGAAGGAGCATATCCTCGGGTAAACCGCGAGGGCCTCGTCGAGCTTCTTGCCGATGGTTA
TGGCCTCGAAGAACCTCGGCCCCTCTATGATGTTGAGCTTGACCTCCCTGACACCATCGT
CGCCGATGACTATCTCGACGCCACCCTTGCCCTCTACCCTTGCTATGTGGTCAACGGTGA
TTGGCAGGTAAACGTTCTTCATTGGCTCTCCCCTCCAAAGATTTTCTCAACCATCTCCTC
AAGCTTCTCGTTGTGGGCGTTGAAAATCTTCATCCTCTCAAGGATTTCCTCCTTGGTCAG
GCCCTTCTCCTTGAAGACCCTCGCGAGGGAGTCGAACCAGGCAACGTCGTAGCCTATCGC
GCCCCTGCAACCGATGCACGCTATTCCAAAGCTTGGACACCTCGCGTCACAGCCGGCCCT
CGTTATCGGACCGAGGCAGGGCTCGCCCCTCTCGAGGAGTACGCACGGGTTGCCCTTCAG
CCTGCACTCAAGGCAGACCGGGTAGTCTATGTCCTCCGGCCACGAGCCGACGAGGAACGT
TCCGAGGGCGTAGAGGAAGTCCTTCTTCTCCGGCGGACAGCCGTAGATGTTGTAGTCTAC
CTTGATGTACTTCGAGACGGGCTCGGCCATCTTGGGCTGGAACTTGACCTTTCCGTCGCC
GTAAACGGTCTTCCAGAGCTCCTCAAGGGGCTTGTCCTTCTCCCAGCTCTGGACCCCGCC
CTGGACAGCACAGGAACCTACAGCCACCACAATTTTCGCGTTCTCGCGGATTTTCTTGAC
GAGCTCAACCTCTTCCTCAGTCGAGACGCTACCCTCGATGAACGCGATATCGACGGGCTC
GTCCTCGACGCTGTTCCTGTCGAGCATGTACCAGCAGACTATCTCGGCCCTGGGAAGGAG
CTTGAGCAGTTCGTCCATCATCGCCAGCTGGAGCTGACAGCCGTAACAGCTCGTTAGAGC
GTAAAACCCAATCCTGACTTTCTTCTCCTCCATCGCCACCACCTCAGTCCAGCAGGCCGG
GCGTTGATATTATGTCGAAGTAGCCGAAGACCGGGCCATCTTTGCAGATGTACTTCCAGC
TCGTGCTCGTTCCGGCGACGCAGTGGCCACACTTTCCTATTCCGCACTTCATCTTCCTCT
CGAGCGTCACGTAGATGTTCTCAGGGCGGTAGCCATAGTTGATGAGGGCCTCGAAGACCG
ACTTGTACATCCTCGGCGGACCGCAGATAGCCACTGCCGTCTTCTTCGGGTTGGTGTTGG
CCTCGACTATGAACTTTTGGGGCCTTCCGTGCCTTCCGGGCCAGTCGGGGTCTCTGGTTA
CGCTCTGGATTATCTTGACGTTCTCGGCCTCTGCCAGGTCCTTCATAGCTTCGAGCTCCT
TGTAGAAGAGCAGGTCCTTGCCGTAGCGGGCAGTGTTGATGAAGGTTATGTTGCCGTACT
TCCAGCGGTTGTCCATCGCGTAGAGGAAGACGCTCCTCAGCGGGGCCGTTCCGAGACCCG
CCGCTATAAGAAGTAAGTCCATACCCTCCCAGTCGTCAACGGGGAAGCCGTTGCCATAGG
GACCGCGGACGAGAACCGTATCGCCGGGCTGGAGCCTGTGGACGACGGTGGTGACCCTTC
CGGCCTTCCTGATGCACAGCTCGAAGAAGCCCTTCCTCATAGGTGAGGAGCAGATGCTTA
TCGGGACCTCTCCAACTCCCGGAATCGTGAGCTGGACGAACTGGCCGGGCTTGAACGTCC
AGGTCTCGGCTATCTCGGGGTCCTCGAAGCGGAAGAGGAAGAGCTTCTCCGTATCGGTGA
GCTTGTAAACCCTGAGGACTTTGGCCCTGTGGAGGGCGTAGGGGTTATCATCGGGCATCA
TAATCTCCTTGGGAACTACCTCGCTCATACGTCCTCACCCCTTATGTTTTCGGCGTAGGC
GAAGCCCTTCTTCGGTATCTCCTCGGCTATCTTCGCCGGGCAGGAGCGCTCCTCAAGGCC
GAGGATGACGCGCAGGTTGCGAACGAAGCTTATGCCTGCCGGGCAGAAGGCGGTACAGCG
ACCGCAACCGACGCAGAAGCTTAACCCGAGCTTCTCGTTGTAGGAGTTCTTACAGAGGTA
GCGGTTCATGAAGCGGTCCTTTTTGGTGGGTCTGAAGTTGTGGCCTCCGGCAACGAGGCC
GTGGCTCCTGAACTGGCAGGAATCCCAGCGCCTCTCGCGGTAGCCGGTTACGCCGTCAAG
GTTTACTATGTCCTGCACCTCGTAGCAACGGCAGGTCGGGCAGGTCGTGTTGCAGATTCC
GCAGGCGAGGCACTTTTCGCTTTCTTCCTCCCACATCGGGTGCTCCATCTCAAGTTCGAG
CAGGTAGCGCAGGTCTCCCCAGTCCTCGTGGTACTTGAAGGCCTCGCTCCTCTTCCTCTC
GAACTCCCTGAAGGCGCAGATGTCCTCTGTGGTGACCTCCTCGAAGAGCTTGATGTTCTT
GTCAACTATCCTGTGTCCCTTGGGCGAGCCAACGCGGACGAGCCAGCCGTCGGGGAGCTC
ATGGAAGAACAGGTCGAAGCCGTCATCGGCGAAGTCCGTCTCGCGGAGGTTGCAGAAGCA
GTACTCGTCGGGCATACAGCTGATTCCTATTATGATTCCCTTCTCCCTGCGAACCTTGTA
GTACTTGTCGGGGAGCTCGTCGAGGTAAACAGTGTCGAGTATCTTGAGGCCGAAGATGTC
GCAGGCGTGAACTCCAAAGAGCACGAAGGGCTCGACGTCCTCAATGGTCTCCCTGTACTC
CGGCTTGCTGAGGTCGAACTCGAAGAGCTTCTCCCTGGGCTTGAAGAAGAACTTCTTCGG
GGGCATTATCGTCCTGTTGTAGTGGAACTCCACCTTCCTGACGTCATCAACTTCGCGGAA
GTCGTAGAACTTCTCCGATATCTTGACCGGGGCGTAGAGCTTGCCCCACTCCTTGAGCCT
TTCGAGGAACTCATAGGTGTTTTCCCTTGGCAGTTTAACGTATCTCAACCCCACCACCTC
CGATGAACATAAACATACATACGACCATTTTTGTTCCCTCAATAGGGACTTATCCGGAGC
CTAAAAAAGCGTTTTTAAACCCGAGAATTCTAAACCAAAGGTTTACATCGTTTGTTTAGC
CTAACGAGAGAAGAAAACAAAAGTGCTTTAACAAAGGACGGGTGTGTTAGGCTTTCCTAA
CGTCCCTTGCTGAAGCGCAGGACGAAGAACAGGATTACCATGAAGACGGTTATGTACTCG
CTCCAGACGAAGGGGACAATGCCAATAACGCCGAGCGTGAAGATTATCGCAAGGATTATC
ACGATGACGAGCAGAACCCGGTAGACCGTTTTTCTCTCCATGCCATCACCGGAAAAGAAA
AGGGAATGGGACTTAAAAATCAGCCGGTCGCGTTGGCCGTCGTGTTGGTGGAGCAGACGA
GGGGCTGTGGCTGGTACTTGAAGAGCTCTGGGTGAAGCAGTTCTGCCATCTCTTTGATTG
CCAGCACAATCCTCGGGCTGGGCCTCTGGAAGACGTTGGGGTCGCTCACGGTGTAGACCC
TTCCGTCCTTTGCCGCCTTTATCGTCGAGAGCGGGCCTGAGCAGAATATCTTCGGGTCAA
CGTAGGCCGAGGCTATAATCACCACGTCGGGGTTCCTCGCCACCACCTCTTCCTCGCTCA
CGGCCTTCCAGCCGGTAACGTCCTCGAAGGCGTTCTTACCGCCGGCAATCCGGATTATGC
TGTCGGCGAAGGTGTCCTTTCCGGCTATCCAGTAGCCGTTGTAGGTGCTAACGAGGTACA
TCACGCTCGGCCTGCTCGCGTTGGCGACGAGGCCCTCGATGTAGCTTATCTGGGCCTTCA
TCTCCGCCACGACGAGGGAAGCCTGCTCCTCCCTGTCGAGGACCTTCCCAAGGAGTTCAA
CCTGCTGGTAAATTCCGTCGATGCTCTTCGGGTCGACGATTACCACCGGTGCAATCTTCT
CAAGGCTCTCCAGGAAGCCCTGCTTGTAGAAGACCGCGTTGTCGGCTATAATCAGGTCGG
GCTTGAGCTTTGCAATCTCTTCAAGGTTCGCGTAGGCTCCGTAGCCACCGACCTTGGTGA
TGTTCTTAACGGCTGGAGGCCAGTCTGCGTACTTCGTGACACCGACGAGCCTGTCACCGG
CTCCGAGGTAGAATATCGTCTCGGTGATGCTCGGGGCGAGTGAGACAATCCTCTGGGGCT
CCTTCGGGATTATAACGGTCCTGTTGGCCATGTCCTTAATCGTGAGCGGATAACTTGTCT
TGAATGCATCGGGGTGGAGGATTCTTGCCATGGTCTCGATTCCGCGGATTAGCCTCGGGC
TCGGGTGAATGAGGTCGTTCTCGTTCTCAATCATGTAAACGTGGCCGTTCTTCACCGCGT
TGGTTCCGGCGAAGAGCTTGTAGGCTTCTTCCACTGTCATACCGCAGTGGGGGGTGAGTA
TTATGACGTCCGGGTTCCTTGCGAGAACCTCCTCAAGGCTGACCTGAGGCCAGTTCTTGG
TGTCGTTGAAGATGTTCACACCACCGGCGATGCTGATGACGTCGCTTATGAAGGTGTTTC
CGCCGGCGGTCATGAGGGGCTTGTTCCAGATGACGTAGAAGACCTTGACCTTCGGCTGGT
CCTTCATGAGCTCCTTCATTGCATCGACCTTGGCGTTGAACTCGTCGATGACCTCTTTGG
CCTTATCTTCCCTGTTGAAGACCTTGCCGAGGAGCTCTATCGCCCTGGGTATCTCGTCGA
GGCTCTTTGGGGCCACGATTATAACCGGCGCAATCTTTTCAAGGCTCTCAAGGTAGCCCT
GTTTGTAGAGAACAGCGTTGTCCGCTATAATCAGGTCGGGCTTGAGGCTCGCTATCTTCT
CGAGGCTTGCGTAGGCCCCGTAGCCACCGACGGAAGTTATGTTCTTGACTTCTGGGGGCC
AATCCTCGTAACCGGTGTCTCCGACGACCCTATCGAGAAGGCCGAGGTAGTAGAGGTCTT
CGGTTACGGCAGGTGCAAGGGAAACGACGCGTTTGGGCTCCTCTTTGATTGTGACCGTCC
TGTTCGCGAAGTCCTTGACCGTTATCGGGTAGTAGCTCTTCTCCATCTGGGTCGTGCTGG
AACTCGTGGTTGAGCTCGTCGTTGAGGTCGTTGAGCTGGTTGGTGTAGCTGTGGCCGAGG
GAGATGAGGTCGAGCTCGTGCTCTCATTTGAGGCGATACAGCCCGTCGCTACAACGGCTC
CCAGCAGGAGCAGGACGACGAGGAGTGCGGTTCTCTTCATGGTTATCACCTGGACGTTTT
GTCCGGATTAAATGTCCAGGGGTGTTGAGAGGGAAGGGTTTTTAAAGTTGTGGTCGGGGG
AGAAAAGTCAGGTTTTGCCGACCCTGAAAAGGTCAACCCGCGTTATGATTCCGACTATCT
TGCCCTCCCTGTTCTGGACGAGAACCGCCGGATGGTCCTCCAGGAGGTACTTAACGACCT
CCAAATCCTCGTCCTCGTTGACTATCGGGAATGGCTCCTCCATCACCTCCATGACCTTGC
GGTCGTAGATGTCCTCGTATTCGAGGCTCTGTCTGACAAGTGTCCGCTCCGTCACCGAGC
CAACGACCTTGTTTCCAGAAACGACGGGAATCTGGGAGATGTTGTGCTCGTTCATCAGCT
TGATGACCTTCTCAACCTTCTCATAGGGCTTGACGAAGATTACCGGCGAGGACATAACGT
CCCTCGCTCGGGGCTGGGCCTTCTTGCACTCGAGAAGGGCCTGGAGGATTCGATTCAGCG
TTGAGAGCCTCGGGTCAACTTTGCCGGCCTCAAGCTTCGCTATGTAAGCCTGCGTTACGC
CGGCTTTTCTGGCGAGCTCCTCTTGAGTTATGCCGAGCTCCTTTCGAATTCGCTTGATTT
CCCTGGGGTCAATCGGCCGGGGGATGACCACCATAAATAACCACCGGTTATTAAACGCGC
CCAGGGGTTATAAGCCTTCCTCAGAAGGGCGTCGAATTGTGGGCCGGGCACAGAGGCCCG
CGCTCATTCGCTCACGCGGGTGGATGCTCCCGGCCCTGTGGGCTCGGCGTGAGCACGCTC
CGCTCATCGAACCCGACTACCTCGCGGAGGCGGGAAAACCGAGCCCGTGCGAGGAGACGA
GTTGTCCCCTCGCTGTCGGCGGTTAAGAATAGAACGGGGGACTTAAAAGCTTTAGCCGAT
GGATATGAGAATCACGCCGAGGACCGCTAAGATGAGTCCCTCGAATATCCTCGCGTTCGG
CTTCTCCTTCAGCAGGAGAACCGCGAGCAGGGACGCTATTATCGGGTTTATCGCCGAGAC
GGGAGCGGCTATCGGCGAGCCGACGAGGGAGACCGAGTAGACGAAGAGATACTGGCCGAG
GATTAGGCCGAGAACCGCCGCACCGACGAGAACTAGGGCTTCCCTTTTGCTTATATTCCT
CACTTCCTCCCCGTATCTCGGGAGGAAGACCGAGACCCCGAGGGCCGCGAAGACCATTCT
AACTCCTGCCAGCTGAAGCGATGGTATGCTCTTCGTCAGGTAGTCCATTATCGTTATGGC
GACGCTCCACGAGATTGGTGCTATGAACGCGAAGATGAAGCCGAGTCTGTCGGCGTGCTC
CTCTTCCTCGGCCCTCTTGACGATTATTATCGCCAGAACGACGAGAACCGCTCCGATGAT
TACGTGGGGCTTAACAGTTCTGCCGAGGAAGAGTATCGCCCACAGGATTGCCCACAGCGG
ATATGTTGAGGTTATGGGCACGGTTCTTGACACGCCCATTCTCTTCAGGGCGTTGAAGTA
GAAGTAGTCGCCGATAACGAAGCCGAACTGGGCGGATATGAAGGCCAAGATGAGCAACCT
CGCGGGGAGCTTAAAGACGCTCAGGTTTCCGGTGAGCGCGAAGATGAGCAGGAAGAGAGT
TGAGGCAACGTAGAGTCTGAATATGTTGGCGCCGATGGGGGAGAGTCTTCTAAGCCCTAC
CCTGACGAGTATGGTTGATGAAGCCCATGAGAAGGCCGATGCGAGTGCCAGTGCAACTCC
GAGGATTAGCGTTTGCATGGTTCCCGCTCCGGGTGAAGCCTTAAAAAATTAGCGCTTTAA
CGTTTAGATGAAAGTATGAAAAAGGCCTTAATAATCACGCGCCAACTATCGGCGATGATG
ACCTCGGCAGGGCTGACGTCAGGATGATGACGATCTTGAGTGCTGAAAATGGAAAGGTCA
GCGGAGGATTACGTTTATCTTCTTTGGCCTTATTGCAACGCTGTACTCGCTTGAGACGTC
GCGGATGATTCTGTTTATCGTTTCCGTGATATCCCTCTTTATCCTCTCGTCCGAAACACC
CGAGTACGCACCGAAGAGACCGCCAACGCTCTCCTTGACGAAAGAGGCTTCGATATCAAC
GTAAACCGTCGAGCCCTGAATCTCGTGGTTGAGCTTGAGCCACTTGAAGGTAACCCTCGG
TATAAGCTTGAGCTCGGCGTGGATTCTGTTCTTGAGGGTTTCTATTGCCGGCTCGATTCT
GCTCCTCAGCAGGGTCTCCTCGGCTTCTTTCTTCTTTTCCTCGGTGAGCGGGGCGAGCTC
CTCTATTCCCGCTTCCTTCAGAAGCCTCTCGACTTCCTTCTCAAGCAGTTCCTTCTTGGC
AAGTATCTCCGCCGCTTTTCCGCTCGTTACCGTCTTCTTCGCCGGCGCTGGTCTCTTGAG
GGACCTCTCCACGAGCTCAACTTCAACGTTGTGGACGGTTATGTAGCGGTTTATTGAGCT
TGAGAGCTCCTTGGCGTGCCTGCTGAGAATCGTTCTGATGGTTTTCTCCGTAGTCGCCTT
GTCAAAGGGACCCTCGACGGCAATGGAAAGGTTTATCTCGAGCTCCCTCCTGCCCTTTAT
GTCAAAGTACGCCTTTGTGACCTTCATTCCGGCCGTTTCAAGCTCTTTGACGACGGTTCT
CGCGAAGTTGCTGAAGTACGGCCAGACGTCTTCGAGAACCGAAAGCTGAATCCTTCCGTC
CTTCGTTACGGCTCCGGTCTTCTTCTTGTCCTTCTCAACTATCTCCTGGGGTCTAGCCTC
CTCGCCGTTGAGAACGACGCTTATGTCCCTGAGTATGGGCTTGTACTCGGCCTCCCTGAG
GATTATCGGCGCGTGCTTGCTGACGATGTGGAACAGCCTCTTCTCGGCTATCTCAAGGCT
TCTCTTGTCCGTGCTCTCGGAGCTTCCGTAGACGTGAACGTTGAGGTAAACGACTCCCTC
ACCTACGTTTGCGTCAAACTCTATCCTGTTTATTGAAACGCCCCTTATCCTACTCGCCTC
TTTGATGATGTTCTCAGCGTACTTCTTGAAGGCTTCCTCTGGGATTCTTCCTCCGGTGAA
GTTAACCACTATCTCTGGCTTTCCTCCAGCGGGTTTCGGAGCGGGTTTGGGGGCCGGTTT
GGGGGTGGCGGTTGGAGCAGGTTTTTCCTCAATCGTGGGTTTCTCTTTGGGCTTTTCCTC
TGGAATCTGTGTCGGTTGTGGTCTGGGAACCTCAATTTTCGGTGGCTGAACTGGCCCACC
GGAGAAGAGCTCCTCCAGAGGTATCTTGGGGGTCTCAGAGTAAACGTCAAGGTTCTCAGC
GATTGAAAGCTTCATTTCAATCTCGTCGAGGGAGTAAACGTCAACGACCATTGGCCTGCC
GAGCAGAGATTTGAGAAGGTTGACTGCATCCTCTCCAATCAGCGTTTGCTTATTGTCAAC
TATAAGGCATTCCACCGCCAAAACCTTTGAGCTATCGAAGAGCACCGTTATGTAGTACTT
CGCGTTCTTGTCCTTGGCGAATATCTTGAGGAAGGCTCCCTTGCCCTCACTGAGGGCTTT
TTTGATGAGTTCATTGAGCTCGCCCGCCGACGTTACCACGACGTTCTCGACGAGCGGTGC
CTTGTCCGGTAACTGCATCTCCACCACCATTAGCTATATATATCTCTATCCGCTTAAAGA
ACTCGGAAGGAATTCACGGCTTAGTATATCAAAGCCCCTATTTAAACATTGTTGTGCAGA
AAACGGGTGATGCTGATGAGAATCCTCATCCTCGGTGGAGGGGCCCTCGGACGCTCGATA
GCCGAGGCACTCAAGGGAGAGTTTGACATAGTCATCGTTGAGAAGGACGAAATCCGCGCG
CGAGCCCTGGAAGAGAGCGGTTTCCACGTCGTCCAGGGCGATTTCTCCTACACCGCTACC
CTCCTGAAAGCTGGAGTTGAGAAGTCGGAACTCGTAATAATCACAACCATGGACGTTGAT
ACAATCAAGAAAACTGTCTACGTAATCCGGACCAACAACAAGGAGGTTCCCATTCTCACC
GTTCTCCCTGATGAAATCAGCCTTGAGGAGCTCACCGAGAGCATAAAGGAGAGCTTTGAA
GCCGACGTCAAAGTTGATTACGCCATCTCCCCGAGAACCGCCCTGAGGGATGCGCTCATC
GGTATGGTGAAGCACATCGGCGAGCGGAAGAACGTCAACCTTCTCGTGAAGAAGCTCCGC
GAGTTAAAGAACGAGAGCGATTCCCTTCTCATAGTCATGCACGACAACCCCGACCCGGAT
TCCCTTGCGAGCGCCGCCGCACTGAGCGTCATAGCCCAAACGCTCGGCTTCAAGACAAAG
ATAGTCCACGGGGGAGAGATAACCCACCACGAGAACCGGGCTTTCGTAAATCTCCTTGGA
ATCGAAGTTACACGCGTCTCAAGGGGTTCCTACGAGCTGAAGCGCTATCCCTTCATAGCA
CTCGTTGACTGTCAGCCCAACGGAAACCTAACAATCCTTGAAAGCTCCGACTACGGCAGG
ATTAAAATCGTCATAGACCACCACCAGGTTCTCCAGCATCTCTCGGACGTCATCCCCGAG
GACGCGTTCCTTGACATCAGGCCGGACGTTAACTCCGCTTCGTCCATCCTGGTCGAGTAC
CTCAGGGGACTCAACATCTCGGTTTCGCCACCGCTCGCAACTGCCCTCTTCTACGGAATC
TACATAGACACGAAGAAGTTCTCGAAGCTGAGCCCCGTTGACCTGAAGGCGATAGAGTTC
CTGGCCGGTAAAGTTGACTACGAGCTCCTCGACAAGATTGAGCACCCAGACATCAGCACG
GAAACTGCCGAAATCCTTGCGAGGGCCATAATGCACAGGAGGATTTACAAGAACGTCATA
ATAAGCAACGTGGGCTTCATAACGAACCGTGACGCCCTCGCGGAAGCCGCTGACTTCCTT
CTTCGCCTTGAGGGGATAACAACGGTTCTCGTCTTCGGCATAGTGGACGACAAGATTGAG
ATTTCCGCGAGGACGAGGGACGTCAGGGTAAACATCGGTGCGGTGATGAAAGAGGCCTTC
GGCGAGATGGGAAGCGGTGGCGGTCACGCCAGGGCCGGCGGTGCGAGGATAAGCCTCGGA
ATCTTCAAGCTCGCCAAGGACAAGAACTCCCTGCTGAAGCTCGTGGAAGAGGCTGTCACA
GAAAGGTTCTTGGAAGCGTTAAAGGTGAAAGAGGGTTAATCCTCCTTCGCTTTCACGAGA
ACGATGTCGCCGATGGCCGTGACGCGGTCGTAGGGAACTCCGACCTTTTCACCGGGCAGG
ACGAGCGCGAGAACCTTTCCCCTTCCCTGGTCAATATCGATTAGAACCTCATCAACGTAA
CCAACGTAGTAGCCCTTTGTGTTGTAAATCTGCTTGCCGTAAAGCTTTGAGAGCCTCATC
ACCATTTCAATCACCGCCTTAGGTTATCAATGAGCATATTTAAGCGTTGCTACTTGCCTT
TCTTGCCGAAGTTCCTGAACTTCTCGAAGCCCCACCTGCCGAGCGCTCCAAAGAAGGTGA
GCGCCATCGCACTGCCGGTGACGATGAGTATCGCGGTAACTCCGTGCTCCACCGACTGCA
GGGGGCCGTAGTCTTTCAGGAGGAGCAACACCGCAGACGCCCCTCCAAGGTACGTCGCGG
GGCTTAAAAGGGCGTCCGTGAAGTTCGTGGGCTTGATGAAGAGGCTCGTTCCGAGGACGA
TTCCAAGCATTACGTTGGCGAAGGTCGCGTTTATTCCCCTGTTCGCCCACCAGAGGGCGA
GGGCGAGCGTCACAACCGCGCCGAGGACGAAAGAAACGGCCGAAGTCCTGAATTCCCATT
CTTCGTCGGCCCTCAGGCCGAGAACGGCTCCAATGATGAGACCCACGTAAATTCCGTATG
CGAAGAGCTGGTTTTCGTAGGGCCCGTAGGCGAAGACCGCCAGGAGAAAACCGAAGAACG
CACCAACCCCTGCAAACGTTAGAGTTGCCCCTACGTTGACCTTCATTCTACCACCTCAAT
CCTAATCCTGTCGCCGTCGTTGAGGCCGAGCTTTTTCCTCAGGTTTACCGGTGCCACTAT
CTCGGCAATCTTTGGGGGATGAACCGTTCTCGAGGGTACCACAATCGCCCCCTCAACGCC
GTCAATCCTCACGCGGTAAGCCTTGACGTCGCCGAAGGTCCTTCCCTCCTTGGTAAAACC
GGGGATTATAACGGGCCTCGCGTTGCAGAGGGCATCGAAGACCGTCTTCGGAAAGAGAAC
TCGGACGTTCAGCGTTCCGGGATAGGGCTCAAATCCAAGGTACTCCCTAATCAGAGGCGC
GTACTGCCTGACGTAGTAGGCACCCTCCCCGAGGCCTGAAACAACCTCCCCGACAATTAC
GCCGGTCGAAAGGGCCTTTGAAATCTCGTCGCAGAGCCTCTGAAGGAAGCTTGCCCCCTC
CGGTGTTACCTCTATGAGTGTCTTTTTACCCTCCACGTTTCTCTCGATTAATCCCTCTTC
CTCCATCTCCCTGAGGAGCCTCAAAACGGTTTGAGGTGAGACCTCAAGCTCGTCCGCGAG
CTCCCTTACAGTAACCCTTGTCATCTTTCCTACCGCTCCCCTTCTCGCGAGGGAAACGAG
GAGTTTTATGTTCTTCATCTTCTCACCTTCGAGAGCTTATCGGCAATCCTGAGCGGTTTT
GGATAGCCTTCACCAAGTGCCTTCACGACTTCAACCGCCGACCTCAAATCGACCAGATGT
CCGACGCTTACATAAGCTTTTCCTACCCTTTCGTAGAGGTTCTCCGGCACACCGCGGAGC
GGTCTCTTCGCCACGCCAATGACGGGCCTTCTGAGGATTAGTCCGATGTGGGAGGCCAGC
CCGTAGCCCCTCGGGTGCGCCCTCCCGTGGCCCTCAACAAGAAGAACGTCGAAGTCCGCG
TTTTTGACGACCCTCAAAACGGGCATCGTCTCCCTGAGGAAGAAATAAGTGGGGATGTAA
GGAAAAGCTACCCTGACCCTAACCGTTCTCGTCTCGATTGGCTCGCACTCTGGAAAGGTG
CATATTACGAGGGCCGAGACCGCATCATCTTCCCTGTAGGAGACGTCAACCGCCCCGACG
GTCTTCACCCTGCTGAGGTCGAGTGGTCTCTCGACTATCCTTCTTGAGAGCCTCCTCTGG
AGCTCGGCTATCTTTTTGAGTTTTTCGGTAATTAGGTAATCCTTTAATTCAGTCATTCTT
TAGGGCCTTCTCAAGTTTCTCCTCAAGGCTCCTGTTGAGCTTGGCCCTCGTGAGGTCCTC
AAGGGTTCTCTCCAGGGCGTAGCGGGCCTGGTCTTGCTTCTGTCTCACGTTAACAAGCCC
CTTTGGATACTCAAGCGTTATGAGGGCGTTGTAAACCCTCTCCATCTCGCGGTAAACCGT
CTCCGCGGTGTCGAGGTCTCCCTCAAGGAGCCTGTGGAGGAAGTACCTCCTGAGCTCACC
TATGAAGTCCCCAACGCCGAGAACGTAGTCCGCCTCGGGAACACCGAGCTCACCTGGAGT
TGGATAGGGCCTTCCGCGAACGTAGCTGAGGAGGAGGGACGCTTCAACGAACTCCTGGTG
GGCGGTCTGAACGTAGCCGGAGTAGTAGAGGTCCGGGTGGTTTTTCAGCGTCTCCCTCAG
CAAGTTCACCCGCTTTCCGGCTTCGCTCAACCGTTCCTCCGCAAGGTTTAAGTCGTTCCG
GTGGACGGCTTTGACGGCGTCCCCGCTGAGTCTCACTATTTCCCTCGTGACCTTGAGCGC
CTCTTCCCTCAGGGAATCCTTCTCATCAAGAACCTTTCTAACTGACTCGATTATCGCCTC
TATCTCCATGTTCCCACCAGAGGAAGTTGGAGAACGGACTTAAAAATGTGGGCCCGACCC
ATCCCCCACCATCATCGAAGGCGTCGCCAGTCTCCGGCGGTCCGGAGGAGGCGGGCCCTG
TCCGCCCGGCATCGTCCACGGGACTTCATCGAAGGCTCAGCCCACTCCGTCCGGCGGGCC
AACCGGGCGGGACCGTCGTAGAAAATTCTTCGGCCAAAATTTTAAGACTTTCGAAGTTAA
TAACTCTCAGGAATGTTAGTTTTCCTAATTCATGCCGAAAATTATATAAGTAGTTCACCT
GACCCGGCTTTGCTAAAAGGAAAGGTGGTGACGCTCATGGCTGAGAAGGTTAGGAACATC
GTCGTTGAGGAGCTCGTCAGGACTCCGGTCGAGATGCAGGAGGTCGAGCTCGTCGAGAGG
AAGGGCATCGGCCACCCCGACAGCATAGCCGATGGTATAGCCGAGGCCGTCAGCAGGGCC
CTCAGCAGGGAGTACATCAAGAGATACGGCATAATCCTCCACCACAACACCGACCAGGTC
GAGGTCGTTGGAGGTAGGGCCTACCCGCAGTTCGGCGGCGGTGAGGTCATCAAGCCGATT
TACATCCTCCTCTCCGGAAGGGCCGTCGAGATGGTTGACCGTGAGTTCTTCCCGGTTCAC
GAGATAGCGATAAAGGCCGCGAAGGACTACCTCAAGAAGGCCGTCAGGCACCTCGACGTC
GAGAACCACGTCATTATTGACTCCCGCATAGGACAGGGTAGCGTTGACCTCGTTGGAGTC
TTCAACAAGGCCAAGGAGAACCCGATTCCGCTCGCCAACGACACCAGCTTCGGTGTCGGC
TACGCCCCGCTCAGCGAGACCGAGAAGATAGTCCTCGAGACCGAGAAGGTTCTCAACAGC
GACGAGTTCAAGAAGGAGTGGCCGGCCGTCGGCGAGGACATCAAGGTCATGGGCCTTAGG
AAGGGCGACGAGATTGACCTCACCATAGCGGCAGCAATAGTTGACAGCGAGGTCGCGAAC
CCCGACGAGTACATGGCCGTTAAGGAGGCCATCTACCAGAAGGCCAAGGAGATAGTTGAG
GCCCACACTGAGAGGAAGGTCAACATCTACGTCAACACCGCCGACGACCCGAAGAACGGA
ATCTACTACATCACCGTCACCGGAACGAGCGCCGAGGCAGGCGACGACGGTAGCGTTGGT
AGAGGAAACCGCGTCAACGGCCTCATCACCCCGAACAGGCACATGAGCATGGAGGCCGCG
GCCGGTAAGAATCCCGTCAGCCACGTTGGAAAGATTTACAACCTCCTCTCGATGCTCATA
GCCAACGACATCGCCGAGCAGGTCGAGGGCGTCGAGGAGGTCTACGTCAGGATTCTGAGC
CAGATAGGAAAGCCCATTGACGAGCCCCTCGTCGCCAGCGTCCAGATAATCCCGAAGAAG
GGCTACTCAATTGACGTTCTCCAGAAGCCGGCCTACGAGATTGCCGACGAGTGGCTCGCC
AACATAACCAAGATACAGAAGATGATTCTCGACGACAAGCTGAACGTTTTCTGAATTCCT
CTTTTCTTCTACTGTTCTGGAGTCCAAAAGTTTAGAAGTCAGTAGGGAGCGCTCTGCTTC
AGGGCTCTGAGAAGTCTGGCTTCCTCTTCCATTATGGCGAGCTTCTCGCTCTTAACTTTC
GCGAGCTTAACGGCAACGTTCTTCTTCTGTTTGGCCATCCTGACGAGCCTTGCCTCCTCA
AGGACGAGGAGCTCCTTCCTCTTCTTAACGACCTCAAGCCTCCTCTGGAGGATTGACTTA
ACCCTCTCCATGGTATCACCTACTCCATTAGGGGGCCCTAAACCTTATAAGGTTTTCGGT
GAACGCCAAAGTTCATTTCGTCAATCAGCGAAGTAAAGCTTAAGCGCATTCAGTCTTCCC
GGTTACGGGGGTGAAGGGGATGAGGCTCGTCGCGATAACAGACCTTCACGGCAATGTGAA
GATGAGCCGAAAGCTCGCCGAGCTAATTGCAGAGGAGAAGCCGGATATCCTCCTAGTAGC
GGGCGACATAACTCACTTTTCGGGAGCCGAAACTGCCAGGAAGGTTCTCCAGCCCCTCCT
TGAGACGGGCGTTCCGATACTCTCGGTTCACGGCAACTGCGACGGCAGGGACGTTCCGGA
GTTGCTCGACGAACTCGGAATCTGGGTTCACGACAGGAGGAGAGAGCTCAACGGAGTTGG
CTTCGTCGGAGTTGGGGGTTCAAACATAACGCCCTTCAACACAATCTGGGAGCTCACTGA
GGATGAAATTCGAGAAATCCTGCTGAGGAACTACCGCCCCGGCGATATAATTCTCTCCCA
CGTTCCGCCGAGGGACACGAAGGCTGACCTCGTCCATTCCGGCCTTCACGTCGGAAGCAG
GGCCCTCAGAGAGTTCATCGAGGAGAACCAGCCGCCGCTTGTCATCACGGGCCACATCCA
CGAGGCGAGGAGCGTTGACCATGTTGGGAAAACGGTAATCGTGAACCCAGGCCCGCTCTT
CAGAGGGTACTATGCAGAAATAATCTTGGCCGATAATGTCATTAACGTTGAACTGAAGTC
CCTCTGAAGTGTTCGTCATTCTTCCCATTTACTTTGGGTCCTGTTTAGTGGTAATTTGGA
AACTACCACTTGATAATCATAAAGTCTGTCGCCCGTTCAACACCTACATAAAGAAAGGTT
ATAACAAATTACCTCAACCCCCACGCGGTGGTAGTTGTGGAAGCGATGAGGGTGAAGCTG
CCCGAGGAGACGGTTAAGCGCCTCAGGGCTGATTTGAGAGAGCTAAGAAGGGACATTCAG
CGCCTGATGGTGGTTGATAACTATCCTCTCCTTCAAAGGCTTGAAAAAGGCCCCAGTCCC
GCCGATTGGGCAACATTCAGTGCCTACCTGCGGATGATTCACCTCAGTGATGATGTAATT
CCCCGTGAGGTCAGGGAGCGGATTTCGAGGCACAGAAAGAAGTTTTTAGATGAAATAAAC
AAACGTCTTGCTAAGACCGGTGGGGGCTACTGGGTGACGATTGAGAACGGTGATACCTTG
CTCAACTATTACGATGAGGGGGGCGGTCTCCAGAAGGTCAAGCTTGGCTACGTTGACGTC
ATGAACATACTCGGTGCGAGAAACGTTGACAGAGTCGTTGAGATAATAATAAAGAGAAGC
AGGGGGATTTTTGGAGATTAAACGAGCTTTTTCTCCCTCAAAACCTTCTCCATCCTGTCC
ATCGCTTCCTCAAGCTGCTCGTAAGCTGTTGCGTAGCTTATCCTTATGTACCCCTCACCG
GCCTTTCCGAAGGCCGAGCCCGGAACGACCGCGACCCTGGCTTCCTTCAGCATCAGCTCG
CTGAACTCCTTGTCAGTTAAGCCCGTGTCCCTAATCCTCGGGAATATGTAGAACGCTCCC
TTGGGCTTAACCGTCGGAAGGCCCATCTCGTTGAGGCGCTTCCAGACGAGGTTCCTCCTC
CTGTCGTACTCCTTCCTCATCTCTTCGACCGCCTTCCAGCTCCTCTCGTCCTCGAGGGCC
TTCGCGGCGGCGTACTGGACGAAGGTAACCGGACAGGTGGCGTTGTACATCTGGAAGCGG
GTCATCTTCTCGATTATCCAAGCCGGGGCCGCGACGAAGCCGAGGCGCCAGCCGGTCATG
GCGAAGGTCTTGGAGAATCCGTTTATGGTTATCGTGCGCTCGAACATGCCGTCGAGAGAT
GCTATGCTGTGGTTCTTGACGCCGTCGTAGACGAAGTGCTCGTAAACTTCATCGCTGAAG
ACGATGAGGTCGTGCTCAACCGCGAAGTCTGCAATCTCCTCAACGTCCTTCTTGGTCAGA
ACCGCGCCGGTCGGGTTGTTGGGGGTGTTTATGATGAGCGCCCTGGTTTTGTCGCTCACG
TGCTTCTCAAGGTCGTCAACGGAAAGGCGGAACTCGTTCTCCTCGTAGGTCGGGACCTCA
ACCGGTTTTCCTCCGGCGAGAATAACGGCCGGAGCGTAGCTGACGAACATGGGACTCGGG
ATGAGGACTTCTTCCCCGTCCTTGAGGAACGTTGCAAGGCCCATAATAAAAGCCTGGTTC
GCCCCAACGAGCACCATTATCTCGCTCTTCGGGTCGGCCTCGATGCCGTTCTGCTCCTTG
AGCTTCCTCGCTATAGCCTCGCGGAGCATCGGCAGGCCTGCGTTCGGGCCGTAGTGCGTC
ATGCCCTTGTCAAGGGCCTCCTTGGCGTACTCCTTTATATGCTCCGGCGTGTCAAAGTCC
GGTTCGCCGATTCCAAGTGATATGAGACCCTCAACGCCCTGGGCAAGGTCGAAGAGCTTT
CTAATCTCAGAAGGGTTGACGAGTTCGAGTCTGTCGCTCAGCGCCATGAACCTCACCGCT
CTTCCTTCTCGCCAATGTTTATAACCTTACCTGGACGAAAAGATGAACATCGAAGTGCTG
ATATGGACGTTGAGGTATATCTAGGGGGTTGGAGTTTTCTCCTCGCTGGGAAACTTCCAG
TTCTTGGTAATCTTCGCGACGTTTCTAACGATTGCTCTCTCCTCGCGGTTTCTCTCGACG
AGCTTCTCGAGGAATGAAATTAGGTCGTCGTAGGTTCCCCTCTCGACCGGGAACGGAACG
CGGTCCTTTCCGCCAACGGCGTAGGTGAACTTGAAGGGGTCCGGCGGGTGCGTCACCCTG
TCCTTCCAGCTCGGGGGCGTCTCGTAGACCAGCTCGACCACGAGCGAAAGTGCCCTCAGC
GTGCTCGGCCCGAGCCCCTTGAGGAGAAGAAGTTCCTCGTAGTTCCCGACGCCCAGCTCC
CTCGCGAATTCAAGGGCTCTCGCGTTGAGCTCCAGCTTCCCAAGGCTCTCGTAGCGCTTT
AAAATGACCCTCTCATCGACGTCCCTCGGGCGGTAGTACACCAGCGGGCGGTAGCCCTTT
GCGATGGCCTTTATCGTCTCAACCTCGCGCGCCACCTTCTCCGGCCCCTCGCTCACGAGG
TCGAGGAGCGTCTTCTGAAACTCCCTGGAGTCATTTGAAACCGTGTTGAGGGCCAACTCG
GCGCGGATTCCCGCTATCGCCTTGTGGGGGTCGAGGGTGAATGTTTCGGCGTCAAACCAG
TGGTAGCGCCTCGCGAGTTTGGCTTTCTCGTTCATTCCCTGCTGTACCACCGCCCAGTTG
CCCTCTTCATCGAGAAAGAAGGCGTGGTGGTAGAGCTGATAACCTGCCTGAAAGGCAACG
GTGTCAACCTTCGCGACGAGCCGGGACGTTCGGATGTAGGGTTCCGGGTCGAGTTCGTAG
CGCTCCGCTATGGTTTTCAGCTCCTCCGGCGTTCTTCTGCTTGCTTTCCCTTTGCCACCT
[truncated: 1,609,377 more chars]
