# Supplementary material for: Flipping chromosomes in deep-sea archaea
Source: PLoS Genet. 2017 Jun 19;13(6):e1006847. doi: 10.1371/journal.pgen.1006847 (PMC5495485; doi:10.1371/journal.pgen.1006847)
Supplement: S2 Dataset — Predominant T. nautili chromosome sequence obtained after sub-culturing for 66 generations. (FASTA) [file pgen.1006847.s017.fasta]

>Thermococcus_nautili_66G
CCCCTATCTAATTCTCATCGACATCAATACTGTTTATACGGATTAATTTATATCCTTAGC
CTAACATCCAATCAAGTACCATTCCACTATATAACATTGTGGGTAAATACATGATAAAGA
CCCTTGCTAAAGCTTAAGTACTGTTTTTTTAAACATTTTCCGAGTTAAGATAACTAGGAT
TACAAAAACCCCAACCGCGGCTGTAACCGCCACCTGCGCCGGAGCGGAGCCCGCGTAATC
CAGGGTTTCCCTAAGCAGGGCGAACGCTACAATTGTAATCCCCAAGACCGCGCCGGCAAT
CCGTCCAAACCTCACTCTGGAGACAAGAACAACGGCCCCGCCAACAATCAGCGACTCCGG
AAAGAGGGCCCCGAGGAGTATGAAGGGAACCGCAATTAACTCCCTTCTCCCCGGTAGAAG
CCTTCCCGTTAGAACGTCGTCGAGGAGGACAATGAGGGCCAGGGAAAAGGAAAGGACTGC
AATCAATGAAGAGTAAGAGTACACCGTCGAAACCTGAACGGAGTTGCCCAGGTAGATGGC
GTAGAGAAAGAACGCCACCAGCCCGGCGTCTCTTCTCTTCAGCGAGAGCAGCCAGGGCAC
TATCGAGAGCGCCCCCGCGTAAGTCCCGGCCCAGTAACCGGCGATTATCGAGAGTAAAAC
ACCAATCACTCACATCACCCTCGCTATCTCTCTCAGGTAGTCGCTCGGCCCGAGGTCAAT
CGTGGGAACGAGGGCGTTGAAGCGTTTTATAAGCCTCTCCCGCTCCTCATAAGCTTTGTA
AAGCCTCTCAAGGGTTTTCTCGTCAAGCGTTCCCGAGTAAAACAGAATCGGATTTGGAGA
GAGGATTAGAACCCTGTGCCTCTTCCTGGCCTCGGAAACGGCCCTGTAAACGTTCCTCGG
GTTGCTGAGGTCGGTTATGAGGATTATAAACGCCGGACCTTTAAGGAGTGAGAGCGCCTC
AAAGATTCCGGGTGAGCCCTTTCTGCCCTTCATCATTGGAAGCACCTTTTTGAGGAACTC
CCTGGCCCTGGAACCCACGCTGGCTGAGAACTCGAACCTGAGGCTCATGGCCTTCTCCTC
GTGCTTTATGCCCAGGCTCCTCCTGATGGCTTCGAGCTGAGCCTGCCCCTTCCTCGCGGG
CAGCAGTTTGGCGCTCACCTCGTCGTAAACGACGAGTCCAACGTTGTAGTTGTCGAGCAG
TGCCGAAGCAAGCTGGAGAACAAGGGTTGAGCCGTAGTCAATCTTCGCCCGCCTTATTCC
CTTCCTCATCTCCCTGGTGTTATCGAGGAATATGTAAACGTCAACGTTGTCCTCCCTGAG
GAACTCCCTGACTATGAGCTCACCGAGGCGGAGGCTGGCCTTCCAGTCTATCCTCCTGAA
ATCGTCGCCGTGCTGGTACTCCCTCAAATCCTTGAAGTCGAGGCTCTCGAGACCGAAGAA
GCGCCCTGTCCTGTAAAGCTCGGCTAGGCGGAGGTTTCTCTCAACCCTCGCCTCCTCCCT
CAGCTCCTCCAGCGAAGGGTACGCCTGAAACCTGGCCCCCCCAAGGGTCAGCTCGTCGAA
GTAGAGCCCGCGCCATTCCTCGACCCTGAGCGCGATTCTCTCTATCGAAACCTCGCCCTT
CTCAAGCACCTTCATACGACCGGCCAGGGTTTTCTCCTCGCCCTCAACGAAAAAGGACTC
CGGGAACTCAACGCTCAAGCCCCTCGCAGAAACCTCAGGACGAAGCCGGACGATGCTACC
CGAGTTCTTAACCCTGAGCTCCAGGAGATACTCCTTACCGGCCTCAAGGGGCCCTTCCGG
AAAAGCCGCGGATGCGCTGACGGCGAACTCCGTAGACGAGCGGAGGAGGAGCAGATAGAT
TAGCATCGCCAGGCCGAGAAACCCGGGGAGGACGTTGCCCGAAAGGTAGCCCTCAAGCAT
GAGGAGGAACGCAGTCATCACAATGAAGTCTTCCCTCTTCATGCGCTACACCGGCACCGG
CGTTCTCTTGAGGATGTCCATGAGGACGTCTCTGGGCTTAAGACCTTCGAGCTCGTAGTC
CACCCTAAGCACGAGCCTGTGTGCGAGAACCGGGAGTGTCATCTTCTTCACGTCGTCAGG
GATGACGTATTCCCTGCCGTCGAGGAAGGCACTCGCCTTGGCGGCGTAGAGGAGGTGCTC
CCCTGCCCTTGGGGAGGCGCCGAAGAGCAGTCTCTCGTCACTCCTGGTGGCGGAGATGAG
GGCGTAGATGTACTCTATGACCTCATCGCTGACTGTAACTTTCCTTACCCCCTCCATGAG
CCTGAAAAGTTCGCTTCCCCCGACGACCGGACGAACATCGCCGAAGTCGTTGGTGCTCTT
TCTCCTCAAGAGCGCAAGCTCCTCCTCCCTGCTCGGGTAGCCCATTTCGACCTTGAGCAT
GAACCTGTCAATCTGGGCCTCAGGAAGGGGGTAAACACCCTCCTGCTCAAGGGGATTCAT
GGTCGCTATCACAAGGAAGGGCCTGGGAAGCTGGTGCGTTTCTCCCTCTATGGTGACCTG
CCTCTCCTGCATCGCCTCAAGCAACGCTGACTGGGTTTTCGGCTGGGCGCGGTTTATCTC
GTCGGCAAGAACGACGTTTGCAAATATAGGCCCTTTTTTAACAACCCAGTCTTTGACCTT
CTGGTCGTAGTAGCGGACGCCGATTATATCAGCGGGGAGGAGGTCCGGGGTGAACTGTAT
CCTCGAGAAAGTGAGACCAGTCGCGGAAGCAAAGGCCTTGGCAACGGTCGTCTTTGCGAC
GCCCGGGATTCCCTCAAGGAGAACGTGTCCCTCGGTTAGCAGTGCAACTGCGAGGAGCTC
TATAACGTCCTCTTTGCCAACCACAGCCTTTGAGAGCTCCCGTTTGAGGTTAGTTATGAA
GGTTTTACCGTCCATGAGCACCACCCAGTTTTGAGCCGGTCTCGATTTCCTCAATCAGTC
TTTTTAACTTATCCCCGTCGTAGCCCCTGGCCTCAAGCCTCCGGAGGATGTCCTCAAGGC
TCTCCTCCGACCCGAAGAGCTTCTCAAGGATTGAGAAAACCAGACCCAGAGACCACGCAA
GGAAGCGAAGCGCGAGGCCGGATTCAACAAAGAACACGACGAGCGCAACGAAAAGAACGT
AGTAGAACACCAGCTTCCTGTTGACGGCCCTCTGTATGACGACGGTTCCGGAGGAGTACG
GGTTCAGGTCGCGGTGGTGTGCCTCGTCTATGTAGAACGTCTTGGGGAGCCCCGCAATGA
GGTTTCTGAGAAACGGCTCGTTCTCGTCAAAGAGGGCGTTCGTGAAAATCCCAGGGTCCG
AAATTATGATTATCCGCCCTTTCCCGTAGGGCACCTCATCGGCGAGGGGGAACCGTCCGT
AGGAACCCCTGAACATCGTCGCGTTGCTGGTGAAGAGGATGGGATTCTGAGCCCCGAGGA
TAACAGAAGGCTCGCGAAGGGCCACGAAGGGGACGCCCCTCGCAAGGGAACCCAAAACCT
CCCGTGTAGCGGGGAGGCCGTTGAGGAACGTTATCGTGAGCGCTTTCTCACTGGAGACCC
TCTGCTTTAAACCCAGCTCCCGAAGTATGGAGTTTCCCACGTCAGAGTCCGTGGCGAGTA
GCAACGTGCCCCCCTTTTCAATGAACGAACGAAGCACCTCGAGTTCACCCGCCCCAAGCG
AGACATCGGGCTCTATCATAACGAGCGTCGCGTTTCCCTCAGAGAACGAGGAGTAGGGGA
AGAGCACGGGAACTACCTTGCCGGAGTGGTACAGGAGCGCTCCAAACCTTGAAGTTCCAT
CTGGCCCAGTGTTCAGAACGCTGTAGGGGGCATCACTCTTAAACCTGGGAACGCTCAGGG
GCATAACTATGAGGGCAATCCCTACTATGAGGAGCAGAGCGTACGCCACCCTTCTCACAG
CTCATCACCGATTATCGCCGATAGCAGAACCCTCGAAGCAGTTCTAACCGCACCGCGAAC
CGTTGAGGCCTTCGCCTTAATCCCTCTGTAAACCTCAAGCTCGTGAAGGGTCGTGAGGGT
GAGCAAATCCTTTCCAAACGGGAACCGTCTAAACTCACCGAGGAGCTCTCTGGGCGTCGT
AGACCTGGGCAATCCCCGGAGCCTCAGCAGGGCGCTGTAAACGAGGACGTAAACCTCACG
CACGGAGGAGAAAGCCCTTTCCTTCAAGCCCCACTCCAACGAGCCCGAGTCCGGTTTTTC
CACCCGCTCAGGGGAGCCTGAACTCTCCCTGCCAAACATACGGTACGCAAGGAACGCTAT
GACGAGCAGGGACACGAAAAGGGCAACCCTTGCCATCGGAATCAGCGGGGGAGTTATCAC
TAAGGTGTTTGACCTGGCGGGCAGGTATCTCTGGTTTCCCCTGAAAACTACGTAGACTTC
ATGGGGTCTGCTTCCTGTTGGTATTGTGAGCGTGAACTCCCCCTTCGAAACGAAGAGGCG
GGAGTAAAAGGAACCATCCACGTAAACGTCGAGGGCAATCAAACCCCCGGGAGACGGAAG
CAGGCGCCCCTCAACGGTTGCTTCTCCGGAGAAGGGGGAAACTTTGGAGACGGAGAGCTT
TATTATGAGGGGAACCCTCTGGGGAACGAACTCTGTAAAGGCACTCGCGGGGGAGTGAAC
TTCATCTCCGAAGTAGAGAACGTCCACCCATACCGGGCCGGTTGTTTTAAGTGGAACAAA
AAACTGCCCATCCCTATCCGTGAAGACACCCCTAGCGGTGCTTCCCCAGCGAACCACCAG
GGGAGCGTTTTTGAGTGGGTTGCCCAGGGCATCGCTAACGTAGCCGCACACACCGGAGAG
GTTTGCGCAGGTGCCGAAGGTAATGAAGACCGGAACGCGGAGAACCTCAACCTCAACCGT
GTTCGAGCGGTGCTCCCCGGTTGCGTTTGTACCAACCGCGTAGACCTCGTAAACCCCAGT
GGAGGGGAAAGAGTACACGTAAGAGAACTTCCCCTCAGCAACCGGAAGGAGAACCGAGTA
GTTGCCAATATGGAGAACAACCCGGCTCATATTGGGGGCGTACCCAAAGATTGTAACGTT
TTCCCCAACGAAAGGTCTTGCCTTGGAAACGAATATAGAGAACCTCAACCCGGCAGCTTC
GTTGACGGCGTTCTCCTTTGAACGGAATTCGCGCGAGATTTCGACAACAAGCTCATCAAG
GGCAGTCGTGTTAAGGGAAGCTTCACTACCGTTAACGCCGAAGGAAAACTCAGAGATAAT
TTGAAGGGAGTTTCTAACGAGGGAGATGCCATCCACAACAGATGCTATGTGCTGCCTCGC
TACCTCGTAGTTCCCGCTCGAAAGTGAGGAGTTGAGGGAAGTGCTCCCGTTAACTATCAG
CAGAACACCCTTCTCAAGCTCAACGAAGGAGCGGGCGAGGGTAAGGACATCGTTTGAAGC
GTTGTAGGAGAGAAGCGTAAAATACGTGGAATTCGCAACGGAGAGCAGCTCCAAGGCATC
TCCCACTGAGGCGTTGCCCTCCAGCACCCCAGAGAGAAGGGAAGCTGTCCTGTTGAGGAG
ATTGCCATAGTACACGTAGTAAGGAGTACTCAGAGGTGAGCCCGCCGAGGAGGGGGGAAT
CATCGTTAGGGAAAGCAACAGCAACAGGATTGCGGAAACCTTCTTCATAATACCCCGCGA
ACGGAAACGAGAAAACCTTTTATAAGGTTAGTGGCTCCCCCGTTCGTGGGGCGTAATGAA
GGTAAGGGAAGCCTCGGGATTAACCCTTATGATAACCGGGCTCGCACTCGCAATCTACGG
GTTCATGAACGTTAAAACCACCCTCACCAACCTTGGTATAGCCGGCGTTTTCTTGGGCCT
CGTTGTGCTTACATTTAAATCCAGCGACTACGTAAAAAAGGAAAGCGTTCAGGCGATTAT
GGAGCCGTATCGGAGAGTTTTCTCAACCTTTGCGGACAACCTGTACCTCGAAGGAAACGC
CGTCTTCATACCGCCCTACGAGAACCTTCCGAGGGGCGGACTCTTCGTGCCCCTCCACGA
TAAGTTTGAGCTTGACCTAGCGAGGCTTGATGAGGGAACTGTCTTCCTCACAGACGTTCC
CAACGACCGGGCGATGGGGCTTTTCCTCGGACCCTTCGGGAGTTCTTTGGTAGAAAAATT
TGAGGAGCACTTTGAGGGACCGCTCAATGGAGCCGGCAGCGGAGCCGTTGAGAGCGTCGC
GGGCTCCGTTCTCCGATACCTTGAGCTAGCCGACAGGGTGTACATAGAGGAGAAAGAAGA
TGGATTTCGGGTGGTAATTCGACCAACAATCGGATGCAGACCAAGGAACTGCGAGAAGGC
TCCCTGTCCAATATGCGCCTCAGTTCTACTCGCACTTGCAAAGGGAACGAATCAGGTGCT
CGCCGTTGAATCCGTTGAAGAAAAGGACTACGGAATTGAAGTGACCGTCAGAAAGCTAGG
AGGAGTCGAGAAATGGATGTAGAGGACTACATGCTCCTCTTCCTGTCAGTCTGGATTTTG
ATTTCTGCTCTGGCTACATCGAGCGTAAGCGTTTTCCTGACCCTAACCCTCATAGGCCTT
CTAATAACCGTTGAGGTGGGAAGCCTCTTCCTGAGCAGGGAGCAGAAGGAGAGTTTAAAA
CCCCTCCTCGAGCTCCTGATAGTGGTGTTCGCAATCATCGTTATGGGACGTGTATACTCA
ATCCTCTCGGGGGGAAGGTAGTTGCGAGAGCCTCGGGGCGTATGGAAGTACTGGGACCTT
GTGACGCTGATATGCCTCTCAGTCCTTCTGGACATCCTTATACTAGCCTTCCCAGACAGC
CTCGCGAGAAAGGCCCTTGGTTTAGCGTTTGTGCTCTTTTTCCCAGGCTACGCATTTATT
ACCGCCCTATTTCCAGAGAGAAAAGAGCTCGATAACCTTGAGAGGCTCGCCCTGAGCTTC
GGACTCAGCATAGCGATAGTTCCGCTCATCGGTTTGGCCCTGAACTACACCCCCTGGGGG
ATAAGGCTGAAGCCAATTCTAATCAGCCTAACTGCATTTAACATTATCTCCGCCCTCGCG
GCAATTTACAGGAGGAAAAACGCAATTGAACCCTGGATTCCCTGGGTAACCCTGGAAGAC
ATAAAACGGGAACTGGAGTGGGAGACCGCGAGCAGGCTCGATAAAGCCCTCACCGTGATT
CTGATAATCGCAATTGTGACCTCCGTAGGAGTCTTGACCTATGTTGTGACCCATCCCAAG
CCCGGAGAAGCTTTCACGGAGTTCTACATCCTCGGTCCAAACGGAAAAGCGAGCGACTAC
CCAACAGACCTCAAAGTCGGACAGAATGCAACGGTAATCATTGGCATCGTCAACCACGAG
CACAGAAACGTGACATACTACGTTCAAATTTGGCTCGTGAACCTGACCTGGGACAACCAA
ACAAACACGACGATAATCCATGAGATGTATCCAATGCCCGGATGGTTTAACGTAACCCTC
CCACCAGTTCCAGTCAACATCGAGGGCAACTGGACACCCCAATTCGAGACCAACTACACG
TTCAGCATAGACAGACCCGGCAGGTGGCAGCTGTGGTTCCTCCTGTTCAAAGACAGCCAG
CCAAGACTTCCCCCCGCACCGCAGGATGGAAACTACGCTGAGACCCCCGCAAGAGAGCTC
ATTTTGGGGGCCGTCAACGGAACAATTCAGAGCCTCAAGCTGAATATCTATGTCCATGAG
TGACTAGTTACTTCCGAACATCGAAAAACATATAAGGGGTACTTCCAACATTATACGGTG
TTACTAATGAAAGCAGTTAAGGTAGAACTTCGGATAATCGTTGTTGTAGTGGCGCTGATA
GTAGCTGTCTCCGGAGCAGCCAAATCCCACTTCACCGACGCGGCAATCTCTAAGGGCAAC
ACCGTGACAACTGCCGAGTTCGACATCGCCATAAGTAAGGACGGAAAGCGCTTCTACAAC
GAGCTCAAGCTCTTCGACCTGAGCAACCTGCTCCCCGGGGAGAACAGAAACGTGACATTC
CTCGTCAAGAACAGGGGCACGGTCACGATGAACCGGCTGACACTGACGCTAAACGTCCGA
AACTACGAGGTGAAGATGTCCCCGGCGGAGAAAGCCGTTGATTCAACCCCCGAAAAAGGA
GAACTCGGAAAGTGGCTGGTTCTGAAAACAATCAGCGTGAACGGAAGAACAATCCCCGTG
AACAGAACCCTCGACGAGCTCAGCGGGAAGACGATATCCCTGCCGGTAAAGCTCAAGCCG
GGGGAGAAGGCTGAAGTAAGGATGACCCTTGAACTCCCGGCCAAGGCGGGCAACGAGTGT
CAGACCGATGGAATAGACGTGACGCTGAGGCTCGACGCGAGCCAGTGAGCTTTTATACTT
CCCCCACCTTCTCCCTCCGGTGGGAGCATGATTGGAATCATATTCGACATGGACGGCGTC
ATCTACCGCGGAAACCGGCCGATTGATGGTTCGCGGGGGGTAATCAAATACCTGAGGGAA
AAGGGTATTCCATTCGTCTTCCTCACCAACAACTCGACCAGAACGCCAGAGACCTACAGG
CAAAAGCTCCTCTCGATGGGCATAGACGTTCCGGCGGAGAGAATAGTTACCTCGGGCCTC
GCCACGAGGCTCTACATGGCCAAGCATATGGAACCAGGGAAAATCTTCGTCATCGGGGGA
GATGGCCTCCACGAGGAGATGAAAAGGCTCGGCTGGGGCGTTGTAAGCCTCGATGAGTGC
AGGGAAGGAAAATGGAAGGAAATCGAGCACGTTGTGGTTGGTCTCGACCCCAAGCTAACC
TACGAGAAGCTCAAGTACGGGACGCTGGCGATAAGGAACGGGGCGAGCTTTATCGGAACG
AACCCCGACACCACTTACCCCGCGGAGGAGGGACTCTACCCTGGGGCAGGGGCAATAATA
GCGTCGCTGAAGGCCTCAACTGACCGAGAGCCCCTAATCATAGGAAAGCCCAACGAACCG
GCCTACGAGATAGTGAGGGAGAAGCTTGGACCAGTTGATGAAATCTGGATGGTGGGCGAC
AGGCTCGACACGGACATTGCCTTTGCTAAGCGCTTCGGCATGAAGGCGATAATGGTTCTC
ACAGGCGTGAGCACCTTAGAGGACGTTGAGCGGAGTGGAGTTAAGCCCGACCTCGTTCTG
CCGAGCATAAGGGAGCTCTTGGACTACCTGAGGGTTGTGGAATGAAGGCGAGGGAGCTGA
TAGAGAGGCTAATCTGGCAGGAGAACGAACTCTACAACCTCTACAAGCTAGGGGAAACGT
ACGCGCTCTTCGAGAGACCCGAGCTGAGAGACACCTTCGCGCTCATGGCGGAGGAGGAAC
TCAGGCACCGCGAGACCCTGACGGGACTCCTGAACGAGGGGACCCTCGAGAGCCTAATCC
TCGACTACATGGACGAACTGTCAATAGAACCGGTGTTGAGCGATGAAAGAGCCAAACCGG
AGAGCCTTGAGGAGCTCGTTGTTGAGGCCGTCCTGAGGGAAAAGCACGCCTACGAAATGT
ACTCAAAGCTCGCGAAGCTCTTAGATGAGCCCTTCAGCGACCTGTTCATGCACCTCGCGA
GGGAGGAGCTGACCCACGCGTACCGGTTGAAGCTGATATACGAGGCCATCTAAACCATCC
ATCGCCTTTTTCTATCCGTTCCCTACCATCCAAGGTGATAAGTCAGAATTCGTCAGGATG
GCAAGTCAAGGCGGGGCAAGGTATATTAGGGAACCCGGCGAGAGTGGCGGTGCTGATAAT
TTTACCAATGGTCAGATTTATACACAGCTGTGTGTCAGGGGTGTTTATATGGCCGTTGAA
AAAGTGATGAAAAGAGACGGTAGAATCGTACCTTTTGATAGGGAGCGTATAAGGTGGGCC
ATCCAGAGGGCAATGCTCGAAGTTGGAATCCACGACGAAAAGCTGCTCAATAGGGTTGTC
AGAAGGGTCGTCAGGCGCGTCAACGAGCTCTACGACGGCCAGATTCCCAACATCGAGAAC
ATACAGGACATCGTTGAGCTCGAGCTCATGAGAGCGGGCCTCTTCGACGTCGCCAAGGCC
TACATCCTCTACCGCAAGAAGAAGGCCGAAATCAGGGAGGAGAAGAAGAAAATCCTCAAC
AAGGACAAGCTTGATGAAATCGACAAGCGCTTCTCCCTCAACGCCCTCCGCGTTTTGGCG
AGCAGATACCTCATAAGGAACGAGAAGGGGGAGATTGTTGAGAGCCCCAGGGAGCTCTTT
GAGAGGGTCGCCACCCTCGCGGTCATCCCCGATTTGCTCTACGACGAGCGCGTTTACGAC
AAAGACGGAAAGCACGAGCAGGATTTAAGCCGGGTCAAGTACTACCTTGAGCACTTCGAG
GAGTTCGATGGGAAGTACTCAATCGGACGCTTCAAGCTCAACAAGTACCACTTCGAGAGG
CTCGTGAACCTCTACCGCGAGCTGGCGGAGAAGGGCAAGATGAAGGTCTCGATAGACGAG
TTCCTGGGCATGCTCGAGAACGGGGCCTTCGACGACTACGAGGCAGAAATAGAGGAGTAC
TTCAGGCTCATGGCCGGCCAGGTCTTCATGCCCAACACGCCGGCACTCATAAACTCTGGC
AGACCCCTCGGAATGCTCTCGGCGTGCTTCGTTGTCCCAATAGAGGACGACATGGAGAGC
ATAATGAAGGCCGCGCACGACGTGGCCATGATACAGAAGATGGGTGGGGGTACAGGGCTC
AACTTCTCAAAGCTCCGTCCTGAAGGCGATTTCGTCGGTTCTACGGCCGGAGCCGCGAGC
GGTCCGGTTTCCTTCATGCACCTCATCGATGCCGTCAGCGACGTCATCAAGCAGGGAGGC
GTAAGAAGGGGCGCCAACATGGGAATCCTGGAGGTCTGGCACCCGGACATAGAGAAGTTC
ATCCACGCGAAGGAGAGAAACACTGGAACCAACGTGCTCAGCAACTTCAACATCAGCGTC
GGCATCTGGGAGGACTTCTGGGAGGCCCTGAAGGAGGGCAAGCGCTACCCGCTCGTCAAC
CCGAGGACCGGCGAGAAGGTCAAGGAGATAGACCCCAAGAGCCTGTTTGAGGAGTTAGCC
TTCATGGCCTGGAGCAAGGCCGACCCCGGCGTTATATTCTTCGACGTCATCAACAGGAGA
AACGTTTTGGCGGAAGCGAAGGGAGGGCCGATAAGGGCTACTAACCCGTGTGTGGTCGGG
GAGACGAGGATTTTAACTGAAAAGGGAGAAATGAAAATCGAGGAACTTTTTGAGCTGGCC
AAGTCAAAGGGGACAGAAACCATTAACGTTATTGATGATGGGGTACTCGGAGAGGGCGGC
GAACAGAGGGCATACCTGAGTCCAGTAAAAGTCATTGCATCAAACGGTGAAAAAGTTGAA
GCGTACGTGTGGAAGGTCGGATTTAAGCCCGCAATAAAGATTGTTCTCGAAGATGGAACC
GAACTCATAGGTGACGAAGAGCATGAGGTTAAGGTTAAGGGCCAATACGTGCGTCTGAAA
GACCTCAAGCCAGGCTTATGCGTCGATGTCTATCCAGAGGGATGCAGGAAGGTCATGCGT
GTAGAGCCGGTTGGCAAGAGACTCGTTTACACGTTGACAATGAAAAAGGTTCATGAGTAC
GTAGCAAACGGGATAGTGAGCAAGAACTGCGGTGAAGAGCCCCTCTACGAATACGAATCG
TGCAACCTCGCGAGCATAAACCTCGCCAAATTTGTAAAGTATGACGACGAAGGAAAGCCC
TACTTTGACTGGGACGAGTACGCCTATGTCATTCAAAAGGTCGCCAAGTACCTCGACAAC
GCCATCGACGTCAACCGCTTCCCGCTTCCTGAAATCGACCACAACACGAAGCTGACCAGG
AGAATAGGCGTCGGAATGATGGGCCTAGCTGATGCCCTCTTCAAGCTCGGCATCCCCTAC
AACAGCGAAGAAGGATTCGCATTCATGAGGAAAGCCACCGAGTACCTCACCTTCTACGCC
TACAAGTACAGCGTTGAGGCCGCCAAAAAGCGCGGAACGTTCCCGCTCTACGAGAAGAGC
AGATACAAGGACGGTGAGCTACCGGTCGAGGGCTTCTACCACCGCGAGATATGGACGCTC
CCGTGGGACGAGCTTGTTGAGGAAATCAAGCGCCATGGAGTTAGAAACGGCATGGTGACC
ACCTGCCCACCCACTGGCTCGGTTTCGATGATAGCCGACACCTCCAGTGGAATCGAGCCA
ATCTTTGCCCTCGTCTACAAGAAGAGCGTCACCGTCGGCGAGTTCTACTACGTCGACCCT
GTCTTCGAGTCCGAGCTCAAGAAGCGCGGTCTCTGGAGCGAGCAACTGCTGAAGAAGATA
AGCGACAACTACGGTTCAGTGCAGGGCCTTGAGGAAATTCCCGAGGACATGCAGCGCGTT
TTTGTCACCTCGATGGACGTCCACTGGCTCGACCACATCTTGGCTCAGGCCAACATACAG
CTCTGGCTCACCGACAGCGCGAGCAAGACGATAAACATGCCGAACGACGCAACGGTGGAA
GACGTCAAAGCCGCTTACCTGCTGGCCTACAAGCTCGGCTGTAAAGGAATAACCGTCTAC
CGCGACGGCTCGCTCTCGGTGCAGGTCTACAGCGTCGAGGGCGAGAAGAGGAAGCGCGTT
CCAGCCAAGCCGAGCAAGTACGCGGTCGAGAAGCTGAAGGCTGTTGTCGAGGCCGAGCCC
TGGCTGGCCAAGTTCATCAACGTCGAGGCCATACTCAACGGCACCAACGGGAAGGAGAAG
AAGGAAGCGCCGGCGCTCAGCTTTTCCCTGAGCACGGCAAAGACCATCACGCCAAAGACG
CCAGAGCACCCGCACCACGCGGAGAAACCGGAGATTCCTGAGGAGAAGATTAAGGAGCTC
CTTGGAGTGGCTTACTGCCCGGTCTGCTACGAGAAAGACGGAGAGCTGGTAGAGCTCAGG
ATGGAGAGCGGTTGCGCAACTTGCCCGCGCTGTGGATGGAGTAAGTGTGTGATTAGTTAG
GTGCTATACTGTCTTATTTTTATGTTTGTGTTTTGAATATTATATTCAAAGTTATGTAAG
GAAAAGTTTTTAAGGGGGTTGTTCTTATTGTCATTGAGGTGAAGGACATGAAAAAGGGTA
GGATAAACTTCTACCATTTGATTGTATTTGTCTACCTTGTAGTGTCCTTTCTTGAAAAAG
CCAAAGTGGAATTGGCAATTGACATTTCAGTACACATAGTCATCAGCTTTAGCATCATTA
TAATCCTGACCACAATTGTAGCAAGAATAATAAGAATACATACTCCTGGAGCAGGTCCTT
ACTGGGAACTCTTTCGTCTTTTATTGTTTTCATTGTAAAGAGGAGGTGATTTGAATGAGT
CTAAAAGATCTCGAAAAGAAAACAAAATGGATAATTACCAAGAAAAAAGGAGCTAAGAGC
TCAGATGGAAAAATAAAAATAATCAGCATGGGACGACTAAAAACTGGAAAAGAACGCTTA
GCCCTGTATATTCCTGCTTCTAGCGATGTAAATGCCTTTTTGTCAATGATCGACAAAGTG
CTAGTTGAAGCAGGCATAATTGAGGATACAGGGGAAATTCTTCTCAAACTCACCGCAACT
GACAGCCCAGAAGGATACACAGTTACAAAACAAAAAACCGGAGGAATAACAATTTCAATC
ATGAGAATCGCTAACAAACTTGGACTAAACAGAGGAACCACTGAAAAAGAACACGAAATA
GATATTAAAAACAAAACAGTATACATACTGTTTCCAAATCCAAACGACAGTTAATCTCTC
CTTTTTAACATTCTCCTGCCAAAATAGGTTTTTTAAGGCCTTTCTTTTAACTTCCACCAC
TCACCCAAAGCTTAAGTTCGGCGTTGAGAACTCACGCTATTCGGAGGTGTTCCCATGGAC
AAGGTTTACCTGACCTGGTGGCAGATTGATAGGGCAGTCTTCGCGCTCGCCGAAGAACTG
AGAAAGCACTTCATGCCCGACGTGATAGTCGGAATCGCGAGGGGCGGGCTTATCCCAGCT
GTAAGGCTGAGCCACGTTTTGGGCGATGTGGAGCTCAAGGTCATAGACGTCAAGTTCTAC
AAGGGCATCGACGAGAGGATGGAGAAGCCCGTGATAACGATTCCCCTTCACGGCTCGCTG
GAGGGCAAGAAGGTCGTCATTGTGGATGACGTCAGCGACACCGGAAAGACCCTTGAGGTC
GTCATCGAGGAGGTCAAGAAGGCAGGGGCGAAGGAGGTTAAGGTCGCGTGCCTCAGCATG
AAGCCCTGGACCAAGGTTGTTCCCGACTTCTACGTCTTCAGAACGGACAAATGGATAGTC
TTCCCCTGGGAGGAGTTCCCCGTTGTGGTGAGGGAGTAACCCCTTTAACCCCTCCCTCCA
ACTTTTCTCGGTGGTGGTATGAGGGCGTTCATAGCGATAGATGTAAGCGACGAGGTTCGC
GACAACCTTCTGAAGGCTCAGGAGAGGATAGGGAGCAAGTCAGCGAAGATAAAGTTCGTG
GAGCGGGAGAACTTCCACGTGACGCTCAAGTTCCTCGGGGAGATTGACGAGATAACGGCG
GAGGAGGTCAAGAAGGCCCTGGCGGAGATAGCGAGGAAGCACAAAAAGCACCGCGTTCGC
GTCAAGGGAATCGGCGTCTTCCCGAACCCGAACTACGTGAGGGTGATATGGGCAGGGATA
GAGAACGACGAGGGCATTAAGGCGATAGCGAACGACGTCGAGCGCGAGATGAGAAGGCTC
GGCTTCAAGAAGGACAAGGACTTCGTGGCCCACATAACAATCGGGCGCGTCAAGTTCGTG
AGGGACAAACTGGAGCTGGCGATGGCGCTCAAAGACCTCGCCAACGAGGACTTCGGCGAG
TTCGAGGTTGAGGCGATAGAGCTGAAGAAGAGCACGCTGACGCCGAAGGGGCCAATCTAC
GAGACCGTTGCGAGGTTCGAGCTCGCTGAATGAAGCTGGAAGAGGAACAGCGGAACGGGA
ATTATCGCAAGGTTCCTGGGTTCCACAAAGTCAAGGTCGGCCTTTGAAAGCAGGATTTTG
TTCCTTATGCCAACCCTTGGAAAGTCTGATGAAGAGACGCTTTTCCTCCATTTTACCTCA
ACGCCGAGGTTTCCGGCTATGAAATCAACCTCCTTCGAGCCGTAGAAGTAGTAAGTGGGG
AAGAGCCTGCTTAGATGCTCACCCACGACACCCTCAACGACCCTTGACTCGTCCACGGCC
ACGCCGAAGAGCCGAGAGAAAGTTCTAACAAGGAGGGGGTCAAGGAAATAGAACTTCCGC
TCCCTTCTGAACAGGGGCGTCATGTCGTGGAGCCTCACCTGGAAGTAGTTCCTGCCAATG
AAGAGTTCTTCAAAGAGCTCTAAGTAGTCCCTGACAGTCACGTGGGAACCGATTTCAAGC
TCCTTGGCGAGGGAGTTGAGGCTCACCCTGTCACCGTAGCGCCTGAGCAGACCGAGGATA
AGCGAGAGCGCAATTCTCTCACTCCTCCCCAGCTTCACAACGTCGAGAACCGTTGCATTG
TAGACCATCTCATATGTTTCGGGCGAGATTTCACCAGCTAAGAGCTCATAGATTGCACGG
GGATAGCCACCGGAATTCAGATAGAGGTCAAACGCTCCGTAGAGGTCATCGAGGTAAGGA
TACAGCTCGAGGGCGTTTTCGTAGAACTCTCTTGGAGTCGTGGGGTTTTCGTGGGGAAGC
TTGATTTTCCTCACCCGGGACCGATAAACGAAGGCGACGAGTCTAAAATCAAGGGGGAGG
AACTCCTCAACTTTGATTTCTCGGCCCGGAAAGCTCTCCCTCTTGAGACCAGCTGACGTC
GAGCCCGTAACCTGAAGAACCATCCTCGAAGCCAGAGGCGAGTCAAGGAGGAACTTAACC
GCCCGTTCCCAGCCATCAACGAACGTAACCTCGTCGAGAAAAACGTAGGCCTTCCCGGTA
GTCCTCCTCAGAAACGAGCGGACAACGGAGACAATTTCTCTGTAGTCCCTCAGGAGGTCG
CAGGAGAAGTACATGATGTTTCTTGGATTAACACCGGATTCAATGAGATGGGCTATTGAA
AGCTTCATGTAGGTTGTCTTGCCAACCTGCCTGGGTCCTATCAGGATTTTGTTCACCGGC
TCAAAGCGGTACAGAAGCTTGGGTTCCCTTGAGAGCGCCCGTTTAACCTTATCATCGAGA
TAAATCGCGTCCGCGTCACTCCACCAGGGGTTCTGAACGACGGCAAGCTCCTCCATGCTC
ACACCTGATTGATAGTTGGCTAACAAAAGATATATAAATATTTTGATAGTTCTAAATCAA
CAGGTGAGGGAATGCAGGTTGACGAGGTTCTGGAAAAAGTGCTCTCCAAGATAAGGCCTA
GCGATGAGGAGAGGACCTTCGTCGAGGAACTCATGAAGGAGCTGAGAACAGTAGCCGAGG
AGAGAATAGAGGAGCTCGGTCTCGACGTCAGGCTCTACTTCGTCGGCTCGCTCGCGAAGG
ACACCTATTTAGCTGGAGACCACGACGTTGACCTGTTCCTGGCCTTCCCCCTCGGAACTC
CCCTTGAGGAGCTGAGGGAGAAAGGTTTAGAGCTTGGGAAGGTCATAGCAGAAAAACTCG
ACTCCTACGAGATAGCCTACGCGGAGCACCCATACGTCCGGGCGAGATACAGAGGGGTGA
GCGTTGACCTCGTGCCCTGCTACGACGTCAGAAATTGGCGGGATGTTAGAACCGCCGTTG
ACCGCTCGATACTCCACACGCGCTGGGTGAACGAGAACCTGAACGGACGGAACGATGAGG
TTAGACTGCTCAAGCGCTTCCTGAAGGGCATCAACGCATATGGAAGCGAGATTTACGTGA
GGGGCTTTTCCGGCTACCTGGCCGAAATCCTCGTCATCAAGTACGGCTCCTTCCTCGATG
TCGTCGGGAAGGCGGACTTCATACTGAGGCAGAAGATAATAGACCCGGCGGACTGGCTGA
GGAAAGAGCCGGAAACCGCGCTTAAGACCGTGAAGAGGGAAACCGAAGAAGACAGACCGC
TGATAGTGATAGACCCCGTCGACCCGAGGCGGAACGTTTCGGCCAACCTGAGCTGGGAGA
AGTACGGGCGCTTCTACTTCAAGGCGATGGAGTTCCTTGAGAATCCCTCGGTCAACTTCT
TCTTCCCACCGGAGAAACCCAAGGGGAACTACCTCGACGAGCTGAGGAAGAGGGGAACCG
CCCTTGTAACGCTCCTAATCGATGTCCCCGATATGGTGGACGACATCCTTTTGCCCCAGC
TGGAGAGGAGCGCGAGGGGCTTTGAAAAGGCCCTTGAGAGGGAAGGCTTCCGCGTCCTCG
GCTGGAACGTCGGGAGAAAAGGGAAGGCCTTCATAATGCTCGAACTTGATAGAGACTGGC
GCGAGAAAGTCAAGATTAAGCCCGGCCCGGAATTCTTCACCGAGCGGGGGCGGAACTTCT
ACAGGAAGAACGAGAAGGTCTGGGTCATTGGAAAGAGGCTCTACTCCGAAAAGGCCGTCC
GGGAGAGCGCTGTGGACGTCATCATCGAACTCCTCGAGAAGAACCAGGTGTCTCTCGGAA
AAGGAATAAGGGACGCGGTGAGGGAAGCGGACGTCCTGTTAAACTACGTTCCCAAGGAGC
TGGAGCGCGAGGCCTATCTCTTCCTGAGCCGAGAGAAGTGGAATCTCAAGGAGTAGGAGG
AACTCCTTCTTTCCCAGCTTCCCCCGAATTTTATTGAGGGCAGAGCGGAGTTCAAGGGCA
CTCTTACCATCGAAGCCCCTCTCGATGAGCTCAACCAGCCGTGATTCCCTCAGCTCGAAA
CCCTTTTTGGGCTTCATTGAAACCACCGGTTATGGAGTTAGGGAAACAAAATATAAACTT
ACCTCCTACGGTGCTCGCAGTACTCCGAGTTCTCCCAAAGGCCGTGCCTTTCGCCGGGGA
TGTGGCCGGTGTCCGCGGTTGCCCACTCGAGGTTGTAGCCCTCAACGAGGCTTCTCAGGT
CGCCCCAGAGGTCACGCTTTCCTACGTAGAGCGCGGCCCTCGTCACGACGTTGTAGCCGC
TCGTTGGAACCTCGGGCTTCAAAGCCTCGCGCCAGGCCTCTTCACCCGTCTCCCAGCCCT
CGATTGACGGCATCACGGAGAGGTTCCATACGTGGTAGAGGTCATCAAAGCGGAGCATCT
TGAGATACGCCCCGATAAAGAGCGACTGAAGCTCGCTTCCTTCAAAATACCTCATCAGCT
CAATCAGAGCCTTTGCCATGACCGAGACGTTGGAGAAGGCAACGCGGGTGTCAAGGTTCT
CCCAGAAGCGCGGGCAGGAGTGGTTGGCGAGGAGCATGAGGTAGTAGGCCCTGCCGAGCG
GTAGGGCGTCCCTATCGCCGTCGGCAGGCTCGAGGACGTAGTTGAGAGACGTGCTCAGAC
CGAAGTAGTCGTAGTAATCCCTGAAGAAGACCCTCGCGTACCTGACCAGAAACTCCTCGG
GGTCGGCGTTAAGCTCTTTCAGACCCTTTAAAACGCCGAGCCTCACAGTCCTGTTGAGCT
CGCTGAAAAGGCGCGTGAAGGCGACCTTCCAGAGCTGGGAGATTTTTCTCCCGTTCACTT
CCCTTGCAAAGACCCTTCCATCGGCCCTCCGGTAACCGAGCCAGCGCGAGTCGCTCGTCT
TGCCGTCGAGGCTCAAGTCGAGGTAGTCGCTCCAGCTGGAGAACTCTTTGACGGGCATCT
CGAAGGAGCACTCCCCCTTGAGGCGCTTGAACTCGCCGGAGAGCTTCTTCCAGACGAAGG
AAGGCGCCGAAATCCGTTCAACTCCGTTTCTCTCAAGGCCCTCCATCCAGGCAACAAAGC
GCTCGAGCTGTGCAGGATTTCCGAGCAGACTCTCAAGGTCGCTCGCGGTAAAGACCAGGT
AGGGAACGCCTAGGTTCTCCTTGTAGTCGTCCCTCCGCGAGAGGGTCTCGTTTACCAGCC
CGGGGACGTCGAGGGTGTTGAAGGCGAAGGCGTCGCTCAGGCCCCACTCACGGCCGAAGA
CGAAGGAGTTTGAGTAGCGGTTGCACGAGTACTTCGCCTGCGGGAAGTCGTAGAGTAGCT
GTCTTTCATCGAGCAGGAAGACGAGCTTCCTGTCGGCGAGGGATTCAATGAGCTGAACGG
TCCTTCTCGTTATCACGGCCTCGGGGAGCCAGTAGCCGATGACGCTCTTGTCGCCAATCA
GCGGAGCGTAGAAGTCAAAGGAAACCCTTGCAAGGATTTTCTGCTCAAACTCGTCGAGGT
GGGGCATTATCGGGTGGAAGGGAACCGTTGGAACGGCGTCGAGGGTCTTGAGGAGCTCAA
GGGTCCTCTCAAAGGCCCTCCTTCTGTACCGAAGGAGCATGAGGAACGTGAAGGGTTCGA
TATCGACGCTGACTCCCTTGAGCAGTGATAGAACATCGGAAATCCTCTCATAGGAGTAGA
GCATCGCCCGCGTCCAGTTCTCGCCCCTAACTTCCTCATCGCCGATTCTAATCGCGACCG
GGCTTTTCCGCTCTTCGTACTCTATCGGACCGGAGCCGTCGCCGTCCTCAACGTAAACTA
CGTCGCCCGGCTGGTAGGCGTGAAAGTGGTGGGCGTACTTCATAAACATGGTCTCACCGT
GAGTGATACGTCTTCAACCCTTATCGCCTTTTCCTACCCATATCTGCCCGATAGGTTAAT
AAACCTGTCCAGCAAAGTACAGTTGGTGGGAGAATGAAGAGGCTCTTGAGGGAACTCCTT
GGGGAGGAGCTGGCCAACTACCTCGAACTGCTGAGAGCGAAGCTGGCCTTCGCGGAGGAG
CTTTACGGGGTAAAGATGAACTACGTCCCGCTCATCACGGAAGGAGACGTTGTAATCCTC
GACAAGAGGGACGGGCTGATAAAGTGGCTGAAAACGAAGAAACCGCTCGAAGAGGAGGAG
CTCAGGGAGCTTGCCGGCAAAATCCGCCAGAACCTCGAAAGCGGTTACGTGGAGATGCTC
CTTTCAATGAACATGTCCTGCATCAACGGACCCGGGGAGTAGCTTTTTAAATTCCGGTAG
CAACTCGGCTCGATGAAGAGGGCCGAACTCATACTTCTCACGATAACAGCGATGTGGGGC
TTCACCTTTCCGGCGATGAAGGTCAGTCTGGACTACCTTCCGCCGATTCTCTTCCTGGCT
TATCGCTTCGGCATCGCGTCGCTTCTAATGCTAATCATCTTCCGCTCAAAGGTCCTCAGG
AAGGAGACCATGCGCGAGGGCTTCCTCCTCGGGCTCACGCTATTCTTCGGCCACGGCTTC
CAGATTGTCGGCCTCAAGTACACCACAGCTTCGAACTCGGCCTTCATAACGTCTCTCTAC
GTCGTGTTCACGCCCTTCATAGCCTACTTCCTCCTCGGGGAAAGGGTCAAGGCTAGGGAC
GTTCTGTCGCTCGCCATCGCCCTCACAGGGCTGTACCTCATCTCGGGGGCAAGCTCAAGC
ATCGGCTACGGCGACCTCCTAACGGCCCTCTGCGCCGTCAGCTTTGCCTTTCAGATAGTT
CTCGTCCAGCGCTTTGGCGAGAAGGACTACCTCAGCCTGGCCTTCTGGCAGATTTTCTGG
AACTTCGTCCTTTCCTTAATCTTCGCTCTGGCGTTCGAGCCCAGGGTTTTTCCAAGGGAG
GTGCTCCCCTGGCTCGGACTGCTCTACACGGCCCTCTTTGGAACTGTCATAGCATTCACC
CTCCAAGTCAAGTACCAGAAGCACACGACGGCCTACAAGGCGGCCCTCATCTATTCGATG
GAACCAATCTTCGGCTCCCTGTCGGCCTTCGCCATTCTCGGTGAGAGGTTCACGAGGAGG
GCCTTAGCGGGCGCGTTCCTCATAATGGCAGGCGTTTGGAACGAGATAAAGAAAAACTAA
CGAAAGGTTAATAAAAACATCCACCTATTCTTAAAGCGGAGGTGATGGTCATGGTGCACG
AGTACATAAAGGACCGCACCAAGGAGTTCTCGAAGGAAGAGAAGGAGAAGCGCTACAAGT
ACCTCGGAAAGGAGGTCATTGACGTCGGCGACCCGGGACTCGACAGCATTCCGGAGTTCT
ACGGCATAGCGAACGCCATATGGCGCGACTGGAAGAACGGGGAGATAAGCACGAGGACGG
CCCTTGGAAGGCTCGCGCTCCTCAAACTGCTCACATACAAGAGCAAGAACAAGAAGATTC
AGGACATCCCGGAGGAGGACCTTGAGGAGGTCAGGAAGTTCATAGACTACGTGATACAGG
TCATCAAGAACGAGAGCAGGAGAAAGGGCGAGCCCGAGGAGGAGAGGCAGGTCGAGGAGA
AAGCTTCATCGTAAGGCTTCTCTTACAAATTCTCCCGCCCTCAGGATTTTAACTTTTCTT
CCATCAAAACGATAAGTTTTGGTAGCTTCATCCCTCATCTGGATGATGTGCTTGGTGTTT
TCTGAGATAATATAATCCACTTTCTTGGCGTAGGCCACGTCAAAGAACTTAGCGTCGTTC
GGGTCCCTCAGGTTCTTTAGGAACTCAGGGTCATCGGAGAACTTTCGCCGAGGACGAACC
ATGACACTGTTTTTAATAACCAACGCCAAAATCCGCAATGCACGTCTTGTAAGCCCCGTT
TCCATACCGATGCCGAGAATCTGAGTTTTCATTTCCTCGATAATTTCATCTGAGACAAAA
TTTACGATATAGCCCCTTTGAAGGGCCTTTAATATCTGCCACGCTGGAGATTTTGGAAGG
TCCTTAGACTTCAACGCACTAATAAGGACGGATGTATCTAACACAACTTTGATTTTACCC
GCCATCTCAAACAACTCCTAACTCTCTCAACTTCACCTCGATGCGCTTAAACTTCTTAAA
ACTCCGCTCACCTATCTTCATAAGTTCCTCAAGGTTGTAATCTATCCCAACATGCTCCTC
CTCCAGTTCCCGTTCCCACTTTTCAAGCTCTTCATCAGTAACGGTATTGGCCAGCCTTTC
AACTTCCTTCATCAGTCGTTTCATCTCAAAAAACCACACTATGTCCTCAGGCTTCTCATG
AATTTTCCTCGCGAGCTGGACAATCCATTCACTGACCGAACGCCTGGCCTCTTCGTCGGT
CTTAAGCATTAACTCAATCGCCCTCACATCAGACGCCATAACTCTCCCCATTCTTTTTAT
CCGCGACGGATTATAAAACCCTACCGTTGGCAATGTTTGCACGTGAGTTCCGCAAAAGCT
TAAAATTCTCACCGGCCTAACCTTAACCGCCCTCCCCTCTCACGCCTCCGGGAGAAGTGA
CCGGGGGACGGTCGGGGAGGGCACATTTCTTACCGTTAGAAAATTTTATAGTTATAGAGA
GATAAGGGCATCAATAGGGGAGGAGAATGGAATATCTTGATTGGATTACGATAAGGAACT
TCAGGGCAATATCAGAGTTGGAGCTCAATAACTTGTCCAAAATTAACGTGTTCATCGGGA
AGAATGGGGTGGGAAAGAGCACCGTTCTTGAGGCCATATACCTGAACACAACATGGGGCG
GCAGAGACCTCCTCAGGAGACACCCCATAAAGACAATTCTATTCAGAAGGGGATTGAACC
CGTACATAAGAAAACCCCTTGCGGAAGAAGACCCCATGGTCTATATTTCATATTTCTTCA
GAGAGCCCTACCAGCCAATCACAATAAGCTCGAACATTACAACATCCGAACTAAGGCTCT
GGAATCAACGCACATTGGATAAGTATGTTTCCGGGGAAACCGAAAGAAGACTCGTAATCA
TGGCTAACTATGGTGGGCCGGTCGTAGAAATCGAACCAGTTGAATACGGTGAATATACGA
GATACGTACTCAAATGGCCAAGATATTCCGCCTCTCGCAAACGCGCAATCCTCCTCGATG
ACAATACCTTCAGAACTCCCTACTACGGCACGTCCTCAATCTCGGAAGTCGTTGTAAAGC
TTGAAGAGTTTTCTCTGATTGATGTAGATAACCTAAGAGTATTTCTTCAGAAAGTGACAG
GAAGCCCTATTAAAAGGATATACAAGAAAATCGCAGAGATTATCCTGCTCATGGAGAGCG
GAGAGAAAATCCCAATGTCCCTGCTGGGGGACGGTATAAAAACGGCAATGGGCTATTATT
ATGCCCTGAACACAGAAAAACCAGTTACAGTCCTTTTAGAGGAACCCGAGAACCACCTTC
ATCCCGGTTTGATGAAAATCCTCGCGGAAGAGATAGCAAAAACGAAATCTCAGGTGTTCA
TAACGACCCACAGCATAGAATTCCTCGGGTACGTTCTTGATAGCTGTGCGAAATTAGGTG
TCGAGTCAGAGGTCAGGGTTTTTAGATTCAAATCAATAGACGGGGGTGTCCCAAACGTTG
AAGTCTACAACGGTTCAGAGGCCAATGTAGCAATTAACACCATAGGGGTGGATTTAAGGT
GAAAATAATATTCACTGAAGGTCCCCTTGATGTTCTCCTTATAAGGTCAATTCTTGTCAA
AGTGTTTTGCCTAGAGGATATAACCAGGTCCGATTATGCATCCCCCATTAGAAGGCATTT
CAGGAACCTTCTGATAAACTTCCAGGTGGATGGTGTTATACGAATTGTCAGAACTCCTAA
TGACGAAAGCATTGTAATAGCAAGTGTGGAAGGCAAAGACAACTTCTTAAAAATCGCGTC
GGCGATAAAACCCCTTCGGCGCGTCGCTGAGGAAATCCATGAAACTCTAAACGGGGTAAT
TTTTGTTGGGGACCGTGATGCATGGAGTATACTAAACAGGCTGAACAACCCAAAAGGAGA
AGTTCCCGTTTCCACACTGGCCTATGAAGGATACATGGAGGACCTACTGTTTAAGATTTT
CAAAAATGTCGAGAAAGAACTAGACAGCCTTGAACTTGAAGTCTACAAAAAGGTTCTTGG
CCCTGTCTCAAAGTTCAAGGATATTGACGGGGACACCTGGAAAAAGAGAAAGCTCAGCTT
GCTTCACCTCGTATTTGGGCCCAGATGCTTTGAAAATCTCTTTGAGAACTTGTGCTCAAA
ACTGACTGACAAATGGAGAGGCGTAGAAGAAATCTCACATCTTGCTGACCTCTTGGAGGT
ATCAAAAGAATAAACTTGGATTCATCCTCGGTATCATCGCCATCAGGACCGCCATCTCGT
TGAGCTCGGTTCTTGTGAGCAGGCCTTTACTCAGAACGCCTATCGCGCCGACCTTCCTCT
TGAGTTCTGGGTCTCTGACGAGCTCGCCCATCGCCACGCCTGCCTCAACTCCCTCTTTAA
TGATTCTCTTGATTACAACAGGCGGATACTCGAAGCCGGGGCTGTGGCCTATCGTTATCC
TCCCGTCGGGACTTGCCACCGCGCAGACCTGAACGTCGAGATAGCCGGTCAGCGTTCCTG
GGAAGGGGTAGATTCCCGCCTCGATTCCGACGCCGAGGTCAGCGTTGGTCTTCTCCAAAG
CCCTCTTCGCCCTGTTTATAGCACCCCTCACTATCTCCTCGATTCCAATCGGCTGGTCTG
GGACGCCACTGTCAACCTCAACCCCTATGACATCAACGTCGCCGTAAATCCTCCGCATCA
CGTTCTCAACGGCCTTAACCTTCGTTGGGTTGGTCGAGCCGACCGCGATTCTCATGCCAC
CACCGAAAAAACTCGGCAGAAAACCTTATAAGCTAACTTCCCAACTCTGCCCCGATACCC
ATGAGGGGGGAGTGTTTTATCCTTCGCTCCGCCCGTTTCGAGGCTTGAGCCCTCTTCTGG
GTTAGCCTTAACTATCACTTCTGGAGGGTTCTGGGATGATTAAGGAGCCGGAGTTTAGGG
AATACAACCCAGGCAAGCTGGAGGAGAAGATAGAGGCCTTTTGGAAGGAGAACGACACCT
ACGAGAAGGTCAAGGCCAGCAGGGCGAACGGCCCGAAGTACTACTTCCTCGACGGACCGC
CGTACGTGAGCGGTGCGATACACCTTGGAACGGCCTGGAACAAGATAATCAAAGACATGA
TAATCCGCTTCAGGACTATGCAGGGCTACAACGTTCGCAGGCAGCCGGGCTTCGACATGC
ACGGCCTGCCGATAGAGGTCAAGGTCGAGCAGGCCCTCGGCCTTAAGACCAAGAAGGACA
TCGAGACCGAGATAGGCGTTGACAACTTCATCAAGAAGTGTAAGGAGTTCGCCCTCAACA
ACCTCAAGGTCATGACCGAGCAGTTCAAGATGCTCGGAATCTGGATGGACTGGGACAACC
CCTACATGACGATAAAGAACGAGTACATCGAATCGGGCTGGTTTACCCTCAAGAAAGCCT
GGGAGAAGGGTCTCCTCGAGAAGGACAAGCGCGTCCTCCACTGGTGCCCGCGCTGTGAAA
CCGCTCTGGCCGAGCACGAGGTTCGCGGTGAGTACAAGGTCAGGAAGGACCCGAGCATCT
ACGTCAAGTTCCCGGTCGAGGGCAGGGATAGGGAATACCTCCTCATCTGGACTACCACAC
CCTGGACTCTCCCGGCCAACTTAGCCGTTACAGTTCACCCCGAGTACGACTACGCAAGGG
TTAGGGTCGAGACCGAGAACGGCGAGGAGTACTGGATAATCGCGAAGGCCCTCGTCGAGC
GCGTTCTGAGCGAGGTTGGGGTCAAGGGTGAGGTGGTCGAGGAGTTCAAGGGCGAGGAGC
TTGAGGGAGTGAGATACGTTCACGTCCTTCTCGATGAGTATCCGAGACAGAGGGAGTTCC
GCGAGAGGTACGAGTGGGCGCACCGCGTAATCCTCGGCGAGCACGTCACGCTTGAGGACG
GTACCGGATTGGTTCACACCGCGCCGGGCCACGGTGAAGAGGACTTCGAGGTCGGGCAGA
AGTACGGTCTGCCGGTTTACAGCCCGGTCGACGACCAGGGTCGCTACACCGAGGGCAGGT
GGAAGGGCGTCTATGTGAAGGACGCCGACCCGGAGATAATCGAGCACCTCAAGGAGAAGG
GCTACCTCGTTAAGGCCGGAACGATAGAGCACAAGTATCCGCACTGCTGGCGCTGTAAGA
CCCCGCTGATTTTCAGGGCAACAGACCAGTGGTTCCTCAAGGTCAGCAAGGTGAAGGACA
AGATAATCAAGGAGAACGACGAGAAGGTCACCTGGTATCCTGACTGGGTGAAGGTTAGAT
ACGACAACGGCGTCATGAACTCGGGCGACTGGGTCATAAGCAGGCAGAGGTACTGGGGAA
TACCGCTCCCGATATGGCAGAGCGAGGACGGCGAGATATACGTCGTTGGAAGCTTTGAGG
AGCTTGTCAAGCTCGCCGTTGCGATAGAGGTTAACGGCGAGCGCGTTGAACTCCCGGAGG
ACTACAACGAGAAGCTCAGGGTCATAGAGGAGAAGCTTGGCCCGGAGGACCTGCACAGGC
CCTACGTCGATGCCTTCATCATAAGGGTCAACGGCAAGGAGATGAGAAGAGTAAAGGACG
TCGTTGACGTCTGGTTCGACAGCGGAATAGCAAGCTGGGCGTCGCTCGACTATCCAAGGA
ACAGGGAGCTCTTTGAGAAGCTCTGGCCGGCCGACTTCATAGTCGAAGGTGAAGACCAGG
TTACGAAGTGGTTCTACTCCCAGCAGGCCGCCAGCGTCATAGCCTTCGACACCGTGCCGT
ACAGGAAGGTGGCCATGCACGGCTACGTCTTGGATGAAAAGGGCGACAAGATGAGCAAGA
GCCTCGGCAACATCATAAGGCCCGAGGAGGTCGTCCAGAGGGAAGGCAGAGACCCGTTCA
GGTTCTACATGCTCTGGGCCACCAACCCCTGGGAGAACCTCCGCTTCAGCTGGAAGGGCC
TAGCTCAGGTCAAGAGGATGCTCAACATACTCTGGAACGTCTACGTGCTCAGCGCGACCT
ACATGAGCCTCGACAACTTCGACCCGACCAAGCTCAAGCCAGAGGAGCTTCCGTTCCGTG
AGGAGGATAAGTGGATACTCAGCAGGGTCAACGGACTCATAAAGGACGTGGAGGAGGGAA
TAGAGACCTTCAGGCTGACGAAAGCGACGAGAGCAATCTACAACTTCGTCGTCGAGGACC
TGAGCAGGTGGTACGTTCGCTTAATCAGGAAGCGCATGTGGGTCGAGGGCGACGACCCAG
ACAAGTTAGCTGCATACTACACCGTCTGGAAGGTCTTCGACGTCCTGCTGAGGCTGATGG
CACCGTTTACACCGTACATAGCCGAGGAGATATACCAGAACATGCTCAGGCCGTTCCTCG
GCATGGAGAGCGTCCACATGCTCGACTGGCCGAAGCCCGACGAGAAGGCCATAGACGAGG
AGCTTGAGCGCGAGATGGAGGCGGTAAGGAAGATAGTCGAGGCGGGCTCAAGCGCCAGGC
AGAGGGCCAAGATAAAGCTCCGCTACCCGGTCAGGAGAATAATCGTCGAGACCGAGGACG
GGACAGTAAAGAGGGCCGTCGAGAGGCTCAACAGAATCCTGCGCGACCAGCTCAACGCCA
AAGAAGTGGTCGTCGGAAAGGTCGAGCGCGAGCTCGTCATAAAGCCGAACTTCGCGAAAG
TTGGCCCGGAGTTCAAGGGCGACGCAAAGCTCGTGATAGCCTGGATAAACGAGCACGGAA
GGGAACTCTACGAGAAGGGCGAGATGGACGTAGAAATCGAGGGCAAGACCTTCCACCTCA
CGAGGGAGCACCTGAGCATAGAAGAGAAGCTGCCGGACTTCTTTGTCAGTGAGGAGTTCG
AGGGCGGAAGGGTCTTCGTGGACAAGACCCTCACCAGAGAGCTCCTCGCCGAAGGCCTCG
CCAGGGAGTTCGTCAGAAGGATACAGGAGATGCGCAAGCGCCTTGACCTCGACGTGAACG
ACAGAATCGTCGTCACCATAGAGACCACCGACGAGAACCGCGAACTGCTCAGCGAGAACC
TCGACTACATAAAGAAGGAGACGAGGGCGACCGAGGTAATCTTCGGAGAGGCCAAGGGCT
ACGTCGTCGAGTGGCCCGAGGTCCAGGCGAAGATAGGGATTGAGAAGGTTGAAGATTGAT
TCCGAGCATAACGACCCTTTTATTTCCCTTTTAATTGTGTGCTCTAAGTTCCATATAGAC
AACACCAAGAACAATAAGACAATTAGCGAGTGCAGTTGTGGTTAATAATTGATGAGAGCA
GGAGCAGTAAAAAAACAAAAACAGGAACCACCGACTGAATTAGAGCCTTATTCAATGTTC
TCGGTCCCAAGTCTTTTGGAAAACAGCCTGTAGTTAACGAGTTTTCCAATGAGAAGCATT
GCAAGACCCAGCCCAAACGTGAGAAGGAGGAACAACCCAGTATTGTCCCTGGCCTCGTCT
ATGAAAACTGTAAGCGACAAGACAAAGCCTATTGCAAGACCAACCCAGAAGTACGCTATC
TGAGGCGCATAGTAGGACAGCTTGTCGCTAAAAGCGTAGAACGCCGCAACAACGCCTGCA
CCGGCGAAGTAAGAGTACGCGAGGTGCTCGTTATAGTGATAGATTACGGAGCCCATCAAG
AATATCACTGAAAAATTCCACAGAAATGTTATGGTCCTGTTTTTGAACCGCTTTGGAAGC
ACTGCACGGAGGAAGAGGAGCGAAATTAGAATCGCTAACGTCAGATAACTCACTTCTCTC
AAAGGCGCGAGAATGTTGAGTATCCCAATACTAATAGCAAAGAAAAGGAAAGAGTGTAAA
ATCTGGCTCTTCATTGATCAACCCTCCGACTGTTCAAATCCTATGCTCAATGCCATGAGA
GACAACAACTGAAAGTCGCCTTTCTTCGGTTCTTGGCATCTTCATACTAATGGGTCAGAC
ATAGTAGAGATAACTGTGCATATAAACTTTTTTTACGAGCCATAGTCAGTCGAAAGAAAC
GGGCAGACAAAAGAGCGGACAGTTCATTTCTCCAAAATTTTCACCCTCAGCCCGTACTCC
TCGAAGCGCTTGAAGTCCTCATCACAGGTGTAGAGCGTTGCGTTGTGGGCTATGGCAGTG
GAAGCTATGAGGAGGTCTTTCAGGGGAGGTCGTTTTCCCTTCTTCATGAGGTCTCTGAAA
ATCGCCCCGGCTATCTTTGCGGAGTTCTCATCGAACTTAACCTTGGGCATCATCTCAAGC
ATGAGCTCCTCCCGCTCTTTCAGGTGACCGCAGTGAAGCTCAAAGAGAACAATGGTTGGT
AGATGATACTCTCTGTTTCCTTCCTGGTAAAGTTCTTCTACGACCTTTCTGTTCCCGCCA
AAGAGCTCAATTACCACGCTGGTGTCCAGGAGTCCATCCATTCTTCAACCTCCTTCAGTT
CTTTCTTGAGCTCTTCAAGCTCCTTGGGGGTTCTCGTTCCAAAGGCTATCATCAGCACGT
CGAGATTTCCCTTCTTTTTCTTGCCTATGAGCTCTCTCAAAAGCTCGGAAAAGCTCTTGT
TGCCCTTCATCTTGACGAGCTCATAGTAAACGTCATCGGCTATCGTAATTGTCTTGCCCA
ACGGCACCACCCATAAGTGCATGCATGCACGAAATATTTAAAATTTACCCGTGAACATTC
TCCAGACGAGCAGGATTTGGGTCAGAACGATCAGCGTTAAAGCCAGAGCGGTCAGTTTCC
GAGATTTCTTCGGAAGATAGAGGCCGATGAGGCAATAAAGGAAGTTCAGGCCTGAAAGCT
CCAAGAGAAACTTCACCAGACCGGTTTTCCTGCCGATGGCCATTACCTCACCTATGGGGT
CATTGCCGGCCGGATAACTCGAATGAAGCGCTATGAGCCTGACCGCAATGAGTATTGCCG
TGTAGAGGAGGTTCTGCCTTATCATCTCAACTAAAAAGTCTCTACTCAGGTCCCTTCCTT
TAAAGAGTTTGTAGAGTGCAAATGGAAAATCCATGACCCACAGAACCATCGAGACGAAAA
GAACAAAGAGGGCGAAGATACGCACAAATATCGCAATCCCGTTGAGAAGTCCCTTTAGCG
GATTTTCTGTCATCACAACGGCCGTAGCAACCAATCCCCAGAACATCAAGGCTCTGGTTA
CTGTTTCAAAGACTTCCTTTGGAAGGTAGAGCCTGCCGTGGGTTTTCTCAATTATCTCGG
GCAATCTTCTGATGTCCTTCCGCGAGTAGCCGTAGCGTTCAAGGGTCTTACCAACGAAGT
GAAACGCCACGAGGAGAAACGGAACAAGGAGAAGAAAGGCGACGAAAACGTTTACGGCGT
TGAGGTTTTCCCGTATCTGCCGAACAAAAGTCCAGATGGCCAGCCAAAAACCCACTGCCA
GAAACCATGGAATGAGATAGTCCCTAACAAAGACTCTCATGGCCGTTAATATCCCCTGAG
GTAAATAACCCTTTCGAAACCCTTATAACTTATGCCCCCGTAAGTTACTTACGGTGGCGT
AAGTGCTGTTCGACCTCAGGCCAAAGGAGAGGAGAGAGGAGATTTTTGACAGGGAAAAGG
AGTTCAGAGAGCTTGAGAAAAGCGTTGAGCGCTATCCTTTAACTCTCCTTCTCGGAATAA
GGCGCGTGGGCAAGAGCTCGATACTCAGGGCTTACCTCAACGAGAACCCCGGGATTCTGA
TAGACTGCAGGGAGCTCTACGCCGAGAGCGGGCACATAACGAAGGAAGACCTCATAAGGG
AAATTCAGTCAAAAAGGGGACCCCTCCAGAGAACCCTTGCCCGGTTCAGGGTAAAGCTGA
ACCTCCGGTTTCTTGAGGTAGAACCCGATGACGCCTCGCTGAGGGAGGTCTTCAGGGAGC
TGAACGAGCTCGGTGAAAAAACCGGGAGGTTCATAATAGCCTTTGACGAGGCCCAGTACC
TGCGCTTCTACGGCTCACGGGGCGGGAAGGAGCTCTTAGCTTTGTTTGCCCACACCTACG
ACAGTCTGCCGAACCTCCGAATTATCCTGACCGGCTCGGAAGTCGGCCTGCTCCACGACT
TTCTTGGCATAGACGACTACGAGAGCCCGCTTTATGGCAGGGTTGGAGGCGAAATCTACG
TCAGGCCCTTCGACGAAAAAAACTCAAAGGAGTTCCTGAGAACAGGCTTTAGAGAAGCTG
GTCTTGATGTGTCTGAGGACACCATAGACCGCGCCGTATCAATCCTTGACGGAATCCCTG
GCTGGCTCGTCCTCTTCGGCGTGAAATACCTTGAAACGAAAGACTTCGAAAAGGCAATGG
AGGCGACGCTCAACGTTGCAAAGGGCCTGCTGTTCGGTGAGCTGGGGGAGCTTGAAAGGA
GGAGCAGGAGGTACACGGAGATTTTACGGGCGATAGCCCTCGGCTACAACAGGTGGAGCC
TGATAAGGGACTACCTCGCCGTGAAGGGCATGAAAACTCCAGAACCGAGGCTGTATGAAC
TTCTCAAGAACCTGAAGAAGATGGGATGGATTGAGGAGAATGGGGAGTACAGACTGGCCG
ACCCCGTGGTCAAGCTAATCCTGAGAGAGTCGTAGAGCCCGAGTACACCGGTAAAGCTTT
CGCTCTTCTCTTTTCTTTAACCAAAAACAATCCTCCACGCGACCCAAAGCTGAAGGGCCA
CGATGATTATCAGCGCCAGCGCCGTCAGCTTTCTGCTCTTCCTCGACCCATAGAGGCCAA
CAATGCCAAAGAGAACGTTTAGGCCTGAAAGCTCAAGGAGCAGGGTTACCAGCTCCGTTT
TCCGCCCAAAGGCCATCATCTTCCCAATTAAATCATCACCCGCCGAATAGTTTGAATGGA
GCGCTATGAGCCTGACCGCTACGAGAATTGCCGTGAGGACAAGGTTCTGTCTTATCAGCT
CAATCAGGAAGTCCCTGTCCGGTTCCCTCCCGGTAAAGAGCCTGTAAAGGGAGTGGGGGA
AGATAATAACCCAGATAAACATCGAGATGAGAAAAACTGAGAAGGCGAAGATTTCAGCAA
ACATCGCTATTCCGCTGAGAAGTCCCATTATCGGGTCTCCAGTCGCCAGAAGGACCCACG
CAAAGAGTCCCCAGAAGATAATGGCGTCGCCAATGATATTGAACACCTCTTTCGGAAGGT
AGAGCCTGCCGTGGGTTTTCTCGATTATCTCAGGAAGGCGCCTCACGTCCTCGCGAGAAT
AGCCGTAGCGTTCAAGGGTCTTACCAACGAAGTGAAGCGCCACGAGGAGAAACGGGATGA
GAAGGAGGAAAACCGCGAAGATGTTCATGGCGTTTAGGTGTTCCCTTACTGGAGGAGTGA
TAAGCCAGAGGGCGAACCAAAAGACGACGAGGAATATCAACGGGAGGAGGTAGTCCTTAA
CAAAGACCCGCATGGCCGTTAATATTCTCGGGGGTAAATAACCTTTTCGAAGCCATCACA
ACTTATGCCCCCGTAAGTTACTTACGTCCCCATAAATGACAACTCAAGAGTAACAAAGGA
GAAATTCAGGGTAGAGGAATCCTCTCGACCTCAATCCGGTCGAAGGTCGGGTACTCCTCC
ACGATGAAGAACCTCACGTCGCCTTCGACGGCCTCGGCCAGCTCTAAAGCCACCTCCTCG
GGCATCTCTATTCTGCCCTTCTCGCGGTTGATGTGCAGCCACTCCTCCGGAACTTCGGCC
TCGCTGACGAGGAACTCGTAAAGCTCGTCGAGGTCGTCGTATTCAGCAATCCCGAAGCGG
AGCGTTCCGTCCTCGGTAATTTCCATGTATGGCTTTGCAACGTTCCTCGCCATCCTCCGC
AACCGGTTCCTGAGCTGGACGGCGTCCTTGAGCTTCGCGGTGCAGAGGTGGTAGCTCAGC
GAGGTATTTTCTTCGCCCCACTCGAGGAGTTTGAGACCGAGTTCGAGTGAACCCTTGATG
GCGGAACTCTCGTCGCTTATCGGCCTGTAACCCCTGTCGAGGAGGTTTCTGAGGTTGGTC
TCGCTGAACTCCAGCTCGTTCACGTTGAGGAACTTCGCGCCGAGGCTGTCGAGGAATTCG
GCGTACCACTTCATCCTCTCAAACTGGCCCGGGACGGAGGGAATCTCCCCGCCGACGTCC
CAGTCGAAGTCGAAGGCGTTCTTTATGTTCTCGATTTCCACCTTGAAGAGCTTCGAGTTT
GGGTTGAAGAGGTCGGGGTGGAAGCGTATCTCGTCGAGGCCTGCATCGTAGAGCTTCTCA
AGGTTCTTCTTCGTGGCCAAAGCGCCGGTGGTGTAGAGGTGAACGTGAAAGTCCTCGCCA
AAGGCCTCCTTGAGGGCGCGTATGTATTGAACGGTCCTGTCGAGCCTCGCGAGGGGGTCT
CCGCCGGTGACGCCCGCACCTTTTGCCTCCTGAATCATAGCTTCCTCGATGACGTCATCA
ACGCTCTTAACGGGCCTTTCGTTGGCGTAAACAACATCTTCCCTCCTCCAGGGGCTCAGC
GGGCAGTAGAAGCAGTCCCTCGGGCACTTCCCTGTGGTGAAGAGAACGAGCTTCTCACCC
CTAACGCAGAGCTGACAGCCCTTCGGAAGTTCCCTCACGGCGTATGATAAGTAAGGGGTC
TCCCATACCATAGCCCTCGCCAACCCTAACCCGGGGATAGGCCTTAAAAACGTTGGCGGG
CAAAGTTGTCCGATGCCTATGAGGGAGAAGCCGAAGTACCTGCCCCCGACGCTCCGCGAG
AAGCACCGCTACATTGCCTTCCAGCTGATTGGGGAGAGGCCCTTCCGGAAGGACGAGGTT
AAGAAGGCAATATGGGAGGCGAGCCTCTCAGCGCTCGGAGTTCTTGGCTCGGCCAAAGCA
AAACCCTGGTTCATACGCTTCGATGAAAAGAGCCAGACCGGAATCGTCAGGGTTGACAGG
AAGCATGTGGAAGAGCTCAGATTTGCCCTAACCCTCGTGACGGAGATAAACGGCTCGAAG
GCAATCTTCAGGACGCTCGGGGTTTCAGGGACGATAAAAAGGCTGAAGAGAAAGTTTTTA
GCCGAATTCGGCTGGCGTTAGAGCAGGAAGGGCATCGCCTTGTCCACAGCGCCGGTGTAA
ACGAGCAGGTAGCGCCTGCAGGCCTTCTCCCATGTGAAGTCCCTTCTCGCGCGCCTTTTG
GCGTTCTCGCGAAGCCTTGTGAGTGTCCCTTCGTCGAGTTCCTTGGCAGAAACCATGGCC
CTCGCGAGGGCGAATGCATCTCTCGGCGGGACGAGGATTCCGGTGGCGTTCTCCGGGTCG
GCGTTGAGGTCTATTATCGTGTCCTTGAGCCCACCGACGGCGCTCGCTATTGGAATCGCC
CCGAGGCACATCGCCTCAAGCTGAACCAATCCAAAGGGCTCGAAGTAAGAGGGAATCACC
ACGAAGTCCACCGAGCCGTAGAGCTCGCGGACAGTTTCCCTCGGCAGGACGTCGGTGATT
ACCCTGACGTTCTCAGGGAAGCGGTTCTCAACGGCTTTAGCCCAGGCCTCCAATCCCGGG
TCGCCCTTGCCGACGATGATGAAGCGCATCTCCCTAAAAGAGGGGTCGCCGGAGAGTATC
TCTATCGCCCTGAGGAGCGTGTCAACGCCCTTCTGGGCCCTGTCGAAGCGGCCGATGAAC
ATGAAGGCCCTTCCGTCGCTCAAACCAAAGCGCCCGAGGATTAGCCGTCTCCGCTCCTCC
CTCGGCCTATCGGCGTTCTCAAGGAGTTCCTCACTCCAGAAGGAGCAGTCTATGCCGTTG
AAGACGTGCGTCACCTTGCCGTCGAAGCTCCTGAAGAAGTCCCATTCCTCGAGGAGGTAG
CTCTTGCTAACGGTCGTTACCGCGTCGGCTATGTAGCAGGCGGTGTGCTCGGGGTCTATC
TCGGGATAAGGCGCGAGCTCGCCCAAGTTGGCCTCGTGGAAGTAGCCCGCTGGAATCCTG
GCCTTATTGAGCCTGTGAACCGTAAAAACGGTTTTGGGAGAGAAGTACTTCTTCAAAAGT
CCGAGGGCGAAGACCGTGTGCCAGTCGTGGGCGTGGAGGACGTCCGGCTTGAAGGTCTCA
ATAAGGTGGTTGAGCAGACCGGCGGAGGCCTTGCCGAAGAGGACGGCCTTCCTGAGGAGG
GTCTCCCAGTCGGGATAGACGTCGGTGTCGAGGAGGTCTCCTGAGAGCGTGTAAACCGTG
ACCCCGTTCTGCTCCCGCTTTCTGGCGGTTACCTCGACGGTTCTGCCCTCGAAGGAGAGC
CTGAAGGTGAGAAACGGCTCGCCGAGGCTCCGCCCGTGGTCGGGGGTGAAGACGATTACC
TCGTTGCCGAGCTCGACAAGACCTTCAGCTATGCTCGTAACGGCCTCCGCTAGGCCACCG
ACCTTAACCGGCAGGTATTCGAAAGAGAGTATGAGGACGCGCATAGGCATCACTCGAGGA
GTATGAACTTCTCGCCCTCGACGTCCTCGACGTAACTGCTTATTCCGCCGACCTTCCAGC
GGTTGCCGCCGGCCTCTATCGTCACGTTGGCCACGAGCGGGGTGTATTCATAGTCCACTA
TCTTTCCGTGGAGCTCCACCGGCTCCCTCGTATCGACGAGCTTTCCGGTGATTTCGGCCT
CCCGCGGAAGACCAACGTGCTTGAGTATCGTGATGAGCGTCCTGACGTTGACGAAGGTCA
GGGGCTTTGAGAGTGCCTCGTAGTTGATGGGTTTGACAACCTCGCTGTTGTCGAAGTAAA
TCGTGTAGAACCAGTGCATGTACTGGAAGACCGCCCTCGGGCTCTTGGCCCAGAAGGAGT
AGAACTTCTCCCGCCTCCTGTCCTTGGGAATCGCGCCGAAGAATATCGAGTAGTCCGCGT
CGCCGATTATCCAGCTCGCCATAAGCCAGGGGGCACCGCCGGTTCTCGCGAGGAGTATGT
TGTCCGCCTTGAGCCAGTCGGGAATTTCATCGGGCAGGTTTGTGATTATCACGAAGATTA
CGTCCTTTCTGGCCTTTATATCCCGCCTGAGAAGCTCAAGGAACTCGTAGGGCGTGTTGA
TTAGAACCTCGTAGCGGGCGGTTCTTATTATGTGCTGAACCCTCTCAAGGGTGTTGTCGA
AGCCGAGAATCGTCCATATCTCCGGTAACTCCTGGCCGTGGGTCTGCTTGTAGAGCTCGA
CAAACGCCTCCTTGAGCTTCTCGATGTCCTCTATGAACTCCTCCTTTATGCGCTCGAGGA
CGACCTCAGGATTAACCGGGCGGTAGAGCCTTGGAGTTCCGTGCATAACATCGACGAAGC
CCTTCCTGTGGAGCGAGCTGAGGACGTCGTAGACCCTCGTGTGCGGAATGCCGCTCTCCT
TGGTTATGTCGGTGGCCTTGCTCGGGCCGAGCTTGAGAAGGGTTATGTACGCTAAACTCT
CGTACTTCGTGAGTCCGAGCTTCTGGAGCTTTTCAATGATTTCCTCCTCCCTCATTTTCG
TCACCTATTCACTAACGTTAGTTTGTTCATCCTTAGTGGTATATGGTCACGGTGAGTGTA
TAAAACTTTTGCTTAACTTTTTAAGGGGTATCAAAAACACCCCCCATGCTCGAGAAACTG
GCGGAGTTCATAGCCCAGACCTTCCCGCGGGGAAAGGCGGTTGAGCTCGGCATAGGCTTC
CAGACGAAAGTGGCTTTAAGGCTGACCGAGCTCGGCTACGACGTTTTAGCAATAGACTGG
AACGAAAAGGCAGTTGAGAACGCGAGGAAAGCCGGCATAAAAGCCCTCCGCGACGACCTC
TTCAGGCCGAGGCTCAGCCTTTACAGGGACGCGGTGGTTCTCTACTCCGTAAGGCCAACG
CCCGAGATAATGAAGCCCATCGTTGAGCTAAGCCGAAAGACAGGCGTTCCCCTCGTGATT
CTGCCCCTGAGCGGTGACTCCGTGCCCAGACCGCTGAGGCTCATGAACTACGGTGGGCTA
GCAATATACGTTTATAAGCCGTGAGCGAACTAAAGCCGGTGGTGGTATGAAGCTCTTCGG
CACCGCGGGGATTCGGGGGAGGCTCTGGGAGAAGGTGACGCCCGAGCTTGCATTGAAGGT
CGGTATGGCCGTTGGAACATACAAGAGCGGAAAAGCTGTTGTCGCGAGGGACGGGAGGAC
CTCAAGCATCATGCTCAAGAACGCTCTGATAAGCGGTCTGCTCGCGAGCGGGATGGAGGT
TTTAGATGCCGATTTGATTCCAACTCCAGCTTTAGCATGGGCAACGAGGGAGCACGGCGA
CGCTGGAGTTATGATTACAGCCTCCCACAATCCCCCGACCGACAACGGGATAAAGGTCTT
CAACGGCGACGGGACGGAATTCTACGTCGAGCAGGAGAGGGAGCTTGAGGAGATAGTCTT
CTCTGGGAACTTCAGGAAGGCAGAGTGGAACGAGATTAAAACGGTTAAGCCCCTCGACGT
TATAGACGACTACATCGGAGCGGTTCTCGACTTCGTGAACCACGAGACGGGCCTTAAAGT
CCTCTACGACGGGGCCAACGGCTCCGGGAGCGTTTTGGCGCCTTACCTGCTCCGCGAGAT
GGGGGCGAAAGTGATAAGCGTGAACGCCCACGTCGACGGCCACTTCCCGGGGAGGAAGCC
CGAGCCGAGGTACGAGAACATCGCCTACCTCGGGGAGCTTGTTAAAGAACTCGGCGTTGA
TTTGGCTATAGCACAGGACGGCGACGCTGACAGGATAGCGGTCTTCGACGAGAAGGGTAA
CTACGTTGACGAGGACACGGTAATAGCGCTCTTCGCCAGGTACTACGTTGAAGAAAACGG
CGGGGGAACGGTTGTTACGTCGATAAACACCGGGTCGAGGATTGATGAGGTGGTTGAAAA
GGCCGGGGGAAAGGTCGTTAGAGTCCCACTCGGCCAGCCCCACGACGGCATAAAGAAATA
CGGAGCCATCTTCGCCGGCGAACCCTGGAAGCTCGTCCATCCAAAGTTTGGCAACTGGAT
TGACAGCTTCGTGACGATGACGCTCCTGATTAAGATGATTGACGAGAACGGCCCGCTCTC
GAAGCTCGTCTCCGAGATTCCGGTCTATTACCTGAGGAAGGAAAACGTCCCGTGCCCGGA
CGAACTCAAGGGGAAGGTCATCGAAAAGGCTAGGGAAGAGCTTGAGAAGGCCTTAGGGGA
GGAAATCAAAGAAGTCCTCACGATTTCAGGCTACCGCTTCCAGCTGAGGGACGGCTCGTG
GGTTCTCGTCAGGCCGAGCGGGACGGAGCCGAAGATTCGCGTCGTCGTCGAGGGACCGAG
CGAAAAGAGAAGGGACGAGCTCTTCGAGTTAGCTTATAAAACGGTTGCAAAAGAAGTGGA
AAAGCTCAAACGAAGCGCGCGGGTCGAAGGGTCCTGACGGCTATTTCCCTTTTGTCTATC
ATGACCTTGAAGCCCTCCTTTGCGACGTAGGTCTTGACGCCGGTCACCGTTTCGATGTAT
TTTGCCTCCTTGTAGGGGTTGGCGAAGTGCATCTTCATGCCGATGTGGCTCATTACCAGT
ACTTCGGGTTTTTTCTCCATGCTCTTGAGCATTTCAACGGCATCGTCGGTGCTGAGGTGG
TAGGGAATCCCCATGTCCCTCGGGCGCGTTATCGCCGCTATGATGACCCTCGCCCCGTCG
TGCCACTCTATCAGGCCATCGAAGTAGGCCGTGTCGGGAATGTAGGAGATGTCGCCGTAG
GCGGTCTTCATGCGGAAGCCTATCGTCGTCGGGTCCGAGTGCTGGCTCGGGGTTATGAGG
AACTCCTCCTCGCCTATCGCTATCTTGTTGCCCGGCTCTGGCGTGTGGACGCTCTCAAGA
ACCTCTATGTGATACTTGCTTATCGCAGGTGTATGAGTCTCGTCGCCGTAGACGACGCTC
TTCGAAGCTATCAGCGTTCCCCTCTTCTTGAGCGCACCGCCTGTCATGGCCTCGACCATG
ACCTCAAGGTCGTTGCAGTGGTCGACGTGCCTGTGGGAGACGAAGATTGCATCTAATCTT
CTCGGGTCGAGCTTGTAGCGCCAGCTCCTGACGAGCGCTCCCGGCCCAGGGTCAACGTAA
ACGTTCCTGCTCGCCCGTATGTGGAATCCCCCCGTGGAGCGGAACTGGGTTATTGTGATG
AACCTCCCGCCCCCGCTTCCGAGGAAGGTTATCTCTATCACTCCCTCACCTCCGTATCCT
CTGCGGACGGTAGGGTTTGGGCGGTGGGGTATATAAGCGCTCCGAAACCGGTTTAAGCTC
CGGGGAGAAGTAGTGGCGGTGGTTCTGATGGAGTTCGAAGGGGTTCTGAAGGAAGTTGAA
AGCTTAAGGGATGAGATGGTAAAGACGCTCGTCGAGCTGATTAAGATTCCGGCCATAAGC
CCCGACTACGGCTACGAGGGGGAGTACGACAAGGCGCAGAAGCTGCTTGAGATTATCAGG
GACTGGCCCTTCGATAAGGTCGAGGTCTACAACGCCCCCGACGAGAGGGCCAAGAACGGG
GTCAGGCCGAACGTATTGGCCTATTACTACGGCGAGAAAGGCGAGGAGAGCGAGAGGCTC
TGGATTCTTACGCACATCGACGTCGTTCCGCCGGGAGACCTGAGCAAGTGGACCGTTACG
GAGCCCTTCAAACCGCTCGTCAAGGACGGTAAGGTCTACGGGCGCGGAAGCGAGGACAAC
GGGCAGAGTTTGGTTGCTTCGCTCTACGCTGTAAGGGCCATGATGAACCTCGGGATAAGG
CCGAAGAGAACCGTCATTTTGGCCTTCGTCAGCGACGAGGAAACCGGGAGCAAGTACGGA
ATCGGGTGGCTGATGAAGGAGCACCCGGAGCTGTTCAGGGAAGACGACCTCGTTCTCGTC
CCGGACGGCGGAAACGAGGACGGAACGTTCATAGAGGTTGCCGAAAAGGGAATCCTCTGG
TTCAAGCTCAAGGTCAAGGGCCAGCAGGTGCACGCGAGCATGCCGGACAAGGGCCTGAAC
GCACACCGCGTTGCACTTGATTTGGCCTACAACCTCGACAAAAGGCTTCACGAGAAGTAC
AGCGAGAAGGACGAGCTCTTCGACCCGCCGGAGAGCACCTTCGAGCCAACGATGGGAGGA
AACCCGGCTGACAGCCCCAACATAATCCCAGGCGAGCACGAGGTCGTTTTCGACTGCAGG
GTTCTGCCGAGGTACAGCCTCGACGATATTCTCAGGGACGTTGAAGATGTCGCGAAAGAA
GTTAAGGAGAGGCACAGGAAGGAGCTTGACGGGAAGGTTCTTCCCGAAATCGAGGTGGAA
GTCCTTCAGAGGGGCGACCCGGCACCGCCGACCGACCCGAACAGCGAGATAGTGAGGCTC
CTGAAGGAGGCGATAAAGGAGCTACGCGGAAAGGAAGCCAAGGTAGGGGGCATAGGAGGC
GGAACCTTCGCGGCGTTCTTCAGGAGGAAGGGCATCCCAGCGGTCGTCTGGGCGACGCTC
GACGAGATGGCTCACCAGCCCAACGAGTATGCGAAGATTGACAACATGGTCGAAGACGCC
AAGGTAATGGCCTACCTCGCCCTGCGCTGAGCGAAAGCCTTTTCTTTCCAGTTTCCACCT
CTTTCCATGCCCCTCTGGAAGGACGGAAAGCTTGGACTGCCTGTGAGGGAAGCGGTTAAG
CTCTTTCCGGAGCTGGAGGAATACGTTGACGAGCGCGGAAGGCTCGACTTCTCGAACAGA
AAAGCCAGAATACTCTACAACAGAGCCATAGCGAAGGCCCTCTTCGGGCTGGAGATAGAA
TACCATCCTCGCGGTCTCGTGACGCCCCCGATATCGCGCTACCTCTTCCTTAAGACGTTT
TTGAGGGGCGGGGAGAAGGTTCTGGAGATTGGGACCGGGCACACCGCGATGATGGCACTT
ATGGCTGAGAGACTCTTCGACTGTGAGGTAACGGCCACGGAGCTGGACGATGAGTTCTTC
GAGTACGCGAGGAGGAACATCAATCGGAACCTCGCTAGGGTCAGGCTAATCAAGAGCAAC
GGGGGGATAATCAGGGGAGTAATCCCCGAAGGAGAGCGCTTCGACGTCATCTTCTCAGCT
CCTCCCTACTACGAGAGGCCGACCAAGGGAGTTCTCACGGAGAGGGAAGGCGTTGGCGGG
GGAAAGCACGGCGAGGCCTTCTCGGTGAAACTTATTGAGGAAGCGAGGGACTACCTACGG
CCCGGCGGAAGGGTGGCCCTCTTCCTGCCCGACAAGGAGGGGCTGATAAGGGTTATAGCC
GAGAAGGGAGAAAAGCTGGGCTATTTGGTGAAAGACATTCGGTTTAAAGCTGGGGCGCGG
TGGAGGCACAGCTTGATATTGAAGCTGTGAAGAAGAAAAGCGAAGGGACTCCGACCGTGG
GCGTCTCAGCACTCACGCCGGTCTCAGTGGAGGTGCTTTCTCGTCATCGTCCCGAGTTTC
AGCGCATATCCTCAACGTAGAGGAAGAGACACTTAAGGTATTCGGTGTCCTTCGAGGCCA
TGAGTATCGGGTGGTCCGGGGCCTGAGTCCTGTAGGGTTCGAGCATCTTGAGGAACTTGC
CGGCCTTTGCCCCAGCGGCGATGACCATGTCCTTGAAGGCCTGCATGTCAACGTGCTGGG
AGCAGGAGCAGGTGACGAGGATTCCACCCTCCTTAACGAGCTTCAGGCCGGCGTGGTTGA
CATTGAAGTAAGCCCTGAGCCCGCGCTGGAGGTCCTTCTCGTGCTGGACGAAGGCAGGTG
GGTCAAGGATAACTATGTCGAACTTCTCGCCCCTCCTGAGCATCTCCTCCATAACGGGGA
AGGCGGAACCGACGATGAACCTCATTCTGTCTTCGACGCTGTTGAGCCTAGCGTTCTCCT
TGGCGGTTTCGATGGCCCGTGGGGACTTGTCAACGGCAACCACTTCCTCGGCTCCAGCCA
CCGCCGCGTGTATCGCGAAGCCACCGGTGTATGTGAAGACGTCGAGAACCCTCATTCCCG
GCTTGACGTACTTCTCCAGAGCTATCCTGTTCTCGCGCTGGTCGAGGAAGAAGCCCGTCT
TCTGACCGCGCATGTCGACGATGAACTTGGCCTTTCCTTCCTCTATTACCGTCCTGTACT
TCTCCTTGCCGAGGAGAACGCGCTCTATCTCAGGTAAACCTTCCTTTCTCCTCGAGCGCC
CGGTGTTCTTCTCGAAGACTGTCTCTATTTCAGGCTCGACCTCCATTATGGCCTCGGCCA
AATCGAGCTTAAACCTCTCCATGCCGATGCTCGAAATCTGAAGTGAGGCTATCTCGTTGA
AGCGGTCGACTATCAGGCCCGGTAAATAGTCAGCCTCGCCGTAGACCATTCTGTAAGCTT
TGTCGTAGCCAAGAACCTTCTTTCTGTACTCGTTGGCCTTCCTAATCCTCTCCTTGAAGA
GCTCCTTCGTTATCGGGGTGTCTTTATCTTTGATGAGCAGGCGGACCATTATGTTCGAGT
TGGGGTTGACGAAGCCCCTGCCGAGGAACTTCCCTCCCCTCGTGTAGACCTCGACTATGT
CTCCGGGTTCAAACTCGCCCTCGGTTCTCACGACACCCTTCTTGAAGACTATCATCGCGC
CCTTCCCTATGGCCCTCGCCGCCTGGGCGTCAACGATTACCCTCGCCATTCTCACCACCG
GAGGGGTTAGAGAAGGGGGTTTAAAAACCTGCCCGGCGATAGGTATTTAACCCCCGGAGC
CCTATATTAGAGCGGTGGTTTCTATGCACTTCGACGTTGTAAAGGAGTTCTTGGAAGAGA
TTGGCGCCGACTGGATTGAGCTCGACGGTGAAGTCCACCTCGAGCCCGAGGTCTTCTACG
AGGTTTGGAAGTACATAGGCCAGCCCGAGCTGAAGACCTACGTCGTCGAGGACGAGGTTG
TCGAGCCAGGCTCCTACGACCCGCCCGAGATGAAGTACACCGACGTCAAGAAGATTAAGG
TCAAGAAGGTGTACTTCGAGACCCTCGACGGCAAGAGAATCGTGACGGATTACTCCGAGT
TCCAGAAGATTATGAAGGAGAAGTCCGCCTGACGTTTCATCTTAGCAGGACCGGGAGCAT
CAGGGAGCTCATGCAGACCGTTCTCTTCACCCCGAGGAGAACGGTTAGGTAACCCACAAT
CGAGGAAGCGGTCAGCGCGAACAGGCCCGGAAGGCCGTCGAAGATGAAGGCCAGGAGAAC
CAGAAACGCCAGAACAGTGAGGTTGATAAACCGGTACGGAAGTCTTGAGAGGGCCCCCGC
CAGAAACCTTGCAAGGGGCTCGCCGTAGAGGAGAACCGCGAGGCCCACGAAGAGCGCAAC
GAGTAGGAACGCCGGGAGGGCTTTGACGCTCAAAGGCTCCATTAGCGTCACCACTCCGTT
TCTTTCCCTTCCCGTTTCAAGGAAGTTGAGAAAGGCGAAGAGGAAGTTGGCGGTGTTAAC
GGAGTAGACGATTGTCAGGAACGAGCGCTCGTCCCGGGAGATGAACGAGCCGAGCAGGGC
CGCCTGCGATGCCGTGAAGGCCGGAAGAAGGGAAGCAAGCATACCGAAGAGCGTCCCCAG
GAAAGAGAATAGGACGAGCCCTTTGGGGGTAATCTCGAGCTCCGGACTGCCAGGCTCTAC
TCGCTTGGTCCCGGCCAGGAGGGAGGAAACTATAACCGGAACGCCGAAGAACCCGGTGAA
GAGGACATAAAATGGCTCGTTCAGCGGGAGCGAGAGAATAAAAAGGCCAAGAATCCCCGA
GAGAAGGATTACGAAGAGCGCATAAATCTTTTTCACGCCCCGCTCGGTGAAGACGAGAAG
AAGGATTAGGAGCAGGACGGCAAACTTTCCAAAGGCGGGCCTGTAGAGGGGAGCGAGGCG
AAGGTAGATGGGAACCAGCGGGAGGAAGAATATGACCGCCAGAAAGCTCGCGATGAGCGC
TATCCTGACGACCTCAAGGCCCTTACCGCCGAGCACGAGCCGGTGAGCCGGAAGAACGCC
GAGGGCCGTACCCTCATCGGGAACGCCGAGGAAGGTTGAAGGGATTGCATCAAGGAACGT
ATGAGTCAGCCCCATCGCAAAGAGAACGACCGCGCTTAGGCCGAAACCGCGGAGAAGGGA
AGCCAAAGTGTTCACGTGGATTCCCGGCGTTATTCCCGTGAAAGTGCCGAGCAGGAGACC
TAACAGTGCTTCCCGGAGCAAAGGTCCTCACCCGACTGAACTTCAAACGCCGGCTTTCCG
CGGTAGGTCGTGAAGAAGCCGTAGGCCGTTACGCTCTCGTTTTCAGTCAGAGAGACACCA
AGCCTCGATGGGAGCTTGAGGAGAACCGAGCAGGTGCCGTTTGTTACGTTTGCTATGCCA
AAGCCGTTTCTGTAAACTTTTACCCACGCGACTTTTCCCGAGATTCTCGAGAAGGAGCCT
TCGTTGAAGGAGCATATGTCGTTTGGCAACTCTTCCCGGGGTTTTACAACGGAGCAGTTC
AGGCAGAGCAAACTGGACTTCCTTCTCAGGGCCTCGAAGCGAACCGTGTCGCCGACTCTC
GCGCTGAAGCCGTAGAGCTTCAAGTCTGTGCAGTCGAGCTTCAGGTAGCGGGAGGTACTT
TTGATAACGAGACACTCGCCGGTGGCTATATCACCAATTTCGGCCAGGTTGAGGGGCTTC
TCCTCGGCAGACCCGAGGACGTTAACGTCGTCGCCGGAATTCACGTAGAGGGTAATCGTC
GAGTAAAGCCTCACAACGCCGAGGACTTTGACGCGAAGGCCCGGTCTGAGGGAAAGGCCG
TGGGGGAGGTAAACCCTGAACTCCTCGCTCCCGTTCCAGACCGTTGCGGGGTTGCCCGGG
TAGAGGACGACGCCCTCAAGAGGGTAGGGCATGCCATTGCGGGGTTCCTTCAAATAGCCG
AGCTCTTCAACATTGACGGGATAGAACTTCGAGCCGTAGGTCAGGCCCTCAAGCCTCACG
AGGCTTCCCTTGGAAGCGTTGAGTGGATAGGCGAGGCGGACCCTCGAAGGAGTGAGCAGA
ACGGGGCCGTTGGAGTACCAGTAGGCCCCTTCAATAATTTCTAAGGGAAACGTCGCGTTT
GCGGGGACTACTGAGGAAACGTCCATCCAGAGACCGCGGTTGGTCGCTCTGAGCCTGCCC
TGAACTGTGTAGGCCTTTCCGAGCTCCAAAGACTTCCCGAGTGCGACCGTGACCGTGCCG
TTGTAGAGGACCGAGATGGAGCCAGAAGAATAAACGCAGAGGCCGGTGAAGGAGTCTTTC
TCTGGGGAGTAACGGCTAAGCGCAAGGGAAACGAAGAGGAGTGATGACAACAAAACGACT
ACAAATAATCGTTTTTGAACCATCGAAAATAGTAAGAACAAAGGTCCTTAAAAAATTTTG
GGTGTCAGTAGATTTCCCCGCTCGGGTAAACGACTATGCCCTCCTCGGTTATCTCGAAGG
GGTACTTCTTCATCGAGTGCCTCGTCTCACGCATCTTCCTGATTAAGAGATAGCGCTTGA
GTTCAACCTCCCTCTCGATGAAGTCGAGAAGGATGACGCCCCTGGAGATGTACTCCTCGA
CGCCGTACCTGCTGATTTTGCCCCTGCTCGGGTCGGGGGCCTCGGTTGTGAGGATTGACG
TGACGCCCATCTCAAGGAGTATCGTGTTGAGCTGGAGGAGCATCTCCCTGATTTCCTCCT
CCTTCTTGAGGCGGAACGCTATGGAGGGAATGGAGTCTATGACGAGCCTCTTGGCGTTGA
TTGCCTTAACAACGCGGTAGACGTATCTCAAAAAGTCCTCGGCGTTGAGGTTGCCCTCAA
GGACGTACTGTTCCTCGGACGGGAGCCCCACGACGGCGCTGACACCATCGACGATGGCTA
TCTTGCCCTCGCGTTCGTATTTCTCGATGTCCCAGCCAAAGGTCCTCATCTCCCTCCTGA
GGTCCTGCGCCCTCTCCTCGAGGGTGACTATTACTCCGGGTTCATCGTAGAGCTCAACAC
CCTTGTAAACGAACTGAACCGCGAACGTTGTCTTACCGCTTCCGGTGGGACCGGTTACAA
GGACCGTGGTTCCCTCGGGGAATCCTCCCTCAACGAGGTCGTCAAAACCGGGAATCCCGG
TCTTGACTCTGCGAACTTGCCACACCTCTCTGGTCATACGAATCACCGTGATGGCTGTTG
GGGATAGCCCTTAGTTTATCCGCTATAGCTAATTGATGGTTTGTGGATATAAAACTTTTG
GAAGATAACGGAACTAAAGTCCCCTTTGATGGAAGATTTACAACGGTTTACTTATTAAAT
CGCCAGGGAACACCACAGGGGCGGAAACGTTTTATTGAAAAAAGCAAAGTGGGAGCAAGG
TGAAACCATGTCCGACCCCTTTGGAAGGGACGCACAGGAGCTAATCAGGCGCGAGTTCGG
GGACGTTCTAACGCTCCTTGAAAGGATTCCCTCAAGCATAGACCCAGACGAGGCACTCTC
ACTCGTCGGTTGGATGCTAAAATCCAATGAGCCCCCGGGAGAGCTCCTCAGAACCGACCC
ACTCGAGGAGCTCAGGGACCTCTTCAGATTCTACGCCCTGCTCGGGGCGCTGGCGTTCTC
CCCCTATGGCATCGAGGCCGAGTTCGTGAAGAAGGCAACGGCAAAGCTCTACCGCGCGAG
GATAGAGAGAAAGGGCTCGCTGGAGGGAAGTCTTCTAAAGATTGAGCCGACGGAGGGGAT
ACCCGAGAGGGACAGGAAGATACTTGAAAGGGCAATGGACAGAAGTCTGCCCGAGGACGA
GAGGGAGAAGCTCAAGCTGAAGTATAGGATGCACCTGAGCGAGTTCCTCGAGCTCTGGGA
GGGGTCGCTGAAGGAGGTCTACGTAAGGAAAGGATACGCCTACCTCCGCTGGGACGAGGC
GTTAAAGCTCTGGGAGATGGCCTTTGAGAGGCGCTTCGATAAAGCTGTCAGCCTTCTCGC
GGACGTCAGGGACGAACTTCCCGAATTCTACGAGGAGCTTAAGGAGAAGCTTGAGGAGCT
CGCCGGGGAGTACTTCAAGGAGAGGCTTGAGAAGCTCGGAAAGGTTGGCGCGAAACCGCT
CCGCTTCGACCTCTTCCCGCCGTGCGTTAAGGAGGCCCTAAAAGGCGTCCCCGCGGGAAT
GAGGAACTACGCGATTACGGTTCTCTTAACGAGCTTCCTGAGCTACGCGCGCATCTGCCC
CAACCCGCCGAGGAAGGACGTCCGCGTTAAGGACTGCGTAAGCGACCTAAGGGTCATCGA
GGAGGAGATTTTACCGGTTATCATAGAGGCCGGCAACCGCTGTAAGCCGCCGCTCTTCGA
GGACCAGCCCCACGAGATTAAGAACATATGGTACCACCTCGGCTTCGGACTGACCGATAA
GCCAACGCTTGAAGACAGCGGAAATTCGACGTGGTACTTCCCGCCGAACTGCGACAAGAT
AAGGGCCAACGCTCCCCAGCTATGCAAGCCGGACAGGTACTGCAGGGGGGTCAAGAACCC
GCTGACCTACTATCTGAGAAGGCTCGCAAGGGAGGAGCGGAGCGAAACCGGTGAAGGGGG
TGAGGAGGGTGGCTGAACTGCTCAGAGAGGTCAGCAGGGAGGAGAGGGAGCTCTACTACA
AGGACGAGTGGAAGGCCGAAAGGATTCCGAAGTTCATCATTGATAGCCTTGAAAAGCGCG
AGTTCGGCTTCGACCACACCGGCGAGGGCCCGAGCGACAGGAAGAACGTATTCACCGACG
TTAGAGATTTGGAGGACTACGTTAAGGCCACCTCACCCTACGCAATCTACACATCGGTTG
CGCTCTACCGCGAACCGGCCCAGATGGAGGGCTGGCTCGGGGCCGAGCTCGTCTTCGACA
TAGACGCCAAGGACCTGCCCCTCAGGAGATGCCAGAATCTTCACCCGAGCGGGCAGGTGT
GCCCAATCTGCCTGGAGGACGCGAAGGAGCTCGCAAGGGACACTCTAGTGGTTCTTAAGG
AGGACTTCGGCTTTGAGAACGTCCACGTGGTTTATTCTGGCAGGGGCTACCACATAAGGG
TTCTCGACGAATGGGCGTTGAGGCTCGACGCCAAGGCCCGCGAGAGGATTTTAGCTTACA
TCAGCGCCTCGGAGGAGGTAACCTACGAGGACGTGATGAGCAGGAGGATTATGCTGTCGA
GCGGCTACTTCAGGGTGTTTAGACTTCGCTTCGGCTATTTCATAAAGAGGGCAAACGAGA
ACCACCTGATAAGCGCGGGGATAAAGAAGGGCCTTGCCAGAAAACTCCTGAGCGATGAGA
GCAGGAATAGAATCGTCAGAAGCTTCGTCGAGAGGGGTTTGCTGGCCTCTTTCCCAAGCG
GAGTCGGCTATAAAACGCTGATAAGGCTGTTCTCGATATCGAGCACGTTCTCCAAGGCCT
ACTTCGACGGGCGCGTTACGGTCGATGTAAAGAGAATCCTCCGCCTGCCGTCGAGCCTGC
ACTCCAAGGTCGGGCTGATAACGACCTACATCGGCCCCGATGAGGGGAAACTCGAGCGCT
TTAACCCCTTCAGGGACGCCGTGCCAGAGTTCAGGAAGGAGGAAGTAAAGGAAGCGTACG
AGGAGTGGGAGAGCTCGCTATGAACCGGGGAAAGGTCCAGATAGCGCTTGCAATGCTTAT
ATGGGGGAGCGTCGGAATATTCGGCAGGCTCTCCGGGCTTTCCGGCCTGGGCGTCGCCTT
TGCGAGGGTCTCGCTTGGAGCGCTCGTCCTCCTTCCACTCCTCAGCCTCAGGGGAAAGCT
CAGAAACGCCTTGGGGGAGCTGAGAAAGAGGCCCTATCACATGCTCGCGCTCGGGACTGC
GTTAGCCTTAAACTGGGTCTTCCTCTTCACGGCCTTCAACTACACGAGCATAGCGAACGC
GGTTCTCGTTTACTACACCGCGCCGGTTCTGGCGACGCTGATTTCGTGGCGCTTCCTCAA
TGAAAGGCTCGACGCGGGAAAGGTTCTGAGCCTCGCCATAGCCTTCACGGGACTGCTCCT
CATAGCGTCTTCCCAGAGAATCAGCCTCTCCGACAGGGACTTCACAGGAATCGTATTCGC
GTTTCTGGGAGCGCTCTTCTATGCACTAATTCCAAACCTCGGCAGGTTCATGAGGGGCGT
TGACGGTGAGAGCCTAACCTTCCTCCAGCTGGCGGTAGCTTCCGTCGTTTTAATTCCTTT
CGTGGCCGTTGAAAACGTTGGAAGCCCGGTCTGGTGGGCAATAGCGGTTCTCGTCTTGCT
CCACACGGTGTTCGCCCTCTACCTCTACATGGACGGGCTGAAGAAGGTGGAGGTCAAAGA
CGCCTCCCTGTTGAGCTACCTCGACCCGCTGAGCGCGATAGTTTACGCGTTCTTGGTCTT
TGGAGAGGTACCGGGAGTTAGAACCGTTATAGGTGGCGCCCTAATTCTACTCGCCTCAGC
TATTGATTTGGCGAGGGGGTCGTAGCCCGCCTTCTGTGTCAAGGGGGCATTCGACTGAGC
GGCCTACCACGGGGCTCGCACCGGGAACTCATCGCCCCTCCCACGGCCTTGCACCCCGCG
GGACGGCCGTTTCACCGCATCCCCCGGGATTGTCTGCGGGTTAGCTCGGTGCCCGTCGCC
GGGCCCTTCGCGCGCGTCATCCACATCTCCCGGGAGCCGTGTCGTTTCTGCGCCGTTGCC
CTCCCTCCCGGGAGGTGCCTTACGGCACCGCGGTCCCGGTGCGGTGGGCGGAACTTCCTC
GGGAGTGCCCCGAGAGCCCCCGACCCCCTCGCCGTAAGGAAGTAGAAAAGGGAGGATAAA
AAGGTTTGGTCACTTCTTTTTGGGCAGGGAATCCCTCTCATGGAACTTTGGCGGTTTCGG
CCTCTTGAATCTCCCGAGCGGTGAGCGGCGCTTTGGAGTTTTCCTGGTTCTCCCCTTCTT
GGGTTGGTTCTGGTAGTATAACACAACCGCAACGGCCACTACGATGAGTATCCCAACAAC
GGGCCACCACGGGAAGCCCCCGCCGTTGGCTTCGCCCGTCGTTGAGGTTGTGTTAGACTG
CAGGGTTGTGGACGTGGTTGTTGGTGTCTGCGTCGGGGACGGCTTGGGCTTCGGCGCCGG
AACCCAGAGGCTACCTTCCTTGACGCTGACCCTTCCAAGGGCGTTGAGCTTGAAGGAGTA
CGTAACGTTGACGCCCTTTGGAACGTTAAACCTGAATGAAAGCCCCTTTTTGCCAGGGGG
AATAGTTACGTCAAGAACGTCAGCGTAGAGGGAAGTTCCGTTGGCGAGAACCTTGTACTC
GAGAGTTCCGCTGACCGCTTCTGGGGTCGGGTTCAGGAGCAGGGCGCTAACCTCAAGCGT
CGAGTTCAGTAGCTTTGCACTCAGGGACCCTATTGAGGGTGGAGCATAAACGGTGTAGTG
AACGGTATCGTTCCCCCCGGAGCGACCGTGAACGGAGAGACCAATAACGGCGGAGACGTT
TCCTGGCTTGGATGTCGGAAGAGACAGCTGAACCACACTAGTACCCGGGGAGAGGGTTAT
CTCCCGAGTTTTGGCAGCAAATGATTTTGTGCCGTTGATTACGGCAACGCAGGAAATCGT
GGCGTTTATGTCCCTTTCGGAAATGATGGTGACGTACGCCTTCAGTGTGTCGTTAAGCAG
GACGCTCTCCTTCTCAACAGAGACGCCAACGAGCCTGACACCGAGTGAAACTGCAAGCTT
CTTGGCGTAGGTGTAACTCTGGTCCCCGTATGAAACGCGGTAGATTAGGGTGTAGTTACC
CTCCGGATAGTTCCACCCGACAGGTAGAGATAGCCTTATCAGTGTGTCCCCCGGCGGAAC
TGTCACGTTTTTGGAAACGACGGAGTAGTTATTGCTCCCCAGGAGAAGGGCAGAGAAAAC
GTTCACGGTAGCGTTGAAGTGGCCGATGTTAATCACATGGGAGTAAACGGTAACGCTCTC
CCCCAGGAAAACGTAGGGAACATCACCCCGACCAGGAACGTAGGAGTAGGCGCTCGTAAA
GGTAAGGGGTGAAGCGAGAACTTCAACCGGAACCTTGGCCTTCAGGATGTAAACGTCTCC
CGAGTAAGTTGCTATGAATCGAAGGTAGAGCGTGTAGTTGCCCGGAAGGACGTCCTTTGA
CACGGTCAGGTTGTATTTTACCGTCTTGTTCTGACCCCTGCCCCAGTTTGGAAAAACCCT
CGGGAACATCGTGAAGTTGAATCCCTCAACGCGGTTTCCGTTTGTGTCCTCCACCCAGAA
GCTCTGATAGCTGACGACAGAGTAAATTACACCCGCATTGTTCGTCAGGAGAAGCGTTCC
TTCGCTGTAGTCACCTCTCACAACGGTTATCGAACCCGCCACTGATATAGTTCCAAACTG
GGCGCTGGTAAACGGAAGGAACATCGAAACTAGTATGATAGCGATGAGCAGTAGTGCCCG
CCTCACAATCACCACCCCAGATAATAAGGCGCCCTCGAATTTAAACTTACCCATTAAAAG
TCAGCTGTGCACGAGGGCACGGTATAGCAGGAACAGGCCAGTAGCCACGAGAAACGCGGA
GAACGCCAGATAAAGGCGGTAGAGTCCCAGGTCGGAGAAGTGCTCCCTTGCAACGAGGGC
TATTGCCAGGAGCATCACCCCGTAGAGGAGGGCGAAGATTCCAAGGGCGAGCGACGTCTT
TATGCCGAGGAGCACGAGGATTCCAAAGACCGCCCCGGCGAAAACCGTGACGTGGGGAAC
CGTGAAGGCGAGGTAGTTGAGGAAAACCTTCCTATCGTCGTCCATACCCATCACTCCGCT
ATGAAGGCGTAGGTTGTGGTCGTCGGCAACTCCCGCCTCACCCTGGAGAGCAGATATCTC
GGATAAAGCCTCTCCTCTGGCTCGTCGAGGGGGTCGTAGGAGCCAAGGAGCCTGTCTATC
ACCTTGACCGCGACCTTTCCCCTGACCCTGAAGTAGCCCCTGAAGTCGCTGACTATCTCA
AGGACTATCGGGAGGAGCAGTTTCTCCTCGTCGCCGGGGTCAAGAAGACCCCTAATCCTC
TCGAGCTCTGCCTTTCGGAAGGAATGCCTGCTCCCGTCCCTCAGCCTGACGGAGGGCTCC
TCTGAGGCGAGCAACTGGACGAGGGTTGGCCTCTTCGCCGGAAGGTGGCTGTTTATGCGG
TAGATTTCCCTCAAGAGGGCGTTTTCGGGGTTCATACGGGTGTCAATTCGAGCCGGAGCA
GATAAACGTTATTTAACATTCTCTTGTCAAAAAGTTCAAAATTAAGCGAGTAGATAGACT
TGTTTACGTCAAAACGATAACGCCCATAGGCCGTTTTTCGTCAGGCGTTCAAAAATTCAG
GGGAAAGGGTTAATTAGGGGTATATGTTCAGCATGTGGCGGAAATAATTGAACGTTCAAA
CAATGAGGTGATGAAAAAATGAACGAAAGTGCAAAGCTCCTCGGCGTCAGCGCAAAGGGC
CCGAGGTTCCTCCAGCTCATATTCGTGGACATAAACGGCGTTCCAAAGGGAATGGAGGTC
CCGATAGCGAGGTACGAGGAGGCAATCGAGGAGGGCATCTCCTTTGACGGCTCCTCGATT
CCCGGTTTCCAGGGCATAGAGGACAGCGACCTTATCTTCAAGGCTGACCCGAGCACCTAC
GCCGAGGTCCCCTGGGAGGGCATAGCGAGGGTTTACGGCTACATATACAAGGACGGGAAG
CCCTACAAGGCGGACCCGAGGGGAGTCCTAAGAAGGGCCCTTGAGAGGCTCGAAAAAGAG
GGATACAAGGCCTACATCGGGCCAGAGCCTGAGTTCTACCTCTTCAAGAAGAACGGAACC
TGGGAGCTCCACATACCCGACAGCGGGGGCTACTTCGACCTCGTGACCCTCGACAAGGCG
AGGGAGCTGAGGAGGGAGATAGCCCTCTACATGCCGGCCTTCGGCCTCGTTCCGGAGGTT
CTCCACCACGAGGTTGGCAGGGCCCAGCACGAGATTGACTTCCGCTACGACGAGGCCCTC
AAGACCGCCGACAACATCGTGAGCTTCAAGTACGTCGTCAAGGCCATCGCCGAGATGCGC
GGTTTATACGCCACCTTCATGCCGAAGCCCCTCTACGGCTATCCCGGCAACGGAATGCAC
CTCCACATAAGCCTCTGGAAGGACGGAGAAAACGCTTTCATCGGCGAGGACGGGCTGAGC
GAGACGGCACTTCACTTCATAGCCGGAATACTCAAACACGCGAAAGCCCTAACGGCCCTG
ACCAACCCGACGGTGAACAGCTACAAGCGCCTCGTTCCGGGTTATGAGGCTCCGGTCTAC
ATCAGCTGGGGCTACAGGAACAGGAGCGCGCTAATCCGCGTCCCGGCCTTCTGGGGCAAC
GGGGCGAGGATAGAGTACCGCTGTCCGGACCCGAGCGCCAACCCGTACTTAGCTTTCTCG
GCGATACTCTTAGCTGGACTCGACGGAATCAAGAGGAAGCTTGAGCCGGAGGCGTACGTT
GAAACCAACGTCTACGAGATGGGCGAGGAGGAGAGAGCCAAAGCTGGAATCGAGACCCTT
CCTGAAAGCCTCGGGGAGGCGCTGGAGGAGCTGAAGAAGGACAAGGTTGTCCGGGAGGCG
CTCGGAGAGGCCTACGAGAACTTCATCGCCTACAAGGAGAGGGAGTGGAGCGAGTACGTC
GCCTACCTCGAGAGCAGAGAGCTCCCGCTGGAGACCAAGAAGGTTACCGAGTGGGAGCTC
GAGAGGTACTTCTACGTTTGAGCCCTTCTCAGTTCTTTCCTTCCCGCATGTGCACGAGGA
TTGATGCCCCGATTATGAGCGCCCCGCCGAGGAGCTGGAGGGGCGTTAAGGCCTCGCCAA
ACAGGATGTACGCGAGAACTATTGCAACCACCGGCTCAACGGTCGCAACTATGCTGGCCC
TGCTGACCTCTACTTCTTTGAGGGCGTGGTTGTAGAGGGTGTAGCCGAGGAACGTCGGGA
AAAACGCTAAACCGAGGAGGTAGGGAATCGCTCCCCTCGGAACGGAGAACTTAGAGAAGG
GAGCGAGGAAGAGCAGGCCGAAGAGCAGGGTCATGAAGAGAACCCTCTCGGGCCTCTCGT
TTCTGACACCGAACTTGGCGAGGACTCCATAGAGGGCGTAGGTGAAGCCGGTCGCTATGC
CTGTCAGTAAAGCCAAGTGGCTCACGTTGAAGTCCACGTTGCCAGCAACGAGAAGCACTC
CAGCCAGCACCATTACCAGTGCGATTGCCTTCTCGGTTGTTATGGGCTCCTTGAAGATTA
ATCTGCCGAGGATTACCGAGAAGGCCGGGGCGGTGTAGATGAGCAGAACCGCGAAGCCGA
CCGATGAGATTTTGACGGTGTAGAAGTAGAGGGTGTAGAAGGCAAAAACTCCAACGAGGC
CGTAAACCGCGTAGAACCACAATTTCTCGCGCGTGAAGGGATTCTCGCGCAGGAAGAGCG
AGATGTAGGTTCCGAGAATTATCAGAGCAAAGAGAACGCGCCAGAAGACCATCGTGAAGG
AATCAACGTTATAACGGTAGATGTAGGTGGCGAATATCCCTATCGTTCCCCACATTGAGG
CGGCGAGAAAAACGAGAAGGTAACCGCGCTTCATCGGCTCACCTCAGAAGCTCGGGCCCA
GTGGCAAACGGCGCTTGTGCTCGCTCCTCTTAACGAGGTTCTCGACGTATTCGACCCGCT
CGATTGGTATGCCCAGCTCCTCGGCTATTTCCTTCTTGTCCTTCAGCAGGTCAACGAGGC
GCCAGAGGATTTCGTCGAGGAGGCGGTAGCTTATGCCAAGCTCGTCCTCGTCAGTCTGGC
CCTCCCAGAGGCCGGCGGTGGGTTTCTTCTCGATTATCCTCTCGGGAACGCCGATGAGCT
TCGCTATTTCCCAGACCTCGGTTTTGTAGAGGTTTATGAGAGGCGCGTAGTCGCTCGCCC
CGTCGCCCCACTTGGTGAAGTAGCCGGTGAGGAACTCGCTCCTGTTGCTTGTTCCAAGGA
CGAGGCAGTTCTTCTCATTGGCGTGAGCGTAGAGGAGTACCATTCTCGTTCTCGCCATTA
TGTTGCCGAGGCTCCTCCTGTCGGGCTGGAAGCCGAGCTGAGAAACGAACGAGTCAACGA
GGGGCTTTATGTTTATCTCCCTGCACTCGATTCCGAGGGAGGAGCAGACCAGTCTAGCGT
CTTCAACGTCCTGGTTCTGGTAGTAGGGCATTATCAGGCCGAGAACTTTTTCCTTCCCGA
GGGCTTTGACGGCAAGGTAAGCCGTTGTTGCGCTGTCTATGCCCCCGCTTATCCCTATCA
CGACGCCCTCGGCGTTAGCCTCCTCAACTTTCTCCCGGATAAAGGCCGTGATTATCTCGA
CGACGGAGTTGAAGTCAAGCTCCCTCATTTCCTCTTCCCCCTGAGGGCGTGGGTGTATCC
AACCCACAGGACAACGGTGCCGGCGAAGGCAAGGATTGCCGCGGGTATCGCGAGGTCGGA
GTAGGGGTAGCTTATGGCCTTCGCCCTGTATGTGTAGGTGACGGTGCCGTTAATAACCCT
TACCTCGGGCCTGTCGGTTGGGATGAACGTGGCGTTTCCGGTTATGTTATATACGGCCGT
GAAGTTGCCCCAGGAGACCTCAACGGTCGCGTTCTTCGAGCTGAGGGAGAGGCTCCTGTT
GCAGTAGAAGTACCTGTTCTCAAAGGTATCGTTGCCAAGCGTATGATTGCCAGGACCGAG
GGTTCCGCTTGAGTAATACGAAGGATGCCCCGTCTGGAAAACGGCTATTGCCGACAGAAT
CATGGCGAGCAGTATCATTATAAAACCCGCAACAACGAGCCTTGAGCTCAGAAACACTTT
GAGGGCTTCGTTCATGGGCATCACCGAGAAAAAAGAAAGGGGTCAGAACTTGCCGACGAG
GTGGCACTCGGCGAAGTGGTTGTGCTCGTACTCTATGAGCTTCGGCTGTTCAACGTCACA
GAGACCCTTCTTGGCGTAGATACACCTCGGGTGGAAGCGGCATCCGGGCGGAATGTTGAC
GGCGCTCGGAACCTCACCCTTAATCGGAAGCTCCTTGATGACGTTTCTCCTCTCGGGCTT
CGGCTCCGGAACGGCAGCGAGCAGCGCCCTCGTGTATGGGTGGAGCGGGTTGTCAATGAC
CTTCTCAGCCGGACCCATTTCGACGATTCTACCGAGGTACATGACGGCAATCCAGTCGGC
GAAGTACCTGGCCGTTGAGAGGTCGTGGGTGATGTAGAGGTACGTGACGCCCATCTTGTC
CTTGAGGCTCTTCATGAGCTCAAGGATTTCTGCACGAATTGACACGTCGAGCATCGAGAC
CGGCTCGTCGGCGACGATAAACGTCGGGTTCAGGATGAGGGCCCTTGCAATAGCCACACG
CTGCCTCTGTCCACCGGAGAGCATGTGCGGGAACCTGCTGACGTAGTCCTCGGGTGGAAT
AATCTTGACCATCTCAAGGGCCTTATAGATGAGCTCCTCACGCTCGGCTCTGGTTTCACC
GATGCCGTGGATGAGGAGGGGCTCCTCAAGGACGTCGAAGATTCTGAAGCGCGGGTTGAG
GGAGGCAAACGGGTCCTGGAATATCATCTGCACCCTTCTTCTGTAGGCAAGGAGCTCCTC
CTTGGTTTTAATCTCGGTGACGTCCTCGCCCTCCAGGTAAATCTTACCGTCGGTTGGCTC
GAGGAGTTTAACAATGAGCCTTCCGGTGGTGGACTTACCACAGCCACTCTCACCGACGAG
TGCAAAGACCTGCTGCTTGTAGATTTCGAAGCTGACTCCGTCAACCGCGTGGACGAAGCG
CTGAGGCTCACCGCGCAGGCTGGCGAGGAGACCCCTCTTGAGCGGGAAGTACTTCTTGAG
GTTTTCAACCTTGAGTATCGGCTCGGCCATTCTCAACACCTCACAGCAACCAGCATGCCG
CGTAGTGGTCCTTATCAATCTCCTTCAGCTCGGGCTCCTGCTCCTTACAAACGTCCATCG
CATAGGGGCACCTCGGGTGGAAGCGGCATCCCTTCGGCGGGTTGATGAGGTTGGGCGGCT
GTCCGGGGATGAACTCGAGCCTCTCAACGTCCTCGTGAAGCCTCGGAATAGCCGCGAGGA
GCTTCTGGGTGTACGGGTGGGCCGGCTCGTAGTAAATCTTCTCGCTGTCACCAATCTCGA
TAATCTTGCCCGCGTACATGATGGCGACCTTGTCGCTAATCTCGGCGAGGATGCTGAGGT
CGTGGGTGATGAATATCATCGAGAGGTTGAGTTCCTTCTTGAGCCTCTTCATGAGGTTGA
TAATCTGCGCCTGAACGATAACGTCGAGGGCCGTCGTCGGCTCGTCGGCTATGACGACGC
TCGGCTCCATGAGGAGGGCCATAGCAATAACGACACGCTGTTTCATACCACCCGAGAGCT
CGTGGGGGTAGCGGTAAACGATTTCCGGGTCGAGACCGACGAGTTCAAGGTACTTCTGAG
CCCTGTCAAGGGCCTCCTCCTGGCTCATTCCCTTGTGGTATATGAGGGGCTCGGTCATCT
GGAAACCGATGGTGTAAACCGGGTTGAGGGCGTTCATTGCTCCCTGGAATATCATCGAAA
TCTTCTGCCAGCGGATTTCCCTTCTGAGGACGTCCTCAGGAAGGCCAACTATCTCCCTGC
CGTCAATCTTGATGCTTCCGTCAACTATCTTTCCTGGCGGGGTGGGCATACCCAAAAGGG
TAAAACCAAGGGAGGACTTGCCACATCCACTTTCTCCGGCAAGTCCCAGGACCTCACCCT
TCTTGAGGTCGAAGCTGATGTTGTCAACGGCCTTGACGACACCCTTGCTGGTGAAGTAAT
ACATCTTGAGGTTCCTAACTTCAAGGACGTTCTTAGCCATCTAAACCACCTCACGCGCGC
TTGAGCCTCGGGTTGAGCACGGTGTCGAGCGAGACACCAATCAGGACGAATATCAGTCCG
ACGAAGGCGATTGCAAGTCCGGGCGGGATGACCTGCCACCAGTATCCGTTGAGGGTCGCA
CCGTTGGCGTTGGCAGCGTTAAGCATCTGACCCCACGTAATCATGTTGTTGCTCGTAAGG
CCAAGGAAGCTCAGTCCGGCCTCGCTGAGGATTGCTCCCGGAACGCTGAGGGCTATGCTA
GCGAACGCGTACGGTAGGAGCTGTGGCACTATGTGCTTGAAGACTATCCTTCCGGTGCTC
GCACCGAGGGCTCTTGCCGCCTCAACGTAGGTCTGCTCCTTAATCTGGAGCGCCATACTC
CTCGCGACCTTGGTGGTTCCCATCCATCCAAAGAGCACCAGGATGAAGACGAGCTGCTTG
AGGTTAATCTTACCTCCGAAGTACAGCGAGAGCAGGATGAGCATCGGAAGCACCGGCAGG
GTCATCATGAACTCGGTGAACCTCTGTATCGCCTCATCCGCCCATCCGCCGAGGTAAGCA
CTGGTAACACCCACGAGGATTCCAATGAGGACGGTACTGACTGAAACGGCGATACCTATG
GCCAGGGCAACGCGGATACCCCAGAGGAGGCCAACGGCAATCGGCCTACCGTACTGGTCG
GTTCCGAGGAGACCGTAGGTTCTACCAACAAGGGCAACCTTGAAGTTGCTGAAGTCAACC
TGAACGTCGCTGGGAACGGTGACGACTATGGTGAACTTGTACGTGCCCTGGAGGGCTTCA
GGGGAGTTAACTATCTGGTCGAGGGTGCGGAGCTTTCCGTTGTCGGTCATCTTACCGAAG
ATGACCTTCATCGGGTCCATTGACTGGTAGTAACCGTAGAGGGTCGAGTTCATCTGAACC
TGCTGGGTGAGGTACATCATCTTCATGTCCATCGGGAGGCTGTCCGGAAGCTGCATTGGA
AGAGTGAATATGCCGTTCTCGTAGAGCCAGTAGAAGATGAGGCTCTTGACCTCCTGGGTG
TAGGCAAGCTGGACGACACCGCTTGATGGGAGCTGGACGTTGTAGAGGAGCATGAGGGAG
TTGTACTTAAGGCCGTTTTCCTTGGGCCTCTCAACGTACATCGTGACCAGTGGGTTGTCC
TGGGGCCTCTTAGCGGTCGAGTTAAGGCCGGTAATGACTATGTCCTTGGGCGGAATGTCG
TATCTCATATCATAGGTAAACGTCATCGTGTAAACGGTGTAGCTACCGTTCTGGGTCTTG
CTTAGGTGAAGGTCGTCTATGGTGTACTCAACCTGAGACGCCCTCTTCTCGCTAACGAAG
TAGTTCTCCCATGCCGGCGGGGCATTCTTGGGGTTAGTAACCCACGCGGTTCCAGTCTGC
CACTCCTTGGGTATGTTGGGACTGGTAATGTAAGGAGCAGCGATTGCGAGGACTATGAGG
ACGATGAGGAAAAATAATCCGAACATTCCACTCTTCTGGTGCTTGAAATCCTCCCAAAAC
CTCTTGACGCTGTCCTTGAAATCAACCCATCTCATTTACACCACCTCACGAGCGGGCAGC
GGCGCCGATTCTGATTCTCGGGTCGAGGTACGCGTACAGTATGTCCGCGAGCACCATCGA
GAAGACGGTCATCATTGCGAACATGTAGTTCAGTGCCATCATCGTCTTAACGGCGTTGAG
CTGAAGCGCCTCGTAGTAGAGACGTCCCATTCCCGGCCAGTTGAAGACTATCTCGGTAAT
CATTGCACCGCCGAGGGAGCCTATGAGACCGAAGATGACCATGGTGATAATCGGCGGGGC
GGCAGCCTTGAGGGCGTGGCCGTAGATAATCTTCCTCTCGGGAACACCCTTTGCCCTGGC
AACCATAATGAAGTCTTCCTGCATGGTTCCAATCATGATGTTTCTGGTCGTCCAGGCCCA
GCCACCGAAGAGGTTGATGACTATTGTAACGACCGGGAGGCTCATCTTCTTGAGAATGTT
AACCCATCCGGAGACCTGAACCTGTGAGTAGAGCGTTATCGGCAGCCAGCCGAGGTAGAC
AACGAAGACGAGTATCATGAGCATTCCGAGCCACCACATCGGAAGGCTCGTGGTGACCAT
TGCCAGAATGGATATGGTTCTGTCGAGCAGGCTTCCCGGACTGCGAGCGCTCTTGATACC
AAGGGCAAGACCTATGATGATAACCAGGATTTCTGCAGTCGTAAACAGGAGTATCGTCCT
GCCAAGGGCCGTTTTAATCTGGTCTGTTATAACGGTGGTTCCAAAGACCTTCTGGAACGA
CTGTCCCCAATTGAACGTGAACGTATTTATCGCGTATTCCCACGTTCTCTTCCAGTAGGG
CTGGTCGAGGTGGTAGTACTTAATCCTGGTCTGCTTGTACTGCTCAATGAGCTCCTGGGA
AGGCTGGGTGTGGTGGGTCTGCGTGTAAGACCTAACCCACATCTGCACTTCCTCGTTCAC
CTGGGCAGTCAGCTGTATTGTTGCGAGCTTCGTGAAGAGGGCGGACATCAATAGGACCGC
CAGGAAGAGGATTATCACAGCGTTTATCAAACGGTACGCCACGTACTTTCCAAAGCTCAT
CCCCATTCTATCCCCTCCAGCAACGATACTACTGGCTCTCCATGAAGTCAACTTTTACGT
GCTAGTTAAAGTTTAAATAGTTTTCCCCAAAACGAGCACAAATGTACACATTTTGAACAT
AAGAACAGCCGTGTTCATCAGGCAGGAACAAGAAAAAGAGGGGAAGGAAATCACTTCCTC
CTCCTGAGGAGGAGCGGCACTATGGCAAGGCCGACGATGAAGGCCGGACCGCAGAGTCCC
TTGCTCTCCTCGCTGGTTGAGCTGGTCGGAGTGCTGGTCGGCTGGCTGCTGGTGGTCTGC
TTCTCCTCACTGCTGGTGGTCTGCGGGGTGGTGGTCGGGGTCTCCTTCGGGGCGGGCTCA
ATGGACCTGGCTGAGAGTATGCTGCCAACACCGCTTATCGGGTCAACGAACTCGACCTTT
ATCCTCTTGTTGAGGAGGAAGAAGTTCCAGGTCTCGGCGGTGTAGACACGCGGAGCGTTG
AGTGAGTGGGTACCGTAGGCGAGCTTGTAGAGGTCCCAGAACTGGTCGAGGCTCTGGAGC
TTGACGGTGTCGTTGTTCGGTCCGGTCCACTTGGCGTAGGCGAGCAAGTTAGCAAGGTCG
TAGCCGGTCCAGTCAAGGAGCGGCTTGAGCTTGTCCGGAGTGTTGTAGTACTTAAGACCG
ATGGTGCTTATGAACTTGTTGAGGTCACCGTTGGCGGTAGCGTCAACGAGGTCCTTAACG
GTCATCGGGTTGTGGTAGTCGGTACCCCAGTTCGGGTCAACGTAGATGTCGAAGAACCAG
AAGTCCCAAGCAAGGCTGGCAACATCCTGGATTCCGCTGACGACCCAACCCTCAGTGTAG
ACGTGCCACTGGAGGGTGGTCGGGTCGCTGAGGTAGACGGCCTTGCTGGCCTGGCTCCTC
TGCCACTGGAGGAGGTCAACCTTGAAGCCGGCCTTCTGGAGTATCTGGGCGAGGTACTTA
CCCTCGTCAAGCCTCTCGTCCTCAACACGAGCGATAACCTTCACAGTAACCGGCTCGCCG
TCGAAGTACCAGACGCCGTCCTTCTTCTCAAGGGTGTGGCCCTTGGCCTTAAGGGCCTGG
GCGGCCTTGTTCATGGCCTCGTCAATCATCTTGATGGCGTAGGCCTCGTCACCCTGCGGG
GTGAAGCCGAGGGCCTTGGCAACCATCATGTAGTTGCTGTAAGCGTCAACCTGACCGCTG
ACGGCGGTACCGAAGAGCGGAGCACCGCTTCCCTGGAGGACCTGGCTGACGATGTACTGC
CTGTTGATGAGCCAGTTCATAGCGTACCTGACCTCACGGAGCGCGAACGGGTTGAACTTG
GTCTGGCCGCTCGAGTTGACGAGACCAGTCTGCGGGTCGCCGACGAGGTTGAGGTTGACG
CTCCACCAGACGGCGATGGTCTTCATCGGGTTGAGGTTGTCACCGTACTCCTGAAGGGCC
TTGGCTATCTTGTTGTAGGGCCTGGCGTACCAGTAGAGGTCGTACTCGCCCTTGGCAACG
GCGAGGATAGCGGTGTCGTCGTTAAGGCTACCGTAGATGTCAATCTCCTTCCAGTACGGG
TCCCACGGAAGCTTCTTGCCGTTGACCTCTCCCGGATAGCCAATCCTCTTGTTGTTGGCC
ATCTTGAGAACGACGGTCATAGCCTTCGGGTCGTACTTCTCAACGTAGTACGGACCGTCG
CCGATGATGGCGTTGTTGTACTTGTCAACCCAGCTGATGACGCTCTCGTAGCCCTCCTTG
GCAAGGTCGGTGGTTATTCCAGCCTGCTCCTCGCTGATGCCCCACTTCTGGAGGACGTCC
TTGGCGGTCTCAAGCCAGACCGGGATGAGCTTTCCGCTGTTGAGGATGGCCTGGGCTTCG
GCCTTGAAGTACTTCATCTGGTCGGGGTCAATCATATCAATCTGGTATCCGCCCTGCGGC
TGCTCGCTCCAGGAGAAGGCCTTGCCCTCGACGCCGTTGGCAACCATCTCGCTCATAACG
TTGTAGAGCTCCCACGGAACGCTCGGCTTCACACCGAAGTTGAGGGCAGTAGCCCACTTG
CTGTAGGGAACTATGTAGTCCTGGTAAACGGTGTACTCGATGTAGTCGTCGGTGACCTTG
TTGACCTTGAGACCCATTATGGTCTCGAGGGTTCCCTGGTAGTTGTTGCCCCACTCCTCA
TCGTAGTACTTGTCGTCCTTGCCGTCCTGGTAGGCCCACTCCCAGGTCATAGCATAGCTA
AAGAGGTAGTCGGCGAGGGTTATCTTCTGGCCGTCAACCCAGGTTCCGAGACCGCACTTC
CAGGTGACGGCGCTGGTAGCGGTCTTGCCCGCGTAGGGGCTGACCCACTTCTTCTCGGTT
CCATTCCAGATTACAGCATCGTCCGGAACCTGAACGTTGTACTTGACGTCAACGAGCTGG
CACCTGTAGTTGTGCCTCTGGGCGTCCGGGCCCATCATTATCATGGGGTCGTTGAGGAAG
TACCAGATGCGGTTGGTGTAAACGTCGGTCATTCCGCTCGGGGACGGGTTGAAGACACCC
ATGAAGAGGCTGCCCTGAGCGGCAAGGTACACGATTTTAAGCTTATCTCCCTGGACCGTC
TGCGCGCTTGCTGGCTTGGCAACCAAGAAAACGCTAAACAACATCAAGCCCATAACGAAC
AGGCTTAGGGCTTTCCTATTCATACTCCACTGCCTCCTTCACTTTTTGGCAACGTTGCCA
TATACGGGGTATAATGGCATGAAGCTATACATCCGAGCCCTATTTAAGGGTTACGTTAAT
GTAAAAGGAACTAGAATGCAACCAAGAGGACAACGGCGCTATTCAAAATTGGAAAGAAGC
CTAAGGAGGAACACAGCAATGCGATATCGAGCATTCCCAGGAGAAAGCAATCGGTAGTAC
CGGTTGGTTAAACACAAAATAACTAGATACTCTTCCTATAGAAAGCCGGAAAAAGTATCT
CCTCCCGATTTCACAATCAAAAATCTTAAAACCCTGACCGAAAAAACCCCGTGCGGGCTT
CAATGCACGAGCTCGTTTTAAAGGGAAAGTTCATTCTCAGAGGGGAATCCTTTGATGGCA
GCGTGGGTATTGATAACGGCAGAATATCAAAGATATCTGTTCAAGAGCTTCGTGGAGAAA
AAGAGCTGGATTTATCCGGGTATCTAATCCTTCCAGGCCTCATGGACACCCACGTCCACC
TCAGAGACTTCGAGCAGAAGGACAAAGAAACGGTCAAAAGTGGGACGAAAGCGGCCCTCC
ACGGGGGAATCACGGCAGTTTTTGACATGCCCAACACGAAGCCACCTGTCATGGACTCCA
GGACCTTTGAGAAGCGCCTTGAGCTTTTCCAGAGAGAGGCCTACGCCGACTACGCCCTCA
GCTTTTTGATAAGGAGCAACTGCGGGGAGGCTAAAAAAGCCCGGGCAGATTTCTACAAAG
CCTTTATGGGCGCCTCCACAGGCGGAATCTACTCAGAGGACTTTGAGAGCGATTACGCCT
GCTCACCCGGCGTTCTGAGCGTCCACGCGGAAGATGCGGAGCTAATCCACGAGAAACCCG
AGAGGCCACCGGAAGTCGAGGAAGTTGCCATAAAGCGAGCCCTTGAAAGCGCTGAGAAAC
TTAAAAAACCGCTGAACATCTGCCACGTATCAACGAAGGGGGGAATTGAAGCCATACTCC
GAAAAAACCTCCCCTGGGTGAGCTTCGAGGTCACGCCCCACCACCTGTTCCTGACGAGGA
GGAACTACGAGAGGAACCCGCTCCTCAAGGTTTACCCCCCTCTGCGGACGGAGGAGCACG
TTAAAGCGCTCTGGGAGAACTTCTCGCGGATTCCCATAATAGCGAGCGACCACGCACCGC
ACACACTCGAGGACAAGGAAGCGGGAGCGGCGGGGATTCCGGGGCTCGAGACGGAGGTTG
CACTCCTCCTCGATGCGGTGAACAGAGGGATTATAGATATCTTTGACATCGTTGAGAAAA
TGCACGACAACCCGATTAAGGTCTTCGGAATCAGAGGTAGGAACTTTGCCATCGGAAACG
AGGCCACCTTTACGGTCGTTGACCTTAAGCGGGAGTGGACGGTCAAACCGGAGGAGTTTT
ACACCAAGGCCAAGTGGAGCCCCTGGGAGGGGCGGAAGCTGAAGGGAAAGGTTGTGATGA
CGATTCTCCGCGGAAAGGTCGTTATGGAGGATGACGAAATCGTAGGAAAGCCGGAGGGGG
TTCGTTTGGATGTACAGCGTGGTTGAGCTGAGGGAAACCTGGGATGTTGCAAAGGACGTT
AGGGCCTTCAGGCTCTCAAAGGGGTTCGACTTCACGCCGGGACAGTTCGTGATGGTCTGG
CTTCCAGGAGTCGGAGAAAAACCTTTCAGTTTAGCCTGGAAAGACCTGCTCGTCGTCAAG
CGCGTCGGACCCTTCACCTCGAAGCTCTTCGAGCTAAGCGAAGGCGAGAGGCTCTGGGTT
CGCGGGCCCTACGGGAGGGGCTTCGAGAGAAAATGGAAGAGAGTAGCGCTCGTCGCCGGA
GGAATTGGGATTCCACCGCTCTACGCGCTGGCGAGGGCCTGGGGAAAGGACTTCGAGGGG
GTAACCCTAATCTACGGCGCCCGCTCGAAGGAAGAGCTGGCCCTTCTCGATATCGAAGAC
TACGTGGACGAGGTTGTAATCACTACTGACGACGGCTCGGCCGGCAGAAGGGGCTTCCCA
ACTGACGTCTTAGCCGAGAGGAAGGGCGAATTTGACGGGGTTTACGCCTGCGGTCCGGAG
CCCATGCTCAAGGCCGTTCTGAGGGTCATGGACTACGGAAACGTCCAGGTCTCGGCGGAG
CGCTACATGAAGTGCGGAATCGGTGTCTGCGGTTCCTGCAACCTCGGAAAGTACCTCGTA
TGCAGGGACGGCCCGGTCTTCGACGGGGTTCAGCTCAGGGGGCTTCTCTGACCAATCACC
TTTTTAAGCCCCTTTTATCCGCTCCGGCCGGTGAGAGGATGAGGTACAGCTGGGAGGAGT
TTGCGAGGAAGATGGGCGTCGAGCCCCAGATTCTTGAGAACGAGGAGGCGAGACTCCTAA
AGAAGTTCGTTGACGAGATGCTCTACCCGAGCCACTGCAGATACTGCCAGGGCCTCGATT
TGAGCAATCCAAACCCCGTTCATCACCCGAGCTACGAGCTAACGCCCGCCTGCAACCACG
ACTGCATCTTCTGCTACTCGAACGTCGCGGTGAAGCTCGGAAAGGCGCCAAAACCGGGCT
ACTACGGCTGGGAGAACCCGAAAGCGATAACCGTTTCGCAGTACGGGGAGCCACTGCTGA
GCAAGCGAATAGTAGAGGTCAACAGAATGCTCCGCGAGAGGTTTCCGGAGGCGAGGCTCG
ACCTCCAGACCAACGGCTCGCTCCTCACCGAGGAGCTCTGGCAAAAGCTCGACTTCGACA
TCGTCATGATAAGCCTCGACGCCTCGACGCGCGAAAAGCATCTCAAAATTACGAACGCCG
ACACGTTCGACGCAGTCGTCAACGCGCTGAGGATAGTTGGCTCGGACAAAAGCGTCCGCT
CGGTTGTGAGAACAATATTCATGCCCGGGATAAACGATGAGGACATACCGAGGATAGCGG
AGCTGGCAGCTTCCCTTGGAATAGACGAGATGCACCTACAGCCGCTGACGGTTCACGAGC
TCAACGTGGACCGACTTAAGAGGGCGGGCCTCGATTTCGAGAGGGCCGAGAGCATGAGGG
AGCTTCTCAAAACGGCGATGGAGGCAAAGAAGTACATAGACGTCAGGATAAGCGGTTGCC
TTTTAGCCCAGCTCAAGAAAATGGACGCGCTCACGCTCTTCAGCGTCAGGAGGGTCGCGA
GAGAGGTAGCGCCGGTTGTGAAGAGGACGAGACTTGAGTAGCGACCGCAACTTTTTTATT
CATCTTTTGTGTAATTAAACCGATGACCACCAGAATAATTGGAGTTATCCTCAGAGAGTT
GGTCATATTTATAACGGTGGTTATGATACTGTCGGCTCTCATAGCCTCCTCAGAAGCCAC
TCTACGTGGGGAATCCATTGGAAGTGCACTGCACCCCGCGAACCTCGTCAACAAAACAAA
AGAGTACTTCCAGTTTTCGGCCGACGTCTTCAAAAATGAAGATGAGAAGGTAGTAAAGAT
AACCAGGGGCAACTCAACTCTCATATACTACATCCCAACCCCACACAGCATCTTCACTTC
CACAGTTGGAACAACCCCGGGCACGTCAATTCTCCTGACCCTGGCAATTCTTTCGGTTTC
GCTCCTGTTGATTCTCATCTTCGGGGCCCTGTGGGGCTTGAGAGCCGGTTATCGGGAGGG
AATCTCAGATAGAATCCTTAGAATTCTCGGGCCCTCTTTCTCCGCCATCCCAGGCTGGTT
CTGGGCAGTTGCACTCCTCTGGATTCTCTGGTGGAAGCTTAGCGTTCTCCCCCTGAGCTA
CCTCGACTACATTCATAGGGCAAGCGTTGAGGGCAGGGTTACCATTTTCACCCACCTGAA
GGGCCTGGCCCTGCCGATTCTCACCCTAACCCTAGTCAACATTCCCGTTTATGCAATGAC
CGTCAGGAACCTAATCATCAGGGCAAGGGAGGAAGACTACGTCATAACCGACGTCCTGAA
GGGTCTCCCAGACGGCAGGATAGAGCGCAAGCTCCTCCGCGTTGTCCTTCCGAGCTTCCT
GACCTTTACGAGCTACAGCTTCCTAAACCTGCTGATGAACGACATGGCGGTGGAGGTTCT
CTTCAACGTTCCAGGAATCGGCAGGACGTTTATGATGGGAGTCGGGAAGTTAATCTTCTC
CCTGAACGGGAGCATGCTCTTCTTTGCGAGTCTTGTAATGTCCACCCTGTACTTCGTGAA
CGCTTCAATCCTTGAAGGCCTGTACCTAAAGCTCGACCCGAGGGTGAGGCGGGATGCGTA
AGCTCTCGGTTCTTATAATAGCATTCTTCGTTGCATTCTCAATCATTGGGCCCCACATGG
TTGTCGAAAAAAACGCCGAGAACTGGAACAACGCCTCCTACTGGAAGTACAACCCCATCG
GGGTTCCCCCTGAGTGGTACGGTAAGCTAACAGGGCTCCCCAAGACGGAATGGCTTGAGG
GGACCTACCAGAACGGCAGTTTCGTGTACTACTACGACTTTCACTATGAGAGCGTTCCCC
AGAACATCTTGGTCATCCCAAACCTCACCAAGAGCCTGAGGATATCAATCGTTGACCCGC
ACGGAAAGGAGTATTCCATCTGGAACGGAATAGTTCCCGATTCCCTCAACCTAGGCACCA
TCAGTTCATCGATAATGCGTATCGCAGAAGAAAAGTGCAATCCAAAGCCAACATGGTCCC
AGCTCCTGTTCCACAACCCGCTCAAGGCAGTATTCGCCGAACCAGGAACGGACTGCGTCT
TTCACTTCGTCCCGCTAAAGGGAACCTACAAAATCGTAATAACCGGCACCTTCGGAAAGC
TCGAATCCAACGACGAGCCAAAGGTTAGAATCCTGGGGTTAAGCTACGGCCGGCTGGGAA
CGGATGTTTACGGAAGGGACGTGTGGACCGGCTACGCCTACGGCGCGAGGGAAACGATAA
TGATTTCAATACTCGGCGCGGGCATTCTTGCGCTCCTCGCCTTTGCCGTAGGTTCCCTGA
GCGTCATTTCAACGAAGTTCGGTTCCGTAGTAAACGCGGCCTCCAAGATTTTAACCTCAA
CCCCCTCCCTACCACTGGCAGTGCTCCTCGTCGTAGTTCTCGGCCATATCGAGTATGGTC
TAACTCCCAATGACATCAAGATACACGTCAACCCCTACGTGATGGCGCTCATAGTCGCCA
TAGTCTTCATAGGCACCTCTTCGAGGGAAATCCGCTCCATAGTCGAGGAAGAGCTGAGAA
AGGATTACATAGAGTCGAGCAGGGCAATGGGAGCAAGCCCGCTCCAAATCCTGAGGTTCC
ACATATTTCCGGTTCTGCTCCCGTACGTGGTTTACCTCTTCGCAATCTCAGTACCGGGGA
TAATAGCCTTCATAACCCTCCTCGGGTTCTTTAACGTCGTTCCGGGGTTCAACTGGGGCA
CCATAATGAGCACGCCCCTGATGGCAGGAATAGCGAAGTACGTTCCGTACTGGTGGCAGA
TAGTCCCCCTCGGCCTCTCCCTCGGTCTGATAGCCTACGCTTTCATAGACCTCGGAAGGT
TCGTCGAGGCGAGGTTCCTCAAAAGGTCTAAAACATGAGCAGTAAATCCCAGTAGGTGGC
GCCCATGGGAGTCCAAAACGCTCTCTCCCTGTTCATCCTGCTGGTATTCATTGGGACAAA
CCTATGGCTTTCGCTAACGCGGCTGATGACGAGGATAACCGGAAAGCTCGTCCGGAAGGC
CCTCCGCGTGGAGCTCCCAGAGAACGAAAAGAAAGCCATCGAAAGGCTGTTCACGCCGAT
TTGGATTGGGGTTGGCCTCTACGGCGCCTGGAAGGTCCGCTGGGACTATTTGGCGATGCT
CTTTGCTTTTCTAGCGTTCAGAAGCGGAGCAAACGTATCTAAGCTCCTCGTCTACAGCCA
CCACGATGGAAAAATCCTGAAGAATCTAAGGGGAAGGCTCCTCGGAACCCTTGCAAGGGT
CACGAGGCTCGGACTTCTCCTCGAAGGAACTTTCATCCTGGCCCTAGCCCTGGCTTACAA
AGCCCTCTCCACCCTTTCAACGTCCAGAGGCCCCGTTGGAATTTTCATTCTCAAACTATG
GCTTCTAGGATTGCTCTCGGGCTTTGTCTTTGGGTGGTTCGTCGCTAGAAACAACGGGGG
AATCCTGCTGAGGGACCAGATTGCCCTCGTACTCCTCTTCGCGGGAAAGAAGGGCGTTGA
AAAGACCGAGGAAAAAGTCGAGCTCATAAAGTCCAAGAAAAATTCACTGGCCTCGCGCTT
CAAAAAATGATTTAAAGGGCCTTTCTTTTCTCTCGCCATGCTGAAGTGCTCACTCTGCGT
CAACGATGAGAGAACGTCGAGGATAGACATCGTAAACGGAAAGCCGATATGCCGTGAATG
CCAGGTTTACCTAAAGCACCCCCTCGACAGGGAGAAAATCAGAAAGGAACTCGAAGAACT
CATGAAGGACGTCGACAGGGCAGTGGTTGCCTACTCCGGTGGAAAGGACAGCGTCGTAGC
GCTCTACCTGGCCAAGGAGGTCTACAGAATCCCGGAGCTCGAAGCGGTGATGATAGACCA
CGGGCTCATGGCCGAGGAAGCTATAGAGAACGCGAAGCGAATAGCCGAGCATCTTGGAGT
TCCCTTCAAAGTCTTACGCTACGACTACTCCGACATCTTCAGAAACGCCCTCCTGAAGGG
CCAGAGCCCGTGCCGGGCCTGCTCGAAGAGGACGATGGAGAAGCTGAGGAAGTACGCCCT
CAGGAACGGCTACAGGTACATAATAACGGGCCACGAGCTTCCATTCGGCCACCATCCATA
CAGGCTCATGAGCGGTGGAGTCGTTCAGATTAGGCTCCTCTCAATGATGACCGAGGAAGA
GCGCTTTGAAATCCTGGAAAAGCTTCCCTTCGAGTTCCCGGAGCTTCCGGGCTACACCAC
CAACTGCCTCGTTCTTGGGCCGGCTCTGCAACTCTACTGGGAGAGGCACGGCCACAGCTT
CGAGCACAGACGGATAGCGGCCCTCGTTCGCTACGGCCTCATGAGCAGGGAGAGGGCGGA
GAAAGAGCTCCAAAAGCCGGAGGTACCTGAGGAGCAGTGGAAGGTCGTGCTGGAAAAGCT
TGGACTGGATAGAAACCGGTTCAAACTTTGACACACATAAATTTTTTTAACTTTCATGTG
ATAGATAATTCGGTGTAGACCGTGGGGAAAAGAAACCAAGTAGGACGAGTTATACTCAAG
AACACGGCGTTGTTTCTGATAGCGACACTCATTTTTCTGACACTGGTGACCGCCGCCCAG
TGGAGCGTCACGAGGTTCAAAATGAACGATATGCTCATCAGCAACCTCATATTTATCCGC
GAGTACAGGGAACGCTTTGAAGGAGAAATGGAAAAGCTTGGAATGAACGAGACGGAGTAC
GCTTGGTATTTAACCTACAAGCAACTCAACATAAGGCAGACCTTTACGGGAACCCTTGAG
TACTACGCAAGAACGGCCTTTTCGATTTTCGGAAAGGTCGAGTACGGTCCAGTGTTTGGA
AGCTTTGGTCATCCCCTCTGGTACTACCTCAAAAACACGGTTGTAATCCTCATAATGGTT
GAACTCACCGTCCTCGGACTCGGAACTTACCTCGGTCTCAAAGCGGGCTACAACGGTGGA
CGGCTTGACGCACTCGTCTCAGCGCTCGCCCAGCTCTTCTCTGCGGTGCCGGTGTGGTTC
ATCGGAGCCCTAATTTTCCTGCTCGCCTGGAGGTTTTCCATCGTTCCCGATTTCACAATA
AGGGTTCAGCTCGCCGCAACGGACACAATTGGAAAGGCGAGCGCGTACATCGTCGGCTTC
ATTCTGCCAGCGATAACGATGGGCATCGCCTCAATATGGGAGTACGCTTACACACTCAGG
AACATAGTGACAACTGAGAAGGGGAGCGACTACGTCATCTACGACAGGGCCAGGGGGCTT
CCAGAAGGCAGGATTAGACGGAAACTTTTGAGGCTGGTCTTTCCGAGTTTTCTGACGTAC
ACGAGCTACAACTTCATGGACATTCTCATGAGCGTTCTCGTCGTCGAGGTTGTCTTTGAC
GTTCCAGGCCTGGGCTACATCCTGCTGAATTCATTCAGAGCCGTCAACATACCCCCTCAC
GGCGTCGAGTACTACTACTATCCCCAGGCAATATTCGCGGTCGGCTTCTTCATGATACTG
CTCTACTACATCAACTCCCTCCTCGTTGACCTGCTGTACGTTTACCTCGACCCGAGGGTG
AGAACATGAGCGGAAAGCTCAAAGCCGGAACCGCGATAATCGCCGCCTACCTGCTCCTGG
CAGTGCTTTCTCCGATTCTGGTAAATCCGAACGACATCGAGAACTGGCACTACGCCACGT
ACTGGGAGGGAAACCCCAAACTTGCCCCTCCGGAGTGGGTCAACATCTTTGGAAAGAGCC
TTCCCCCAACGGAGAACCTGAGGGAGGAAAAGCCCGGAGAGTACGTGTACAACTTCCACT
ACGACCAGCCACCACAGGACATCCTAATAATCCCCCCAGCAAACTGGAGCGGAGATGTGA
CAGTCTCAGCTAAAACCCCCGACGGAAAGGAGGTGGTTCTATACTCCGGTCTTGTCTCGG
GCCCAACCTTCATCGGGAAATCCCTGTACACGATGCTCCAGGCGGCCAAGGAGCTGGGGG
TACCAGAGGACACCGCCACGAGCTTGGTGATGGGCGGAAACGGCATCGAAATACTCTTTG
AAAGGTGGGACAACGGCAGATGGGTTCCTGTTCACGGGACGTACACCTTTACGGTAAATT
CAAGTGTCCACGTGAAATTACGCGTCGTTGGAAGGGTTTACGGCCCACTGGGAACTGACC
TGTACGGTAGAGACATAAGCGTCATTTTCTTTGCCGGACTGCCGGAAACCCTGGTTATAG
TCTTCGCCACGGCGTTCCTAACGGTTTTCCTCGGTGCACTTATCGGCATCTTCGGGGCCC
TCTCCGGAAAGGCCGGAAGGCTCGTAGAAGGGTTTGGTAAGGTTTCCTCGATGCTCCCGC
TGGTTCCTGCAATGATTCTCCTGGTCCCGATACTCGGAGGGGTCAGCTATTACGGGGCGA
TTAAAGTATCCATCTGGCCCATTGTCCTTGCCCTGTCGCTCCTCCTCTTCGGCAAGGTCA
GCCAGAACGTCAGAACGATAACCATGACAGAACTCTCAAAAGAACACATCCTCGCCTCAA
AGGCGGCCGGCGCGAGCGAAGTGTGGATTCTCAGAAGACACGTTTTGAGAACGGTCCTGC
CCTACGTGAGCTCCCAGTTCGTCCTGACGAGCGCCAAGGTAATAGCGCTAATATCGATAC
TCGGGTTCTTCGGTGTGAGCTTTGGTTTCAACTGGGGGGAGCTGTTCACGATGGTGGTGA
CTCAGAGGGCCATCTACAACGGCGCCTGGTGGATGATTCTTCCCGTGGGAGTCGCCATAA
CCCTCCTGGCGGTTGCACTCATCCTGATAAAAAGGGAAATCGAGAAAAAGTTCACAAACT
CCCAGGGAGCCCTTTGAAATTTTTCAATTTCTTACGGAAGGGAACGAGGCCTGAAAAAGA
AAAATGTCAAAACTTTTAAACTCATGGCGAGTATTTCTCATGGTGGAATAAGTGGGTGCG
CGAAGACAAGTTGGAAAAGTAATAGTCAAAAACTTCGTGTTTTTTACCGTTGCCGTCCTC
GTGTTCCTAATTCTCGTGACGTCCGCCCAGTGGAAGTTAACGCAGTACAAAATACAGGAC
GTCTTTACGCAGAACCTCAAGGTCATACATGAGAACAGGCAGTACTTTGAGGCCCAGATG
GAAAAGCTGGGAATGAACGAAACGGAGTACGCATGGTACTGGACCTATAAGGTGCTCAGG
ATAAAGCCAACTTTCACGGGAACCCTTGAGTACTACTTCAAAACCTCATTATCAGTTTTC
AAAGACCTCGGGAGCGCAGGACTCAAGGGCTTCAGCCACCCTATGGGCTATTACCTCAAG
AACACCATCGTAATCCTAATCCTCGTGGAACTGTGCATCCTCGCGGTTGGAACGTACCTC
GGCCTGCGGGCAGGCTACAGGGGCGGACGCCTTGATTCCTTGATTTCCACCATGGCCCAG
CTCTTCTCCGCAATCCCGGTGTGGTTTATAGGCGCCGTTGTGTTCCTGCTCGCCTGGAGG
TTTTCAGTCCTTCCTGATTTCGCCATGAGAATCCAGCTCGCCTCAACTGACGGTTCCCCA
GGGCTGGGTGAGTACGCCGTCGGCTTCGCCCTGCCCGCTATCGCAATGATTCTCTCGGCA
ACGTGGGAGTACGCCTTCACGCTGAGGAACATCGTCGTGAGTGAAAGGAAGAGCGACCAC
ATAACCTACGACATCGCAAGGGGCCTGCCTGACGGCAGAATCATGAAAAAGCTCCTCCGT
GTGGTCTTTCCGAGTTTTCTAACCTACACAACCTACAACTTCATGGACGTTTTCATGAGC
GTCCTCGTCATAGAGCTCGTCTTCGACGTTCCAGGCCTCGGATACATCCTGTTGCACTCC
TTCAGGGTAATCAACAAGCCGCCGGAGGGCGTTGAGTTCGTCTACTACCCAGAGGCCATC
TTCGTCGTTGGTTTTGCCATGCTGTTGATTTACTTCATCAACTCGCTCCTAACCGAGATA
GTCTACGTATACCTTGACCCAAGGGTGAGAAGACAATGAGGAAGATGAAGGCGGGCTTTG
CGATTCTCTTAATCTACGTCCTCCTCGCACTCATCTCACCCCACGTGATTCCAGTGGAGG
ACGTCAAGAACTGGAACTACAAAACCTACTGGCTGAAGAATCCCAGAATGGCCCCACCAG
AGTGGGTTAACCTCTTTGGAAAAAGCCTCCCTCCAACGGGAAACCTCAGGGAGGAAAAGC
CCGGAGAGTACGTGTACAACTTCCACTACGACCAGCCACCACAGGACATCCTAATAATAC
CCCCGGCAAACTGGTCCGGCTTCGTAGAGGTAACGGTGCTGACACCGGACGGGAAGAAAG
TAACGCTCTACTCCGGCACCATAACGGGAATAACGTCCACAGGAAAGGCTTTCTTCACAG
TTTTTGACCTCGCAAGGCAGATGGGAGTCAACGACGACATCTCGGACATGATAGTCAAGG
GGGAGGGTCTTAAGATTCTGTTTTTCAGGAAGGAGGGAGACGAGTGGGTTCCAGTAAAAG
GAAAGTACACCTTTAGAGTCAACGCATCATCAAAAATAACCCTCCGCGTCGTTGGAAGAA
CTTACGGTCCCCTCGGAACGGACTCGGACGGGAGGGACATAGCGGTTATATTCCTCGGCG
GACTACCCCAGACCCTTGTGATAGTTTTCCTGACCGCCCTGACAACGGTTCTCCTCGGCA
CTGCAACCGGTTTGTTCGGGGCCCTCTCAGGAAAGCTGGGAGCCCTAGTGGAAGGCTTTG
CAAAGGTTTCCTCGATGCTCCCCCTTGTTCCAGCGATGATTCTCCTCGTTCCAATCCTCG
GAAGCGTCAGCTACTATGGAACCATAGAGATATCAACCGGTGCGTTCGTCTTTGCCCTGT
CGCTCCTCCTCTTCGGTAAGGTCAGCCAGAACGTCAGAACGATAACCATGACAGAACTCT
CAAAAGAACACATCCTCGCCTCAAAGGCCGTTGGTGGAAGTGAGCTCTGGATTCTCAGAA
GGCACGTTCTGAAGGCCGTTCTACCCTACGCGGTTTCCCAGCTCATACTAACGGCGGCCA
AGGTAATAGCCATAATCTCAATCCTCGGATTCTTCAACGTCAACTTCGGCTTCAACTGGG
GAGAACTGCTCGCGATGGTGGTAACTCAGAGGGCCATCTACAACGGCGCCTGGTGGATGG
TCCTGCCCGTTGGAGTGGCCATAACGGTGATAGCGATAGCCCTCCTGCTGATAAAAAGCG
AAGTGGAGGAGAGGTTCATCAATCCCTGGGAGAGCCTATGAGCTCCCTCAGCTTTTCCTT
TGCAACGTCGAGAACGTCTTCCGGTTCCGCCTCAACCCTTCCCCTGGCTAGGTTGTCGGT
TCCACCGCCCTTGCCGCCGAGCTCCTCGATGACCTTCGAGAGGAGCTCCTTCATTGACAC
ATCGACTTCCTCGTTCCGGGCGAAGAGGACGTAATCCTCGCTCGCGAGGAGGAGTATCGA
ACCGGGATTGTTCTCGACAAAGTTGACTGCAAATGCCTGGGCGTCCTTCATGGGCCACTT
CTCGACGAGGGCAACCACGTTGTAATCACCTATCTCCTCAGCCTTGTCAATCAAGGCCAG
TCCCTTCCAGCGCCAGAGCTCGTGCCTGAGCTCGTCGAGCTTTTCCTCAAGGGAATCCAT
CTCCTCCTTCAGCTCTCTGACCCTCTCAACGAGCGGCCTGTTCTTGTTTGGCATTTCATC
CAGAGCGCTCCAGTAGTCTTCTAGGAGCTCGTTGAGCGTCCTTAAAGCCCTGTTTCCGGC
GACGAACTCTATTCTCCAGAGGTTCTTGGACTTCTTGTAGAAGCGGAGAACCTTGATGAA
CCCTATCTCGGAGGTGTTCCTAACGTGGGTTCCACCGCAGGGAGTCCTGTCAACGTCGCC
GATGCTCACTATCCTGACCCTGTCAGTTACCTTGCTCACGTGCTTCCTGAGGGTCTTGAC
GATGTCGTCGGGAAGGTACTTGAACTCCTCGACCGTTACGGGAATTCCCTCCGCTATCAC
CCTGTTGGCCTCGATTTCGGCCTCGGTAATCATCTCCCAGTCGAGCGGGCCGTTGACCTC
AATCTTGTTGTAGTGCTCAAAAATCTGGAAGCCCGTCGTGTCGAGGTCGTAGAGCTTCTT
CAGAACGGCCGAGAGGATATGCTGGCCGGTGTGGTTCTTCATGTTCTCGTATCTCCAGTC
CCAGTCAAGCTTCAGCTTAACTTCCTCGCCCTTCTCAGGAAACCTGCCCTCGATAACGCC
CTCGTGCCAGATTTCCTCCCGCTCCTTAACCTTGGTGACCTCTATCGTGAACCCGTCGCC
CTCTATAAGCCCCCTGTCTGAGGGCTGGCCACCGCCTTCAGGGTAGAATATCGTCCTGTC
AAGGAGAACCTCAACGAGGCCGTTGCCCAAATCCTTAACCTCAACCACCTTTGCGGTGGT
CTCCCTGAGGTAGGGGTCGGAGTAGTAAAGCCTCTCCGTCATTCCCAACACCTCACAACT
CATCCTTCTGCTCCTTCGCATACTCGCTGACCATCATCCTGAGGAGTGAAGCCAGCTCCT
TGTTGTACTTGTCCTGCATGTCGGCGAACTTCCTCAAAGCTAAGGCTATTCCCTTGAGCC
TCTTGATGTCGTTCACTATCTCCTCCTGCTCGCGCGAAATCTCGTCGAGGACGGAGCTAA
TCTCAACCATCGCTTCAATGTCCCTGCCGAGTATCTCGGTACCCTCCTTAATCCTGTCCA
TTACGGCTAAAGCGTCGCGGAGCGTCTCGAGCTGGCCCATGACGCGGGTGTTGAAGTCCT
TTATCTCCTTGGCGAGGTTCATCGTTTGAACGGCCATCTTTCGAATCTCATCGGCGACAA
CCGCGAAGCCCCTTCCCGCTTCCCCGGCTCTCGCGGCCTCTATCGAGGCGTTCAGGGCAA
CGAGGTTGGTCTGCTTCGCCACGCTCGCTATCGAGTCGCTTATCCTCGACACGTACTCAA
GGTTCTCGACGAGGGTGTTGAACTCCTTGGCAAAGACCTCAAAGCGCTGGAAGAAGGGAA
GGAACTCCTCTTGAAAGCGCTCAAGCTCTTTCATGACCTGAGACAGTTTCTCAATGTTCT
CAATAATCACCATGTTGTTCTCAAGGAACTGCCCGCTAATCTGCTCCGCCAGCTCGTCTA
TGATTTTGCTGGACTCCCTGCTGGAGGTTTTTATACGAACCGACTGGGCCAGGGCGTTCG
ATGCCTTCTCGATGCTCCTGACGTTCATGCTACCACCTCAGCGGTAGAGGTCAACGCCGC
ACTTCAGGTTCTCGAGGAAGTCGTAAAAGCGCGGTATGAACCTCTTCGGTATTATCGCCC
CGTGCTGGGGCAGTATCGCCTCGACGTCAAGGAACTTCACCCTGTCGAGCCAGGCCTTTA
TGGCCCTGTTGCTGGCCATAAGCCTCTCGTGAACCGGCCTCATCGCCTGAATGTGCCTTT
CCATGTTCTCAACGACTATGTAGGGCTCGTCCAGGAGCGCTATGCCGATATCACCGGTGA
AGAGGAACTTGCTCCTGTGGTCGTATATCGTGAAGTGTCCCGGGCTGTGGAGGAAGTGGG
CAGGTATGAACTCGAGCGTGGTCGCGCCGAAGGGCATCGTCTCGCCCTCGTCCGGCAGCT
CGTGGGTCACCGCCTTGGCATCCTCAAAGCCGAAGTGCGGCAAAAACCTCGTCCAGAGCC
AGTGGACTATGATTTTCGCGTTGCTCACCTCCCTCCACAGGGGCAAGCTACCGGCAACGT
CCGGGTCCTGGTGGCATATGTAGATGTACTCGATGTCCCTCGGGTCGATGTACTTGGATA
TGTTGGCGAGAACCTTCGAGAAAATCTTGTATCCTCCGGGGTCTATGAGAACTCCCTTCC
CCCTGCTGACTATGAGGTAGCTGTTGACGTCAACGTCCTCGCCGCCCTCCTGTGTTCCAA
GGTAAACGACGAGGTGCTCGTCATCGCGGTAGAGAACGTGGTCTTTTCTCGGGTCGAGTC
CGGGCTCAATAAAGTACTCTCCCATCGCTCACCCCCAGCTTAATTACGAGAAGGGTATAT
TTAAGCGATTTGCCTACACAAGCACCTACATAAACGTCCCTCAGAAAAAGGAGAGCGCAA
AGGGCTCAGGAACCGCCCCTGGCCTCGATTAACGCCTTAACCCTCTTGAGCCTGAAGAAG
TTCTCGCGCTCCATCTCATCAAGGCGCTGCTTGATGAACTTAACCGTTGCCTCCATGCGC
GGGATTATGATGTACTCGAGCGCGTTGACGCGCCTCTTGGTGACCTCGATTTCCCTCGCG
AGCCTCTTGAGGGTCTCCTCGACCTCTGCAAGGCGGACCGCTAAATCAAGAACTTCCTCG
AACTTCTCGGCCACGAGGTCAACCTTGGCGGAGCTCGAAACGAAGGCGTAACCCCTCTCC
CCCGCGTTCCTCCTGAAGCTCTCGGCCTCGATGAGGGGAACCGGAACGCCCATGACGTTC
CTCTTCCTAATCTCAACCTCCCTGTTGGGCTTCACGGAGAGGCTTATCTCTTTAAGGCGG
AGCGTTCCGACGTCAATCTCGGCCATCTGAAGGGCCTCAAAGGCCTCCTTCATCTTGAGG
TTGAGCTCGCGCCTCAGCTGAAGCGCCTCGTCGTAGATTGTGAAGAACTCCATGACTAAA
GCATCTTGCTTGTCCTTGAGGAGCTTGTGGCCCTTCTTGGCCAGCTGGATGCGCCTCTTC
AGGTTGAGGAGCTCCATTCGCGTCGGCTTCACGTTGAGCAGTTCTGCCATCTCGACCACC
TAAAAAGTTGGTAGGGGCTCACTCGCCCCTCTTCCTGTACTTGGGGTGGTACTTGAGGAT
GTACTCCTTCCTGACACGCTTGAGCTCGCTCTCCGGAAGCTCCGCCAGGAGCTCCCAGCC
GAGGTCGAGGGTTTCGAAGATGCTCCTGTCCTCGTCGTAGCGCTGGGCGATGAACTCGCG
CTCGAACCTGTCTGCGAACTTGAGGTACTTCCTGTCGGTCTCGCTGAGAGCTTCCTCACC
GACGACGGCGACGAGGTCTCTAAGGGAGCGTCCCTCGGCGTAGGCCGCGTAGAGCTGCTG
GCTGAGCTGCGGGTGGTCCTCCCTGGTTCTTCCCTTACCAATACCGTCCTTCATCAGACG
GCTGAGGCTCGGGAGGACGTCTATCGGCGGGTAGATACCCTTCCTGTGGAGCTCCCTGCT
GAGGACTATCTGGCCCTCGGTAATGTAACCGGTAAGGTCTGGAATCGGGTGGGTGATATC
GTCGTCGGGCATCGTGAGGATTGGCATCTGGGTTATGCTTCCCTTCTTGCCCCTGACACG
GCCGGCACGCTCGTAGATTGTGGCCAAGTCAGTGTACATGTAACCCGGATAACCGCGCCT
TCCGGGAACCTCTTCTCTGGCAGCTGAAATCTCACGCAGGGCCTCGGCGTAGTTGGTCAT
GTCCGTGAGGATAACCAGAACCTGCATGTCGTAGTCGAAGGCGAGATACTCTGCAACGGT
CAGGGCCATACGCGGGGTGATGATACGCTCGATTGCCGGGTCGTCGGCGAGGTTGAGGAA
CAGGACGGCCCTCTCTATTGCTCCGGTCTCCTCGAAGCTCTTCTTGAAGAAGTTGGCCTC
CTCGTAGGTGATACCCATCGCCGCGAAGACCACTGCAAACTGCTCCTCCTCACCGAGGAC
CTTCGCCTGCCTCGCTATCTGTGCCGCGAGCATGTTGTGTGGCAGACCTGAACCGCTGAA
TATCGGAAGCTTCTGACCGCGAACGAGGGTGTTCATACCGTCTATGGCCGAGATACCCGT
CTGGATGAAGTCCCTCGGATAGGCACGGGCGACCGGGTTGAGGGGAGCACCGTGAACGTC
TCTCCTGTCCTCGGGGATGATTTCCGGTCCGCCGTCGATGGGCTTACCGATACCGTTGAA
GATTCTTCCCAGCATGTCCATTGAAACGGGAACCTTGAGGGTCTCGCCGGTGAAGCGGAC
GCTGGTGGTCTTGACGTCCAAATCGCGGGTTCCCTCGAAGACCTGGACTATCGCAAGGTT
CTCCCTGGCCTCGAGCACCTGTCCCTTCCTCTTCTCTCCGCTCTCGGTCTCTATCTCGAC
GACCTCACCGTAGGCAACTCCCTTGACGCCCTCGACAATCATCAGCGGGCCGTAAATCTT
GCTAACGGTGGAGTACTCCATTCCCGGCATGAGCATCACGCCCCGTACTTCTTGAAGAGC
TCTTCAAACTGCTCGTTCGTCTCATCTATGAGCGCCCTAATCTTCTCGATATCGGGCTCG
AACTTCATACGACCTATCTTCTCCCTGACCGGGAGCTTGGCTATCTCGTCAACTGGAACG
CCCCTGTCAACGGCCTCCATTGTCCTCTCGTAGAAGTTGAGGATAACGCGCATCATGGTG
ACCTGCTTCTTCGGCGGGCAGTAGGTGTCGACCTCGTCGAAAGCATCTTGCTGGAGGTAG
TCCTCACGGAGCATCCTGGTGACGATGAGTATGGCCTTCTCCCTGTCCGGCAGGGCATCT
GGACCGACGATTCTGACAATCTCCTGGAGTTCAGCCTCCTTCTGGAGGAGGGCCATAGCG
GTGTCGCGCATCTTCCTCCACTCGGGGTCAACGTTCTTGTGCCACCAGTCCTGTATCGAG
TCGAGGTAGAGGGAGTAGCTCCTCAGCCAGTTGATTGCCGGGAAGTGCCTCCTCCTAGCG
AGGTCGGCATCGAGGGCCCAGAAGACCTTGACGACACGCAGGGTGTTCTGGACGACGGGC
TCGCTGAAGTCACCACCCGGCGGTGAAACGGCACCGATGACGGAGACGCTACCGACCCTG
GGCTCGCTTCCAAGGGTCACAACGCGGCCGGCACGCTCGTAGAACTCCGCTATCTTGCTC
GCGAGGTAGGCCGGGTAGCCTTCCTCACCGGGCATCTCCTCGAGACGGCCGGAAATCTCA
CGCAGGGCCTCGGCCCATCTTGAGGTGGAGTCGGCCATCAGAGCGACGTCGTAGCCCTGG
TCGCGGAAGTATTCCGCTATGGTGATTCCGGTGTAGATTGAAGCCTCACGAGCCGCGACC
GGCATGTTCGAGGTGTTGGCTATGAGGACGGTTCTCTCCATGAGCGGTTTACCGGTCTTC
GGGTCCTTGAGCTTGGGGAACTCCTCAAGGACGTCGGTCATCTCGTTTCCGCGCTCACCG
CAACCGATGTAGACGACGACCTGCGCGTCACTCCACTTAGCGAGCTGGTGCTGGGTGACG
GTCTTTCCTGAACCGAACGGACCCGGAATTGCTGCAGTTCCACCCTTGGCTATCGAGAAG
AAGGTGTCTATCGTTCTCTGTCCGGTGATGAGCGGAACCTCGGGCGGGAGCTTGTTCTTG
TAGGGCCTCTTGACACGGACCGGCCACTTGTGGTACATCTTAAGCTCCTCTATGCTCCCG
TCGGGCTTTTTGACCTTGGCGATAACCTCTTCGACGGTGTAGTCGCCTTCCTCGGCTATC
TCGACTATCTCACCCTCGACCCAGGGCGGAACGAGTATCTTGTGCTCGATGATGCTCGTT
TCCGGAACGACACCGAGGATGTCTCCACCGGTGACCTTGTCGCCGACCTTGACGGTTGGC
GTGAAGTGCCACTTCTTGTCCCTAGGAAGGGCAGGAGCGGTAAGACCCCTCGCTATGAAG
TCACCGCTGAGCTCTCTCAGCTTTTCGAGCGGTCTCTGAATTCCGTCGTACATCGAAGTG
AGCAGACCGGGACCGAGCTCGACGCTGAGCGACGAACCGGTTCCCTCGACCGGCTCACCG
GGCCTTATACCAGCGGTTTCCTCGTAGACCTGGATGACTGCCTTGTCGCCTTCGAGACGG
ATGATTTCTCCGATGAGACCCATCTCACCGACGCGAACGACCTCGTACATCTTGCTTCCT
TTCATGCCGTCCGCAACGACGAGTGGTCCCGTAACACGAATTATCCTTCCCATTTCCCTT
CACCTCTTGAGCTCAACACCGATAGCCCTCCTGACTATCTCGCGGAGGGCCTCTTCACCG
AACTTAGAGCCCGACTTATCGGGCACCTGAAGGATGATTGGAATCGTAACGTCCGGAATC
TCAACCCTCTGGGCGAACCTCTCGGTTATGAGTATGATTCCCACGTCGCCCCTCTCAACG
AGCTCCTTAAGCTTGTTCCTAAGCCTCTCCATCTCAAGGGGGGTGTCTTCAAAGGCGTAA
ACCTCGTGGGCCCCGGCAAGCTTGAAGCCCAGAGCGGTGTCCCTGTCGCCGAGCACGGCT
ATCTTCATGCCACCTCACCCGCGAGCTCCTTTATCCTTTCGGGCTCAACGCCGTTCTCTA
TCAGCTTGGCTATTGCCCTCAGCTTCCTGATTTCCCTCTCCTTCCTGAGGACGTAGCTCA
GTGGCGTGGCTATGCTGAGCGGGTAGAAGCGCTCAAGCTCTGAAATCCTCTCGATTATGT
GGTCGTTGAGTGCCTTCTCGAGGACGCTCAGGTCTTTCTCTATTTCCTCCCTGACGTCCC
TGATTACCTGGCCGTACTTGGTCGAGTCGAGCTCGGCTAAGGCCATGTCGAAGGAGTCAA
CGTGCAGGAGCGGGTCAAGCTTGATGGTTCCGCCCGGAATCAGCATCGGCTTTATCTCTT
CCGCCGAGAGACCGGCCTTCTTTGCCCTGAGCGCGGTAAGGATGTTGACCCTGTCTATCG
AGAGCCTCACGAACTCCTCTAAGATAATCCTCTCGTCGTCCTTCCTTGAGAGGGCATAGC
TCAGCAGTTTTCCGTAGTGCATCCTGTAGAGCTCGGTCTCGAAGCGGGTAACGTCTATCT
CGCCGAGCAGGAGCTTCTGGTAAACTTCCTCGTAGGGGGTTCCCTCGAGGATTACGAGGA
TTTCTTCAAGGGTCTTCGCCTCGGCCATCGCCTTGACCTTGGGGAGCATCGTTCCGAGCT
CGACGACGTAGTCGCTCGCGGGCTCGTTGGCGAGCTTGGCCTTGACGACGTTGGCTATGT
TCCTGACGTCCCAGCCCTCGAGGAGGAGCTCAAAGAAGCCCTTTGAGCGCTTGGGGAGTA
TCTTGAACATGAGCTCGTAAGTTCCGGCTAAGGCCCTCTCAAGGGCCTTCTCAACCTCCT
CAACGGTGTAGCTCGAAACGTCGGCGAGGTAGTCTTTGTAGTCGGTGTCCTCCAGGTTCA
CGACGAAGTTCTGGAGGGTTCTGCTTTCGGCCAATTCGTTGAACTTCTGCTCTGTGAGGA
GCTTCGCTTCCATGGCCTTGATTCTGGCGTTCGGATACGAGTAGGGGGTGTACTTCCAGA
TTATCCTGGCGGTCTTGTAGCCCACCCACGTGAAGACGACTGCAATGGTGGTGTTGAGGA
TTCCCGTTACTGCCTCCATCTCAATCACCCGAAGAGGGCCTTGGCGATGGTAGCCCTCAG
GTCACTTTCAAAGCGCTCTATCCTGGACTCGAAGGTGTTGTCAACCCTAACCGTTCCGTC
GGAGCTCTCCACGAGGATTCCGCCGATGGTCTGAATCGGCTCACCGACGGTGACCTCGAC
GTCCTTTCCAAGGGCCTCGCGGAGCTTCTCCCTGAACTCGGAAAGCCTCTCAACGATGAG
CTTGAGGGTCCTCTCGTTGGAGCGGACGACGACCTTATCGGTTCCGAGCTCCTCAACGGC
CTTGACGGTGAGTTCAACGAGCATCGGGAAGTACTCGTCCTCGGGAAGGTTCGAGAGCCT
CTCTTTGAGGGACTCAATGACGGACCTTATGAGCTCCTCCTGAACGGCGAGCTTCTTCTT
CCTGACCTCGAGCTTGGCGTTGGCGATTATCCTCTGCTTCTCTATCTCGGCCTGCGTCTT
GGCCTTTCGGAGTATCCACTCGGCCTTGGCCTCCGCCCTCTTCCTGGCCTCTTCCTTGAG
CTTCTCGGCCTCTTCCTTGGCTTCGCTGAGTATGTACTGTATCTTCTGCTCGGCCTCCCT
GTTTATCTCCTGAATTATCAGTTCAGCCCCTTCCATCTTCAATCCTCCTCAAGCTGTAAA
AAGGAGAGGGTTCAGAGACCGACGCCGGTGGCAATCATGATGAGCGCACCGACGAGACCG
AAGATGGCCATGGTCTCGGCCATAGCGGCGAAGATGATGCCCTGGGTGAAGGTCTTCGGG
TTCTTGGCAACGGCACCGATTCCAGCGCTCGCGATGATACCCTGCGGTATGGCGGAGAGA
CCGGTGAGGCCGACGGTAAGGCCGGCACCGAAGAGTATGGCGCTCTTAACTATGTTGTCT
GTGGTGGCCTGGGCGAACTTGAAGCCGCCGCCTATGATTCCCGCGCTGAGCAGGATGAGG
AACAGCGTAATGAGACCGTAGATACTCTGGGTCATCGGCAGACCTTCGAGTATCAGCGCG
TTCTTGAAGTTCTTCTCGTCCTCTGCAACGACTCCTGCAGCTGCGGCACCTGCTATACCA
ACACCGAAGGCCGAGGCGGCACCCGCTATTCCGCTCGCGAGCGCCGCACCGAGGGCAACG
TAAACTATCGGGTCCATCCTTCATGCACCTCCATCAGCTTTCAACTCGAGTTTCGAAACC
TCCCTCTTGGACTTGAACGGGGTGAAGGGCTTTCCATCGCCCGAGTAAAAGGTTCCGAAG
AACTCAACGTACTGGAGACGGAGCGAGTGAACGAACGCTCCGAGGGCGTTTATGGCGGTC
GAAAACAGCTGACCGCCGACGAAGATAATCAAACCTATGATAATTCCGAGCGGAACGACG
CTTATCTTGATTCCCCAGACCATCGCGGCAAGGACGTTGATGACCATCGCTATTCCGCTG
GTTGCCAGTGCGAGGGCCATAAGCCTGGCGTAGCTGAGCCAAGTTCCGACGAAGCCAAAG
AAGTCAGAGATTATCATCAGCGCCGCGAGTCCGCCGTTGGCAACTATCTCGCCGACCGCG
AAGAGGACTATGCCGATTCCGAAGAGTGCCTTGGCCGGTAGCATCAGCGAGGCGTTCTTG
GTCGCGAAGAAGACTATGCTGAGTATTATGAGCATCCAGGGAAGCTGCTCAAGTACTGCC
CCCTTGGCGTCGCCGTTCTTCCACTTAACTATGAAGCCTATGGTGTAGCCGGTGAAGAGG
TGCGCGAGACCTATGGCGAGTGCGAGCATTAGGACGAACATCGGGTCCTTCAATGCATCC
GCTATGCGCCAGAACTGGGCGTTCGGATTGCCCGTGACGTACTGGAGGACTATGTCTCCG
GCGTTGCCGAAGTAGCTACCGAAGAGGATTCCCATGAGCATCGTGAAGAACGAGCTGACG
AGCAGTGTATATGCGAACTTGTAGGTTCCGTCGTTGAACTTCTTGTGGCCCTTGACGAGG
AGTGCCGCAACGATGCCGACGATGAGACCGTACATGAAGTCGGTGAGCATGAAGCCGAAG
AAGAACGAGTACGTGAAGGCTATAATCGGCGTCGGGTCTATCTCGTCGTACCTCGGAACG
CCGTACATCTCGGTGAGCATCTCGAAGGGTCTCGCCCAGCCGGGGTTCTTGAGCTTAATC
GGAATCTCCTCAATTTCCTCCTTCCTCGGCTCACGTACGTTTATGTAGGCCTTCCCTTCG
GTGACCTTCTTTATCCCCTCGAGAACCTTTGGAACGTCAACCCTCGGGAGCCAGCCGGTT
AGGGCGAAGGTCATGTTCGTCCTCGCGAGCATCGGGAGCACTGAGGCCTTGTCGCGCTCG
TTTTCCATCAGCTCCTGGTAGAAGACGACGTCGTCGTAGTACTTCTCGGCGAGCTTTTCG
GCTTCCTTCTTAGCCTCGTCGAGCTCCCTGAGCTTGGCATCGAGCTTCTTCCTGTACTCC
CTGACGAGTTCCTCGGGCGTTCCCTCTCCCTCGGGAACCTCAATCCTCTCAAAGGAGTGC
TTGGCCAGGACGGAGTTGACCTTGTCGTGGTCCTTTGAGAGGTTCGCAACGACGAGAAGC
GCCTTGTCTCCGAGCTCTTTGCTCACAAGGGCGACCCTACCCTCTGTGATTTTCCTAAGG
TCCTCGATGAGCGCCGGGAGCTTTAGCCTTTCAACGGAACCGACGGAAACCTCGACGAGA
CCGCTGTGCCTGAGGTACTGAACGGGGAGCTTGAAGACGGAGAGCAGTTCAAGGGTTGAT
ATCGCCTCTTTAATCCTCTCTATCTCCGACTGGAGAGAGCTGAGCTTCCCTTCGACGGCC
TTTATCTCGGGCTCAGCCTTTGCGAGGAACTCCTCAACGTCCTTGATGAGCTTCTCAATG
CCCTCGTAGCGGTAGGTTCTCTTAGCCTTCTCCTTGGGGAAGAAGAACTCCTTTATTCCC
CCTCCCTGAGCCTTCTTGTGGGCCTTCAGGAAATCAACGAGCCTTGAGATTGTTATGCTG
TAGGAAGCGGCCTTTCGATGGTACTCGTTTGGAGTATCTTTCTGGGCGATTTTAACGTCG
AGCTCGCGAATCTCCACGAGCCCGGCCTCGTGAAGGTAGGTCAGCAGCTCGTCCTTGTAA
CGGTTGAGCGTTATGACGTCGAGCTTGACCATCTCCTCGGGCCTGAACATCTCAGCCCCC
TCTCACAAGCTCTATTGCCTGGGTTATTGCGCTCTCGAAGTTGGCCTCGGCCTTCGAACG
GAGGGACTCAATTTCCCTCTCGCCCTCCTCAAGAATCTTCTTAGCCTCGGCCTCCCCCTC
TTCCCTCGCCTTCTGAACGAGGGAATCGGCCTCGACCTGGGCCTTGGCAAGTATTTCCTC
CTCAACGGCCTTTGCTTCTTCCTTGGCCCTGAGGACGATGGCCTTTGCTTCCTCTTTGGC
GCGCTCAATACGCTCCTCTGCTTCCTTTTCTGCATCAACAATCCGCTTGATGACGTCCTC
CATGAGCCGTCCCTCCGATGACCCTGAAAACAGTTGAGCTTTTCGCCACCTTTGGCTTCC
CTAACTGGTTTAAATAGTTTATGGTTTGGGATAAGGAACATGGAAAAATGATTAGAGGGG
TGCACGCATTTTCGTCGGATTTTAGGTCTACTCCCCGCCCTCCAAAAGTTCCTTCACTTC
CTTGAGGACGGAGTTCTTGGCAAAGACGATGACCTGACCTTTCTCGGGCAACTTCGTATC
TCCGGAGGGAATGATTAGGTTGCCTTTTTCGTCGTAAACCGCTATAATCAGCGCGTCCTT
GGGGAGGTTGAGCTCTTTAACGAGCTTTCCAGCAATCCTGCTGTTCTCGTCTATCGTGAA
CCTCACTATCTCGGCCCCCTCCTTGGGGAAGAGAACGCGGTCAAAGCCCGGTGTGACTAT
GTTCCTGCTGATGTACTCGGCAGCTATCTCCTCCGGCGAAATCACGAAGTCGAAGTACTT
CTTCAGGTCGCCGACTTCCTCAAAGATTCTCCTGTTCTTGGGGTTGCTTATCCTCAGCGA
GGTCTTGACGTTCGGGTTGAGGTTCTTAGCCAAGATGCAGGCGAGCAGGTTGGCGTCGTC
CTTGCCCGTTAAAGCCGCGAAGGCGTCGGCCTGCTTTATGTTTGCTTCTTCCAGTGTCTT
CGGGTCCGTTGCGTCGCCCTCTATGACGAGGCCGTTTATCTGCATCGAGAGCTCCTTCGC
TCTGTCCCTGTCCATCTCGATTATCGTGACGTCGTGGCCGTCCTCCTCGAGCATTTTGGC
GACGAGGTAGCCAACCCTTCCGGCACCCATTATTATGACGTACATCAGTCCTCACCGACG
AGGTACTTGGCTATCTCGGCGTAGGCAGGCCTCGTGACGAAGATTCCGATGAGGACGCCG
ATAATGGTCGTCACCGCGAAGCCCTTGAGGGTTCCGACGAAGTAAACCAGGAGGAAGCTC
ATGGCCGCTATCGTGGTTGCTGCCGAGGCGAATATGATGAAGAACGCCCTTCCAATCCTC
TTGAGCGTGCTTGAACGCCTCGTTATCTTCGTGAGCTTTTCGCCTCCGAGAAGCTCGTCG
GTTATGACTATCTGCTGGTCTACTCCCGTACCGATGGCCGCTATGATACCGGCTATACTC
GGGAGGTCGAGGTTCCACTTGATTAAGGCGGCGATTCCGAGGATTATCGTGACCTCGAAG
AGGCTCGTGCTGGCGACGGGTATGGCTATCTTCCAGTTCCGGTAGTGGAAGTAAACTATC
AGCAGGACGGCTATCAAAGCCGCTATTCCAGCGTAGAGGGCCTGGGTCTTGAAGCTCTCA
CCAAGCTTGGGCGAGATAAACTGCATTCCGATGACCTTGAGCTTGACCGGGAGCGAACCG
CTCTTGAGGACGGTGTAGACGGTCTTGGCCTCCTGCTCAGCCTGGAGCCTGTTTGCCGCG
TGGCCGGTTATCTGAACGTCGGTCTGAGGAACCCCGTTGGCAAGGCCCTCGCCAAGTGAA
TACGGGCCGTAGAGACCGAGAACGCTGCGAACGAGCTCCGCATCACTAACACCGCTCTGT
CTCGGTACGTAGCGGACGCTCACGTTCATTGCCCTGAGCTTGTCAACGAGGCTCGCTCCA
ACGTCAACGAGAACTATCGGCTTACCGTCGGCGAGCTTCTTGAGCTCCTCGGCGCTCTGG
TTGGCGTAGGCTATCGTGGTTATGTTGAAAGCATCGTGGATTCTCTCCACAAGATAAGGC
GCCTGCGGGGCGTTCGCGTTGAAGGCGGTGCTGTTCATGAGGTCGTACATGCTCTTGGGA
ACAACGAGGAGCGAGTTGATAGGCGGGTCGAGGAACATGTCAACGGGCCAGCCGGCCTTG
CCCTTTGCAAGCGTGGCGAACTTCTCGGCGGCAGTCTTGGAGATACGGAACGGCACTTCC
CAGCTGTTGTCGGGGTTAATTTTATAGACGCCAACGTAGGTTATGTCCTTACCCGTTCCA
AAGATTACGCCGTCGAACTCCATGTAGAAGACACCCTGGCTCTCAATGACCTTCTTGAGG
GCGTTTGCTTCCTCAGCGCTCGTCACGTTCGCAACCTTGACTACGACTATGTCGTTACCC
TGTCCCTGAACCTGGACGTCGCGGAGGCCGTAGGTGTTCAAACGCTTCTGGAGGGAATCC
ACGACGAGTTCCATCGTCTTGGAGTCAACGGGGTGCTCGGTCTGCGCTATGAGGGCAACT
CCACCCGAGATGTCTATTCCAAAGGTCAGGGGCCGGGTGGCGAGGGTTGCTATGGAGCCC
GAGAGGAATATTATGAGAAGGATTATCCTCCAGTTGAAGAGCAACTTCTTAAGCTTCCTG
TTCATGCCTTAACCCCCCTTGTGGAGAGATACCACCTGAGAACGCCGGCGTTGAAAATCC
AGGTGTTCATGAAGTCCGCGAGGAGACCGAAGATGAGGACTATGGCTATGTTGTCTATCG
TCGGCGACGTTGAGATGAGCCAGAGCATGAAGAGGGCTCCAAGCGTTGTGGTGCTCATGG
TAAAGCCCGTCGATACCGCGCTTAGATAGGCCTCCTCTATTGTGTCCTCCTTCCTGCGCG
TGAGCTTGGTGGTCAGGAGGATGTTACTGTCGACGGTGTAACCTATGAGCATCAGCAACG
CGGCTATAGTCGCGGTCGTCAGCTGGATTCCGAAGACGCCCATCATGGCAACCGCTATCG
TCATGTCTGAGAGGGCCGAGAATATTATTGCCAGCGATGAAACGGGGTTCCTGAAGAACA
GGAAAACCACCACCGCCATCGCAAGGAAGGCGAAGGCTATTGCCTTGATTCCCTGTTTCT
TGGCGAGCTCTCCAAACGTCGGAAGAACCTCGCTGTGGGTGTACTCGGCGTTGGGGTACT
TCTGCTTGAGGAGGTTAATAATCTTAACCGGGTCAACTCCGGCGGGAGCGTAAACGCGGA
TTCCCTTCGTTCCCTCAACGCTTGTGAAGCTTTCAACGTTGACGTTGACGCCGAGCTCAC
TGCTGAGCCACTTCTCCACCTGGTCGGGGTTTGCGTTTATCCCGTAACCAGTAACCACGA
CACCGCCCTTGAGGTCAATGCCGAGTGGAGGGAAGTGCACCGCCAGCAGGAGCAGTGCGA
CTATGAAAACCGCGAGCGGGTAGATTATCATCTTCCTTGGTTCCATCTCGGCCAAAAACC
TGAGCTTTTCGCGCTTTTTTGCCCGGAACTCGTTGGCCTCCCCGGGCTTTTTAGCCTTCT
TCCTGGCCATACGTTCACCCCTGAGAGTTTTTAATCCCAACTTGTGGTTAATTTGAAGGG
CGAGTTTTAAAATTAGTGGTTCGCTGGTTTAAGTTGAGCACCGCTCACCAGAAAGGTTTA
AACGGCTTCACAAGCCTTAAAGTCCGTTTTGGCAGAGAGTAACAGAATTCTCCGAAAACT
GCCAGAAACTTTCAGTTTAAATCAATAAAGCTCCGCTCCGGTTAGTTCAGAACCGAAACG
GCCCGGCCATTCCCGTTCACTTCGGGGATTAACTTTAAAAAGGGAGCGCACTACCCACCC
CTCAGGTGAGAGGCCATGAGCGAGATAGAGACCATTGGCTTTCACTACGTTGTTGAAGCC
GCTGGCTGTGACCCAGAGATACTCGGTGACGCTGACAAGATAAGACAGATATTCCTTGAG
GCGGCAAAGGTAGGCAACATGGAGGTCAAGTCGAGCTACTTCTTCAAGTTCTCACCGACC
GGCGTCAGTGGCGTCGTCATCGTCGCGGAGAGCCACATCTCAATCCACACCTGGCCGGAG
AAGGGTTACGCGGCTCTGGACGTTTACACCTGCGGAACCAAGGCCGAGCCCGAGAAGGCC
GTTGACTACATCCTCGACAAACTGAAGGCCAAGTACGCCCACGTCTCCGAGATAAAGCGC
GGAATCGAGGAAGACGACGACACCTTCACCCACATGATAATGACCTGGGAAGAGAGCCTC
AGGAAAAACGGAAACGGAAGTTAAAGGAGCTTCTCTATTTCCCTTATCCTTTCTAGGGCA
TCGCTGAGTACCTTTCTGACGTTCTCAAGCTTCGCCTGGAGCTCGCGGTTCTGCTCCTCA
AGCTTCTTGACCTGCTCCCTGAGTTCGTTGAGCTTCGCCTCAAGCTCCTCCTTCTCCTTC
TTGAGCTTCTCGTACTCCTCCATGGCAACGAGCTGACCGCCTTTAGCTAGAACCTCAACG
TTCTTAACCAGCTCATCGAGCTTGCCCTGCTTTATGAGCTCGTAGGTTTCTCTGACGAGC
TGACCGGCCTTAGTTTCTCCCTTGAGGTGCTTCCTTATGGTCGCCTCCGTCCTGCCGAGT
TCCTCGGCGATTTCCCTGACTGTCATGCCTGCCTTCTCCCTCGCTATCGCTCCGGCTGCT
ACCGCGAGGCTGTCGACCCAGGTGAGCCTCTCGGCCGGGTCCTTGATGAGCTCTATGACC
TCGGGCCTGAAGAGCGTCGCGAAGAGCAGTATGCTCTCGAGCCTGTGTATCTCCTCCCTT
CCCATCGGGTTCAGCGGAACCTCCATACCTCTCACCTCCCTTCAGTTTTCACTCAATCTC
AACAACGGTCTTCCTCTTCAGCACCTTGTCGGGGTAAACCACGATTCCCTTATCGGTTAT
CTCGAAGGGGTGCCTCCTCATGCTGTGGCTCGTTCCGCGCATCTTCCAGACTATGAGTGA
GCGCTTGAGCTCACCGTCAATCTCATCCAAATCGAGCCTTATTATGCCGTCTACGCCGTG
CTCAACTCCCGGTCCGCCGAATCCGCGCTCGCCGACGCTTATCTGGCTCACGAGTATGCT
CGTAACCCCGAGACCAGCTAAGACGCGCTTGAGCTGCATGACGATGCTCCTCGCCATCGC
CGGCTTGTTGATGTAGAGAGTTGTAACCGAGTCGATAACGACGCGCTTGGCCCCGAGGTC
TTTAACGGCCGTTCTAAGGACGTCTATGAACTCCCTGATGTCGGTTAAGTCGTGGACGAT
GTACTTCTCGTACTCCTTGCTCTTGCCGATTCCAGCGGTGAAGGCGTCAACCATCGCGAA
TAAACCTTCCTCCTCATACTTTCTCACGTCCCAGCCGAACTGGGCCATGTTCTGCCTGAC
CTGAACCGGGTGCTCCTCAAGGGCGACGTAAATGCCGGGCTCGCCCATCTGGAGTCCGTT
CCAGATGAACTGCTGGCTGAATATGGACTTGCCGGTTCCCGGCCCGCCGCTGAGCAGGAC
GACGTTCCTCTCGGGAATTCCGCCGTGAAGGATTTCGTCCATGCCAGGAATGCCGGTCTT
GACCTTCTTAATCATGAGCGTCACCCCCTTTAGTAACCTTTAGTTACCATTAGGCTCTAC
GCAAAAGGTCTTAAAAAGGTTACGTGCAGTTAGAAAATTCAGCGCTTCCGCCTCAAAAAC
TCCCCAATGTCGGTAACGTTCAGGATGAACTTCCTCCTGCTTTCGGGGTTTATCCTGCCA
ATGCCGAGGATAATCCCGTTCTCGTCGTATATTACGAGCTTCTTCGTCCCCTGCCAGACG
TACTTTCGCACGCCACTCCTCGGGACGTCCTTGCCCGTGGTGAAGAGGAAGCCGGCCTTC
GGACTCAGCACCGCGTAGTTCTTCTCGACCTCAACGAAGTAGAAGAACTCGACGTTGGGG
TAGAACTTTTCAACAAGGTTGTCAACCTTAATCGTGCCGACAAAGGTTCCGTAGGCGTAG
GGCTTAACCTTTAATCCCTCAAGCTCCCTCCAGACCCGCTCGTTGACGGCGTAGACGTCC
CTGAACTTACCCTCGACGACGGCGAAAAAATGGTGCTTTAACTCGCCGTACTTTTCGGCC
TCGCGGAGTATGAGGTCGTATTCCCATGCGGAGGCACGGCGGTAGCGGAGTTCCTGGCTC
ATGTCACTATGCTTGGTGCGGAACTTAAAAGCTTAGCCCGTTCCGTTGGGAGGGCTGACG
TTTTCTGGGTAGGCAACTATAACGGTCGCGTTCTCGGGAACGCTTTCGTTCATATGAATG
TGGGCGTAGTAATCCTCAACAATCCACTGGGCCGTCAGAAAGCTCACCGCGCCCGAGAAC
AGCAGAATCAGGAGCGCCGAAACGATGAGCAGGGGCGAGACTTCCCCAAGGTTTTCCGTG
CGGAGCAGGAGGAACAGGCCGAGGAGCGAGAGGAGAGCCCAGGCAACGAAAAGAACCCTC
AGGAGGGGAGTCTCACCGAAGGGTTCAAGGGAGACCGCCGTTGAACCAACCAGCCCAATG
GAGAAGTAAACGACTCCAATGCGCCTCCCCATACCGGGCCGTGGGGTGAAACCAAGAAAA
TAGAGTGAGAAAGCCCCGAGGGCAAAGTACAGGAGAACCAGGAACGGAAGGAGCCACGCA
ACTTCACGAAACACCCACTGGGGTAGGAGAACCGAGAACATTACTAAGGGAATCCCGTAG
AAGACGAGGTTGAGAACGCCCTGAACGAGATAAATGGAAGTCAGCAGGAGACCCCTCATA
AGAGGTGTTAGGGAGAAGTTGTATATCTACTTTTCGAGCTCGTCGAGAAGCCTTGCAAAG
CCGTCCATATCGGTCTTCTCGAACTCCCTCTCGAACTCAAGCCCGAGCTCCGCTATCTCC
TCGGGCGTTATCGTCGTTTCCGGGTTTTCGGCGTTTATCCCGGGACAGCTCTCGTCGTAG
TAGAGCCACAGGGTTTCGCCTTTGTAATTGAACGGCTTCTCACCCTCGATGCCGAGCGGT
TTTCTGGAGACCATGAAGGGGTAGATGCGGCAGATAACCGGCCTGACCTCGTGAATCCTG
CACTTACCGGTTTCCGGGTCGTGAAAGACGCAACCCAAATCCCACTCCCGGACGGCGAGA
ACGAAGCGTATCTTATCCCCCTCGACCGAGAACGTCACGAAGTCCTGGGGGTCGTGGCCG
GCTTTGGCTATTCGCTCGACGTCTTTCAGAGTCAGGTAGACGTGCCTTCCCCTGCAGCAG
TCGAGGCAGTAGAGACAGCGGAAGCCGACCGGCTCTGTGAAGGGTCTCGGTTTGAAGCGC
ATGGGCGAGTGTTGGGCTCTCCCTTTATAAAGCTCTCGATATTTTAGTAACTAAATTACA
GAAAACTTTTTAAGCAGTTAAAGTTACTTTTTGTGAAAAAACTTGGAGGTGGTAGAATGG
AGTACGGTGAGCTCAAGAAGAACTGGGCATGGCTGCTGGGCCTTGGAATAATCTTCGTAA
CCCTCGGATTCGCCGGCCTGCTCCTCCTGCCGCTGGTGACGATAACGAGCGTTGCCATCT
TCGGAGCCTTCATGCTCGTCGCCGGAGCGCTCCAGATTGTGCAGGGAATAGCAAAGGCCA
GGGACTGGAAGAGCAGGGGCCTGCACATCCTCATGGGCGTTATCTACGTCATCGGCGGTA
TAGCGACCCTTGAGAACCCCGTTCTCGCGACGACGATACTAACGCTCGTCCTCGGGTTCT
CGCTGATTGCAATAGGCGCGATAAGGATTGGCGTTGCCTTCCAGAACAGAGATATAAGCC
AGTGGGCGCTGATGACACTCTCGGGAGTCCTGACGATATTCCTCGGCGTCCTGATAGTGC
TCCAGTGGCCCTGGTCGAGCCTCTGGGCGATTGGACTGTTCGTGTCCGTTGACCTCATAA
TGAGCGGTGCCAACTTCATAGCGATAGCGCTGGCGGCGAAGGCAGAAGGGGAGAAAAGCG
GGGTTCCTGCTTAAGTGTTCAGGTGCGCGTCGAACTCCCCGCTCTTTTTATATTCGGCGT
AGCCCTTATCGAGCCTCTTTGCAACGTAGGGGCCGTTCTTCCGGTAGCCGAACTTTCTGT
AATACTCTCTGACGCCAACGCCGCTGATTACGAGCATCTTCTTGACGTCGAACTCCTCGC
GGGCGATTCTTTCAGCCTCGGCCAGAAGCTCCCTTCCATAGCCGCGGTGCTGCCACTCAT
AGCGTGGCTTCCCGCCAATCGGCACGAGCGGGCCGTAAACATGGAGTTCCCTGACTATCG
CCGAGGAACAGCAGTTTATCTCCTTTCTGTGGGCCTTTTCGCTCGGAATTCTGAGGCGGA
GGAATCCGATTAGGATGTCGTTCTTGGTATCTTCAAAGCTTAGGAAAATCTCCCTTCCGC
CAGATGCCCCGTAGTCCTCGCGGAGGAGCTTTATATGCTCAACCTCCGGCTGGATTCCGA
ACTTCTCCATCATGTGGCCGACTTCCCTAAAGCGAATCTCCCTCGGCCTTATACCGCGCT
TTATCAGCTCGTTGAAGACCAGCTGGCCGAGGTTCGAGTGCTTGACGCCGTCAACGATGA
GCTGAACTGGAATGTCGCGCTGGATTCTCATTACCCTAACCCACTTCGGGAAGAGCTTGT
AAGCCTCAACGAGGAGCTCAACGGCTTCTTCCGTGCGGTATGGGCGATATTTACCTTCCT
TCCACCAGCGGTAAAGGGGGGCGTCCTTGGTTACGAGCGTCGGGTAAACCTTGAGCATGT
CCGGTCTAAAGCGGGAATCCTCGAAAATCGTCCTGAAGGTGTATAGGTCACGCTCGAAGT
TGCTCCCCGGCAGACCAGGCATTATGTGGTAGTTGATTTTCAATCCAGCATCGCGGAGGA
GCTGTGTGGCCTTCACTATCTCCTCGACGCCGTGACCGCGCTTGGTCCTCTCGTGGATGA
AGTTGAAGACCGTCTGGACTCCAAGCTCAACGCGCGTCGTTCCGAGCTTGAGCATCCTGT
CAATCTGCCTCTCGAAGGCCCAGTCGGGCCTTGTCTCTATCGTAAGGCCTACCATCCTGA
CCTTAGCTTTCTCGTTCTTCCTCTGCTCGTCTTCAAGGTAGTAGTAGGGCTTGGAGTGAG
TTTTGAGCCACGCCTCGCGGAACTTCGGGTCCTCCTCAAAAACGGACTCGTCCTTCTTCA
CTATCAGCCTAATCAGCTTCTCCTCGAGGTTCTCTACATCTTTGAAGTGCGGGAAGTCGT
TCATAGCCTTAAAGGCGCACTTGATGAACCACTCCTGGTAGTCCAGGTCAACCGCCGGAA
AGGTCCCGCCCTGGATTATGACCTCGACCTTGTCAACGTCGTGGCCTATGTCGGTGAGCT
GTTTAAGGCGACGCATCATGATGATGTAAGGATGGTAAGCGCTCTGAATCGCCCTCAAAG
CGGAAGGCTCCCTTCCCGTGTAGCTCTGGGGCGAACCGACGCTCGGCCCACCGGGACAGT
ATATACACCTGCCATGGGGGCAGGGAAAGGGCTTCGTCATCATGGCAACGACCGCGACGC
CACTTATCGTCCTCGTTGGCTTTCTCTTCAGCAAGTCCCTGAACTCCTCGCGCCTCTCCT
CAGGAATGGCCTTCAGGATATCGGAATTGCCCGGAATCTTTGAGAGATGATACTTCCTAG
CTATTTTAATCTTCCAGCGGTTGAGCTCGTCCCTGCTCTTAATCTCGCCCTCCATCACGA
GTCTCGCAAGCTCTCTAACTGCCTCTTGGAATCTCTCATCCATAGCGACACCTCTCGCTC
GATGTAGGGCGGGGTTTTAAAAGGGTTTGTGGGGCATATTCAGTTACTGAATAATTCACC
AAGTGAATAGGTGATAGCCATGAACCGCGACGAGCTGGTCGCTTTCCTCAACGAATACCT
TCAGGTTTCGGCTTATCCCGACAAGTCGAGCAACGGACTGCAGGTGGAGGGAAAGACTGA
GGTTGAGAGGGTAGCGTTTGCCGTTGATACGACGCTCAGAACAATCGAGAGGGCCGCTAA
GGGAAAGGCCGACATGCTGGTAGTGCATCACGGAATGATTTGGGGAGGCCTTAATTATAT
AACAGGTATCCACTACAAAAGGCTGAAAGCGCTAATCGAAAACGGCCTGAACCTCTACGT
GGCTCACCTGCCCCTCGATGCGCACCCGGAAGTCGGCAACAACGTCGGCCTGCTCAAACT
CCTCGGTCTGGAGCCCAAAGAGCCCTTCGGCGAGTACAGGGGACTGAGCATAGGCTTCTA
CGGCGAGTTCGAAGAGCCACAGCCGATTGAGAAAGTGGCTCAGGTTATAGCTGAAAAGCT
CGACACGACCGTCAAAACCTACGAGTTCGGGGAGAGGGAGATTAAAACCGTCGGCGCGAT
AAGCGGGGCCGGAGCCTTTGCACTGGAGGAGGCCCGCAGGAGGGGAATAGACCTCCTCAT
AACGGGAGAGTTCACGCACGCGGACTATCTGACGGCCCTCGACCTGCCCCAGAGCGTTTT
GGTTGCAGGGCATTACAAGACCGAGACTCTCGGCGTTAAGGCCCTGATGGAGCTCGTTAG
GGAGCGCTTTGGGCTGAGCGTCTTCTTCATAGACGAACCAACGGGCCTTTAATTTCGTTT
TTTCGGCGTAACCACCTACACAAAAGCGTTAATAACCGGCCGAAACAAAGTTTCTTGGGT
GACAGGGATGAACAAGGCCCTCGCTATCATGGCGATTATCACGATTGCACTCGTCGCGTA
CGCATTTGAGACAGCCCAGCTGCCGCCAGCGACCATTGAATACAAAGAAGTGTTCTATAT
AGACAACCAGAGCATCACATTTATCACAAAAGACGGCTATGGACTCTTCACAATGCACAT
AAAGCCCAAGATAAGCTCCTTCGAGCTGACGATACAGTTCCCGGAGGGAACGAGCTACCT
CGTCCGCTACGGAGACAGGGACTACCGGGGAACGGATACGTTCAAGATTACCGTTGACAA
GGACAGCGTTCCCGCCGAGGTGTACGTTCAGTTCCAGCTCCCGGAGGAGCTCACGCGGAG
GATAATCTACGAAGGCGAGAGCCCCGAGATAAAGGTTATCGGCGAAAAGGCCCCGTTCTG
GCACGCCGAAGACGTCATTTACATCAAGTACCGGAAGGAAGAGAAGTCCTGAGCTCCGAG
AGAACCTTTTCTTCTCCCATTATCCTGACAGAAATGCCGAGTTCCTCTGCGTATTTGAGA
ACCCAGCCGGGACTAGCTCTAAAAGGTGTTACCACCCACAGCTCGGGGAAGCCGGCGCGG
TGGGCCTTGACAACGTCGTAGAGAACCCTCTGAGGAAACCACTTAAAAGATGCTTCGAGT
TCTATCGCCAAAAGCTTCCTCTCACCGTCGAGTATCGCCACGTCTATCCTCGTGCCGTCC
GGCGTTCGGTACTCGGGAACGGCCTTGAAGCCGAGCTCATCGGCGAGCGCGATTATCTGA
CGGGTTAGGGTTTTGACCTTGATTGAGGACACCTCTAAGTGCTTAACCCCCCTTATAATA
TCAACTCTACGTAACACTCATTATAATCAAAATCAAAGTGATAAGACTCAGAACAATCAA
AGCTTAAATAAAAGTTATCTCCCACATACTTACCATTGAGTTTATAGCATCCCCAAGTGT
ATAATAGACATCTTTCAATATCATTAAGAGACCAACCCTCTGGGAATTTTACTAGAGTTT
CACACTTCCTGTTTGCATATTCCTTGGTAACTTTCACTTCTTTCACTTTAATTCTATTTC
CCTGAATTATTGAGCATCTAAATAAAATGATAACCTCTTTCATATTACTCACCTTTAATT
CTTCAACATTATGACAAGTTAAGTAATAAAATACAGTATAAAAACCTAACTTCCCGACAG
CCTCTTCTTAACCTCCTCTATCGCCTCCTCGGCCTTCAGCGGGTTCTTTATCCTGCCCTG
CGCGAGTTCTTTCCTTCCACCACCGCCACCGCCGGCGACGGAGGTTATTATTTTCGCCAG
CTCTCCCGCTTTAAGGTCGAGGCCATCGCCGACTGCAACAACGAAGTGGCCCTCCCTGCT
TATGAGGACAACGACGCGCTTCTCCTTCCTGAGCCTGTTGGCCGCTTCGCGGAGGTCGTC
CATCGTGCCCTCAACGACCGCGCCGATGAACTCTACCTCACCTACCTTCTCAACCTTGTT
CTCCAGCTCGTAGACGAGGAGCTTGGCAAGCTCCTTCCTGAGCTTCTCGACCTCCTTCCT
GGCCTCCTTCCACTCGTTGAAGAACCTCTCGGCTGTCTCCGGTACCTTCTCCGGCGGCAC
GCGGAAGATTTCAGCGGTCTTCTTGAGCAACTTCTCGGTCTCCTGCATCCAGTCTATCGC
GGCCTCTCCAGCGGCGAAGATTATCCTCTCAACGCCGTCCTGGATTCTCTCGGTGCGGAG
AATCTTAATCGGACCTATTAAGCCCGTGTTCGGCAGGTGCGTTCCACCGCAGGCCTGAAC
GTCCCAGTCCTCTATCTTGAGCACCCTGATGACCCTTCCCGGAACGACGCCACCCTGGTA
AAGGCGGAAGCCGTACTTCATTTCTGCTTCGGTCCTCGGAAGCCACTCCCAGGTCACCTT
CCTGTTCTCCATGACGACGCGGTTGGCGAGGCGCTCTATCTCCCTGAGCTCCTCCTCGGT
TATGCGCTTGTAGTGGGAGATGTCCAGCCTCGCCCAGTCCTTGTGGAGCTGACTTCCAGC
TTGCCAGACGTGCTTTCCAAGAACCCTGACGAGCGCGCCCATGAGGACATGCGTTCCCGT
GTGGTGGCGCATGTGCTGGATTCTCCTGTCCCAGTCGAGCTTTCCATGAACCTTAACGCC
CGGCTTGAAGAGCTCCGGCTTCTCGACCCTGTGGAGGATTACCTTTCCGACCTTCTGGAC
GTTGGTGACCTTGACTTCCTCGCCGTTAACCTCGAGCGTTCCGGTGTCGTAGGGCTGACC
GCCACCCTCCGGATAGAAGGCCGTCTGGTTGAGCACGACCCAGTCGTCTATGACCTTAAC
GACTTCCGCATCGAACTCCTTCATGAAGGGGTCCTCGTAGTAGAGCGTCCTCGTCTCGGG
TAAGTCCTTAACGAGCTCGAAGTCCACCACGTACTCAGCGGCGGTCTTCTTCTCGGTCTT
CTCGGCCTGCTTCGCCACGAGCGTATAGAAGTTGTCCGGAATCTCGACCTTTATACCTTC
CTTCTGCGCCACTTCTGCCACTATCTCCGGCGTTAGACCGTGGCTCTCGTAGAAGAGAAT
GAGCTTTTCGAGCGGGAGCTCGTTGATGCCCTTCTTCTTGAGCTTGGCTATCTCGCGCTT
CACCAGGTCGCTTCCGCGCCTGAGGGTCTCGTGGTAACGCTTCTCCTCGACGTTGATGAT
GTCTAGTATAACGTCCTCCATCTCCTTGAACTCGGGGAACGTCGGTGAGAGCTCCTTTAT
GTGCATCGCGACGATTTCAGCGAGCGGTATCTCGAGGCCGAGCTCGCGGAGGTGCCTTAT
GCTCTTCCTGATGAGAAGCCTCGCCAGATAGCCGGCCTTGACGTTGGACGGGATTACGCC
GTCGGCGAGCATGAAGGTTAGGGCCTTCGTGTGGTCAGCTATGGCGTAGATTAACTCGTA
GGGCCTAACGGCCTTCTCAAGCTCCTCGACGGTTATGCCAACGCGCTTTGCCACCTGCTC
CCTCAAATACCTCAGGTCGCCCATGTCCTCGATGTCGAACATTCCGGCAAGGCGAGAGTT
CTCCATCAAAATGCGCTCGTCTATCTTTTCAACGCCGGCCATCTTCTTGAGCGGTTCGAT
GACGTAGCCAAGAACGGCGTCGTAGGCCGTTGGAGTGCCGTGGCTCATCCAGACGAGCCT
CTCAAGGCCGTAGCCGGTGTCAACAACGCGGGTCTCCATCGGGACGTAATAGTCGCCCTT
TATCTCGACCACCTGACTTGGGTCGGCGTTCTCCGGGGCCTTCTTGTACTGCATGAAGAC
GAGCGTTGCCACTTCCAGACCGCGGTAGAGCACCTCAAAGGCCGGTCCGGCGTTTCCTCC
GCCTGCCCAGGGGTTTTCCTTGAAGGTTATGTCCTCGGGCTTCATCTTCAGCTCCTTGGT
GAAGAACTCGAAGGCGAGCTCAACCGTCTCGTCCATCCAGTAAATCGGCTTGCCCGGGTA
GTTGAAGGCGTGGTGGGCCATCATCTCGAAAATCGTGAAGTGCCTGCCAGTTATTCCGAC
GTTGTCTATGTCGGTAAAGCGAATCGATGGCTGGCTTATCGTGAGCGGGTTCGCCGGCGG
GTCGGCCTCACCGCTGATGACCCAGGGCTGGAAGTCCATGATTGAAGCGCCGACGAGGAG
GACATCATCCCTCCAGCGCGGAAGAACAGGGTAGCGCTTGACCCTTCCGTGGCCGTGCTT
CTCGAAGAAGCTCAGGAACTTCTCACGCATCTCGTCGAGGGTGTACTTCTTCGGTATGCC
GGGCTTTCCTATGAACTGGTACTCGTCACAGGGCGGGTCGCCGCAGGTTTCCCTGTCCGG
GTCGAGCGTCCAGAAGAACTTCCCACACTTGGGGCACCGCTTCCTTATCCAGCCTTCCTC
TTTAAACATTCTCGTGGTCATGTCCATGCTCATAATTCTCACCTGGGGGTAACTGAAAGG
GGATGTAAAAAAGGCTTTCGTTAGGATTTCGGAGAGAAGATGTAGAGAACTCCCCCGTCA
ACGAAGAAGTAAAGTCCCCTTTCCGGGTCGTGGATTACCCTCTTCCCGTGGTCAATGGCC
GTTTCAACGAGGTCTCCAAGGCTTGGGAACTCCACCTTGGGCGGTGAGTGGACGTAGCTT
TCAGGGAGCTTTCCAGTGCTTATCCACTTGCCGTACCGCCTGAGCTCCGCCATGGCCCTG
ACCCTTTCCACCTCCTCCGGGGAGGGGTTGAAACGGAACCTCAACACAAGCGCCACAATG
GCCAGGGCGAGGGCCAGGACAGAGCCCCCGAGGAGCAGTGTGCGCTTTACGCGGTTGACC
GGCCTCGTGAAGGTTACGGTTTCAGTGTACGTGCCCGTGCCGTTGACGGCGTCACCGGTG
AAGGTGTAGACCGAGCCATAGGACACCTTAACGTTTCCGTTCAGGGAACCGCTTCCCGAA
ACGGGCCTTCCTTCGACGGTTCCCGAGTAGGAGAAGTCCCCTTTCACCTCGATACCGCTC
TCAAAGCGGGGCAACTTCAGGAAAGCCACATCGGCCTCAATCCTTGAAACGACATCGGAG
ACGTTGACCGGAATTGAAAGGACAACTCCGTTACGTCCCGATGCCGAAGAGGCGTTGTAC
ACCTTCTCAAACAGCCTTTCGCCGTTGTAGGAGACGTAATAGAGAACTTCCATGTGAGCG
GTGACGTTGACGTCGGCGGATTTGGCGTAGATTTTCCATGTTAGCGTAGGCTCAAGCACG
GGGGTGACGTCGAGGGGGTAAATGGGAAGGCTAACCCTCTCCCCCAAAGACCAGATGGGG
TTCTCCTTTGCAACGACGGCGGAAGCGTTGAGAACACCGCCCCAGCGGTAGAGGGGCTTG
GAGACCTTTGAGGTTTCCCGGACGACGGCAGGGGTCACCGTGTAGGCGTACGCCAGCGCC
CCGGAGAGTAGCAGGGAAACGAGGAAAACGGCCAGCCAGTTCCGCCTAATTTTAAGAAGG
ACTTCAAATAAAGCGGGGTCCATGCCTTTTCACCTCCACGTTCGGGAACCTGGACGTCCA
GAGAGGATACAGCATGAGAGTTGAGAGCAGAGCTAGGAGAAGAGCGAGCGACCGGGGAAA
AAGAGGAATCCCGGAGAGAAGGACAAGCCACTGAACCGGCAGGACGGCGTTTACTGCGTA
GGTGTAGTTGCAGGCGCAGGAGTCGCCGGGGTTGAGGTAAACGTATCCAGGAACTCCCCC
GGAGATTAGGAGCACCGGCAGTTTTCCGCCGTTGGCAAACCCATCCCTGGCCGAATCAAG
CCGGGGGGTTAGTAAGACAGTGAAAAACAGCAGAAAACCTATGAAGATGGAGAGAGCTTT
CTTGGGGAAAACAAGACGGGAATACCTTGAGCTAATTAGCTGGAGGCGTTCTTTCCTCCG
CGCCACTACTGGACGCTCAGAGAGCTCTCGAAGCGTAGACACGAGTATGTAAATTCCCGG
GAGCAAAATGAACAGCACGTAAACAGCCAGGAGCACCCTCCTATCCGGATTGTGCCTCGT
CATATAGCCAAGATAAGGAAGGACGATGGTGACCTTCCCGACGACGTTCTGGGCGGGAAC
TGGCGCGGGGTCATTTTCCTCGTTGTTGTCCCCCTTGGTGACGAAGTATAAACCGGTTGC
GTTCCTGATTATGCCAACGACCCTATGGGTGTACAGTGTATTGCGCGCCTCTTCTCCCTT
AGCCCACGCCGGATGGAAGGCCACCACGTCCCCGATTTGAACACCGGAGGCGTTCACCGG
CTCGATTAAGACCATGTCACCGGGGTTAAAGTAGGGCTCCATGCTCCCGCTTAGAACCAC
GAGTGGCGTTAGCGTCCTGAGCCTTGGAAAGGTCAGCAGGAGCACGAGGATGACCGCGAA
TGAGAGAAGCCTTCTCATCGCCGACACCACCTTGGAACGATTGACAGAGGGTACTCTCTA
CCATCAATGTAGAACACCAAGTACATGGCATGCCTATTTCCGCGGGAATTCGTCTTGTAG
AGGATTAGGGAAACGTCGTGAACCCCAGGGGATAGAGTAGCGTTCAGAGGTAGGTACAGA
CCGGCCCCGGCATTAAAGCTTGAATTGTCAACAATCACACCGCCCAAAACCCATCCCCTG
CTACTGAAATAGATTCCATCAAGCGTGGAGTTGCCGGTGGTGTTAACGATGATGCCCCTG
AGGATGTAGTAGCCGCAGGAGCAGGAGCAGGGGCAGTGACAGTGAACGAGGGTAAGGTTT
TCACAGCTGATTTGAACCGAAGTCTGCTCCATTTGAAGCGACAGCCTTATTGAAGCGGAA
TCCGAGAAGTAAGCAAACGAGCCGAAGTACGAGTAGACGAAAATTGAAACGACCACGAGC
CATGCCAAGAGAGTCCTCATCATTTCATCACCAGCTCGGAGATTACGTAGACGGCCATGC
TCAGGAACACCACGGCAAGGCCAACCCTCGCGAGGAACGAAATCGTTCCAAGGGCCATCG
TCATCTCGGCCGGGGAAGCACTAACGTTCTGGGTCACGTTATCAAAGACACTAGAAGCCT
GAGGTTCAGTGTTGCCTACCTCATACATGGCAAGGAGGTAGAGGGTGAACGTAACTGCAA
CAAAGAAAAAGATGGCGTAGAGGACCCGCATGGGGCTCACGGCTCCGACTGCAATAACCT
CACGTGGACGGTCATTATACAGACGTCGCCCTGCCAGTAGTTCTGGCTGGAGTCTAGCAT
TTTTCCTTCTGGGCCATCAAAGGAAAGCTGAGTGTTGGGCTCGTCCAAGTACTGGATACT
GCTAGTGTCTAACGTCCCGTAGAGAGGCTCCGGACCTGGCAATCCCACGAATCTCATTCT
GGCCAAGTCCGCAAGGGTAATTTCCTGTCCGGGACTGAACTCACTTTTGAGTTCTGGAGC
AAGATATTCATATCCAGTTTCAGTGAGTTTTTTGTCATAGATAAGGCGAATAGTCTGACT
ATCCGTGTATTCCATAGTGTTCAATGTTATCTCACTCAGCATCAGATAAGCGCTCTCGTT
TGTCTGCAGGGTATCTGATTCAGGACCCGGCTGAAGTCCATTTGTGTAATTACCATCGTT
GTCTTCATAGCACTCAAATGTGAACCATATCTCAACTGTAGTATTAGGATAGGTACCATT
GTTGAAGATATGAATTGCCCTATCGCCCTCACTATACCCTCCGTTCACCCCGGGTACCCT
GCCGGGGGCTATGTAAAAGTAACCCCACTGAGCGTTAGCATCGCTAGTATGGTCTGTAAG
CACAAGGTCAAGAGTATCAGCAGTTACATAGTCTCCGGCACTGACCTCAAGGTCGCTGAA
GTAGGCCCATGTGCCGTAACCCACGGCCAATACAACGATTCCAGCCAAGAAAAAGGCAAA
GAAGGCACTGCGCATCCCTGCTCACCCCAGTAAAAAGGTTAAGGGGAAATCACCCCTGCA
CCTGCTTAAGGTACAGGTGGACATCGAAGGTAAGCTTATCACCCTGGATGTCGTTTCCAG
CGTCTTCGTAGTCAATAGAAGCCTCAACAGTTATCTTTCCGGTCTTTCCGCCATCGAGAG
GACCGAGGTCAAGCATGTTTCCGGGGTCGTCATAAGTCCAGTCCTTGAGATACCCATCCC
AAACGAGTTCATCGTTGTAGTAAATCTTGACGTATATAACATCCGCAAGGGTCTGCCCGC
CGTTGGTCTCTGACTCCGGGTTGATGTTCTCATCGAGGGAGTAGTTCAGGTATAGATAGA
CTTCACCGGGCAGTCCGCCCTCGTTCATGACGTAAACGTCATCGCTACCACTCCAACCGG
GATAAACCTTTCCAAAATCGATGTTCGAAGGAACGTCAGTTCCATCATACCAGGTGCTGT
TATCCGGGCTGACTTTAAGGTTAAGGATGTCCGCCGTTATGTAGTTCCCCGTGCTTGACT
CCGTGTCGTCGAAGTACGCCCAGGTTCCTGCTCCAAGTCCAAACAGTACAACACCAACAA
CCAACAGGGCCAGGATTCCACTCTTCATTCCATGCACCTCCGGGCAATATGCCCGTACTG
TATGTTATTTTTCAGCTTTATAAGCTCCGAGAAAATGAGTTTAGAACAGAACGTTCTGAC
ATGAAATCCGTAACTTTGTTACGGAAAAGAAAACGAAAGGACCCCGGAGTTCAGAGACAT
TGGAAGAAATCAAAAGCCATCGAAGGAATCAAAATCACCTAGTTCACGGTAAATCGTTGA
GAAACTGCGTAAAAACGTTCTTCCCTTGTCCGTGACCCTGTATATCCGCCGGTTACCTTC
TATGGCCTCAATAAGGTACCCCTTTCGGAGGAGGTACCGTATGTAGTTCGTGGCCAGCTT
GAAGTTCAGATTCGCTCGGTAAACTATCTGGGTCTTCGTCGCACCCTTACCGTTGGCTGA
CTCTAGGATATCAGCAATAATTTCAACTCTCGAACGCCTCATGCCCCAACCCCCAACAGG
AAAGATTGCAAACCGTATTTTAGAGAACAGATTGTAGCACAACCTGGTTATACCAAACAG
AGTAACGTCGAAGTTCTATTTAAACTTTGCGGGTTATATAATGCCCAAAATTTTCAATAG
TAATTTGGATAATCTCCAACATTCGGAGTAGGGACAACCCGAGCTCAGCTAGTTACATTG
GGAACAACACAATTAAATACTAAGGAACATGGCAAAACCACAATGATACACAAATACATA
CAAGAATACAAGACTACATCCGAATCACTCATCATCTGGAAGGAAGATTATGGGGAACTT
CATTTTCTTCAGCAGTTCGACCATGCGCTGGTAAGTCTTCTTCTGCATCTCAAGCTTGTG
CCTTAGGCTCGCGTTCTCGATGGCAAGCCTGTTGGCTTCATCAACCTTGAGCTTCAACTG
CATCCTCAGCTCTATTATCTCCTCCTCAAGCTCGCGAATCGAGCGCTCAAGCCTCTCAAT
CTCCTCTATGTACTCACGGCAGAGGCGCCTCTTCATGCCGGTCAGCCCCGCGAAACGTCG
TCACCAATCAGGGGGCTCCAGACTCATCATCCCTACGGCACAAAGGGTTTTAACGGTTGC
CTCTTATAAAATCTGGTGGTCGAGATGTGCGGGTTTCTGAGGAGGGCACTCCAGAGGTGG
CGCGCCCGCTGTCCCTTCGTCAGAAGGCTTGAGGAGTGGAGGATGAGGAGGAAGGCAAAA
GAATTCAAGCTTTAAAGCCCCAGCGCTCCCACTAGCTCCTTCACAACGTCTTCTTTCTTC
ACGACCCTCTGCTCGCCCGTTTCCATGTCCCTTACCGTGACATTGCCGTTCTCGAGGTCC
CTCTTCCCGATGAGGACGACATAGGGGACGTTAAGCCTGCCAGCGTAGTCGAGGGCCTTT
CTCAGCTTCCTTCCAGTCAGCTCGACGTCGGCCTTAACGCCCGCCCTTCTGAGGGCAGAT
ACCACCTCGACGGCCGTCTTCCTGAGCTCGACTTCCTTGCCAATAGGAATCACGTAAACG
TCGGGCCTGAGCTTGACTTCCGGAATCAGACCCTTCCACTCAAGGATTGGAATGAGCCTC
TCCACTCCAATCGCGAAGCCCGTCGCCGGGGTCGGCTTTCCGCCAAAGACCTCGATGAGG
TTGTCGTAACGACCGCCGCCGCCAATCGAGCCGATTCCAAGGTCGTTCGGCGCTATCGCC
TCGAAGACGACGCTCGTGTAGTAGTCGAAGCCCCTCGCTATGCCGAGGTCAATCCTAATC
CACTTCGAGACCCCGTAGGCGTCGAGCAAATCGACGAGCTCGTAGAGGCGCCTTATCTCG
GCTTTAGCTTCCTCGCTTGTGAACAGCTCCTCGGCCTTCGGGAGAACCTCGTTCGGTTCG
CCCTTGATTTCAACCAGCGAGAGGACCTTCTCAACTCCTTCATCGCTCAGCCCGAAGTTC
TTCAAAGCATTTACGAACTCCTCTCTGGTAAGCTTGTCCTTCTTGTCTATGAGCCTCATG
AGCCCGATGTCGTCTTTGACGCCGAGCATCCTGGCGAACTCGTCGAGCAGAACCCTGTCG
CCGATGTTGACGGTGAAGTCCTCCAAACCGGTCGCGAGGTAGCTCTCGGTGAAGAGCGCT
ATAACTTCAGCATCGGCCTCAACCCTGTCGCTCCCGATGAGCTCAACCCCTGCCTGCCAG
AACTCGCGGTAGCGACCGCTTTGCGGTTCCTCGTAGCGGAACATGTTGGCCATGTAGTAC
CACTTGATTGGCTTCGGAGCCGTCTGGAAGGCCGAAACGTAGAGCCTCGCGACGCTCGAC
GTCATGTCCGGGCGGAGCGAGATGTCCCTTCCGCCCTTGTCAAGGAAGGCGTAGAGCTGT
TTTACGACTTCTTCACCACTCCTGAGTTTGAAGAGCTCGGTGTACTCGAAGGTTGGAGTT
AGAACCTCGTGGAAGTTGTAGCGCTCGAAGACCTCGCGAATCCTCTCGAAGACCCATCTC
CTCTTCGCCATCTCCTCGGGCAGAAAATCCCTCGTCCCTTTAACGCGCTCAACCTTCATT
CCTCTCACCTTTTCGGAAGAGAGGAGGGAGAAGTTAAAAGGTTATCCCGGCCGGTTTTGA
CGTTTATCCAGCCGAGGTCATGAGGAGGTATATCCCGACGACGCCCTCGACCATCATCTG
GGCGCCGATGGCCATTATGAAGAGACCGATTATCCTGATTGTGACGCTCAGGAAGGTCTT
GTTGACGGACTTCATCATGTAGAGCGCCACGAACATCGAGAGCGCAACGACTGCAATCGC
TATGGCCGTCGCTGAAAGGGAGACGAGATAGCCGTACTCGGCGGTGAGGGTTATTACCGC
GGTTATAGCGGCGGGGCCAGCTATGAGGGGCATCGCGACCGGGACTGCCGCCAAGGCGAG
TATATCGCGCTCCCTCTTGAGGGTGAACATTCCACCGCCTTCCAGAGCTTCGAGACCGAT
TTTGAAGAGAACGAAGCCGCCGGCAACTTTCAGGGCGTTTATGTTGATGTGGAAAATCTC
CTGGAGGATTATCTGGCCCGCTATCGCAAAGCTCGCCAAGAGAAGGAAGCCTATCAGGTT
GGCCCTCACGATTAAGGCTTTGATGTCGTCAATCTGAAAGTCCTCGCGCAGGAAGCTGAC
GAGGAGTATCTTGTCGCTCGGGTCAATCATGATGAGCATCAGCAGCGCCGAACTCAGTAT
CGTTGACAGCTCGCTCATACCGAAAGCTGGGGAAAGCGATTTAAAAAGCTATGCCAACTC
TGGATGGCGATGACGAGACCGGCACTGGCTGAGTCGTGATGAACACTCGGTTGGCGGAGC
TAGTTGAGCCTCTCGAAGTGGAGCAGGTGAACCTTGCCATTCCTCGTTGAGAGCCGGAAC
TCGTAAGTCGTCGGCTCGAAGCTCGGGCTCGGTGTTTTGAGTATGAGCATTCTCTCAACG
AGCGTGTCTTCCCTTATGCTGGACCTGAAGGCGACCATCGTGTCTGAAATGCTCGAAACC
CACGCAACGAGGCGCTCGGAGACAACGTCCGTGTTGAGGAGGAGTATCGTTGAAATTCTC
CTGCTGACGGACTCCCTTGCGAGGAAGGCCACCTCCGAGTTGAGGAGCCTGAGCGTCGGC
CGCTCACCAAACATTATAACTGCCCCATCCAGGGTGTAGATTAGCTTGATTATACCCCTG
CCCCCCGAGACGGGGTATATAACGTCCCGGTAGACCTTCTCTATCTTGGGCGTCAGCGTG
TCCTCGCTAGGGTTGTCCACCTTGATAACGTACGAATCAGCGGGGGGAATGCCGTACCTG
GAACCAAAGATGTCAACGATTCTTAGAGAATCCTTCTTGGCGAGCTCTGGGATGTTTAAA
CCCACAAAGGAAGCCCTGGAGACGAGCCTTGGGACGGGAAGGGAATAATTGTGGATAACA
CCAAAGAAGCCCTCATCGAGGAGGGCCCTGAAAACCTCAAAGCCGAGTACCCAGCCTAGG
GAATAGGCGTCGTAGAGTATGGACATCACGGAGCCGTTCTCCATGCTTCCTCCAATGAGC
TCGTTTATCACGTTGACACCAACAACGCGCTCCATGTTCTCAGGCCTCCACCTTTATGAA
GTCCACGGCACCCCTGAGCTCGCCGACTATCTTCCTCAGGTCAAGGATGTTCCTCCTGAC
CTCCTCAAGGGCGGAGGCCTGCTCCTGGGCGCTCGCGCTGACCTGCTGGGCGCTGGCGGT
TGTTTCTTCGGCGCTCGCGGCGAGGTTCTCAAGGGCCTTCTTGGCCTCGTCAACCTCCTC
GCTCGTCCGCTCTATCTCGGACTTGAGCTCGGAGAAGCGCTCCTCAACGTCCCTCAGGAG
CTCGCCGATGTTAACGAGGTATCCAACGGTCTCCCTCAGGAAGTCCACCGACTCGTCTAT
AACCCTGGAGCCGTTTCTGGTCTCGACGACCGCGTTCTCCACCTTGTCCTGAATCTCGTT
GACGATGCTCTTTATCCTCTCCGCTGCCTGCTTGCTCTCCTCGGCGAGCTTCCTAATCTC
ATCTGCAACGACCGCAAATCCCTTTCCGAGCTCTCCTGCCCGGGCCGCTTCCACCGCCGC
GTTGAGCGCCAGGAGGTTGGTTTGCTCAGCTATTGCGCTGATTGCGTTTATTATCTCGTC
AATCCGCCTGCTCCTGTCGGCGACCTCTGAAACGGCCTCGCTTATGGAGCGCATAGAGCT
CTGAATCTGCTCAATCTGGGATATCGCCCTGTCCCCCTTCTCTTCACCTTCCCTCGCTAT
GCTGAGAACTTCGCTGACGACACCGCTGAACTCCTCAACGGCATCCAGGGTCTTCCGGGT
CAGGTCAGCCGTTAGATTGACGCTGTCCATCACCATGGTTATGCTCTCCTGCTGTCTCTG
GGCCTCGACGCTTACCTGGCTTATCGCCTCGGCGACCTGGTTTACAGCTTCGCTTATCTC
CGCAGTAATGCGGGTGAGCTCGTCAGCGCGGTTTTCAAGGGTCGTGGCGAGTTCCTTAAC
CGTTACCATCAGGTTCTTCAGGTTTCCTATCGCGGAGCGCATTGAGTTGAGAATCTCCTC
GAAATCTCCCTTGGCATGGGCGGTCAGCTCCTCCGAAATGTCACCCTCAGCAAGCTTCTC
CATTCTCTCCGCGATGAGCTCAAGCGTCTCAAGGACGTCGGTTGAGATGACTCTAAAAGC
GTCAAGAAGCCGGCCTATCTCGTCCCTCTCGTGGTAGCGGATTCTCTCTATCATCCTCTC
AGCCTCTTTGAGCCGGCCCTCTGAGATTGCACCGGCGACGCGCGTCACCTCGACGACCGG
TTCGAGGGCAGAACCCATCAACCTGTAGGCGATTCCTCCCGAGACGAGGGCGGTAAGGGC
CATTATCCCCACGCTCATCCAGAGAACCTGCTCGTGGGAGCTGAGGGCGGACTGCACAGA
GGCCCCCGACGAGGACAGGGACTTCGTGAGCTCCCTCATGGCGAACTGCTGGGTGAGGAT
TGCACTCACAAGCACGAGGACGAGGGGAAGGGCAATGGAGAGGAGGAGCTTCCGCCGGAA
GTTCATTGCTCACACCTCCCCGCTTATTCCCCTGAGTCTCGGGAAGACACTCTTTCTCAC
GGTAAACGTCTCACCCCCGCCCCTGAGCTGGAGAACCATGGGGAACATCACCCTCAGAAG
GGGCAGGGCCTCGGAGGAAGCCCGCTCAACGGCCTCGACGTTGACGAAGACCACGTTGAT
AACGTCCTTGTTCTGGATTATCTGCCTGCCGATGTCGTGTATCTGCTCAATCAGCTCCTT
CCTGTCGAAGAGGTTCATGACCATCTCGATGCCGAGCTGTACGTTGAGCTGAACCCTGCC
GGCCCTGCTCTCGACTATCTTTGAGAGCGCATCCTCGTAGCGGGTCTTGTAAACCGGGTA
GGGAGATATTGGCACCTTGTAGAGGACGTTTCCAACGTTTATCTTGCCCCCGACCTTGAT
TACTGAGATGTTGCCGATGAAGTCAACGTCCAAGCCGAGAAGCTCTGCCTGATAGAGGTA
AACCGGCAGTGCATCAACGAAGTCGGTGACAACAACGTCCATAGAGCCGTCGTAGCGGTC
CATGGTCTCCTTCAGGAACTTAACGAAGGCGTACCCCACGATGTCCTCGGAGGTGTGCTC
AACAAGGGCACTCGTCCTTCGGGTCATCACTATCTCCGCTATTCCCACGTCACATCACCC
TCCCCTCTTGATGGTTTTGAGTAGGATGTAACATTTTTAAGCATTTTTGCATATTTTTGT
TATAAAAATCATCCAAATATCGCCAAAATAGGCTAAAAATTTTACAATATAGAACAAATA
GAAAATACTGCCAAAATATGTTTAAGAGTTCGAGGATAAACCCACAAAACGTCGAAGTTT
TAACCATCATGGACAGAAGCAATGCACATGCACGGCACAAAAATGAATTTCAAAGGAAGC
TCAACAAAATTTGTTATTTAAGGTAACACTCTGTTCCCAAAGTAACACCCAACGAAACCA
ATAGGTCCCTGAAAAAAGTTTCATGTTGCTTCACCCGCTTTGCCAGTCTAATCACAGTAG
AATAAGAACGCCCCGTCACTCTGGCTATTATCTTCGGCTCCATTCCAAGACATAAAAAGA
GATACGCAACTACTAGGGCAAAACGAATGTCATGGAGTCCCTTTAATGGAGTCCCCTCCA
ATTCGGTGAAGGTTCTACCGCAGACCCTGCACCTGAACCGCTGAACTCTTAGACCGTTCG
CTTTGATGACTCCCCCTATTCTTACCAGGGACGTTGAGCCGCAGTCCGGACATCTCGGCG
GGGCTATAGCCGATGCCTTCATTACAATTATCTCCTCTGGTGTAGCAAGGATTCGCCTCA
GCGCCCTTAAAACCTCTCCCCCTCTCACGCTCTCCACCAAGCCGAGCTTAAGTTTACATT
TTTTAGGTTTTATTGCAATTTTTTGGAACATTTAAATAACAGAATCTCGAATTAAGTGAC
CCAATTTCTTTATTAACAAAACGAAACGAACGCAAATTCAAAAAATGTGGGGAATTCAAC
GTTCAAACCAAGCGTAGAACTCAACAACAAGAGCTGAAAGAACAGGAAACCATGGGCATA
TAAAAGTCGAAACAGGGAATAAATAAAGTGGAACACTAAACAGTATTTCTTCAGGAAGTT
CAGATGTGAGCCTCCAGTAACACGTCCAGCAGCCGCTCCATGAAGCCCTTGTGTTCAAGC
ACTCGTCTTGACAGCCGCCTCACAGTTGGATACGGAATCCCGAGGAGCCTAGCTATACTG
GACTCGCTGAGACCTGCCCTGAGGCGCAGGTAAGCAACCGCCACTAGGGCCTTGGGGTCG
TGGACGCCCTTGAAGGGAGTACCCTCGAGTTCAGTGAACGTCCTGCCACAGCGCCTGCAC
TGGAAGCGCTGGACTCTAAAGCTTCCCCTGCCAACGTAGCCTATCCTAACCACTTCCCTC
GAACCGCAGGCCGGACACGCGAGGCCGAAGCCGCACCCTTCTGATTGCCTCAAGTATTCC
CCTCTCTGAAGTTCTCATGATGAGTGAGAGCTCACCAACGAGTCTCGCCTCCATAACATC
ACCCCCCGATAACTGAGTTATCGAACAAGAATTTATAAAGGTTTGTAACCAACACGGAGC
TTCAACGGTCAAAACGTAACATAAATGACCAATGTCATAGGAAGAATCAGCGGCCTGCCG
AGAAAACCACCTTAAGCAGCGGCGGCGTCACGAGGGTCGTCACAAGAACCATCGCTATAG
CTATGGAAAAGCTTCCCGGGGTCAGAACGCCCTCGGCGAGGCCGATGTTGGCCATTATGA
GACCCACCTCCATCCTCGGAATCATTCCAACGCCTATCTGAAGTGCCTCAAGCTTTCTGA
AGCCGGTAAGGAGCGCACCGGCGCCGCAGCCGAGAACCTTTCCGATTACCGCCAGGAGGG
AATAGAGGAGCGTGAAGGAACCCGCCACGAGGAGAACCCTAACGTCCGTCTCGGCCCCAA
CGCCGACGAGAAAGACGGGGATGAAGAGCGAGTAGCCGAGGGTTATCATCTTGTCGGTTA
TCTTCTTCGCGTCCTCGCTCCCGGCAACGAGAACGCCCGCTAAATAAGAGCCTGTTATGG
CCGCTATCTCAAAGCGCTCCGCGAGGTAGGCGAAGAGGAGCATTATAACTATCGCGATGC
TCGTCACGGTCTCGGGAAGGTTTATCCTGTGGGACGAGCGGAGGACTCCCTTTATCACTC
CCCTGCCGAGGAGGTAGCTGAGCAGGAAGAACGCCGAGACCTCGGCGAGGATAACCCCAA
CGTCGAGGGGAGAAACCGTCCCCTTCGTGCTCATGGCGACGAGAATAGTCAGAATGATTA
TGCCCAGGACGTCGTCAACGACGGCCGCCGCTAAAATCGTCGAGCCGACCTTTGAACGGA
GACGCTTCATCTCAAGGAGCACGTTGGCGGTCAAGCTGACGCTCGTGGCCGTCATCACGC
CCCCAAGGAAGAGGGCCTCCATCTTGGGATAGCCCCACTCGACCGCGAGGGCGTAGCCGA
AGACGAAGGGAACGATTACACCGAGGGAAGCAATCACGAAGGAAGGAAGCCCAACACGCT
TGAACTCCTCGATGTCGGTCTCAAGCCCGGCCAAGAAGAGGAGCATCACCACGCCGATGT
CCGAGATTAACCTTATCCCCTCCCCGTAGGTCACCAAATCGAGGAAGCTGACTCCAATGA
GGATTCCTCCAATTATCTGGCCCATCGCCGATGGAAGGCCCACCCTGGAACTCAGATAGC
CGGACAGCTTTGCGGTTACGAGGATTAAAGCGAGCTCCAGGAAGGGGTCCATTCTAACAC
CTCACAGCGAAACGAGTCTTATAAGTCGTATTATGTCCTTGACCTCAAGTAATCCGACGA
CGCGGTTCTCATCGTCAACGACGGGGAGGTGGTGCTTTCCGCTCTCGAGCATGACCTCTA
TAGCGTGGCCGAGCGTGTCGCCGGAACGAACCGTTATCGGCCTCGTCACCATGACGTCCC
CGACGCTCGTGGCCCTGTTGATGGAGTAGCGCTTGAGGAGCGAGAGGCCAACGACGGAGT
GATGCCTCGGCGGGGCGAAGAGGTGGAGTATGTCCTTCATGGTAACGAAGCCGACGAGCC
TTCCCGAATCGTCCACGACGACGGCAGAGCTCTCCTCGTCGCGAAGAAGGGAGATTAGAG
CCGCCAGAGAATCCGTCGGTTTAACCCTGACAAAATCGCGGTCCATGACTATATCAACGG
GAACCTTACCGATGTAGCGGATGTTGTGGCTGAGCTCCTCCTTGCGCTTGAGCTTGAGGA
GCTTCTTCTTTGTGTGGAGAACCCTAGCCTTTTTGGCCTTAATTCTCAGCGGACGCTCCA
TGCTATCACGTTCCAATGAGTTCTCGCAGGGGGTATTAAATGCTTCGGTTATTGTTTGAC
AGATAAAAGTCAAAAAATCAACAAAAATAAGGATTAATTAACCAAAAACTTGCCAAAAAC
TTTTTAAGGGGGAACCCATAGAACTCGGCAAGGGAAATATGGTTTCCGGAAACGGAGGCG
AAAGGTTCTACGACGTTGTTATTATCGGAGCCGGCCCGGCCGGGCTTTTCGCGGCCTACG
AGCTGGCTGAAAAGAGCGACCTGAGCGTTCTCGTCATTGACGAAGGTGGCGACGTCAAGC
AGAGAGTTTGCCCCATGTTCGAGCTCGGCTACTGCATAGAGTGCAAGCCCTGCCACATAA
TGAGCGGCGTTGGAGGAGCCGGCGGATTAAGCGACGGCACGATAAACCTCCGCCCGGACA
TCGGAGGCGATTTAAGCGAGCTGACCAACGACGAGAACTACGCCTGGCAGCTCGTCTGGG
AGGTCGACCAGATTTTTCTGAAACATAAAGCCCCGAGGAACCTCTACAAGGGCGACCCCG
AGCAGGTTAGATACTGGGAGCAAAAGGCGGCGCAGGCCGGCGTCAAGTTCATCCCGATAA
TCCAGAGGCACATCGGTTCGGACAGGACGCCCGACGTCATAGACGACATCAAGCGGCACC
TCGAGAGCAAAGGTGTGGAGTTCCTCCTCTGGACGAAGGCCCTGGAGTTCGGAAAGGGCT
GGGTGAAGGTAAGGCGCGGAAAGGACGTCTTCGAGATTAAGGCGAAGTACATCATCGTCG
CCCCCGGCAGGGGTGGGGCGGACTGGTTCCACGAGGTGGCTCAGAAAATAGGCCTCAAGG
CCCGTCACGGTCCGATTGACGTTGGCGTCCGCGTCGAGGTTCCTGCGATAGTCATGGAGC
CCATAACGAGCATAAACCACGACCCCAAGTTCCACATCTACACCGACACCTACGACGACT
TCGTTAGAACCTTCTGCACCAACCCGAACGGCTTCGTCGTCGAGGAGCGCTACGACGGCT
ACGTCGGTGTAAACGGCCACTCGATGCACGAGAAGAAGAGCAACAACACCAACTTCGCCT
TCCTGAGCAGGATAGAGCTCACCGAGCCGGTTGAGGACACGACGGCCTACGGCAAGAGCA
TAGCTCAGCTGGCAACAACGATAGGCGGTGGAAAACCCCTGATTCAGCGCCTCGGGGATT
TAAGGAGGGGAAGGAGGAGCACGTGGGCGAGGATAAGGAGGAGCGACGTCGAGCCGACGC
TGAAGAACGTAACGCCCGGCGACATAGCGATGGCTTTACCGCACCGCGTTGTGACGAACA
TCATAGAGGGTCTTGAGAAGCTTGACAGGGTTCTGCCCGGCGTTGCCAGCGACCACACGC
TCCTCTACGCGCCGGAAATCAAGTACTACGCCATGAAGGTCGAGGTCGACGAGAACCTTG
AGACCAGCATCGAGGGAATCTTTGCCGCTGGCGACGGAGCCGGTTTGAGCAGGGACATCG
TCAACGCGGCCGCTACCGGACTTCTGGCGGCGAGGGGGATACTCAAGAAAGAAGGGTTAT
ACACGGAGAAAGACTTCAGGAAGCCTGGCAACTGGAAGGAGAGAATAGAGGCCCTTAGCT
AACTTCCCCCCTTCTTTGAAGTTTGAAAAGGTATTTATGCACCAAGCACTAATTCAAAAC
GGTGAAGGTCATGACTCACATCATAGATACCCTCTTAAACGTCACAGAGGGCGTTCTCCT
CGTCGAGTATCCTGCAACGGGCCACCCTGAGCTGACGTTCTTTGAGGTTCTCAACGGATG
GAGGGAGAAGGGAATCACGCCCCTGATAGTGGACATCGGGGACACCCTTCACGTCTTCCT
TCAAAACCTGCGGTTCGAAGGAATAGACCTGAGCGTTGATGACATCCCCGTGATAAAGGA
AAGGGGCATGGTTGAGGTCGGGAAAGTTCTGGGATACGTTGAGGTCATCGAGGATTTTGA
CTACCACCTGGCAACCTACGGCCAGCTGGCCAAGAAGGTTCCAAAGGAGTCAAGGGACCA
CACGATAGTGGTTGGAATGGAGAAGTTCTCCTTCACGTTCATAGACGACCCTCCGAAGCT
GGAGAGATACTTTGAAACCGTAACGAGAAGGTACCTGTCCATCAAAGGAAGGACAAGCTT
TCTCTTCCTTAACACGGACGTTGCTTCGGAGTACCTCAGGAAGGGACTGGAACAGGATTC
AGACTACGTGCTGAGGGTGAGGGGCAGGGAAGTCCGCGTTCTGAAGTCGCCGGGGGTGAT
GGTGAATGAACTTTAACGACTACCTCTCCAAAGTTTCACCCGGAGAGAGCGTTCTCATAG
AGCACACCTCCCTGTCAATGCATGCGCTTGCATTCTACGCGATAGGCGAGAAGTACGGCT
GGGACAGGGTTCTGTTAGTTGACGTAATAGACTCAAGCGTCCCTGCGGTGAGGTGGCTCC
GACTCTCGGGCCTCAGTGTTCCGGAAAACGTGACGAGGATAAAGGCCGGAGGCGTTTCCG
ACTGGGGCAACATAATACTGGAGATTGACCCCCACAAAGACCCGGGGATATTCCTGAGCA
AGTTCAGCAGGAAGATACGCGAAGTTTACTCCAAAAGCGACTTCACGGTCACGGTCATAA
TGAATCCCGAAAGGCTCGTCCCCCTCCAAAATGGAAACAGAAACTTCATACTCATGCTTT
CAAACATGGCATCAGCCTTCTTAGGGAACCCCCGGCGGATAACCTTTTACTTCGTCAACA
GAGAGATGACGGAAGGAATTTACTTGGCCCTCCTCGAGGAAGCCTTTACGAGGGTTCTTT
GCTTCACAGGAAAAAGAAATCTCCGGGTCCTGAAATCGCCGGAGATGGAGGAGGAAGGGA
TAGAGCTGAACTTGGGATTTAAAAAGCAGGTTTGAAGCTCATCGAACAGGCCAAAGGTTA
ACGTTAAAAGCCACCCCTCTCTTCTATTTCCGGTGGAAAGAATGCCGATGAGATGCAAGT
TCTGTGAGAAACCAGCCTTCATCAAGCTCCACTACCCAAAAATGTACCTCTGCCCGGAGC
ACTTCAAAGAATACTTCGAGAGAAAGGTCAAGCGGACGATAGAGCGCTACAAGATGCTAA
AGCCAGACGAGAGGGTTTTGGTCGTCGTCAGCGGCGGAAAGGACTCGGCCGTTACCGCTT
ACATCCTCAAGAAGCTCGGTTACAACATTGAGTGCCTTCACATAAACCTCGGCATCGGCG
AGTACAGCGAGAAGAGCGAGAGCTATGCTAAAAAGCAGTGCGAGGCCTTAGGTGTTCCGC
TCCACATCGTCCGCGTTAGGGAACTCCTCGGGAAGGGAATCGGCGAGGTCAGGACGAGAA
GACCAACGTGCTCCTACTGCGGTCTGACGAAGAGGTACATATTCAACAAGTTCGCCTACG
ACAACGGCTTCGATGCCGTAGCGACCGGCCACAACCTCGACGACGAGGCGAGCTTCATCT
TCTCGAACATGATGCACTGGAACACGCAGTACTTGGCGAAGCAGGGACCGGTGACGCCGA
GTCAATTCAACGGCAAGCTCGTGAAGAAGGTCAAACCGCTCTACGAGGTCACCGAGAGGG
AGGTTGTTGCATACGCCCTCGCCAACGGCATCGATTACATGATGGAGGAGTGTCCGCACG
CCGTTGGAGCGACGACGATTGAGTACAAGGAGATACTCAACGGGATGGAGGAGAAGAGGC
CCGGAACGAAAATCAACTTCGTCAAGGGCTTCCTGCGGAAGAAGCACCTCTTCGAGGCCG
AACTCCAGGAGGCCGAGCTGAGGGAGTGCAGAGTCTGCGGAATGCCGTCGAGCGGTGATG
TCTGTTCGTTCTGCAGGTTCTGGAGGCTTGAGAAGCCGATAGACTTCAGGCTGAACCGAT
GAGGAGACTTTCGGGCCCTGAGCCGTGATGAGGGCCACCCTATCCGAGGTTCACGCGAGG
GTTGAGGGCGTGAACCGTTAGAGGGGAGTAACGGCTTGCAAACGGGCCTTCTTTTTCATT
TAGCCCCCTGCGGTGGTATTTCGAATCGTTTATATACCCCCGGCGATATAAACTAACCCA
AAGTTACCAAAGGGGTGGTCGCATGCTCGGCGACATCATCACCGGGCTCTGGAACTCCCT
GAAACCCGGGGAAATAGTTCTGATAGAGAGAACGGACGTTAAAGACCAGTATTTTGGCAT
GCACCAGCTCATAACCTGGGGCCTCTCCAAGGGTTACACAATCCTCGTTGTGGACGTTGT
TGATTCCCTCCACCTCCTCAAGGCCAAGGCCAAGCTGGCCGGCTTCGATGGGGAGACGTT
TGAGAACGTTAACGTCATAAAGATAGGCGGGAAGATAAAGACCGGAAAGGTAATCGCCTG
GATAAGCGACCTCAGCGAGCCGGTTATACTCGTGGGGAAGTTCAGAGAGGCGTATGAGAA
GTTTGTTGAGGAAAATGCACCCGTTCTAACGATAGCCTTGGGCATCGAGAAGCTCTTCGC
GACTTCAGAGGTAGCGCCCAAAAACGTTCACCTGCTTCTCAGCCTCCTATCCCAATACGT
TGGAAACGAGAACAGACTGGCGGTTCACTTCATCAAGACGTCCCTGCTAGATGAGAGCAG
AAAGTTTCTCTTGGGGCTCTTAGAAGACGTTGCCACGACGGTCATCCGGGTATCGTCCCT
GGGAAGAATGACGGAATTCAACGTCGTCAAGTCAATAAGAAAGGACATGGAGGGGGTCTC
CCTCAGGGTCTAGCGTTCTTTGAAGGAGAGCCTGAACTTCAGCTCCCCGTCGAGCGGGAA
CAGGAAGGTGTAGCTCACTCCCTGCTGAATGAAGTCCCACCCGCTTTCGCTCTTGCTCAG
CGTTTTTACCGGGAACTTCCACATCCTCGCTTTTCTATCGAGCTCAATGGAAAACCTCCC
GACGGCGTAGCGGTCGTTCACTTCAACCCTCGAGCCTTCCAGCTCCCCCTGCGTCTCCAT
CACGCTGTGGACCGCAACGTTAAGCTCGACCGCGAAGGTCCCCCTTCCCGAGACGGTGTA
GTCAACGGTGAAGCCCTTCTCATGGGGTCTAAAGACCTTGACGACCGAGAAGTCTCCCTC
ATTCCTCCAGAGCCTCAGCTCGTTTCCGTCGAGCGAATACCAGTAGGGCTTTCCGGCGAA
GTCAGCTAAAGGTTTGTAGCGGTTCAGCCTGAAGCCATCGAGGGTCGTTTCAGGCTTCAG
GAACCGGTCCTGGAGGAGCACCCTCCTGACTGAATCATAGGCGACCTCTTTCCTAATCTC
CTCCGGAACCTCGCCCGAAAGCTCGTGAATGCTCTCGACACCGTCGCCCTCTTCCTCCGG
GACGGCGCTTCCGGTGGAGTGGTAGTGCTCGTAGCGCCTTGCCAGGACGTCGGCGTAGTT
AACTGCCCGTTCTTTCGAGCTCAGCTCGACGAGAGAACCGCCGAGGCCGGGCTTGAAGGA
GTAGTAAAAGTTCTCTCCCTCGATGAAGACCTCCTCGTGGCCGTCGAAGTCGATGTCGCG
GACGAACGTTCCAGTGGAAACGTAGCTGTTCGCCCGTATGATGTTCTCCCAGACGACCCT
GCGGAGGTGCGGGAGGTAGATTCCGCCGAAGACGCCGTGCCAGTAGGCGTCGTTGCACTG
GGCCTTCAGCAGGAACCGCCTCGCCTCGGGGTTGTCCCTCACGAGTTTACTGACCATCAG
CATCCTCTTGTGGGTGTAGTTGCCCTCGGGGTACTTGAAGAAGAAGTTCTTCCAGATTCC
GCCCCTTACGAAGACGCGGTAGCGGTCAAAAATCCCCTCGGCCTTCAGCAGGTTCACGAA
CTCGACGAAAAGCCTCGCCTGCTCTGCCGGTAGGGACCACTCGCTCATCTCGAAGTAGGA
AGCTATCGGCAGGTAGACGAGGCCCCTTGGCCTGAATTGCCCCAGGTACTCGGAGTAAAG
GAGAACCTCTATCCTCTCATCGCTCGAAATCCTGTCAAAGAACTCCCTGAGCCAGCCCTT
CTCGTGAACCCACTCGTAGGTTCCGGGCCAGACGCCGAACTTCTCACCGTCGTCGTGGAA
GACCGCGACCTTGCTCTCGTCGCCGTCGTCGAGGGAGTGGAGGTAGTCAATCGTCTTCTC
CACCGGACGGAAGGGAATCAGGTAGCGGAGCCTCTCGTCAATCGGAAAGACCACCACAGT
TTCACCGCCGTCCTCCGTGTAGTAGGGCCAGTAGAGGCTCTCCTTCGGCAGGCCGGCGCT
CATGAAGTGGTAGTCGTCAACGACGACGTACTCTATCCCCGCCTTCCGCAGGGTTTTCAC
GAGTTCGGGCTCCCAGACCCTCTCGGTCAGCCAGAGACCTTTCGCCTCATAGCCGAGCTT
TCTCGCAAAGTCCTTCAGAAGGTTAATCTGCTCGACCCGGTCTTCCTCTGGGATGGACGC
CAGAACCGGCTCGTAGAAGCCGGCAACGATAATCTCGACCTGACCCTTCCTCACGAGGCT
TTTGAGGAGGTCGATGTGCTCTGGCCTGTTGTCGGCTATCCACTCCAGGAGCGGGCCGGA
GTAGTGGACGGCAACCTTCATGTTTGGATACTCTTCGAGCGTCTCAAGGAACGGTTTGTA
AGCCCTCTCGTAGGCGCTCTCGAACACCCACCCGAAGTTCCCGAGGGGCTGGTGGTTGTG
GATTCCGAATATGAACTTCACGCCCCCCACCAGTACCAGTATCACCTAAGGTGATATAAC
CTTTTCCCTCAGAGCTGGAGGAAGAGGTAGAGCGCGAGCGCCACCGCGAGCTGGTTGGAG
AAGTTGTCGTCCGGCGGGAGGTTGTAGAACTCCGCTATCGTTCCGGCGAGCGAACCCGCG
AAGGCTGGAACCGGACCCACGAGGGGAGTCAGTAGCGCCATTCCGGTAATGAAGTAGGCG
AGGCTTCCCTCGACGCTCTTCCCGTTGGAGAAGCGGTGCCTGCCAAAGGTCTTCCCGATT
ATCGCCGCGAGCGCGTCGCCGAGGGTGGCGAGTGCTATCGCACCTATGGCAACCTCCTCG
GGGAAGAAGTAGACCACTATGAAAGACGCGGCGGCGAAGTAGATGTGCGCCGCAACCCGG
TTCCTCTCGTGTTCGCGCGTTATGTCGTTGATGTGGTTTTCGAGGAGTTCTATCTTCTCC
ACGACCTCTGGAGAAACGTAGAGGTTCAGCTTCTCCTTTATCCGGTCTCTCCACTCCTCG
ATTACACGGAAAGGCTCCAGAACGACGAAGAGGATGAACGCGACTCCCACAAAGGTGAGC
GTGTATGTCTTCCCGAGGAGCAGGTAAACGGTCGGAACCGTCAGGCCGGTGATGTGAAGG
GCCTTACGCTTCAGCTCTCTTTTGATGCTCACGTTTAATCACCTCCAGGGCCTCATAAAG
GTTCCTGACAATATAGTTGGCATTCCTGACCTTTCTTCCGCTGAAGTAGCCCCTCCTCAC
CAGTATTCCGACGGCACCGAGGGCTCTCGCACCGGCCATGTCAGTCTCGTCGCGGTCGCC
GACGACGTAGACTTCCCTGTCCGGGAACCTCTTCAGGGCGAGGCGGAAGTTGTAGTCCTC
AAACTTGCTGTGGCCGGTTTCACCGCTTATTATTACGTCGTCGAAGTAAGCCCCTATCCC
GAGCACCTCAAGCTTCTTCCTCTGCCAGTTCGTGGAGGAGTCAGTGACGAGAACGACCCT
CGCACCGAGCTCCCGAAGGCCTCGAAGGAAAGGCAGGGCATCATCGTAAAGCCGGAGATA
CCTGAAGAAGTGCTCCTCCACGAATGAGGATAGCTCGGCAAGCTCCTCCTCGGTTATTTT
GGGGTATATCCTCCTGAAAAGCTCTTCAACGAGCTCGTGAAGGTCAAGGGTGTGGAGCTT
TTTTGAACCCTCAAGACCGCGGTACTTGGCAGTCAGGAGGTAGAGAAGGGCCCTGAGCTT
GCCCCTGCGCAGGAGGAAAGGAATCGCGTGGAGCATCGTCCTCTTTCCAGCTTCCCACGT
GTTGCACAGGGTATCGTCGAGGTCAACGAGCACGAGCATGTTAGGAGTTGGAGGGAACTC
TTTAAACCCTTCCGGTGGGCGGGAAAGTTTAAAAACCGGAACCTCAACTTCACGCCGATG
AAGGGAGAAGTTCTCATCGGAGCGGGAATAGTGCTGATACTCATCGGCTTTCTGTTAGTG
TTTCTGGGGACGCTTATTTCAGCCCTCGGGAGCGGCGACGTCGAGGGCGGGGGAGTGATA
ATGATTGGCCCGATACCCATCGTATTCGGTACGAGCAAAAGCGCGGTAACCGTTGCCTCA
GTAATCGCGCTCGTCCTCATGCTCCTCTGGATAACAGGGGTTCTCCTGGCGAGGAGGGGA
TGAAGTGTACCTCGGCTACCTCGCCCTTCTCCTGGTCGTTGCAAAGAGCCTCGAGTGGGC
CTTCGAGAGGATTGAGATACACCCCATAATAGCCCACGTGGTTACCGGAATACTCCTCGG
GCCCTTCATCCTTGGAATCGTTGAGCCGGGGGAAGAGCTCAAAGTTTTAGCGGAGTTCGG
ACTCATAATGATGATGCTTTACATGGGCCTGACGAGCAACTTCTCGGCGATAGCCCAGAA
CACGGGCAAGGCCGTTCTGGTGGCAATCCTCGGCGTTGCCTTTTCGTTCCTCTTCGGCTT
CCTCACGGTTTACGCCTTCGGAAAGGGAATAGCCGCGGCCATATTCATAGGCGCGACCCT
CGGAAACACCGCGATAGAGGTCACGAGCGGTGTCCTCGTCAAGGAGAGGGTGAAGAGGGA
GGTTTCCTCGATTCTCATGGGTGCGGCCTTCGTTGACGACATCGTCGCGGTTTACCTCAT
CGGTATAATAACCGGTATGACGAAGGGAGGCCTCGACGCCGTCTCCTTTGGAATCCTGAC
GGTCAAGATATTCGCCTTCATAGCCTTCACCCTCCTCGTCTCGGAGCTCGTCTTCAAGCG
GGCCAAGTGGTTCTACTCCATAGTCAGGAACCTCAACGTCTTCTTCACCTTCACGCTCAT
CCTCACCTTCACCCTGGCCATAATAGCGGAGTGGGTCGGCCTCAACCAGATAATCGGGGC
TTACTTAGCGGGACTCACAATAAGCAGGCTTCGCGAGAGGAAAGACCCGCTCGTCGTCAC
GAGGATTAAGCTCAACGAGCTGATTGAAGACCTCCAGGTCGTCCTCACCGAGTTCTTCAT
ACCGCTGTTCTTCATCTACGTCGGTCTCGTCTTCAACCCGCCCGTGAAAGCCCTCGACCC
AACCCTCATAGGCCTCCTCTACCTCTCGGCAGTCCTCGGAAAGCTCCTCGGGTGCGGTCT
CGGCGCGAAGCTCTCGGGCCTCAGCTGGGACGATTCCATCACCGTCGGCATAGGAATGGG
CGGAAGGGGAAGCCTTGAGCTCGCGATACTCACCTTCGGACTCAGCAGTGGAATAATAGA
CCAAGCCCTCTTCGCAAGCGTCGTAACGGTCTCGATGCTGACGGCGCTGACGACACCAAT
ATTCTTTAAGAAGTATATCGAAAAGGTAAAAGCTTAAATTCAACGAACCCTACCGCCCCC
AGGTGAGAGCATGTTTCCAGAGAGGGGAGCGGACGAGGATGAAGTGCTCGACGAGCTACG
GCTGAAGACTGCCGAAGACCTGACCTTCGACTCCGGGAAGATTCTCGGCTCGATGTGCAC
GTATCCACATCCCTTCGCGGTTAGAATCATCACGGAGTTCATAGACAGGAACCTCGGCGA
CCCCGGCCTGCACACGGGGAGCCGTAAAGTCGAGGAAGAGGCCGTCGAGATGCTCTCAAA
CCTACTCGGCCTCGAAAGGGGCTACGGACACATAGTTTCCGGCGGAACAGAGGCCAACAT
CCTGGCTGTGAGGGCCTTCCGCAACCTAGCGGAGGTGGAAAAGCCGGAGCTGATTCTTCC
GAAAAGCGCCCACTTCTCCTTCATCAAGGCCGGCGAGATGCTCGGAGTTAAACTCGTCTG
GGCGGAGCTGAACGATGATTACACCGTCAACGTGAGGGACGTAGAGGAGAAGATTACGGA
CAACACTATTGGAATCGTCGGAATAGCGGGAACGACGGGCCTCGGGGTGGTTGACGACAT
ACCCGCTTTGAGCGATTTAGCTCTGGACTACGGGCTTCCGCTCCACGTCGATGCGGCATT
TGGCGGTTTCGTCATTCCCTTCGCGAAGGCTTTAGGCTACGATATCCCGGACTTTGACTT
CCGGCTTAAAGGCGTGAAGAGCGTAACCATAGACCCCCACAAGATGGGCATGGTGCCGAT
TCCAGCGGGCGGGATAATCTTCCGCGAGAAGAAGTATATAGACGCGATAAGCGTTTTGGC
CCCTTACTTAGCAGGAGGAAGGATATGGCAGGCCACTATAACGGGAACGAGGCCCGGGGC
AAACGCATTAGCGGTCTGGGCGATGATTAAGCACCTCGGCTTCGAGGGCTACAAGGAAAT
CGTGAGGAAGGCCATGGAGCTGAGCCGGTGGTTCGCGGGAGAGCTGAAGAAGATACCGGG
CGTTTACCTCATCCGCGAGCCGGTTCTCAACATCGTCTCCTTCGGCACTGAGAACCTTGA
GTGGGTCGAGGAGGAGCTGAAGAGGAGGGGCTGGGGAATCAGCGCGCACAGGGGCTACAT
CAGAATTGTCCTGATGCCCCACGTGAGGCGGGGGCACTTGGAGGAGTTTTTGAGGGATTT
GAGGGAGATTGTGCAGGGTTAATAACGCAGGATTTAATATCGCGATACTAAAAGTGTGAA
ATCACTCCGTAACCCCCTTGATGTCTACGTGAACGAAGGCCCTCTCGACCTCGGGGATTT
CCTCTATCCTCTTCTTCACCTCCTCGCTGACGTCGTGGGCTTCTTTCAGGGACAGGTTTG
GAGGAACCTCGATGTGGAGCTCGACGTGGAGCCTGTTCCCAACGTAGTGGGCCCTCAAAT
CGTGGATTCCAAGGACGTTGGGCACGCTCAGCGCGCGCCTCTTGATTTCCTCGCAGACCT
CGAACGAGGGCGCCCTTCCGGTCAGGTAGCCGACGTTCTCAAGGATTATCTCAAGCGAAA
CCTTAACGAGGAAGACCGCGACGACGAGGCCGGCCAAAGCGTCGCCGTACTGGAAGCCGA
ACTTCTGGAGGCCGAGGCCGATTAAAACCGCGACACTGCTCAAAACGTCGCTCCTGTGGT
GGTAGGCGTCGGCAATAAGGATTTGACTGTTGAGCTTCCTGCCCACGTAGACGGAGTAGC
GGAACATCAGTTCCTTCGCGAGGATTGACACCACCGTGACCCCGAGCATTACCGAGTTAA
CCTCTATCGTCTCGCCGTGGAGGAGCCTCAGCAGGGAGTCCTTTCCGATTTCATAGGCAA
CAACGAGCAGGGCCTCACCGATGAGAAAGGCCACGAGGGGCTCGAAGCGGGAGTGGCCGA
AGGGGTGGTCTTTATCAGGAGGCTTTGACGCCACCTTTATGCCGAAGTAGCCGGCGACGC
TCGTTACCACGTCGCTGAGGGAGTGAACGCCGTCCGAAATCAGCGCTATGCTCGAGTATA
GGAAACCGACGATGAGCTTGATAACCGCGAGGAGGACGTTGCCGATTATGCTGACCCATA
TGGGCTTGTAAATCTCCTCCATCGTATCACCTTTTTGTGCATATGCACAAAATATTTAAA
CCTTTCTAATTCCCTTCAGCCCCCTAAGGTTATTAGGTTTTCGAATTCAATTAGTCTAAT
TTAAAAAAGTGGCGGTCAGTCCGTCACTCCCTCGTCACAGCTCGGACAAGGCTGAACTCA
TCATCCCGAAAAAAGTTGGAACGGGCGCTTAAAAGGGTTGCTCAGCGATCACCTTTCCTT
CCTCACCCTTCGGTTCGCCCATCACTCATCATCGCGGGGAAAAATAGGAGGAGGGGCCTT
AAAAAGGTTTCAAAAGCAAAAAGTGAAGGAGGCAGTGGAGTCAGAGGCCCAGCTCGAACT
CATTATCATGCTCTACGACGACCCTCAGGATTCCGTTCTCAAAGCTCTCGTCCACGATTC
TACCCTCAATCGCCTTGACTTCCTCAACGCCCCGCAAAGCGACCTCGCTGGAACCGCTCA
GGTGGTTCCTGAAGCGGAGCGTTTTTCCGTCCCCACTGAGGAGTGTGGCCGTTGCGTAGA
CCACCTCAACGTCTCCGACTCTAACGCCGAAGGGCAGGAAGAGAGCACCGCGCTTCTCCA
TCTCGATGCCGTCGAGGAGCTGGGGAACCTCGATTCCCCTGTACCGCACTTTTCCGAAGA
CCCTGTGGCCTCTGGGGTTGAGCAGGACGAGGTAGTTGCCGCGCGGAATCGCTATCATGT
CCCTGTCCGTGACCTCGAAGTCCCTCTTCACGTTCTGCATCTCAAGCAGTTTGTCAACGA
ACTTCCTGTGGAGGTCGTGGTAGCTGTTGTAGTACTGGAGCCTGAAGCCGAGCACGATTG
CGCTTCCCTTCCCCTTCCTAACGAGCGTTCCGACCGGCCTGCCGTAGTGGAAGACGAACG
GCTCGCCGCCTTTGACCTCTCTGACGGTGTTTCTGACGAGCATTCTGTCTATTCCCTCGC
TCTCGACGCTCGTGAACTGAATCAGCCTCACGTTGTCCCTCGCCTCGGCCCTCTCAACCT
CGACGCCGAGGAACTCGGCGAGGGCGGAGTATGGCTTCATGTTCTCGTCGAGATATGGAA
GCATCGGCAGGATTACGAGGTTCCCGCCCCTCGCAACGAACTCAACTAACTTGTCCTGGA
CCTCTCGGGACATGAAATCGAGGCTGTACACCCAGAGCTGGCCGTAGGAGAGCATCTCCT
CAACGCTCGTCTCCTCAAGGTCAAGAACGTCGAAGGGGACGTTGCTCATGGCGAGGAGCG
TTAAGAGGCCCCTCTCACCGAAGAGGTATTCGTTGAGGTTCACGCTCTCGGTCATGCCCT
TCCTCAGGCCAAAGGTCGAGACCGCCTCATAGGGCTCGTAGGTTCCGAAAGCCACCCTCG
GCCTCAGCTCGGCATTGCCGAAGTCCGGGTTGTTGAGCAGGAACTCGCCGAGCCACTTTA
TCGGCTCAACGTGGGGCCTCTCGCTCCCGTCGAGGCCTATCGGCGAGTAGACGTCCCAGG
TCACGCCGTTGTGGGACTCGTAGCCTTTTGGATTTTCACCGCCGACGTAGAGGTAGTAGT
TGATGTTGTGGATTCCGAGCGAGGCTATCAGCGAGTAGAGGTGCTCCGCTTCATCGGGCT
CGATGGTGTGGGCGAGGGAAACCTGCGTCTCTATGCTGAGGGGCGGCGTTCCGAGCCTCC
TCTGGTAGAAGCGGTAGACCCCGGTTTTGTAGTAGATGTGGCCGAGCCTGTCTTCCTTCA
GGTCGAAGGAGCGGTAGAAGGAGTACCAGAACTCTGTCCAGAGGTGGATGTCGAGGTTTC
TCTTCTTAACGTAGCGGTAGAAGTGTCTCCAGGCCGCGAGGAGCAGGTAGGGGTCGAGGA
TGCTTATCGGGACGTCGATGTAGCGCTTTAGATGCCCGTAGAGGATTTCCACGTAGCGGT
TGGTCATCCATATCTTGAAGTGGTGCCAGTCAAGTATCTTTGGCAGGGGTTCGTTCTCGC
TCGCCGGCGCGTAGACCTCGGAGTAATCACTTATTGGCGTTCCGTAGCGCTCGCTCAGCT
CGTCGAGGGAGTAGTTGGAGCGAAGCCACTCCTCCCACAGGCCGCCCGGACGGGTGATGA
CCTCGTTGTAGTCGGTGAGGAAGGGCTGGAAGATAGTCTCCCAGTAGGACGGCTCGTCGT
CTATGGAGACGCTTATTATCGGCCCGCCGTTGGTGTAGAGGTAGTCCCTGATTATCGGGA
GAACTTCATCGTACCACTCAGAGACGGCCTTGAGGTATGTAGGGTGGAGGTAGGTAATCG
GGGGGTAGTAGATGTCCCTCGGCAGGGGTCCGTTGGGGCCTTTCGCAAGGATTTCTGGAT
GCTCATCGATGAGCCACTCAGGTATTCCGCCGTTCCTCCACTCGCCGCAGATGTAGGGAC
CGGGCCTTATGATGACCTTCAGGCCGACTTTATCTGCCAGCTCAAGGAAGCCTATTAAGT
CCCTCTGGGGGTGCGTCTCGCCGGTGAAGTCGAACTTCCCTTTCTCGGGTTCGTGCCAGT
TCCAGGCGACGTAGGTGTCTACCGTGTTGAGGCCGTGCCTCTTCATCCTCTCCAGCCTTT
CCTTCCAGCTCTCCCTTGGGACTCTGAAGAACTGGAGCGTTCCCCCGTAGACCTGGAAGC
GCTCCCCATCCAGTAGGTAAGTCTTACCATCGTGGCCAACTTTCATCACCATCACCACTT
GACCACCTTGCTGAGGAACCTTGGATTGTCCGGATTCAAACCGCGCGATACGGCCTTGTA
GTAGGCGAGGAGCTGAATTATCGGGAGGTAGAGGACTGGACTTGCAAGCTCGTCCAGTTC
GGGGATTTTAATGAAGTAGTCTGCCCCGGTGTCGCGCCTTCCGACGGTGAGAACCCTGGC
CTTTTGCCCCTGGAATTCCTTCGTCAGCTTCTCGTGCCAGTCGAAGGGCTCGTTCACGAG
GAGGACGACGAGCGTTCCCTCGTCCGCTATGGACTTGAAGCCGTGCCTGACCTCGAAGGT
GTGGTAAGCCTCGCTCCAGAAGAGGGCCATTTCCTTCATCTTGAGCATGGCCTCAAGGGC
TATTGGATAGAGTATCCCCGAGCCGAGGAAGATGACGTTCCTGAAGTCAAAGCCTTCCAC
AATCTCCCTCACGTGGTTCTCGTTCTTTAGCACGTCATCGGTGAGGGAAGATACGTGCCC
GGCGTCCAAGGTTTCCTTCCCGTACGAGTGAAGGAGCAGCTGGAGGTAGGCGAAGTAGAA
GGCCGGGAAAGAGTGAGTCATGACGACGCTCTCCTCGTGGGCGGGAACGATTAGCGCGTA
GTCCGCTTCCCTCGAAAGGGTGCTCTCGTAGGCCGTGAGAGCGAACCTGGGGACGTCAAG
GGCTTTTAGGGCTTTAATAGCTTCAGTCGTTTCCCCGGAGCGCGAGATTGCCACCAGAAG
CTCGGGGTTTCCTATGCTGTACCATTCGCGCGAATAAAGAAGTTCGGAGCAGGGGAGGGC
CGCTCCCCTGCCCCCGAGGCGGGTGGTTGCCATGGCCAGCGGCTGCGACAGGAAGTGTGA
ACTGCCACAGCCAGTGTAAACTATCTCTCTCGGTAACCGGAAGTCGTGATTGGCTATGAA
ATCTTCAAAGGCCTTTTGGGCCTTCATTATTCCCTCTGGAGTCTTCCTAATCTCCCTAAT
CGTCGAGTGCATCTCACTCACCTCCGTAAAGATGGCAGGCAACCCAGTGGTTCTTCTCAA
CCTCGTGGAGCTCGGGACGGGTTCTGAAGCAGATTTCCTTGGCCTTGGGGCATCTCGGGG
CGTAGCGGCAGCCCTGGAGAGAATAAACGGTTCCCTCCTCCTTTTCGGGCTCGATTCCCT
TGAACTCCCACTTGACGTTCAAATCGGGGACGCTCTCAAGGAGCATCTGGGTGTAGGGGT
GGAGCGGGTTGTGGAAGACCTTCTCGGTGTCCCCCATCTCCACTATCGTCCCGCGGTACA
TGATGATGGTCGTGTCGCTGATGTAGTAGCCCAGAGCCAAATCGTGGGTTACGAAGAGAA
CCGAGGTTCCGTACTTGTCCCTGAAGTCGCCGAGTAAGTTTAGGACGTCAATCCTCGTCG
AGGCGTCGAGCATCGAAACGGCCTCGTCAGCTATGAGGAGCTTCGGCTTCAGCAGTAAGG
CCCTCGCTATGAGGATTCTCTGGAGCTGGCCGCCGCTGAGCTGGTGGGGGAACTTTCCGC
GAATCTGGTCAGGATTGAGGCCGACCTGGATGAGGGCCTTGTCAATCATCTCGTCGCGCT
CGCCCTTGCTAACGTCGGGGAGGTAGGAGTCGAATATCAGGTCGAAGGCCCTGTCAATCG
GGTGGAGCGGGTTGAAGCTCGCAAAGGGGTCCTGGAAGACGGCTTGAACCTGGCGGTAGT
AGTTCTTCTTGAGCTCGTTCTTGCTCATCTGGAGAATATCCTTACCCTCGAAGAGTATCC
TGCCAGATGTAGGCTGGATGAGGCGGAGAATGAGCTTTCCGGTGGTGGTCTTTCCGCTAC
CGCTCTCACCAACGAGGGAAACTATCTCGCCCTTCCGTATGGTGAAGCTGACGTCGTCAA
CGGCCCTAATCTCAAAGCCACCGATGAAGCCGGAGGTGAAGATTTTGGTCAGGTGCTCGA
CCCTCAAAAGTTCGCTCATTGGCTTTCACCCCCGAGGAGATGGCAGGCCGCGTAGTGCTC
CTCGCCCACCTTCACGAGCTTCGGCTCGACGTGCGGGCACTTGTCGAGGGCGTAGGGACA
GCGCGTGTAGAAGCGACAGCCCTTCGGCGGGTTGAGCAAACTAATCGGGTAACCGGGGAT
TCCCTTGAGCTTCTGCCTCTTGTACTGCACCCCCATCCTCGGCAGGGAGTTGAGGAGAAG
CTGGGTGTAGGGATGGCTCGGCTCGTTGATGACTTCGTCGGTCGGACCTATCTCGACGAC
CTTGCCCGCGTACATTATCATTATCCTGTCGGCTATCTTGTCGAGCAACGCTAAGTCGTG
GGTGACGAAGATGATGGACTTGACGATTCCCTCTTTCATGAAGTGATGGAGGAGCTCAAT
GACGACGCGCTGGGTCGTGACGTCTAAGGCAGAGGTGACCTCGTCCGCGATGAGCAGGTC
GGGGTTGAGAAGGGTCGAGACAACCATCGTCGCGCGCTGGCGCATTCCACCGCTCAGCTC
GACGGGGTACATCTCGGCGACCTTGGGGGAGAGCTTGACCATCTCAAGCCTCTCGCGGAG
GAGCTTCTCAATCTCGTTTCTATCGGTGTAGCCGTGCTCCCTAGCTAAGTCCCACACGAT
GTCCTTGATTTTCTTCGTCGGGTTGAGGGCGTTCATCGCGTACTGGGGGATTATTGAGAG
CTCGGTGTAGCGGATTTTTCTGGACTCCTTTGGGCTCATCGTCATGAGGTCTTTGCCCTT
GAAGAGGGCCTTACCGCCCATGTGCACCATCGGGGGCTTCCTGAGGATTAGGGAGTGGAC
GAGCGTTGACTTCCCGCAACCGCTCTCGCCGGCTATTCCGAAGACTTCTCCTTCCCTAAC
CTCAAAGGAAACCCCGTCAACGGCCTTAACGTGGCCGAGGGGCGTTGAGTAGTAGATTTT
AAGGTCTTCAACGGTGAGCATTGCCATCTCACTCCCTCCTGAGGCGCGGATTGAACACTT
CTTCAAGGCCGATGTTCACGAAGAACAACGCCGTGATGATGAGGGTTATAATGAGTCCCG
GCGGGATGAACCACCACCACCAGCCGAACTGGAGGGCGTTGTAGGCTATGGCCCTCTGGA
GAATGTTTCCAAGCGAGACCATCGTGGTCGGCCCGAGGCCTATGAAGTCGAGGGTCGCCG
AGGCGAGGATTGCACCGCTGAACTGCAGGATTCCGGCCATGAAGATGTAGGAAATCATGT
TCGGCATTACCTCGGTGAAGATAATCTTGAAGTCGCTCAGCCCGGCGAGCTTCGCGAGGT
GGACGAACTCCCTGTTCTTGAGCGAAAGGGTCTGACTTCTAACGGCCCTCGCGACCCAGG
GCCAGCCTGTGAGACCTATGATGACCGCCTGAATGCCGGGAGTTCTTGCAGAGAGGTAAG
CGGCGACCAGGATGAGGAGCACTATCGAGGGGATGACGAGCATTATGTTGGTGAACATCA
TGAGAAGCTCGTCGACCCAGCCCCCCTTGTAGCCGGCTACGAGACCTATCGTTATTCCGA
GTATCGTTCCGATGACTGCCGCGAGGAACGCTATCCACAGGCTCGTTCTCAGACCGTAGA
CGAGCCTCGCGTAGAGGTCCTGACCGTTGATGTTCGTTCCAAGGATGTGGAGGACTTCAA
CCTCCTTGCCAGTGTAGGTCGTTATGACCTCGTGGCTCATCGGCGGAAGGGTCTTCTCGC
CGTAGGAGGCTATCTTTATTCCACCGACCTTCTCGTAGTAGAGGCCGTCCCACGCGAAGG
GCGTAAAGAGCGGGCCGATTAGGGCGAATATCACGAAAAAGGCCAGAAGGCCGAAGCCGA
ACTGGAACTTCCTGTTTTTGAAGGCGATTCTAACGACCTCGAACTTGTTTCTCCTCGCCA
TCTTCAACCCTCCGTGTAGCTCGCCCTGACGCGCGGGTCTATGAAGGCGTAGACTATGTC
AATCAGGAAGTTGGCCGCGAGGACTGAGATTACGACGATGAGAAACGCCCCCTGGAGGAG
GAAGTAGTCCTGGTTGAGTGCCGCGTTCATTATGAGCACGCCGATTCCGGGGTAGTTGAA
GACTATCTCCGTTGCAATCGCTCCAGCTACCATCATTCCGAGCTGAAGGGCCAGTCCTGT
TACCTGGGGCAGGATTGCGTTCCTGTAGGCGTGCTTGGTCATGAGCTTCTCGCTCGCACC
AAGGGCCTCGAGGTAGCGGACATAATCTGCTTCGAGCTCGTAGATTATCATGTTGCGCAT
TCCAATTGCCCAGCTACCAATCATGACTATGAACAGGCTCAGGAAGGGCAGAATCCAGTG
GGAGAGGAAGCTCTTGATGAACGTCCAGGAGAAGCTCGGCACCAAATCCGGCGCGTAGGC
GCCAGAATAGGGGAGCCAGCCGAGTTTAACACCTATAACGTAGACGAGAATCATCGCGAA
CCAGAAGTAGGGCATGCTCGCGAGGAAGTAGAATATCGGCATCGTGTACTTGTCATACTT
CTTGTTCTTACCCGCGATTGCACCGAGCCAGTTTCCAACAAGCCAGCTCAGAACGATTGC
AGGAAGGAGGATTGCTATATCGTAGGGGAGGGCGTGCCTGATTATACTCGAAACTGGGGC
GTTGTACAGCATGCTGTAGCCCAAATCTCCGTGGAAGAGGCTGACCCAGAAGTTGACGAA
CTGCTTCCAGAGGGGCTGGTTTAAGCCGTAGAGCTCCTCGTAGAACTTAACCAGGGCGTC
GTTAACGGCACCGCTCTTGGACATCATTGCCTCAATCGGGTTTCCGGGCATGAGCCTCGG
GAGCAACCAGTTGAGGGTCACGGCAAATATGAAAGTAATTCCATACACGAAGGTCTTGCG
CGCGAGGTACTTCTTGAACCCCATTGTCTACCCTCCACCGCGTTGATTGTCAGGATAAGA
GAAAGGAAAAAGGGGGCATCACCTTCTGCGCCTCAACAGGAGCGGAACGACGGCAAGGCC
TACGATGAAGGCCGGACCGCAGAGTCCCTTGCTCTCCTTGCTGGTTGAGCTGGTGGGAGT
GGTGGTCTTCTCCTCTGCCGGCTGGCTGGTAGTTGCCGGAGCCTCGCTGGCAGACTTGAC
ACCGAGCAGTGCCAGAGCCGTTCCCCAGGTTCCGTACTTGGCCCAGAATATCGGGACGCC
GTAGGGGTTGTTCTCGTTGGGCCAGTTGGTCCAGTACTTGGTGTTGGCCTCGTAGAAGAG
CGTTGCCATGTAAACCGGAACGGCCGGGACGTCCTTGAGCCATATCTCGCTGAGCTCCTT
TATGTACTCGGCCTCCTTGTTCGGGTCGGTGGTCTTGGCGAACTCGTCGAGTATCTTCTC
GGCCTGCTCATTGTAGTAGGCACCGAAGTTGGCGGCACCATCCTTGCTTAGGAGGGCGTT
GTAAACCGCGTAGGCGGTCGGCTGGAAGGTTCCGGCCCAGTGGAGACCGAGGTCGAAGTC
ACCCTTGTGGTACTTGTCCATCATCGCTCCCCAGTCGTACTTATCAATGACGACCTTGAT
TCCAAGGGCCCTGAGCTGGTTCTGGATTATCTCTGCGGTCGAAATCCAGTCGGAACAGCC
GGCACAGGTGACGAGGTGGAGCTCTATGACCTTGCCGTTGTAGGTTCTCCAGCCGTCGGC
GTTCTTGGTCATGCCGAGCTGGTCGAGTATCTTGTTGGCCTCGGCGATGTTACCGTACTG
CCAGCCGTACTTCTTGACGAGGTCGTCAAGCCCTATCTTGCCGGCCCACTTCTGGAGGAG
ACCGGTTCCAAAGGGAATCTCGGCGGGCTTTCCGCTTATCGGACCGTTCTTGGTTATCTG
CTCGGGGTTTATCGCCATAGCTATGGCGCGCCTGAACTGCGGGTTGTCCATCGGGGGCTT
CTTGGTGTTGAAGTAGAGCAGAACAGGGGCCACCGGCGGGAAGTAGGGCGGCTTGTCGAG
CCAGCTGACGAGGTTCGGGTTCTGCTTCTTGGCCTGGACGATGTCTATGTAGTAGGTTCC
GACGTCGAGGTCGCCCTTGATGAACATGTTCGCGGCCTGGGAGTTGTCCTTAACGTAGAG
CTGGATTATGTACTTCGGAGCAGGCTTGCCGAAGACCTTGTTGCCCCACCAGTCGTCGTT
CCTTTCAAGAATGGCCTTCTGCTGCTGAACGACCTCCTTGAGCTTGTAGGGGCCAGAACC
GACGAGGTACTTCTTCTCGTCACCGAGGAAGGTCATCTTGGGTATCTGCTTGGGGTCAAT
GTTCTGGAAGATGTGCTTCGGGATTATGAGGGCGCCCTGTCCCCATCCGTAGAAGAGCTG
GAGCTGCCAGAGCTGGTAGTTGGGGGTACCGTCGAAGATGAAGTCAACGGTTCTGTCGTC
AACGACCTTTATCTCCTTGAGGCCGAGCTTTGTCCAGTTCCTGAGGCCAATCTCCTGGTA
GTACTCGTAGGAGAACTTAACGTCCTCGGCTGTGAGGGGCTGACCGTCCTGCCACTTGAG
TCCGGGCCTGAGTTTAACCTCGAAAACGTTTGGTTTGACCCACTTCCAGCTCTCGGCGAG
CCAGGGCTTCAGCTCACCGGTCATGAAGTTCAGCATTGCCAAGGGCTCAAAGATGAGACC
GTCGAGACCAATGATGTTGCCACCCTGGAAGGGGTTTGCGTTGGTCGGCGGGGCGCTGTT
GGCGGTGTACAGCGTCTCGTTCCTCGGATAGTCCGAAGCGGCGCTAACGGAAGCAAAACC
AAAAACGCTCCCGAGCATCAGGGCCATAACGGCCACGGCCAGGTACCGTTTCATAGTTCG
TCACCTCATTATAAAGGATGTCAATTTTATAACATTCGAGGATTCTATATAAGCTTTTTG
GTGGACGACACTGTCCCCGGATGTATAAATTGTGTGCAAATTACAAAGGTGTTCCCGGGC
CCCACTCAAAAACTATAAAAACCATGAAAACCACAAATTCATACAAAGTTATAAAGTAGG
GGAGCGGTGAACAGGCATGTCCAATTTCATCTGGGGAGTTGTGCAGTCTGCATTTCAGTT
CGAGATGGGTGACCCGCTCAGACGGAACATAGATGCCAGAAGCGACTGGTGGCACTGGGT
TCGCGACCCATTCAACATCAAGAACGACCTCGTGAGCGGTGATTTGCCCGAGGAGGGCAT
AAACAACTACGAGCTCTACGAGATAGACCACCGCCTGGCCAAAGACCTCGGGCTGAATGC
CTACCAGCTCACCATCGAGTGGAGCAGAATCTTCCCCTGCCCGACCTGGGGCGTCGAGGT
GAAAGTTGAGAGGGACTCCTACGGGCTGATAAAGCGCGTGAAGGTTCCGAAGGAAGCGCT
TGAGGAACTCGATGGCCTGGCGAACAGGAGGGAGGTTCTCCACTACTTAGCAGTCCTTAA
AAACCTGAAGAAGCTCGGCTTCACGACCTTCGTGACGCTGAACCACCAGACGCTGCCGGT
ATGGGTTCACGACCCGCTCTGGACGAGGAGCGACTTCGAGGGAAGCAGAGCGAGAGGCTG
GGTTGACGAGAGGAACATCATCGAGTTCGTCAAGTTCTCAGCCTACTCCGCCTGGAAGTT
CTCCGAACTGGTTGATTTCTGGGCCACCTTCGACGAGCCGATGGTTACGGTCGAGCTCGG
TTATCTGGCCCCCTACGTCGGCTGGCCCCCGGGAATCCTTAACCCGAAGGCGGCCAAAAA
AGTTATCATCAACCAGATGGTGGCCCACGCGAGGGCCTACGACGCCATAAAGGAGCACAC
GAAGGCGCCGGTGGGAATAATCCTCAACATAATCCCCGCTTACCCGCTCAACCCCCACGA
CGCGAGGGACGTTAAGGCGGCCGAGAACTACGACTACTTCCACAACAGGCTCTTCTTAGA
GGCCCTGAACAGGGGAAGGGTCGACCTGGAGCTCGACTGGAATCCTGTGAAGATTCCCCA
CCTCGAGAGGAACGACTGGGTCGGCAACAACTACTACACGAGGGAAGTCGTGAAATGGAC
CGAGCCACGCTTCGAGGAGCTTCCAATGGTTACCTTCGTCGGCGTCGAGGGCTACGGCTA
CTCCGGAAACCCGAACGGCGTTTCCCCGGACAACAACCCGACGAGCGACTTCGGCTGGGA
GGTATATCCGAAAGGTTTATACGACTCCACCGCCGAGGGGGCGGAATACGGGAGGCCGGT
TTACATAACCGAGAACGGCGTGGCCGATTCCAAGGACATACTCCGCCCGAGGTACATAAT
CGAGCACGTTGAGGAAGTGAAGAGACTGCTCGAAAACGGTATAGACGTCAGGGGCTACTT
CCACTGGGCTCTAACTGATAACTACGAGTGGGCGATGGGCTTCAAGATTCGCTTCGGCCT
TTACGAGGTCGATATGATAACCAAGGAGCGCATACCGAGGAGGAACAGCGTTGAAACCTA
CCGTAAGGTCGTGAGGGAGGGAGTGGAATGAAGACGATAGCCGTTGACGAGACCACCTGG
AAGAAGATTAAGATGCTCAAGGACAAGCTAGAGGCCCGCTCCTACGATGAGGTTCTCCAG
AAGCTCATAGAGACCTGGCACCTCGTCGAGCTCGACAAGAAGGTCGACAACGTCGTCGTT
GACGAGGAAGAAGCTGAAACGCTGATTAGCATACTCGAAAAGAAGAAGGGGAGTTGAAGA
TGCCACTGCCACCGGACATAACATTCGACAGCATAACGCTCCTCAAGATGCATACCGCCA
AGAGGAAGAGACAGCTCGAGATAACCCTCGCCAAGTTCAACGTCTCCCTGTCAATCATCA
CCGTCTACCGCTACCTCTCGGCCAAGGCCTACCTCAAGAGGAACGTCGAGAGGGAGCTTG
AAGTCCTCAAGGACATCTACAACATAGTCCCCCTCGACGACAGGATAATAGCGAAGGGAG
CCCAAATTGAGGGCCAGCTCCTCCAGAGGGGCGTCATGCTCGACCTTGAGGACGTGCTGA
CGGCATCGACGGCGATATGCACCAACAGCCTATTGATAACAGACAACCCGAAGCGCTACG
AGCCGATGAGGCAGTTCGGCCTCGACACGATGCCCCTTGAGAAGTTCCTCGGCGAGCTCG
AAAGGATAGTGAAGAAGGAACTCAAATGAGCTCCGCAAAGGGAGTTATGTGCAGGAACAA
GCCGGGCATGAAGCGCAAGCCTTCCGCGTACTTCGTTCCCGCTTTTTTCCCGTAGTAGAG
CGCTATCGTTCTCAAAAACGGTTCCCACTGCTCCCACACATCGTCGGTGAACTGACTCCT
GTGGGCCCTAACTGCTTTCAGTTTGAGCTCCATAACGTCGGTGATGTCGACGAAGTAGTT
GGGCTTGGCGGTGTAGTAGAAGCCGAAGACCTCGACCTGATGTGGTTTTATGCCGAGCTG
GACGTCGCTCGGAACGACGTTTGGCAACGGGGAGAACGATACCGCCTCAAGGGCGAGCCT
TCCAGCGGTCACGTGGTCCGGATGGGCCTCGTAGGGCAACCAGGGGTCGGGGGCGAGAAC
GGCGTCCGGTTTCTCCCGCCGGATGACCTTGATTATCTGGTTCCTCGCCTCAACGGTGTA
GGGGAGCTCCGTGTCCTTGTAGCCGAGCCAGATGATTCTGTCCACGCCAAGCATTCTGGC
GCTCTCTTCTTCCTCGCGCTTCCGGATTAACGCCAGCTCGTGGGCGCTCACGTTCTCGTC
CGTCGTCCCCATCGAGCCGTCTGTGAGGCAGAGGTATACCACATCCTTACCAGCCTCGGT
CAGCTTCCTTATCGTTCCGCCCATTCCTATAACGCAGTCGTCTGGATGGGGCTCGATACA
GAGGATTTTATCCACCTCGTCGAAGGGGTTGCTGAGGTCGAACTCAAGAACCTCGTCGAG
GAGCCTCCTGAATGCCGTCTCAAAGTCGTTCACGTCCTCAAACATGTGCACCACCTCAAT
TATAAACATCGCTGGATTTATAATCAACGGCAGGAATATAAAAAGGTTTCAGTGGGATAG
CACTTTGAGATTCATCGGGGAATTATCCTAGCCAGTGAAACTGAACTCGACTTCCTGTAG
ACTTCAACCGAATACCCTCTACTCCTGAGCTCAGCCAGCGTTTTGTTGTACAGGTTTCTC
AGTTCATTCGTCCAGAAGTGAAACTCAACAACAGCACCTTCAGTTACATGCATGAGGACC
TCCCCCAGAACACGGTACTCACAGCCCTCGCAATCAATCTTCGCAATGTCAAATTCTCCA
AACTTTTCAAAAAATTCGGTGGCGGGGACGTTTGGAACTATCACTTCCCTTCCATCTCCC
CTGAGCCGATTAATAAACTCGGACGATGCTCCCGCCCAGTTCTCATTAAGGTGAACCGTC
GTTGTTCCGGGCGCGTTGCTAAAAGCTCCCTTCACAAGAGTTACGCGTTCTTCCACTCCA
TTCAGTCGAACGTTTTCGGCAAGAACTTCATGGAAAAGCGGTTCAACTGCCACGACTTCT
CTGGCGCCACTTTTAGCGAAGTATACCGTCGTGTCTCCTATGAATCCCCCCACGTCAAGA
ACTCGCTTTTTATTGAAGTCAAAGACTCCATAGTTGCCTTCAAAGAAAGTCTCCTTTATG
CCTTGAAGTCCCATAAACCCCGGAAGAAGCATAAACCGAAGGGGCTCTCTATAAGTGAAC
TCAATGAAGGGAACGCCACTAACGCACAGGAACCTTGAACTCTCAGAGATTTCCAACATC
GTAACCCCAACGTTCACGTTAACAGGGCAGTCCCCAATTACAGGAACACCTTCTCGAAGC
TCAACGATGCCTTTCTTAAGAAGACTACACAGTGCCGCAACAGACGACACAAAGTACACA
TCCATGGATTCCACTTCAAACTCAAAACCATCCCTGCATCTCACTTGAAGTGTTCCTCCC
CGGCGGTATTGGCGAAGAAGTTCAAGGGGGTTCTTCGTCTCCGAAACCAGGTACCGAAAT
CCTCGGAGCATCCCTCTTAGGTTCATATGAACATCACCACGGCCATTTCCTAGTATTGTG
AACTCTAAAACCCTTTTGATATTGAGGAAAGAAAAGGTTTAAGACGACACGGGCTCAACG
GAAACGGGATGAGTGATAGAATAAAGGGCGAACTCGGGAAAGTTGCAAGGGGAGGAGTGC
TCTCGCTAATAGGACTCGTCGCGTCGGCGATTTTTGCCTTCCTCGCCAGAGCGTTAGTGG
GACGAACGTTCGGACCGGTACAGTACGGTGCCTATAGCCTAACCCTCACGGTCTTTTCGA
TAGCACTCGTTCTGGCAATGTTCGGCCTGCCAACGGGGCTTCCAAGGCAGGTCTCGTACT
TCTTCACGAAGAACAGGAAACGGGTGGGGGAACTCGTATCAACGACACTCATCCTAGTAA
CGATAACATCAACGCTGACACTTGCAATCCTTCTCCCACTAACGGAGAGGCTTGCCGGCC
TGCTAACCGCAAATCCTGAAGGTAGGGAGCTGCTAAAGTCCCTCCTTCCCCTCGTGCTTC
TGGGACTGCCCTTTGCGGCCCTCATGAACACCCTCATAGCCGTTGCCCAGGGGTACAAAA
GGGTACGCGAATACGTCTACTACGGCAAAATTGGATTTCCCCTGACGTATCTGGTGCTTG
CATTCCTCGCGGTATACGTTATAGGGAGCTTGAGGTCAGTTATTATTGCCTACGTCGTGT
CGTACCTGATAATCCTGATGATGCTGCTAAGGGACCTCAGAAGGGCAGGAATCGTGCCGG
GAATCTCCTTTTCCAGAGACCTAGTAGGAGTTATTGTTCTCTTCTCCCTCCCCTTACTGA
CGTCCAACATAGTGGCCATGGTTCTCACGTGGACTGACTCCCTGATGCTCGGACACTACC
TCGGAAGCGGGGTGGTTGGACTTTACACTTCAGCCAGCCCCCTGGCGAGATTTATCTCAA
TGACTGTGATGGCGCTTATGACGATTTATACCCCAGTGGTTACTGGGTTCTTCGCCGAGG
GCAAACTTGAGCTCGTGGAAAGGTTCTACGCTATAACCTCTAAATGGTCAGTCCTCTTGA
CCTTTCCCCTACTGTTCCTCTTCGTTGAATATCCCGAGCAGGTCATTGGAACGCTGTTTG
GACCTAGCTACACGGAGGCCTCTAAGGTTCTCGTTATCCTCTCCCTCGGGTTTGCCCTCG
TTGCAATTGCCGGCCCTCTCATCCAGACGTTAGTAACGATGGGAAAAACTGTAGACAACA
TGAAAGGCGACATTATGGGGGCAATGCTGAATATATTCCTAAACTACACTCTGATTCAGT
CGTTTGGAATGATTGGAGCCGCCATAGCAACCTTCGCATCATACGCGACAACAACAACGT
ACAAACTCTCAGTCTTAATAAGGTCTGGGATTAAACCCTACGGAAAACGGCACGCCCTCC
TCCTCGCAGATGCCGGGGTCATCTTGGCAATATTCCACTTCATTAAAGTCACTGGAATAA
TCCAAGCTCTCGTTGCAACTGCAGTTGCAACACTCTTGTTCTATGGAATCGCCGTGCTCG
TGGGCGTTCCCGAGAAAGAAGACGTTGAATTGATAAAGAGCGCGGGCGAGAAATACGGCG
TGCCGGTAGACTGGTTAATAAGGATACTCGGTAGAACATCACGTGAAGAGTTTTAAGCCT
AATCCCCTACCTTCCCAGGGTGTGGTTGATGAGGGTTTCGGTTATCGGTTCGGGTTACGT
TGGTCTGGTAACTGGGATGGGTTTTGTCAAGCTGGGGAACGAAGTCATCTTCGTGGACGT
TGACGAGAGGAAAATCGAGATGATAAACAAGGCTCAACCCCCAATTTACGAGGAAGGCCT
CGAAGAACTCATGAGAGAATTCAGGGGAAAGTACCGGGCAACCAAGGACTACCGTGAGGC
CATCCTCAACTCGGACGTGACTTTTATTGCCGTTGGAACTCCATCGCGCGAGGACGGGTC
AATCGACCTGACCTACGTCGAGCAGGCTTCGAGGGAAATCGGAAGGGCCCTCCGCGAGAA
GGATGACTATCACGTTGTCGTCGTCAAGAGCACTGTCCTTCCCGGGACAACAGAGAATGT
TGTTAAACCCATAATCGAAAGGGAGTCGGGCAAAAAGGCTTTCAAAGACTTCGGCCTTGC
GATGAATCCTGAATTCCTGCGTGAGGGCGTGGCTTTGAAGGACTTCCTCAACCCGGATAG
GATTGTAATTGGAGTCCTGGATGAGCGGACGAGGGAGGTTTTGGGGGAGCTTTACGCGCC
TATTGACGCGCCTAAACTCTTCACGGACATTAAGACTGCTGAGATGATTAAGTACGCTTC
AAACGCCTTCCTGGCAACAAAAATTAGCTTTGCCAATGAGATTGGGAACATTTGTAAGAG
GCTTGGCATTGACTCGTGGAAGGTGTTTGAGGGTGTTGGGTTGGACCATAGGATTAGTCC
GTACTTCTTCAGGACGGGAATTGGTTGGGGTGGCTCGTGCTTCCCGAAGGACGTTAAGGC
ACTCATCAGGAAGGCGGAAGAAATTGGAGAGAATCCCATCATCCTTAAAGCCGTTGTTGA
GGTTAATGAGAGGCAGCCGTTGAAGTTGATTGAGCTCCTCAGGAGGCATGTCCCCGAGTT
GAGGGGTAAGACCATTGGCGTTCTCGGTTTGGCGTTTAAGCCGGACACGGATGATGTTAG
GGAGACGAGGGCGTATGTTATTATCAAGAAGCTCCTTGAGGAGGGTGCGAGGGTTGTTGC
TTACGACCCACAGGCAATGGAGAATTTCAAGCGCTTTTATCCGGACGTTGGTGATAGGAT
TGAGTACGCGAAGTCGGGGGAGGAGGTTCTCGGGAGGAGTGATGCCATCCTCATTGTAAC
CGAGTGGAGGGAGTTTGAGGAGCTGGATTACTCTGGGAAAATCGTGATTGACGGGAGGCG
TGTAAGGAAGGCCGAAAAGACCGCAAAAACCTACGAGGGGGTATGCTGGTGAGGGTTAGA
AAAGCCGTTATTCCAGCGGCTGGACTCGGCACTAGAATGCTCCCAATAACGAAATCGATG
CCAAAAGAGATGCTTCCAATAGTTGACAAGCCCGTCATCCACTACGTTGTTGAGGAAGCC
ATCAAGGCCGGAATCGATGACATTCTTATAATTACTGGAAAGGGAAAGCGCGCTATAGAG
GATTACTTCGACAGGAGCTTTGAGCTGGAGTTCTATCTGAGGGAAAAGGGAAAGCTTGAG
GAACTGAGGCAGATTGAAGAAATCGGGGAGATGGTTGACATATACTATGTCCGTCAGAAG
AAGCCCCTTGGCCTCGGGGATGCTATTCGGTATGCAGAAAAGCACGTGAACGGAGAACCC
TTTGCAGTTCTCTTAGGGGACGACATTATTTTTAACGGAACACCGGCAATTAAACAGCTG
ATGGAGGTATTTGAACGTTTGAATGCCCCCATCTTGGGTGTAGAGAGAGTCTCGTGGGAA
GATGTTCGCAGATATGGTGTTATCAATGGAAAAGAGCTTCAAAGGGGTCTTTATGAGGTT
AAGGATTTGATTGAAAAACCCTCCACAGAGGAGGCACCAAGTAACATCGCAATTGTTGGC
CGTTACATCTTAACCCCAGAAATCTTCGATGCCCTTAGGTCTGTGCATCCTGATAAAAGC
GGGGAGATTCAACTAACTGATGCGCTGAGATTGCTGGTGAGCAGGGACGCTAGGGTATAC
GCCTCAGAAATTGAGGGAAGAAGATACGACGTGGGAACAAAATTAGGATTTATAAGAGCA
AACATTGAAGTTGCTCTGGCCAGACAAGACTTGGGAGGCGATGTTGAAAGGTATCTCAGA
GAACTATTGAGGTGATTAGTGCATGACTAACAAGCAATTGCTGTCTTTTCTAAAGAATAA
AAAAGAAACTCTCTCCCTGCTCATCCCGATAGTGCTGGGGCTGTATCTGAGGGTTCAAAC
TTTAAAGTGGCACCGAATCTTGGCATATGACCCTTATTTCTACTACAGGCAGGCCGTTTA
TTTCGCCAGCGGTGGAAGTGTTCACGACATTGACCCGATGATAGTCACCACTGTTAGAAG
ATTCAGTGACAATGAGTACTTTCTTCCACTGCTCTGGGGGTACCTTGGGAAGATATTCCA
TGTGAATCTATGGACTCTGGGAATCTATCTCCCTCTGGTGATATTTGTTCTTCAGGTGAT
AATTGTTTATAAGATGGGTAAAGATGCCTTTAACTGGAGAGTAGGCTTTTTTGCGTCGCT
GTTTCTCTCAGTTATGGGGGCACATGTCTACAGAACACATGCTGGTGGAATCTGGAAGGA
CACTTTAGGTTCATTGTTCATGCTGATGTTTCTTCATGCCACAATACTGATACTAAAGGA
GAAACGGTTGGATAAAGGTAAGGCCATTGTATTGGGAAGCTACCTGGCAGTTTCACTTTA
TCTGTCAATTATAACCTTCGACGGGTTTGGTGAGTTTTCTTTGGTTGTTTCAACATACCT
TATACTGGCGCCACTGACTGCTAAGCCAAGGAAGAACGAGTTTTTGATTGCAACTCTGAT
GGTACCAGTGCTCCTGTTGGGCGGAATGTCTGTTGGGACTTACTGGCCTTGGAGTGATTA
TCAGTTGAAAGAGATATATCTCTTTGTTCCCTTTTTGATTGCTGGTATTTTTGATCTGGT
ATTTTTGTTGTTGGCGGTTGTTATCTTTAGATATAGAAAAAAAGAAAAGGTACTATACGG
TATATCTTTGATTTTGGTTGCTCTTGGAGCATTATACTTTTCTAAAAGAATTCTTCATGA
AGATAATCAAAACTCTCTTGTGGGGTATTTGATTTATAAATTTTATAAATTTACAGCATA
TCTATTGAATCCGAATTCCTATTGGCTCTCAGCCCAGAGCAAAGCAACGTCGCCTGACGT
GCTGCGGCTGTTCTTCTCAAGTCTATTAATTTTTGCGCTCTTAGGTGGTGCAGTTGTTGG
ATATAGAATAGCAAGGTCCTCAACAAAAATTCAGAGAAGGCTCAACCTGCTGTTTTTGAT
ATTGTTTGCAATAGGAGCCTTCCTTGGAATTGCGACAATTAGACTGACGTATCTTATGTC
CTTCGGGGTGGCGTTCCTATCGGCGGTGTTCTTTGATTGCCTGCTTGATATACTGCAAAC
AAAAATTTCCAACAAAAACAAAGCTATAGCAGTATTGCTTTCAATTTTGTTAATTGCCAC
AGTTCCTACTTTTGTTGAAGCCAAAAAATACGTCTCCATGCCACCTCTTCCAAACGACGA
ATGGCTGGATGCTGTGGAGTGGATGGGCCATAATATACCAAATACAACGGTGTTTAACTG
GTGGGATTGGGGTCACTGGATTCAGGCATTTGGCGTAAAGACTACGAGCGATAATATTTA
TCAGAGGGGAGGTGAATATGCCTGGTTCCTTAGAGTCAGTGAAAAAGAATCCATGAAGCT
CATAGAAAGAACCAAAGAGATTGCAAGAAAAAACACTGGAAAGAATATCACTATTGACTA
TGTTGTGGTTAGTCGCGATTTATTGCTAAAACTGAGTACCATAAACAGGTATTATCCGCC
AAATGTGAAAATTAGTGTTTATCCTTTTGTACTGGAGGGCGCAGTTGGAAACTTAAGAGT
ATATTCTGTAGCTAATGCAAAAATATTTGTAGAGTTTAATGAAAACAACACTAAAGCAAC
CCTTGTTTATGGCAACGTTAAAAGAGAGCTTAAAAACATCGTGATTGAGATGCCTTCAGG
ACGAAACATTGTCTACACCTATGGTCAGGATAATTACATTGCCTATGTAACTCCGGATAT
TTGCTTTTTAATACCTTCCTCTCTGAAAGATACCATGTTAGTTAGGCTTCTGGTGTTTGA
ACAATCTGAAAAATATAAGCTGGTTTATGACAACGGATATGTGAAGGTTTATAAAATCAA
TAATTAGCCGGATTTTATGGGGGGATTTTGATGAAGGCACTTATTCTCTCTGGCGGTCAC
GGAACCCGACTTAGACCCTTGACGTACTCCCAGCAGAAGCAACTAATTCCAGTTGCCAAC
AAGCCAGTGTTGTTCTACGCCATCGAGGACGTTATCGAAGCCGGAATTAAAGAAATTGGA
ATAATAGTCGGCCCAAACGCCAAACAGGTAAAAGAGACCGTCTTAAGCAGGGATTGGGAC
GCGGAGATAGAGTTCATCTATCAGGGAAACCCGAAGGGTCTGGCCCACGCAATACTCGTT
GCAAGGGACTTTCTGGGCGACGATGACTTTGTCATGTACCTCGGCGACAACATCCTGAGG
GAGGGCATAGTTAGACACAGGGAACACTTCGAGAAGGGAAACTACGACGCGAGCATACTC
CTCACGGAGGTCCCAGACCCAAGGCAGTTTGGCGTCGCCGAGCTTAGCGAGGACGGAAAA
ACTATCAAGAGGCTTGTTGAGAAGCCAAAGAACCCGCCGAGCAACCTCGCCTTGGTCGGG
ATATACTTCTTCAAGCCTGTAATCCACGAGGCAGTCCAGAACATAAAGCCCTCCTGGAGA
AACGAACTTGAGATTACCGACGCCATCCAGTGGCTCATCGACCACGGCTACAGGGTAGGA
TGGACCAAGGTTACGGGCTGGTGGAAGGACACGGGGAAGCCGGAGGACTTGCTTGACGCC
AACCGGCTCATACTCGACGACTTGAAACCAGACGTGAGAGTTCAAACCGAGGCAAGGATT
CATGGAAGGGTTGTCATCGGTGAGGGAAGCGAGATAGACGAGAACACGGTCATAAAAGGT
CCGGTAATAATCGGTAGAAACGTCAGAATCAGGAACTCATACATAGGGCCGTACACCAGC
ATCGGCGACAACGTCATCATCGAGAACACAGAAATAGAAGACTCAATAGTCCTCCCGGAC
AGTGAAATTCGGAACGCAGGCAGAATCGTCGAAAGCGTCATTGGCAGAGGCGTTAAGATT
CAAAAGGGCAACACACACCCCTTTGGAAAGAAACTCGTCGTTGGTGACAATTCAAGGATA
ATACTGTGAGGTGGAAGGATGAAACTCCTTGTAACGGGAGGAATGGGTTTCATAGGGAGC
AACTTCATCCGCTACGTCCTTAAAGAGCATTCTGACTGGGAGATAATCAACCTTGACAAA
CTCGGCTACGGTTCGAACCCAGCCAACCTGAGAGACCTTGAAGACGACCCTCGCTACACC
TTTGTGAAGGGTGACATAGCGGACTTCGAACTCATAAAAGAGCTCGTAAAGCAGGTTGAC
GCAGTCGTAAACTTTGCCGCTGAAAGCCACGTGGACAGGAGCATCTCAAGTCCCGACCAC
TTCATAAGGAGCAACGTGATGGGCGTTTACACAATCCTTGAGGCAATACGAAAGGAGAAC
CCAGAGGTGAGACTCGTCCATATAAGCACAGACGAGGTCTACGGGGACATACTGGAGGGT
TCATTTAGAGAGGAGGACGCGCTGAAGCCTTCCTCCCCCTACTCAGCGACGAAAGCGGCC
GCCGATTCCTTAGTCCTTGGATGGGCGAGAACTTATAATCTGAACGCATCAATAACTCGC
TGTACCAACAACTACGGCCCATACCAGTTTCCAGAGAAGCTCATACCCAAGACGATAATA
CGAGCGAGTATGGGGCTCAAAGTTCCAATCTATGGAACTGGTCAGAATGTGAGGGACTGG
ATTTATGTGGAGGACCATGTGAGAGCTGTCGAGAGAGTTCTGCTGAAGGGCGAACCAAGG
GAAATCTACAACGTTTCTGCCGGAGAGGAGAAGACAAACCTTGAAGTCGTCAAGACGATT
CTCAGGCTTCTCGGCAAGGATGAATCACTCATAGAGTTCGTTGAGGACAGGCCCGGACAC
GATTTGAGGTACTCCCTTGATTCATGGAAAATAACGAGGGACTTAAAGTGGCGTCCAAAG
GTGAGCTTCGAGGAAGGTATAAGGCTGACGGTTGAGTGGTACCTGAAGAACGAGGACTGG
TGGAGACTGCTGGTGAATGAAAAAGTTCTCCACCCGACGCCGTGGAAGCTAGGGTGGTAA
CCATGCCCTTCGAGTTCGAGAGGCTGGAGATTCCAGACGTGGTTCTTATCAAGCCGAAGG
TCTTTGGTGATGAAAGGGGCTTCTTCATGGAGACATACAAAAAGCCAGACTTCGAGAGGG
CGGGCATTAAGGGGGAGTTCGTCCAGGACAACCACTCCCGCTCGCGCTACGGCGTGTTGC
GTGGACTTCACTTTCAGCGTGAACCCTATGCTCAGGCCAAGATTGTCCGCGTTGTTCGGG
GAATAATCTACGATGTTGCCGTTGACTTACGAAGGAACTCACCAACGTTTGGAAAGTGGG
TGGGAGTTATCCTATCAGAGTTCAACAAATGGCAACTCTATATTCCCCGGGGCTTCGCCC
ACGGTTTTGTCGTGCTAAGCGATGTTGCAGACGTGGTTTATAAGGTGGACAACGTTTACG
CTCCCGACCACGAGGGTGGTATTATCTGGAACGACCCGGAACTTGGCATAGACTGGCTAG
TAGATGAACCAATAGTCTCAGAGAAAGACAAAAAATGGCCGACGCTGAAAGAGGCTATCA
AGAGAGGCTGGGTGTTCTGAGGTGATGCTATGAGGGTCGCAATCATAGGGGCAAACGGCC
AGCTTGGAACTGACTTAGTAAAGGTCTTCCGGGGGGAGCCAGGCTTTGAGGTCGTCCCGC
TGACCCACAGGGACCTCGACGTGACGGTTTCCGAGAGCCTGAAGATTCTGAAGGAGGTCA
AACCCGACGTCATAATCAACACGGCCGCCTACGTTCGTGTGGATGATGCTGAGCTCTATC
CGGAGAGGGCCTTTACTGTTAACGCTATTGGAGCGCTCAACGTTGCAAGGGTTGCAGAGG
AAATCGGAGCGGTGAACGTTTACATCAGCACAGATTATGTCTTTGACGGGGAGAAAGGAG
AACCATACGCCGAGGATGACGTTCCAAACCCGATAAACGTCTACGGGACGAGCAAGCTTG
CGGGGGAGATTTTCACGCGGAACTACTCAAGCAAATACTACATTATCCGTGTCGCAAGCC
TCTACGGTAAGGCCGGCGCAAGTGGAAAGGGCGGGAACTTCGTGAACTGGGTCATTGAGA
AGGCGAAGCGGGGCGAGAGACTTAGGATAGTTGACGACCAAGTAATGAGTCCGACTCACA
CCCTCGACGTTGCGAAGACTTTGGTGAGGTTCATACGACTTGAACCATCAGAGTATGGAG
TGTACCACATGGTGAATGAAGGTTACTGCTCTTGGTACGAGTTCACTAAGACAATTTTTG
AGATCCTTGGCTGGACCGTTGAAATTGAACCCATAAAGTCGAGCGAATTGAATCGGCTCG
CAAGGAGGCCGAGGTTTTCGGCGCTGGAGAATGCAAGACTTCATGCGCTTGGCTTAAGAA
TGACCGGATGGAGAGAGGGATTAAGAGAGTACTTAAAAGAAATAAAGCTTCTTTACACTA
GCGAAGGCAAAACACACGAATAGGGGAATTCAAAAGTGAATGAAGTGAATCCGGCGCTTT
GCCGTTTACACTTGTGGTCAGGATGATTACATTGCATATGTTACGTTGATATTTGTTTTT
AGTATCACTACATACCAGTAGACTCTTTAATATTTGAACTCTTCGAAAATATAAGCTGGT
TCATGACAATAAATACATCAAAGCTAGATTTCAGTAAGTATCACAAAATCGAGAAAAACT
TAAAAGGTATCTACCTGTAGGAAGTCAAGAGGTGTTGCTATGAGCTGGAATGACAGAAAT
GTTCTAATTACCGGTGTTAGTGGATTCGTGGGCTCCTATTTGGCTAAATACCTGATTGAC
CAGGGAGCAAACGTTTATGGCTTAATTAGAAGAAGGGCCGACGGTAGGATACCAAAGAAC
CTCGTAGATAGGGGCATATACAATGAGGTAAAACTTATTGAGGCCGATTTGCTAGATTTA
GCTGGTTTGGCCAACGCAATTGATGAAGCTCAACCTGATGTTATTTTCCACCTCGCTGCG
CAGTCCTTTGTTCCGAGGAGTTTCACCCATCCGTTGGAGACTTTCCAGATAAACACCCTT
GGCACTGCTAATCTGCTTGAAGCAGTTAGGGTAAAGGATTACGACCCCACCATCGTCTTT
GCAGGTTCCAGTGAGGAGTACGGTCTTGTAATCAGCTCGGAGGAACAGTACAATAGGGTT
AAAGCTAAGTATGGTCATGTATCCCCCGAGCCCGAGAGAATCCCTGAGGTTCCAATAAAC
GAGGGCAATCCACTAAGGCCAATGTCACCCTATGCCGTCAGCAAGATTCACGGTGAATAC
ATATTTAGAAACTACTATTACACCTACGGAATGAAGACCATCGTTTCAAGGGGATTCAAC
CATGAGGGGGCAGGAAGGGGAATAATGTTTGTTACCTCAGTAGTCACTAATCAGGTCATG
AAGTACAAGTTTGGAGAGACGGATAAGATTCTCATTGGCAACGTCAATGCATTCAGGGAC
TGGAGCCATGTCATGGACATCGTCAGGGGTTACTGCCTGCTCGCGGAAAAGGGAAGACCT
GGTGACGTCTACAACCAGGGTTCGATGCGGACCAACTCCGTCATGAGCTATATCCTCCTG
AGCTTAGAACAGGCGGGTTGGAAGATTGAGAAAATCGAGACCATGAAGAATAACAAAGTC
GTGGAGAATCCAACTGAAATTGACGATTCCGAAATGTTTGGAGTTAAATTCGAGAAAACC
AAACTGGACAGGATGATGCTGGAAAATGAGATAGAATTTACAATAGAGGATGAGGGTGTC
TGGGTGCACACTGACAAGGGCAAGATACCGGTGGTCTTTGACCCCAACAGATTCAGACCA
TCTGAAGTTCCGATTCTAATGGCTGATACAAGGAAGATACAGAAACTTGGGTTCAAGGCC
GAGCATAGATTAACGGACATAATTAGGGATCAGCTGAACTATTTCCTCAGGCCAGAGAAC
AGGGTATGAATCCTTTTCTGATTTTCCAATTTTCGGAGGAGTTGCAATGTCTGCAGTTAG
GACAATAACAAAGAATACGCTAGCGCTTATGGTTGCCTCTGTTGTTTCCAAAGGTCTTGC
GTTCCTTACCTTAATTTTATTGGCAAGGTATTTGGGAAGCGAGAATTATGGGAAGTTGGC
ATTTGCAATGGCATTGACATCATTTTTTACAGTAATAGCGGATTTTGGCTTGAGTTCTTT
GATAGTCAGAGAGGTTGCAAGGGGGAAGGAAAAAGCTGGGGTGTATCTGGGGACTTTCTC
CATATTTAAAGTGTTCCTTGCTGTAGTAGTGTTCTTGGCTCTGGTTTTGATATCCCATTT
TGGTGGTTATGACTACAGTACAAAAATTTTGATTCTTCTATTCGGGATTTACACTATTTT
GCTTTCGTATTCAACGTTCTTTATATCCTTCTTTAGAGCGTTTGAGAGGATGGAATATGA
GGCATTGGTTAGAAGTATTGAGAAGGTGTTTCTTCTGGTATTGACTGCAATGTTTATTTA
CCTTAATAAAAAGCTCGTATATTTTGCGGTCCCATACTTGGCTTCAAGCTCTGTTGCTGT
TCTCTTAGCTTTATTTCTTGTTATACATAAGGTGGACAAGCCAAAGTTTTTATCTGACAA
GGGGTTTTTAGTTGAAACACTGAAAGAATCTTTACCATTTGCCCTTACTTCAATATTTGT
TATTGTGTACTTCAAAACAGATACTGTTATGCTGTCTTTTATGATAGGGGATAGTGCAGT
AGGAATTTACAATGCGGCACGTAATCTTATTGAGGGATTGATATTTTTGATACCGTACCC
ATTGTCAATGGCACTGTATCCGATAATGTCGAGGTATGCACTTAATTCCATAGAAGAGCT
CAGAAAAGTCTACATTTATGGGTTTCTGGCATCTCTTCTTCTTGGTTTAGCTGGTGTGTT
GTTTGTTTTGAGTTTTAGAGAGAAGATAATATTACTCATATATGGGAGCGAATATCTAGA
AGCAACAAAAGTTTTAGCGGTTTTGGTCTGGACGTTCTTAGTTATTTGTGTGAGTACGAT
TTCCAGCACGTTGTTAAATGCTGTAAATAAGCAGAAGATAGTGACCATTGGGACAGCGAT
AGGGGCGTCTCTAAATGTTGTATTTAATTACCTTTTGATCCCCAAGTACAGCTATGTTGG
GGCGGCTTATGCAACATTAATAACGGAAGGTGTTGGATTTGGAATTTATTTGTACTATAC
TATGAGGTTCCTGAGATTAAGGACACCATAGAATTTCACTTCCAGAGTTTGTGTATATTT
TACTGTGGGAGATTATGGTTCGGGAATATGGAAACCTGTACGGATGAACTCCTTGTAATA
ACTGATCCCATGTCCATGCAGTCTTCAACTTTGTTACTGGGTATGAAAGGTAAAGATAAG
ATTCTTTAATTGTGGTTGATTCAGGGGATGCATGATAGATATAGATCTCTTCTTGTATAA
ACCCGCCATAAACTGTAAATTCAGGATCACCTTCAACTACATCAACCCTATATATCTGAG
ATGGTAAATGGTACTTATATAACCACCGAGCACTAATAACATCTAACCTTTCTACATACC
CCATATAAAAGCTAGCAACTATCTGAGGATTATCACTCTTGTTAACCGAACTGTAGCTTA
GAGAAATTGAATTGGGATGATCTTTTGTGATTTCATATATAAATCCACTACTGAACAACA
ATAATAGCACTATTCCGGCAATAGATGTTATTTTAACATAATTTATAACTTGTGAAGGCG
TCTTTAACGCCGTTCTTGCTAGGTATAAAAGACCCAAAGAGTAAAAAACTCCAATAATGT
AAGAAAACATATGGAACAATCTTCTCGGGTCTACAACAGCAAAGTATGGAACAATTATTG
TTGCCACTAACATTCCTATTGCATATATTGAAAAGCCTAAGTAAACATACCATTTGACTT
TATTGTTTTCATTTTTTGTATGAATATGTTTAATCTGATATAGGAAGCATCCTATAACCC
CAATAGCAATTATAAACTGGATGTATAAATATAGAAATCTTGTTATTTCATGATATATAT
CTCCACTTTCTTTGCTTAAGATGTATGCACCTCTTGAGAATTCTAACACGAATAATTTTA
ACTGCACTATAACTTGAGCGATTGTATCTATCTGAATAATTAATGCCTTAAACACTAAGG
AAGTTGCTACGCTTGAGTACCATGCAATGTGAACAATTATTCCAAACAAGATTATGAGAG
CTAATTGTTTATTAATATACGTAGAAAATAATTTTCCATTAGCCTCTTTAGGAAATAATC
TCAAAAATGCGCCTCCAAATGCAAGTCCCACCAAATATATAAAGGATGACGAGTAATGGG
AGATAACCATGGAGAAAGTAAATATTAAGGATAAGAGTAATGTATATTTTTTGACACTAA
AAAGCGATAGTAAAATCAGAACAAAAAATAACTCTGCAATCGATTGCTTAGAGATTAGAG
GAACTATTCTATAAAATGGCATGATTACACATACTAACAAAGCGGAGATTCCCGCTAGCT
TATTTTCGTTCATGCCCCCAAATTTTTCTTGGTAATCTCTGTAAAAGGTCAAAAATACCT
TGTATGTTGCGAGTACAGTAAAACTATAAAGGCCAGGCCCAATAATCTTGTAAATCTCAT
TTAAACCCAACTTCAGTATCAAAGAGTATATGGGCCATAATATGGCACAAACCAAGCTAG
TATTATAGTAGGACAAGCTAAACATTGGAATATCACTTTTGTATAAGAACTCATATGAAG
GGTTCCAAATTCCGTTAATTATGGTGGTCTCAGAGACAATGTACTCCCCTATCGCATCTA
GCGGAGGTATGTACTCAGTTATTAACGTTATGTGCCATATTAGAGCAATAGCTACAATCC
AAATAGCGTAAGAATATAATTTTCCGGGAATTATATCAGCAAATCCAACTAACAAAACGA
CTAAAGCAATGACAACAATCATAACCATTAATAAGATATTGTTAGCATAATAATTTACTA
AATACGTCCCAAATATTGCCATAAATGGTATCAAGCTCAAGAACAAAAATTGTGAAGACA
AAATATCCTTCAAATTAATAAAATCTGGATTGCAGTAGTCTCTATCTCTAAAATATGCCC
AAATCGACAGTAGCAAGGTTGCTAGGGTGAACGTAACCACAATTGGAATTTCTGAGATAG
GTTTATCTGTTATTCCAAGCATTGGATAAAACATATTCATTAGGAACCCAACAAACATAT
CAAAAAACAAGCTAAGCCCAACAGCATACATAAAACTCTCCTCGGATGTTAGTTTATGTA
TTTTAAGTATCCTAAGAAGTAAATATCCCGGAATAAATGTGATATACACAAAACCTAGAA
TCTGTCTTAAAAATGGAATCTCAATACCAAGTTTGTTCATGCTAAATATTCCAAGATATG
CTAACTGAATACTGAATATTACTATAAGAAAGCTTTTGATATCCCAATCGTTCATTTTAA
GAGGACTTTTAATTTTCATATCCCTACACCTTTATGTTCCATTATATACTTCTTCATATA
CTTTTAAGGTTTCTTCTGCTGTTTTTCTCCAGCTGAATAGCTTAGCTCTTCTTAAACCTT
TTTTAGATAGTTCCTCTCTCAATCCCTTGTTAGTTAGAACTTCGTACATTGCTTTAGTCA
GACCATTAACATCATAGGGATTGACCATTATTCCCGCATTACCAACGACCTCTGGCAGAG
ATGAAGTGTTTGATGTTATAACTGGCGTTCCACAAGCCATGGCCTCCAGAGGGGGCAAGC
CAAACCCTTCGTATAAAGATGGATAAACAAATAAATCTGCGGCATTATATAGCGATGGCA
AGTCTTCTCTTGGAACATAACCAGTGAAAATAATATCTCTCTGTAGATTAAGCTTGCCAA
TAAGTTCAAAAATATCCTCGTATTTGTATCTCTTTACACCCGTTATTAATAGCTTATGTT
CAAATTTTTTCTTTTTAAGTTTATAGTAGGCCTTAATGAGAGTTGAAACATTTTTGTTTG
GTGCTAAACCCCCAACGTACAATATAAATGGATAGTTTAGGTTGTATTTTTGTTTGATTT
TTTCGACTTCATTTTCTGGTAATGGCTTGTAGTCTTCATCAACTCCCAAGTGAACAACTC
TGATTTTTTCCTCTGGAATTTTGAAATATTTTATGATGTCTAACTTAGTATTATGTGAAT
CTGCAATAATTGCATCAGCAGTTTTGAGAGTTCTTGGAAGAAGAAACCTATAAGTATAAC
GAAGTGCTAAATGATAGAACTTCGGGAAAAGATATGGCATAACGTCGTGGATTGTAACTA
CCTTCTTATAGCTTTTTAGTTTTTGAATGATAGTTGGATTTTCTGGAATATGTATAATAT
CTAAATCTAACTTCTTTGTAATCAAATAATAGTTTAAATAAATATGCCAAAGATAATACG
GGAGTTTTTTTGAAAATTTTTCAAATGGATTTTTTATAATTATCCTGTCTAATCCGAGAA
ATAAATTATTTTCCTCATAGTTTACTAAATAGAGAATATCTCTATTAATTTTTGAAATTT
CGTTTATTAAGTTATAAACATAAGCACCAACTCCCATTGACGTTCTATTCAACCTATCTG
CGATAATTCCAACCTTCATTTTATCCACCTAATTGAGCATCTTGTTGATTATATTCACGA
TCTCTTTCCCAATTCTCTCAGGAGTAGCTTTCTTTTTGTATACATCATATCCTCCATATG
CAATTTTTTCTCTCAATTTTTCGTTATCTTTTAATTCTAAAATTTTATCGGCTAAATCAT
CGGAGTTTGCATGTTCCACAAATAATGCACTCTTTTTATCTTTAAGTAGCTCTCTATTTG
CTGGATTGTCCCCGACTATTGTTGGTTTTCGCATTGCAATGAATTGGAATGTTTTTCCAG
CTATGACCCGTTTAGCTTTATCTATATCCGAAAAATGTCCACCGAGACAGACATCAGCTT
TTGCTATTTCCATCGGCAATTTCTCATATGGAATCCACTCTCTAAATGAGATGTTTTGTA
AGTTTAATTTCTTGGCATATCTAATTATTCTCTCATATTCTACGCCTTTACCGATTATAT
TAAAATGAATGTCAGAATACTTCTCCAATTTCTTGGCGGCCTCGATGATATATTTTACTC
CATGAAGAGGAAGGTATGTAGAATAGTAAAATACTTCAAAAATCTCGTTGTCCTTTTCAA
TGTACCTCGGATAAAATACACTATTATCAGCGCCAACAAAGATACTCTTAAATTTGTCTC
TTTCTATCCCAAAGGTGTTAACAAAATAATCTATATGAGCATTAGTATCTAACAAAACAA
TGTCGGCAAGTTCGCATGAAGATTTGTCCAACAGATAACTTGATTTCCCAAATAGGGAAT
TGGGCTTGATAATCTGCCTATCAAAGCATAAAGTGTCATATACTGAGATAAATGCATCAA
AAATTATTGGCTTTCCTGGTAACACTGACTTAACTATTGGAACTATAGGCTGGCCCAAAA
AACCAACAAAAATGATGTCGACTTCTTTCTCTTTTTTTATAAGAACTTTCCTTAGAACCT
CATAATATCGCTTAGAATAAGAATTTAGTTGGCTGGTGTACTCAACAACGTTAATTCCAT
TTTCCTTTAAACCCCTTAATATTAAGGAATTCCTCACATAACTTGGTTCTCTCCCTGAGA
TGAAGAGAACCTTCATTCCCTTACCACCGTTACTCCTTTTTCTCATACTCCAACTTCTTC
AATCTGTAAAGTACATCATCCAATAGCATCCTCTGGGACTTAAGCATATCTGCCAACAAT
CCCAAAACTACCGTTTGAACCCCTATTATAAGCAACAAAGTTGCAAGTATCGCGGAAGGT
AACCTGCTACCAACGCTTCCAGTGGTGTAGTAATATGAAAGGACCCTCCACCCAAAGTAC
AATCCGACGATTATAAAAATGGCCCCTACAATTCCAAAAACCTTCAATGGATTGTAATCC
CTGTATGACCTCAGTATTATCATACCTGCTCTTTTGGCATATCCAAAGATGTTTGAAATC
AACCTGGATTTTCCGTCTCCCTGTCTCTTTCTAAACTGCACAGGTACTTCAACAATCTTT
AATCCGTAGTGATTTGCCTGGATAATAGTCTCCTGGACATAAGTATAATCCGCCAAAACA
TGTAATCTCATCGCAGCATCCCTTGAAAAAGCTCTAAATCCAGTTTGCGCATCAGATGTC
GGAAATCCTGAAGCAATCCTTGTTACCCACGTTGCTATTTTATTTCCAATGCGCTTCTGC
ATTGGCATGTACTCAATCCATCCTTTAAACCTTGAGCCTAAGACTATGTCGGCCTTGCCA
TCAAGTATTGGTTTCACTAATTTTGGAATCTCTTTGGCGTTGTACTGGCCATCGGCATCG
ATGTTAACAATTATATCCGCGCCGATTTCAAGGGCGGTTTCTATTCCCTGCCTGAATGCC
CTCGCTAGCCCTCTGTTCCTCCTGAAGCTAACCACTATATCTGCTCCAGCTTCTTTGGCG
ACTCTTGCGGTGTTATCTTTGGAGCCATCATTAACAACGATTATTTTGATATCATCTATT
TTCCCTTCAAAATCATCAGGCTTAAGCTCCCGTATTTCTCTGATGACATTGGGAATTGTT
TTCTCTTCATTGTATGCGGGAATCGTGACTGCAAGCTTCATGAGATTACACCTCTCTAAC
TTAAGATGTCACGATCTCATTATTACTAGCGCTACGTTAATACAGTCTAATTTTTAAGGG
TTTTCCTTAGTGTCTGGGTACATTTTTGAGAGTATGAATTGGGGCCCTGCTTATGTGCAT
AACCGAAAACTTTTTAAACCCTCCCTCGCCCTTAATCTCGGACACGCCCCGGTGGTGTAG
CCCGGTCAATCATGCGGGACTCTCGATCCCGCGACCCGGGTTCAAATCCCGGCCGGGGCA
CCAGAATTCTTATGGGCCCGTGGCTCAGCCTGGTCAGAGCGCCCGCCTGATAAGCGGGAG
GTCCGGGGTTCGAAGCCCCGCGGGCCCACCATTACAGCCCTTTCTGACGAAAGCGCTGGC
GGAAAGTTAAGTGCTTTTCTAAGGATTGGCAAGTTCTGAGATGGGTTCTACTCAACTTGC
CCTTTGATTAGTGTTTCACTCTAGACTAAGAAGGCGTCCTTCGGACGCCGATGATAAGTT
GAAACTATCTCAAGAGGGTTTTATTGTAGTGTTAACCCCTATTAACTTGCCTCTTTTGTT
AGTGCACGACTGACTTTTTGCTCGTTAGTGATAAGGGCAATCCTTTGGTCAAGCTTTCCT
AAAGCTTGCTCGCCTGCGCGAAGTTTGACCAGGGTTTGTGATTCTTCTCCAAAAATGCGA
TTTCTAAGAAGTTTGCACTCTTAAAAGACAGTGTTATCAGGAGAATTCTCTTCAAAGGGG
CCATTTAGGAGGGGTTCCTCTAAGAAGCGCTCCTCCGGAGCGCGAGAAAAGGTAAACCCA
CGTGAGAAAGCTTCCAGAAGTGAGAATTCCAAAACATCTCCTAGATGTTGAAAGTGCAAA
CGCTCTTGAAGAAGCCCTTGTCAAATGAATCACAAACTTTGATGAAACTTTTGCTTGGCA
AAAGTTTCTAGGGAGTAAAATTTATAAATCCTCCCCTTTAGCTATTCAACGGGCACAGCC
CCGTGGTGTAGCGGCCAAGCATGCGGGACTCTGGATCCCGCGACCGGGGTTCGAATCCCC
GCGGGGCTACCATCGTCTAAGGGCTCCAGAACCCCGAACCCCCTCTCTTAAATTCCCTTC
TCGAACCTCATGTTATACCCCAAAACGTATTTTTGTCGTTGATGTTTATCCTAACACGTC
GCGATTTTCCTGGTCTTTCCCATGAATTCGCCTTCAAAGATGAGCTGGATGCACGGTTCT
ACCTGTTTATTTTGGAAAATCCGTGAAATTCCGTTTGATGTTCCGACTATTTCTGCCTTT
GTTTTTGAACATAGGCCTTTTGTTGAGCGTTTTTACCAGAATTCAGCCTGATTCACTTTC
TCTTCTTCTCTAACTTCCCTTCTCGAACTTTTGAGGCAGGTTTAAATACTACCTTTCCCT
ATTCTTCCCAAGGCCGGGTCTTACTCCGGCCGGGAGGTCGTAGTCATGAAGAGGGATTTT
GAGAGTGAAATGGTTGAGATGCTCCGCGAGAGGGAGCTGACCGTTGCATTCATCACCCGT
TTTCTTATGGAAAGGGGCTTTGACGTCACGAGGCAGGGGGTCGAGCGGGCCCTCAGACGG
TTGGCCAAGGCCGGTCTCGTCGAGACGAGGGTCGGCAACAACGGTAGAAAACACTACAGG
TTAGCACGGTGATTGCCATGGGAACCTCCTCGGTCATACTCGGAAACAGCAGGAGGATGC
TCATGATTGAGTACCTCCAGAAGTCCGACGGGAGGGCCGAGCTGAGGGATATGGTTGAGT
ACATAGCCGAGAACGAGGGGAACACTGACCGGAAGCACAGAAAGAGCGTTTACGTGAGCC
TGGTTCAGACGCATATTCCGAAGCTCGAGCGCGAGGGGGTTATAACCTTCAAGCACGGCG
TCATAACCCTCGTGAAGGTGCCCGACGATGTCACAGTTTACATGGAGACCGTCAAGAAGA
ACGACATAAGCTGGAGCTCCTTCTACATTGGGCTCTCGCTGATGTTCTTCATAACGGCCC
TCTACCTGAACAACCTTCACCTCGCCCTCGCATCGCTGGTTTACGCCGGTGTTGGGGTTA
TCCACCACAGGAAAATGAAGCGCATTTAGGCCTTCTTTTCTTGGGTAATCTCCCATTACC
GGCCGTTAATCCGACATTTCATATATACCCCAATGGGTCAAGGAATTAGTGAGCAACCCG
ATGGGGTTGCAGAGGCACTGCGTTGATTTCACCGTTGCAGTGGTCGTGAGTGTGTCTTGG
TTTAGGGATGAACCTTCACTCTCACCGCTGGCTTCTCTGCCACAGTGCCTCCAATCTGGA
GGCGAAAAAAATGAGAAAGAATATTGCCCTTGGAATTTTTGGCCTGTTGGTGGCCTTTGG
TCTCGTGTTAGGGGCTGGAGCCAACTTCAGGGACTACAACGCTGACAGGAGTGTCCACTG
GGACATCGTCAGCGATGATAACGAGCTCATTGATTTAACGCCCATTCAGCCCTACGCGTA
CATAAACGACGGTGGCGTTCTCGTCGTTGATATAAGCCCGGACAACCCGAACTACCCAGG
CTACGGCCAGGGCCTCAGCCCGAACTCGGAGTACAACTTCGATGAGGTCTTTGAGGTAAG
CAACGACCTTTGGGAGGACAACATGACCATCGTCGTCAGGATTACCAACGCCAACACCGC
AATACAGTTCTACGGCGCCGACCACGACGTTCATGATGCTAACACTAGTGCAATCGTTTA
CGCCAGCGACATGGCCAAGAACGACGTCTGCTTTACACTAGGTCCTGGAGAGGCCGTTAA
GGTTGGTATGGACTTCACCGTTGGGAACTCGCTCCCCGGAGACAGCGAGAGCAGCACCAT
ACACATCCAGGCATGGAGACTCGGCACCGAACCGGCAGACTTAGTTGGAAAGTGCGGGCA
GTGAAGGGGGTATGAAAGATGAATAAACTATTTGGATTGGCTTTACTGATGGTTGGAATG
CTCCTGGCGGTTGGAGCCGGGGCAAACTTCAGGTATTACTCTGCCGACAGGCAGGCGAGC
TTTGATGTCGTCTCCGACGACAACGAGCTGATTGATTTGACGGCCCTTCAGCCCTACGTG
ACCTACGATGCCGGAAAGCTTTACGTCGACATCAGCCAGTACAACCTGAACCACCCAACA
GGTGGTGGAAACGGCATGAGCCCGAACACGACCTACGTCTTTGAGGAGATGTTCCAGGTA
AGCAACGAGCTCTGGGAAAACAACAACACGGAGTATCCTATATGCGTCACCATCAAGACC
CAGCACGATGACGTCTTAATCTTCGCGGGAACCTACGACAGCCCCATAGCGGGACCTGCC
CACAACATAAACTTCACCGTGACCCACGGAAACCCCATTCCCATTGGAATGATATTCGAC
AACACGAACTCGACAACTGGAAGCTACCAGTTCCAGATGAGCATTGAAGCCGTTGCCGGC
GAATGCACCGGTGGACCCCAGTGATTTCTTTTCGGGGCCTTTGCCCCAACCCCTTTGAGG
GGGAGTTGCTATGAAAAAAATACTTGAGTTCACCTTTGCTTTCATTGTGATTGCCTTTCT
CCTTGGCTCGTTAGCGGGCTTTTTCTTGGACCGCCCCGTGTTTCTCTCGTACGTTTACTC
CGATAGCATGACGCCCACCATAAACAGGGGCGACCTCTTCTTGATGAATCCCTTTGCGAA
GAACTTTGAGGTTGGCGATATCATAGTTTTCCACAGGCGCGACGGCTGGACGGTTCACAG
AGTCTTCGCGGTTACCGAGGAGGGCATTATAACAAAGGGCGACAACAACGTTGCCACCGA
CCAGCAGGACGGCCTTTATCCGCCCGTAAACAACTCTGACGTGGCAGGAAAGGTGGTCGT
TCTCTTCGGCAAACCCCTTGTCCTGAGGGGAGGGGGGAACTTAATCCAGTCCCTGAGGGC
AAGGCTCAGCAACGTCTACGCGATAGCGGTCCTCCTTATCGTCGGGGCGTTCCTTACGTT
TTCGGGGGACTCCAAAAGGAAGAAGCGAGTTAAGTACTACCGCGTGAGCATTAGAACCCT
ATACGCGGTTGCATCGGCCCTGATAGTGGCAGGTTTTCTCTTCGTGACGGTAGCCTCGTG
GGGAACGCTGGCATTCACTTACTCCTCAACGCTCGCCGGCGGCCAGAGGGAGGGATGGTA
CCTTCCGGGTTCAACCTTCGATAAGAACCTGAGCGTCGAGAACAAGGCCCTGTACCCGTT
CTACTACTTCATCAGCGGCGACGGCGAACGGGCCCAGCTGCTGGGGCCGACTTTTTTCCG
CATTGGTGGAGGTTCAAGCGTTGAAGTTCCCGTCCACGTCACCGTTCCAGAGGACACAAA
GATTTACAGGGAGGAGTTCCAGGTCAGGTCTTATCCGGCAATCCTTCCCGCTTCACTCGT
GATTTTCCTGTACTCCTTCAGCCCGTATCTCCCGCTCGTAGCCTACGCCCTGCTAATCTC
GGCAGTGCTCCTGGCCTTCTACCATCTCGCGGGGATTTCGGAGGGGGACGTTCTTAGAAT
CAGGAAACGGAGGGGAAGTATCCTCTCCAAGGTACTCGGAGATGGTTAGCATGAGAAAAT
TCATACTTATTACGACTTTCCTCCTCGGGCTGCTCCTGATAGTGGGTTCGAGCGGGAATT
TTCGGGCTTACACTGCAAGTAGGAGTGCCGAGTTTGATGTTGTGAGCGGAAGCGATTCCT
ACATAGCATACCGCTGTCTGTCGGAGCCGGTTCCGGTTAACGCAAGCTCGGGCGTGGAGT
TCACGGCCATAACAGTTGAAAACCTGATGGACCGGCCGATAACGTTCCACGTGGAGGGGG
ACTACTCAGCCCTTCCGGATGGCCTCAGCGGGAGCGTTAACGGTTCAACTTACACCCTTG
AGCCGGGCGAATCGGCTGCAATCGGCGGGAGCTTCTCGGCGGATGACGACGTTGATGACG
GCACCTACGGAGTTCCCCTGACCGTTTACGCGGAGTGGGATGGGGGAAGCGCCGAGCTCA
AGGACTGCTCGATGTACGCTAAGGTTGAGAAGCCAACCTACGTGCTCAGGAAGGCCATAG
TTGGGGACGTTTACAACTACACTGTTTGGAACTGGTATTCAATAACCCTGCAACTCAACT
TCACCAACAACGGTCCGGAGGGCGACTTCGTCATAAAGGACTTCATTCCCTCGCAAAGGG
GCGCGTTGTACGTGCCGTTCCATCCCGACGCGAGTTCTGGCGATGCCGACATGCATTTCC
GGGTTGGTCACTGCGGCTGCTGGGGCTGGCTCATAGTGTGGCACGTCCACGTGGCCCATG
GGGAGACGGTAACCCTGAACATTCCAATGAGCGTTATCTTCTACTGCCCGCGTGATTACG
TCCTCAACTGCGGGGCTCACCTGTGCGGCACCGACGTCGTCTCGAATAAAATCACGGTTC
ACGTAACTGGAGGTCGTTGATTATGAAGATTGATAAAAAGCGGGCGCTCCTCGGAGGTCT
CGCCCTCTCGGTTTCCCTCGCCTTCATCTTTGCCATCTACTCGGGCGTTGCCTACTCGAG
GGAGCCGGTAACAACGAAGGCAACCTACTCAAAAGCCTACGCGCAGGAGGGACACTTTAC
GGCCTATGGGCTGTTCTCGAACGAAACCGTTTACGGTAACGGGACTTCCCTTGAGTACTA
TCCCTCAAAGATAACCGACGTGATAGTTGGGACATACGAGTTCTCATCGGACGGTGCCAG
GGGAAGCTACGAAGCCGTTCTCCACGTCAACTACTACGTCACCTCGGGCAAGAAGAGGGT
CTACATCGTCAACGACACGAAGCTCCTCGCCAAGGGCACCTTCGTGAATTCCTTCGAGGT
TCCAGTTGAGCTGAACTTTACTGAGCTGAATGAGAGACTCCAGATGGTTCGCGAAGGAAC
GGGCCTCTACCGTGCCGAGAGGGAAGTTTACGTCACCGTGAAAGTTCTGGCCAACGGGAG
GGAGTCCTTCACCCAGGAAATCCGGCTGAAGCGCGACGCATCAGGGATGCTGTACTTCAG
CGGAACGGACAAGGAGTACCAGAAGGTCGTGAGGACCGTCAGCACGACCACGAACTCGCT
CTCCTTTGCCGGCTCGGACGTCGGGGTTTCGACGGCCAGAACCGTTTTCCCGGCCATGGC
ACTGCTCTTCGCGATTCCTCCGGCGGGGTTCATCTACGCCAAGCGCGAAAAGAAGGAACG
CGAGCCCAAGGAGCTGAAGGGCCTGAAGAAGTACACGGTTGAGGGAACGTCCCCCGACGG
GAAGCGCGTTGAGCTGTCCTCCCCAAAGGACCTTGAGAGGGTCTTCGAGCTCGTTGACAG
GCCGATAGTGCACTACCGCGACGGCGAAACTGACGTCTATGCGATAACCGACGGTGAAAC
CGTTTACGAGTACCGGGCGAATTAGCCCGGACACCAACAACTTTAAAAGCCCAAGCGGAA
AGCCACCTTAGGAATTCTAAAAGGGTTAGAGGTGGTTAGAGATGAACCCGTTCCACGAGC
TTGAGCCCGGACCGAACGTTCCGGACGTTGTGTACGCGCTCATAGAGATTCCGAAGGGGA
GCAGGAACAAGTACGAGCTCGACAAGAAGACCGGACTCCTCAAGCTTGACCGCGTCCTTT
ACAGCCCGTTCTTCTACCCGGTGGACTACGGAATAATACCCCAGACCTGGTACGACGACG
GCGACCCCTTCGACATAATGGTCATCATGCGCGAGCCCGTTTACCCGCTCACCATCATTG
AGGCCAGGCCGATAGGCATAATGAAGATGGAGGACAGCGGAGACAAGGACTGGAAGGTTC
TCGCCGTCCCGGTTGAGGACCCGTACTTCAAGGACTGGAAGGACATCGACGACGTTCCCA
AGGCCTTCCTCGACGAGATTGCCCACTTCTTCCAGCGCTACAAGGAGCTCCAGGGCAAGG
TCACCAAGATTGAGGGCTGGGGCAACGCCGAGGAGGCCAAGAAGGAAATCCTCCGTGCCA
TAGAGCTCTACAAGGAGAAGTTTGGAAAGGAGTGATTCCTTTCAACTCTTTTTGGAGGTC
AGGCCATGTACAAGCTTTTGACGGTTAAGGACGTCGTCAGGATTCCGCCCAGGATGTTCA
CGATGGACCCGAAGGAGGCAGCCAAGAAGGTCCTCCGCGAGACCTACGAGGGCATCTACG
ATAGGGACGAGGGAGTTATCCTGGCAATCCTTGACGTCCACGACGTTGGGCAGGGAATAA
TCGTCCCGGGCGACGGGGCCACTTACCACGAGGTAACCTTTGACGTCCTCGTCTGGAAGC
CCGAGAACCAGGAGGTCGTTGAGGGCGAGGTCGTTGAGATGATGCCCTACGGCGCCTTCA
TCAGAATCGGCCCGATGGACGGTCTTGTCCACATAAGCCAGCTCATGGACGACTACGTCG
TCTTCGACGAGAAGAACAGGCAGTTCATAGGCAAGGAAACCAACCGCGTCCTCAAGCTCG
GCGACTTCGTGAGGGCGAGGATAATCGGCATAAGCGTCAAGAGCAGAATCATCAGGGAGA
ACAAGATTAACATGACCATGCGCCAGCCCGGTCTCGGAAAGTTCGAGTGGATTGAGAAGG
AGAAGAGAAAGGCCAAGGAGGAGTGAGCATGGCGAAGGAGAGGGCCTGCAGGCACTGCCA
CTACATAACGACCGAGGACCGCTGTCCCGTCTGCGGGAGCAGGGATTTGAGCGACGACTG
GTTCGACCTCGTCATAATCCTCGACACCGAGAGCAAAATTGCCAAGAAGCTCCGCGAGAG
CATACCAGAGGCCGCCAAAGTTCCTGGCAAATACGCCATAAGGGTCAGGTGAAATGCTGT
TCCGCCTAACTGAAGAGCTCCGGCGAGAGCTCAAGGAACCGCTGGGAGAGCTGATAAAGG
GCCCGATTCCGGAGCCCTACCTTCGGATTAAGGACGAGCTTAGGGGTAAAACCGTAATCA
CCGTCGGGGACGTCGTTACGGAGAACGTCCTCAAGCTCGGCATTTCCCCTTCCCTTGCCC
TCTACGACCTCAGGACGAAGAGGACCGACTATTCTCCCGACATAAACGCGAAGGCCGTCT
TCATGACCGTTTCAAATCCCCCCGGGACCATAACGAAAGCTTTATTAGACGCCATCAGAA
AGGCCTTCCGCCTCGTCGAGCGGGGCAGGCCGGTTCACATACTCGTCAGCGGTGAGGAGG
ATTTGGGGGCGATTCCGGCGGTGCTCTACGCCCCTCTCAACTCGGTCGTCCTCTACGGCC
AGCCCGACGAGGGGGTAGTGCTTATAAAGGTAACACCCGAATGCAAGCGCAGGTGTGCGC
AAATACTTGCCAAGATGGAGGTGGTTCGTGATGGAGATTAAGGTGACCGAGATAAAGGAG
AACAAGCTCCTCGGGAGAAAGGAGATATACTTCGACATCATCCACGAGGGCGAGCCTACC
CCGAGCAGGGAAGCGGTGAAGGGTAAGCTCGTCGCCATGCTCGACCTCGACCCGAACACC
ACCGTTCTCCAGTACATCAGGAGCTACTTCGGAAGCCACGTCAGCAAGGGCTACGCCAAG
GCCTACGAGACGAGGGAGAGGATGCTCTACATAGAGCCTGAGTACATCCTCGTTAGGGAC
GGCCTCATTCAGAAGGAGGAAGAGTGAGGTGGTGTAAATGGCCAAGGGCAAGAAGAAGAC
CAGCCAGAAGTGGAAGCTCTACGAGGTTAAGGGTGGAAAGGTCGTCAGGAAGAACAAGTT
CTGCCCGCGCTGCGGGCCGGGCGTTTTCATGGCCAACCACAAGGACCGCTGGTCCTGCGG
AAGGTGCGGCTACACCGAGTGGAAGAAGTGATTTCCCTTTCTTTCCTTTGAACTGGACTT
TTCTGAGGACTTCTCGAAGAAGATAAAAGAGAGGAAATCAGCCAAGAGCCGCCTGGACTG
CCAGGTCGGCCCTGACTATTCCGTAGCCGTAGTAGATGTCCCATCCGGGGTCTCCGAGGT
CGTCGGCGGTAACGTGGAGGATTCCCCTGACGGTGTTGGTGTTCATGTCATCGAAGGTTC
CGACCGGGAGAACCTTGCCGTACTTGTTGTAGTAGGCCGCCTGGATGAGCGCAACGACAC
CGCTGACGTGCGGGGTGGCCATTGAGGTTCCGCTGAGGCTCTCGTAGGTGTCGTCCGGGT
AGGTGCTGAGCACGTCAACGCCCGGGGCGCTAACTTCGGGCTGGAGGTTGCTGAAGTAAG
CTACGGCGTCGCTCGAGTCGGTGGCTCCAACCGCTATGACCTCCGGGTAGATGGCCGGGT
AGCTCGGCTGGTCGGCGGCCTCGTTACCGCTCGCGGCGACGATGACGACGCCGTAGTTGT
AGGCCTTGATTATCATGTCGTGGAGGTACTCATCGTCGCTCGGTCCTCCGAGGGACATGC
TTATGACCTCGGCGGCGTCATCATCCGGGTCTCCAACGATTATTCCGTCCCCGTCCTTGT
CAAGTATTCCGTCCGGACCGAGAAGGGCCTGCTCGATTCCTATCGCTATGTCGGTGTACG
CTCCACTTCCCCTGTCGTCAAGAACCTTTATGGCGTAGATTTCAACGTTCGGGGCGACTC
CGACGACGCCGATGTCGTTGTTAAGCGCCGCGATGGTTCCGGCGACGTGGGTTCCGTGGC
CGTTGCCGTCGTACCAGTCAGCGGGGTCGGTGCTAACCTCGCCGCCTATGGTGCTGACGC
CCCAGGCGATGTTGTCCTTGAGGTCGGGGTGGTCCCAGTCTATTCCGGTGTCGAGTATGG
CAACCTCGATGACGCCGTTGCTGGCGCCGGTGGTTATACTCCATGTGTCGGGAGCCTTAA
CGCGCTCTATTCCCCAGGGAATCTCCTGGGCGGGCTGTGTGGGCTCTGGAACGAGCCACC
TCGGCCCTCCCCTGTAGAGCTGGGCCTGGGCGTCGAACTCGACATTCTTAACTCCCTCAA
GCTTGGCGAGCTTTCCAACCGCGTTGGGAGGAATGTCAATGACGACGGCATCAATCAGCT
TGAACTCGTAGACGATTTTACCGCCTATGCCCCTTACTGCATCTCCCCTGAAGTCGTCCC
TGTCTATAAGGGCAACCACCCTAACCGTGTCGCTGCCCTTGGCAGCGGTTGGCACAGCAA
AGAGGGACAGAACCAGTGCCAGGACGAGCAGTCCGCCAACTACTACCCTCCGCTCCATAT
TAGTTCACCCCTGCATGTTTTAGCGCACTCATATCAAATCTGGTCTACTTAAGTCTTTTG
TAGATTACATATGTCGCACTGTCAACAAAAATAGACTGTCTCTTCACATGTGCTTTCCGT
TTCCACTTCCCCCTGTCATTTTGATAAACACCAAGTTTTTAGATAGGTATGCCAAAAAAT
TTTCGAGATATCTCCTGGTTAACTGCCGAAAGTCCCATAAACACGCTTTGTAATGTGCCA
CCATGCCACATTACTACGGTCTCAGAATCCTGCTCGACGAGAACGTCTATGAGCCGGCGG
AGGATACGTTTCTCCTCGCCGAGACCCTTGAGGTTAAACCCGGTGAAGTGGCGCTCGACG
TTGGAACCGGGACGGGGATTATAGCCCTCCTCATGGCGAGGAAAGCCAAACGCGTCCTCG
GCGTTGACGTGAATCCAATGGCTATAGAACTCGCCAGGAAGAACGCCCTGCTGAACGGAA
TCAGAAACGTCGAGTTCCGCCTGAGCGACCTTTTTGAGAACGTCTCGGGAAGGTTCGACG
TGATAACGTTCAACGCCCCCTACCTGCCGGGTGAGCCGGAAGAGCCAATAGACTTGGCCC
TCGTCGGTGGGAAAACCGGGAGGGAGGTGATAGACCGGTTCATCCGGGAGGTGCCTGATT
ATCTGACCGAGAACGGCAGGGTTTACCTCGTCCAGAGCTCGATAACCGGGATTGAAGAAA
CGCTGAATCTTTTCCGGGAAGTCGGCCTTAGGGCTGAGGTTGTCGCCAAAAGGCACCTCT
TCTTTGAGGACATCGTGGTTATTCAGGCCAGGCGGTAGCGCCTTATCTCGTGGAGGAGCT
TTACCTTGGGCCTCTCGTTACCTTCCTCGGGCTCCTCGCCAGGGAAGAGAACTATCTCCC
TCGGCTTGAGCATGGGTTCGGGTTTTATGCGCATCATGGTTGTGGGCTCGGCCTTGACCT
TTTAAACCTTTCGCAGATTGACGAAGGAATTTTCGACGATGCACAGTCGCGACCAATCAG
GTTTTTAAAACCTCGCCCGAGTTTGGGTTAGGTGAGACTAATGGCGATAGTGGTTAAGGC
CAACCCGAACATGCCCGAGGAAATCGCGCTCCTCTTCAGAAAACAGCACTACGAGCTCGT
TGGCAGGCACAGCGGAGTTAAGCTCTGCCACTGGCTCAAGGAGAGCCTCACCAAGGGTCG
CTTCTGCTACAAGCAGAAGTTCTACGGCATAGCGAGCCACAGATGCCTTCAGATGACGCC
GGTCTTGGCCTGGTGCACCCACAACTGCATCTTCTGCTGGCGCCCGATGGAGGGCTTCCT
CGGCACCGAGTTGCCAGAACCCTGGGATGACCCTGCTTTCATCGTCGAGGAGAGCATAAA
GGCCCAGAGGAAGCTTCTCGTCGGCTACAAAGGCAACCCCAAGGTTCCGAAGGAGAAGTT
CGAGGAAGCGTGGAACCCGAAGCACGCGGCGATTAGCCTATCGGGCGAGCCGATGCTCTA
CCCGTACATGGGCGACCTCGTTGAGGAGTTCCACAAGAGGGGCTTCACGACCTTCATAGT
CACCAACGGAACCGTTCCGGAGAGGCTGGAGGAGATGATTAGAGAAGATAAGCTTCCAAC
GCAGTTCTACGTCTCGCTGACCGCTCCTGACATCGAGACTTACAACCGCGTCAACGTCCC
GATGATTCCCGACGGCTGGGAGAAGATAAAGGAAACCCTCAGGCTCATGCGCGACGCGGA
AACGAGGACGGTGATTAGGCTCACCCTTGTCAAGGGCGAGAACATGCACAGCCCCGAAAA
GTACGCCGAGCTGATTAAGATAGCGAACCCGATGTTCGTCGAGGCCAAAGCCTACATGTT
CGTCGGCTTCTCGAGGAACAGGCTCACAATCAACAACATGCCGAGGCACGAGGAAATCAG
GGCCTTCGCCGAGGAGCTCGTGAAGCACCTGCCCGGCTACCACATCGAGGACGAGTACGA
GCCGAGCAGGGTCGTTCTCATCATGCGCGACGACGTGGACGGCAGAGGAAGGGGATTGAC
GGGAAGGTTCATTTCTGATTGATTCCACGCCACGTGGAAAACTTTATTTATCTTCCCCAC
CATTTTTGGTTGGGGTGTGAGTATATGAACAGGATAGCGGCGGTTTTAATGGTTCTCCTC
CTGGTAATTCCCGGCGCTTACGCTGGCCAAATCAGCTGGAGCGTTAACTTTCTCGAAGAT
ACCTCTTCCAACGTTCAGAGCGTTCGAGAAATGAGCCTCGTTCTCATGGCCCTGTCCGGT
GCCCAGAAAGCCGTTGGTAACACGTCTGCCGATAAAATCGACTCCCTCGCCATGAGGCTG
CTCTCCCTTCAGAACTCCGACGGCGGGTGGGGTTACCTTCCGAACGAGACAAGCAACGTG
GTTGACACTTCTTATGCCCTTATTGCCCTTCTTAAGGCAGAACCTTACGTTTCTCCGGTT
CACCGCTCCGCTCTCATCGAGGGTGTTTCGGGTGCGGTGTCGTACCTTCTCACGTCATCG
TCCGGTAATGGCTGGGGCTACGTCCCGGACAGTGCTCCCGCCTTCTACCCGACCGTCATG
GCCGTCTGGGCCCTCGGTGAGTACGGCTACTACTATACTGAGAGCCCAATAAAGAACGCA
GTCGGCTTCCTCCTCTCCGCCCCCTCGACCCTCCCTGCTCCTCAGGCTCTTGCGCTCAAG
GTTATAGCCCTCCACGCCGTTAACTACCCTGTGCCCGACGACATCGTCTCCAACGTTGAG
GAACTCCTCAGGAGCGACTCTATAACGACCCTCGACAGGGCCATGCTCACTTATGCCCTT
GAGCTCGTCAGGCCCCTTGACTTCACCACCTCCTTCTTCGTGAGCAAACTGCTCGAACTC
GCCAACGTTTCCGGCGACTACGCCTACTGGCTCTCGTCGCCAACGTATCCCCTCACGACT
CCCGAGGTAGTCAAGACGTCTGCATTCGCACTCATGGCCGTTGCATATCTCGAGCAGTAC
ACCCCTCAGCTTCCTGCTGAGCAGAACCCCTACGTTGCCCCGTGCTCCGCCCTTGAGTCC
CTCCAGAACGACGACGGGGGCTGGCCCCTTGTTAAACCCGGCCCGTCAAACGAGAAGGCA
ACCTACTACGCCCTCCTCGCTCTCAAATACTGCGTTCCGACCAACAAGTCCGTCGAGAAG
GCTCTCTCGTGGGCCAGGGAAGCTCTTACCGTCGATGGGGCGAGGATGGTGAGCACCCAC
AGGTTCTCCCCCGCTTACTTCTACGCCCTTGAGACACTGCTCCACTCCAACGCCCTCTCG
GCGGAGGAAAAGGAGAAGGCAATCAACGACATAATCTCCTCCCAGCTTCCCTATGGAATT
GGCCTCTGGGGCAACAACCTTGGTCCCCAGCCCTACCAGACGGCACTCGCCGTCAGGGCT
CTCGTTGACCTCGGCGTTCCTGCCAACGACTCCCTCATCCAGCGCGCAGTTAAGTGGGTT
CTGGACACCTCCAACGGGGGATGGGGAATCTACGTTTCGACGCCCTACTTCTCCTACATG
CTGAGGCCCGACGTCATGACGACCGTTTCGATAATCGAGGCCCTTCAGGGAATCGTGCCC
GAGGACAAGCTCAGGCCCCACGCGGACTGGCTCGTTTCCCAGCGCGTTGACGGTGGCTGG
GCCTACTGGAAGCCCTACTACGATCCGATGAGCGGCCGCGTTATCCAGGAGAAACCCACC
GTTGAGCTGACCGTCCGCGTCACCGACGTTCTGGCTGAGTTCGGCTACAACTTCAGCAGG
GACACCCTCAACTTTGTCATCGGGGCCAAGCAGAGCGGCGAAATCAACGGAAAGTCCGTC
GAGACGGCCTTTGCAGTGATGTACCTTTCCCGCTACAAGTTCGTTCCGAAGGTCACCCTT
GATGACGTCAGGCTGGCCCTCGGTTCGGAGCTCTTTACACTCGTGACATCCGGACTCTCC
AAGAACGAGACCGAAAAGGTTGTGGGTTCTCTCATCGAGCTCTACGGGAACTCCTTTGTG
GTTGCCAACACGACTGAAATCGGTGAGGGTTACTACATAGTCGTGGCGCCCTACGGAAGC
TACAATGTCTCAGCATACAACCCCTACCTCAGCTTCCGCGTTGAGAATGGAAGCGTAGTG
GTGGCCAACTACACCGCGCCGGTGGATTCCTCGATAGTGCTGGTTCCAGGTTATACCGCA
AAGGGGAAGGTACTCTTCGTGTTCTACTCCCCATCGAGCAGGTGGATGGCCGTCGAGCTA
TTCACAACGGGCTTCATACGCTACATTCACGGTGATGCAATGGTGCTGACGTACGAGAAC
GACAGGTTCATCCAGAAGGTCGTGGGGTGAAGGCCCTTGAGGGCCCTGATAATAGGAATC
GGCCAGTGCGGGACGAAGATAGCCGACCTGTTCGCGCTAGTTGACTTCGAAACCCTCGCG
GTGAACACCTCCCGCGGCGACCTCGAGTACCTCAAGCACGTCCCACAGGACAGGAGGATA
CTCATAGGTGAGAGCCTCACAGGCGGTAAGGGCGTCAACGCTAACCCCATACTGGGCAGG
GAGGCAATGAAGCGCGACCTGCCGCTGGTGATGCGCAAGATAAACTCCATAGTCGGCTAC
GAGGACGTTGACATCTTCTTCCTTACCTTTGGCTTCGGCGGTGGAACCGGTGCCGGCGGA
ACGCCCGTCCTGGCTGAGGCCCTCAAGGAGGAGTACCCTGATTCGCTCGTCGTTGCCATC
GGCGCGCTCCCGCTCAGGGAGGAGGGCATAAGGCCCACCATCAACGCCGCCATAACGATA
GACAAGCTGTCCAAGATTGCGGACTCGATAATAGCGATAGACAACAACAAGCTGAAGGAG
GGCAACGACGACATAAGCAGGGCCTACGAGAGGATTAACTACACCATAGTCGAGAGGATA
GCCTCTCTTCTGGCCCTCGTGGATGTTCCCGGCGAGCAGACCCTTGACGCGAGCGACCTC
AAGTTCGTCCTCAAGGCCTTTGGAAGCTTCGCCACCGTTGGCTACGCGAAGGCCGAGGCG
AGCAAGGTGAAGAGCCTGTCGAGGCTGATAATCAAGTCCTTTGAGAGCGAGGGTCTCTAC
CTCGACGCCAACATCGAGTCCGCCCTCTACGGCCTCGTCGCGGTACACGGCCCGCCGGAG
GTTCTCAAGGCTGGAGACATCTTCGAGGCCCTCGATTACCTCACGAGCAAAATCAGGGGC
AAGCAGATTTTCAGGGGCTTTTATCCGGACCCGCGCGAGAGAGAAGTTGAGGTCGTCACG
CTCCTCAGCGGAATCTACGAGAGCAGGAGCATCGAGGAAATCGTCAAAACCGCCAAGCAG
TACGCGAGGTCCTTCATGGAGGCCAAGAAAGAGGCGGAAACAAAGAAGAGCGAGCTCCTC
AGCGGTTTGCCCGACTTCGACGACATCTACCCAGTTCCCGAGGGTGAGGAGTGATGGAGA
ACATCAAGGACTCGGTGGAGGTCGCGCTCGAACTCGATGAGAAGTCCGTTTACTCTCACA
TCGCCCACGAAAGTGCGGAGGATATAATCCGGATTATCTCCTCCCTCGACGCCGAGAGGG
CAAAGCTTCGTGGGGAGGTCATTTACTACACCGACGACTGGGACGCGCTGATAAGGGAGA
GGATGGCCAAGGGAAAGCGTCATACGGCCTTCGACTTCTACAACCCCGCCCTGCTCGACA
TCTGGGAGGAGAAGGTTAAACTCGGGAAGAAGCTCAAGAGGCTTGAAAGGCTCTCCTACG
CGGTTCTCGGGACTGTTGTTGGGCTGACCGGCCTTGCGACGGTTCTGATGGGCACACCGT
TCATCCTGCTCGGTCTTGCCATTCTCCCCCTGGCGGTCGCCGTGAGGGACAGGGTGAAGA
GCTCGCTCGACCTGCTCTACTACGAACTCACCCAGTTCTTCATAGATGAACTCCGGGCAA
TCGTCACCAAACACGGGCTCACCCCCGAGAAATACAAGTTTAAGCTGTTCACAGGGGGTT
ATTTTGGCGTAGAAACAAAGAGAACGCCTTCGGGCATATTTGCGGTCGTTGAAGACAAAT
CTGGGGAGTAACCGTTAAATATGGTTCAATCCTATGACCTTATGGAGGGAGTGAGATGGG
GTTAGTCCTTAGAAGGCGCGGTCAAATTTCGCTTGAGTTCATGCTTGTGTTCTCGATAAT
GCTGATTATGCTACTCTACTCAGTCAAGAACGTGGGGTTTGATTCAAGCTCTCCCTCCTC
GGGTACCCTGGCGATTCAAATCGCCCTTGAGGAAAAGAGCGTTGCGAACGTTATAGCCGG
GGCAATTGACCAGGTTTACGCCCAGGGTCCGGGGTCAAAGGTTACCGTTTACGCGCACTT
CAACCTGCTCCGCAACTCCGAGTACCTCTCCAAGGCATTTAACCTGACATCCCCTCAGGT
TCAGTTGCTTTTCATAGGGACTAACGACCCGCTCTTCCCTACCGGCGCTGAGAACTCCGT
GGTTGCCGTCGCGGTCGCCAACTCAACGGTCGGACCCGTGCTTACCGGCTCCAACAGAAC
AGGTGTCTGGGTTCAGACCTACTTCCTGTACAATTCCACGACACAATCAAAATTCATGGT
TCCGCTCAACCCGGCAGACGTGCCCGGGACGATGAGAATTGTTGTTGAATGGAACCCTGA
GTTGCCGGTTTCGATGGCGTACAACGCCACGTCTAAAACGCTCTACATAAACATCAAGCC
GGGTGCCTGAAATGAGGGGTCAGATAAGTCTTGACCTGCTCTTTGCAGTCGCCATAATCT
CGATAACCATGCTGAGCGTGATGAACGTTGCCCTGAGCGAGAAGACTGAGACCGAGGTCC
TCGGCACGTCGGCCCAGCTGAAGGCCTTTGCCATAGACATAAGAGGAACTGTCGCGAGGC
TCTACGCGTCCCCTGGAATCACCGTTGTGAAGGAGTCTCCCGTTGAGCTTGGGCCAGGGG
AGTGGATTAACGTGACCCTGAGGGCCGATGGATACCTGCAGATTCGCGCCCAAATCGGTG
GTAGGGAGTACGTTGTGGTGGAGAAGCTCCAAGTGCCCCCTGGAACGACGAGCTCGGTCC
TGCTGACCCAAACCATGAGGGAGTTTAAACTGTCGTCTAGGAGGTTGCCCGATGGTGTGG
AAGTCGTCGTCGAAACGTAGGGGTCAGACCGCAATCGAGTTGCTGTTCATAACTGCGATA
ATCCTGACCGGGATAGTCTACATTCTCCCCTCCGTCGTGTACTCGAATCAGGCTGTCTCG
CTCTCGGATGCCTTCAGAACCGCCGGTTCGGACGTTTGCTCTTACCTCAACACCGGCGTC
GTGGTCAACGACTCCCTTCACGCGCCCCTCAACAACCTCGTTGAGCTGTGGAACTACACC
CCCCTTGGGTGTCGCTTCGTTGGCCTGTCCGTTGAGACGAACTCCTCCGTTAACGCAACA
CTCGTCTTCGAGTATCCAGGGGGAGCCTTTCCCAACGCCTTTGAGGGCAACGTGACGCTC
TACCTTAAGCTCAGGCTTTCGCGTATCTCGGGCTTCAAGCTGGTCGGCGAGAACCTGTAC
TACGGCGAGAAACCGGTTAACATTACGGTGGTGGTGAGATGAGGCGAGGTCAGCTCTTGA
GTTTTGATGCCCTCCTTGCGATTGTTATAGTGATATTCATGCTCGGCGCGGTTAGTGCTA
CCTCCGACAACCTGAAAGCGGGCATAACGAACCTTCTCGGCTGGTATGACAGGACGAGCA
TTCCAGATACCATGCTCGATGTTCTCCTCCAGAGCGCGGGCACTCCCTCAAACTGGGACG
AGAACATCTCAGCCCTCGTGGTTCCAGGACTGAGGGCGTCCTCCGGCCAATACGTCGACT
ACAACAAGGCGGTTACCTTCTTTGACCTGCTCAAGAACAACGATTCCCGCGTTCAAAGTG
CCCTCCTGAACCTCAGTCTGGGTCACCCGTTCCTGCTCGATTTCTATTTGGGCAAGTGGT
CATTTGAGGCCAACTTCACATGGAACCCGAACGCGGGAGGAGGTATTCCGCCGGGTGTGG
TTCAGTATGACTGTAACAATGCAACTAAAATTCAGGCTAGTGCTTATCCTGTTTTAATAA
ACTGTTCTAATCTCTTAGTTAATTACCATATTTCATCATTCTGTTCAATATGCACAACGG
GCTCAGTAACTTTACGGACCAGACCGGAATCTGAAATTGATATTATTGGGGGATACTATC
AGTGTCCCAATCTATATCTTGCCATTGGAGGAACCCTTAGTGTGTATGGTGGTGCTGCTA
GAGCGGTAAAAGTGGAGGAAGGGTCTATCTATATTAAGGGGGGCATAACCTTAAGAGGTT
CTGCAAATCTCCATATTACCGCTATGTACAATTTGTATGTGTTTAGCGATGGGGCGTCAT
CGCCTATTCTAGATTTCAGTGGGGGTGCTAATACAACTGTTGATGTTGGGTATGGAGGAG
GCGGAAACTTGTATATTAAGGTTGGGGACACTTGGTATGCTGTTACGGGAAATCCTGCTG
ATAAGGATAACTGGTACCGGTGGGATAATGACCATTGGATTAAAGCTCCTGAGGAGATTA
GTATAAAGGACGTTGGTGCCGGAAAGTTTGTAGTATATGCTGGTTCGATTCAGGTAATCG
ATGCAAGTGGGGCGAATATACAGTTTAATATTAGGGGTATTTCACCTCCTCCCTTGGAGT
GGCAACCCGTTGTTCCTTATTGTTGGCAACTGGGTCCCTCTGGTCCGCCCCTAACTGTCT
TCTCTCTCGAGGGCAACTACATCTACCCTCAACAGCTCAACGCGAGCCAGGCATGGAATC
GCGTCGCGTACCTCAACGGCTCGTTCCTTGTAAATCCAACCAACGTTTCCAGTGTGCTGA
AGGCCAGGGCAAACGCGAGTTGGGTGTCATACTCGGAGAGGAACACCGTTATCAGCATGT
TCCAGTACAACAGAACCACTACTATCGTCGGCAACGCTTCGGGAATAATCCTGGCAGGTG
TCCTCCGCTATGATATTCCAGACTACGCCATGCTCCGCGTGGATGTCCCGGCTGAGAGTG
GTTACGTTCTTCTTGTGGCAGTTGATGGAGGAACACTCAAGGCTATAGGCTTTTGGAAGA
CCTCTCCAGAGGACGCCCTCAATGCCGAAGTTTGGGAGTCGAGCGGCGGAAACGTCAGCG
TGGTTGCAACATATCGGGGCTCAAACACCTCTGTAACGATTCCCTGGGGTGTAATATTCA
GCGGGCCGGCCGGATTTGGCAGGCCGGTCATGCTGTACCTGTACTCCAACGGCTTCACTG
GGCCCGTTACCCTAACCGATGAAGGGGACATCGGTGTTTTGATGACCCCTATGTACGAGC
CTCTGCTTGTAAAACTCTGGGTGTGGGATGAACCATGAGGCGAGGCTTTGTGTTCACCCT
GGACGCTGTCCTTGCCCTCTTCCTTGTCTTAATCATGATAACCGCAATTACAACGGCCGA
GAGTCAAGTTCAGTCTGTTTACAAAACGAAGATGCGTATGGGAGAGCTTGGAGACGCGAA
CGCAATGCTTAAACTTCTTAGAACGGTTCCGCTAAGTCAGCTCGTCCCGGCTAGCGTTAT
CCAGGACTGGGAGTCAGGAACTGACCCGGTTCTTAACCTGACCCTGGTCACCCCGGATAT
GAGCCCTCTTGAGATAGCCGCCACGTACTGGGCCGTGAGTCCAATTTATCCTGGCCAGGA
TTACAGAAAGAAGGCCTCTGTAATCCTCGGCTACATTCTGAATTCGACTCTTAGGGGTTA
CAACTACGAGCTCCTCATAAACAACTGGACGAACGCGTTCATGAGCAAGGGGGCCTATAA
CTACTCCCTCGCTAAGGACGTGTCCTCAGCGACCCTTGTACTCAGTGGTTACGCCTACAA
CCAGACTCCCCGGGGCTACGTTGCAAGGGCATTCCTCAGCAAGCTGAAGGCCAAGGTTAC
GAGCTACACTTACTTTGGTAGCTCTGCGTTTGCTTATGGTCCAAACGAGAACGACTATAC
TGTGGTTAGGTATTACATCCCAAACGAAGGTGAACTTCCAGTTGATGCAAATATTACTGA
AGTAGAGTGGTTCCCTCAGCCGAGATGGTTTAGCTGTGGAGGAAGTTATTCGTACATGGA
GCTATATATTGATGGGGAGCCTGTAAAGTGTGGTCAGTTTAAGGAAGGCCAATTTGTGGC
ATATAAAACGTGGGAAGTCCTTAAGGATGATAGCTTGACAAATAGTTGCAACATATTGGA
TATATTGAAGCGTCACTCCGACCTAAGAAGGCACGTGTTTGAGGTGCGTGTTTATAATCC
TTGTGCAGGGGGTGTTCATCCGAACTCCTTTATAACAATCAAGTATACAACCTCCCAGGC
AAACACCTTCAACTATCCACACCAGTTCCACTTTGATGAGATAATCACCAGGCACCCATT
CCAGGTTGAAAACGCAGTGTTTATCCCTGGCCAGTTCAGGAACATGAGCGTCCAGGTGAA
GATAATAAACGCCTCGGAGGTTGGCAAAGCTCCGAAACTTTACATCACGTATAGGGACAA
GCGGGTTGAGATTGGTTACGGAACTTACATTGGTGATGATACCTTCAAGTGGACTAACGA
GCAAATCTTATCGAAATTGGAGGGAGAAGGGATAACGTCTGATGAGTTATCGGATACATA
TCTATGGTTTGCTGTCACATTTGGAATGGATTATAAATCCCCATTATATCCTCCAACGGT
GACCTTTAACTCGGAGGTTAAGCTTGATTTCCAAGACTCATATGTGGACATTGATTATGT
CCCATCAACATACATCTCGATGTATTCAATAGACATTACTCGGTCAATAACCGCGGAAGA
TGTCGTTAATGAAGAATATGAAAAAAGTAAGTATGGCACTGAATTTTACACCATGCTTGA
GTGGAGGTTTAACATCTCTGAATCAGCAACGCCCCTCTTTGCTCGTCTTCATATCGTGAG
ATTACACACAATAGGGTGTGATGAGGATAGTTACGACCAGAAACTCTACATTAAGAATGA
CAAAATCTCATGGACTACAGTCTACTGTCATGGGGGGAACTGTAATCCGAATAATCCGTT
TATTGACCCAGGGTTTACTAGGTGGGGCTTTGTGAATGGGATGCCTGATTATAGGGGCAA
TCCTATTAACGACGCCCTGTACCCAGGTGATAATTATATCGAAGCCAAAACCGGTTCGTG
TTACGTTATGTCAAAAGAGTTCACTACTGGGGACTATACATACCTCCTCAACGCCTACGC
TCCCTACGGCAACGTCAAGCCCTACCTCATGCAGGGATATCCGAACATCAAAGCCTACAA
CCTAACCTATGCGTACGATGTAGGCGGTTCCGTTGAGTACGGCTCTATAATAGTTGGCGA
TACGAAGGCGATAGCCAGTGGAGAATACGCCAACATAACTGCCTGTCAGCTCGACCCCGA
TAAATACGCCGTTGACGACGCCGTTTTGAGGCTTTTCAAGAACCTTGGGGGAGATGGCTG
TACAAAGCCCGTGCTCGTTGACCTGGGGGACACGATGATAAGCTACGTCTCCCTTCCGGG
CGTTCCCAGGTCTATATCTCCGATAACGGTGACCCTTAGGATATGGAGGGTGGGAGGATG
AAAAGGCGCGGCTTTATAATAAACTCAACAGTCCTCGTTCTGCTCATACCCTTACTCCTG
CTCCTTGCAACGTACAGCAACGTTACTTCCTACGTTCTTCAAGCACAGTCGCAGGCAGCT
CGTCTAAAAACAACGCAGGACGTGGTCTCGTATCTCCAATTTGACCTTCAGAACGTTATG
CGTCTGTCCCTAAAGAGGGCCCTCGTTCTCAGCATTGCCTTCGTTACAACTGTTGAGCCC
CTTGACAACGCTCAGCTTGCCCTGGAAAGTCTGGTTAAGTATGGAAGCTACTCGCAGATA
AATTCTGCTGGTGCCGATTGGATTTCTCGGGAAAGGCAGTTCATGGGCAACGCAACCCTG
CTCGATTGGCTGAACAACATGAGGGACTACCTGGCAACCATGGGTTATAGAATGGTCACT
CCACCATCCCAGATACTCAATGACATCCGCCTTACTATAGCCCCCCTTGATTCGTTCCAT
ATCGTTGCAAACATCACGATTCCCCAGATTGTCATAGAGGATTCCTCCGGCAAGATAGTT
TACAACTCCAGCATACCTCCTACGGGCTCCCTTTACGTCGTCGTGCCTGTGACAAACCTT
GAAGACCCTCTGATTTCCTACCTAACCAAGGGTAGGCTATCTCGGGTTATCGTCCCCTGT
AAGTTCGCATATCCAAACATAACCCCTCCGTATTATCTCGTAAACGGCTATGGCGACCCC
CAGACAAAGCCCCTTAAGTTTGCGGCCCCATTTGCTTCGGCCATCTCCTCCGACGCAATC
TACTATGGGGACACATACCCGGGCGGCGGTGCTCTAGCTTACGTTCTCAAAGAGCAGCCG
ACAACAACCCCGAGCTCCGCCTTTGTTTTTGACACCCGCGTAAATGGGTCCCTGATTTCT
CCGGCTAGTGTTTTCAACGATGGGGACATGGGCGTCATGGTGTTCTCCGGTAGGGTTGGT
GCTGGGACTTCCTGGTGCAACGACAACTATCAAATGAAGGCTGGCTTTACGCTCTCGGGA
GTCTCTGATGGACAGATTGTTCTCCTGAAGTTCAACCCCTCCTCTGTCCCGTTCTCTCAG
ATACGTCACAATGGAGCGTATGCGGACATGGCAATATACACATCCAGCTGTACCCTTGCC
AATTACTGGATTGAGAAGTGGGACTCAAACGAGATTCTTATATGGCTGAAGGTTACGGGT
ACCTCCTATTCAATCTACTATTCCTCCGATGGAACCCAGCCTCTGAGCAGGGGGCAGTTG
TACTACGTTTTCGGGGATAACTACACAGAGAACGTTGACCTCTCTCCGGGTCAGTCTATG
TTCCTCTTCAACACCGATTCTCCCGTCTTTGTCCGCTACAACGCCTCCGCATCTGCTAAT
TCTGACTTTGGTGGGGGGGTTGAGCTTAACGTTCCGGCACTGGTGCCGTCAAATGTTCTT
AAAGTTTCCATTGACTATCCCTATACCGTTTCAGACGTGCAGGTTCCAATTTATCTGAAC
TCAACCTGGGCATCGCGGATTCCACACTCTGGGAACGAAGCCCAAATCGAGGTCTACTCT
GATTCCGGCCTGACCCAGCGGTTGCCCTTCTGGATTGAGTACTGGAACGACAACGGGGCC
CTGATATGGGTCAGGACTAGCGTTCCAGGCGACGTCTACATTAAGTTCGGAGACGACCTA
CCGCTCACCAGAGGGGATGGGGATGAGGTGTTCTTGTTCTTTGATGATTTTAACGAGAGC
CTGAGTCAGCTTGAGGAGAAGTGGATAATAGACCCGTACAATCAAGGTGTGTCCGTGAGC
ATAAATCCCTCAGGAAACGGTACCATGACGATATCCGGTGGAGATTCGATATTCGCCATG
AGGAACAAGAACCCCCTCGATATAACTAGCGACTTCGTAGTTGAGTTCAGGATGAAACCA
AACTTCACTTACGTCGGTGACTGGGATGCAGGGATTGGACTGTGGGATGGAGAGTGGGGG
TATTATGATGAGAGTGGTCCTTGGTGGGATAGGACTTATTACTACCTCCTCCAGCAGCTC
TTCACGGACGACATTGGATATTATGGTAACCCTCTATCAATCCACTGGGCTGAGTGGGAA
ACGAGGAAGTCAAACCCGACATCTATACAGGACTTTAGTCTGTACTATTTCTGGGCCGAG
GAAGACTCAGATTCTGACATAACAACCAACAGGGACTATGGCTTCCACACCTATGAGGTC
ATCGAGTTATTATCTCAAGATGAGACCTACTTCAAGGACCTAACCCGTGGAGAAACAAAC
ACGTACGATAGTGATTACACTACCCTTGACTTCCTCAAGTACATCTACCTCGTCATAGAC
AGCGAGGAAAAGAGCAGGGGGGCAGTCTTTGACTGGATTTTCATCAGAAAATACCTGAAT
CTCGCAGACCTAGACGAAAGTATCTCCCGGGTTTATACCCCTGAGCCAATTTCATTCCAG
CTCGTTGACAACTGGACGACGGCTGGAAGACTGTTCATACTCCAGGACTGGGGGACAACC
CTCGCGAGCTACTCAACTGGCACCTGGCCGATTAACGTTCCCAACCGCTATGAGGTTGAT
GTGGTGCCTTCCAGCACTGGGCTCTTCCTCAACTACACTCACAACCCCAACTCCGTGATT
CCCGAGAACTCAAGGACGGTGGTGGATGTTTCCATCGCCGGTGACGTTGGTGTCTACCTT
ACTGTAAGAAACAGCGCTGGAAACTCCGCCCACTTTTCCTGGGTCTTCTGGGGTCCGTAC
CCCTACGCCGTTCTTTCGCCCCTCGTTGGGGTTCCCGAGCAGAAGCCACCAGAGGGCAAC
TATGTGACCGCGAGGGTCTTTGACATTCAGCCATTCCGCCAATGCGTTATCGACGAAAGG
TACTTCGGTGTCGCGGGTGCTCCATCCTTCTTCGAGCGCCTTGAGGGTGGAAGCTCGGCA
CACCGCGCCCACTACATCTCCCTGGCTGAGGCTATGCAGAGGGCGGTTTACGGTGGTGTC
AGATATCCGATTGGCCTGGTGAGCTTCATACTTCCCAAGAACCTTCCGGCAAACCTTAAC
TTCCTGGTTCGCGAGCAACCTGCGGTTGACTACATATACCTTGACTACGCTGACTATCCA
GGTGACGACCCAGACGCAATGCAGGTCCTTGGAATCTCAGCCACGGGAGGAATAACGTCA
ACTCCCGTCCTGGACCAGAACTTTTACCTTACTCCGGCCACCGCAAGCCTCATATTCGGC
CCGTACGCCAACGACCTGCTCGTTCCAATAGGCTCAGGGTGATGTAAATGGCAGTGGACG
AGTTCCTCTACTCAATCGGTGAGGGGGTAGAGCGCATCGCCTCCGCCTTCAGGTCTTTCC
TTTTCCCGGAACCCGCCGAGAACCCACCGCGTTTCGGTTTCACGCGGAGGCTCGTTAAAT
CCAGGGTCACACTCCACGAGCTCTTCAGCCTTCATCTTCAGCTCTGCTTCCTGCTCTACC
TGGTCCTGAACTTTGTGGTGGTGTTCCTGGTGAGTAACCCCCTGTGGGTGCTCATCCTGG
CGGTTCCCTACTTCCTGTACCTCCGCTATCTTTTCAACCGCTACGGTCACTTTCTCCTCG
AGGAAAAGCCATACCTGGTGTTTTACACAGTAATTTCGGCGCTCTCTTTCCTCGCGTTCT
TTGGCTACTCAATCGTCAGGCTCTACGCCGGTGGGGTCCTCTACGTCTACGCCTACGTGA
TGGGGATAGCCGTCCTCGTCCTGCTCTTCCGCTGGTACTTCAAGAGAACCTTTGGCAGGG
ACTACACGTACGGTGTCGTCGAGGAGCTCAAAGGCGACCTCGTCAGGGTCTTCGTGCACG
ATGACCTCTCCGCCAACGTCAAGCCCGGCCTTTACTGGCTCCCGGCCGTTCCGGATGCGG
AACCCGGCAGGGTCGTCAAGGTTCTCGTGGAGGACAGGGCCTTCAGGAGCGCCAAGCCCG
TGAGGATAATCGAGGTCTATCTCTCTCAGTCCTCCCAGAGCTCCACCGAGCCGAAGAACG
CTATGGAATGAAGGACGAGCAGGTAAATGGAGTGGTGAGGTTCTACCAGGTTGGTTTTGG
CGAACCCCTCTCCCCTTTTCTCTATCACCAGGGGTTCGACCAGCGGGTGTCCGGGGTCGA
GTGTCAGGGAGTCTCCTTGGCTCTTCACCTGGTACCCTATTCCCCGCGCAACCCTTTCCA
CGAACCTCCTGAACATCTCCCACCTGTAGACCCGGGTTCTGTAGTAAACCGTGTGCCCCA
CACTATCACCAACGAAGGTAATGTTAAAACCTTAAAAAGTTTTTCTTAATGCAACTTTGT
AACGTAACAACCCCATTAAGTTTTTAAGGACAGCCCATCGTGCTCGGTTGGTGGTGTCAT
GATAGACGTTGTGACCCTTTTTAAGTACCTCCTGATTCTCTACGGTGGTCTGTTTGCGAT
AACGAACCCCGTTGGAGCCGTTCCTGTGTTCTTGAGTGTTACCCATGACCTCAGCCTGAG
GGAGAGGCGGGAGATAGCGACGAAAACGGCCCTGACCGTTATCGTGACCCTAATCGTTTT
TGCCCTCATCGGTCAGTGGATTTTCAAGTTCTTCGGCTCGAGCGTTGACGCCTTCGCGAT
AGCCGGTGGAATCCTCCTCTTCAGGATGGCAATGGACATGCTCTCGGGCAGACTCTCCTC
CGTCAAGATAAGCAGGGAAGAGACAGAGGAGTTCGATGAAGAAGTCGTCACGCTTGAGGA
GGTCGCCATAATACCCCTCGCAATCCCCCTGATTTCCGGCCCAGGTGCCATAACGACGGT
GATGCTCTACATGGCGAAGGCCGGGAGCGTCGCCGAGAGGGCGGTTGTCCTGCTCACGAT
AGTTCTCATCGGCGTTACGGTCTGGCTCGTTCTCTGCTCGGCGAACGTGATTAAGGCCCG
CCTCGGGAGGGTCGGCATAAAGGTAATGACGAGGATGATGGGTCTAATCCTGACGTCGAT
GGCCGTCCAGATGATTATAAACGGCATCAAGGGGGCCTTTGGCCTCTGATTTTTCCAAAA
CCCTTAAATCGTCCGGGTTGAACTTTCATCGGTGTTGAAAATGCGTGGAGACCTGATAAG
GATTCTGAGCGCCGTTGAGGAGAAGGCGAACGAGCTGAAGCTTGAGGGTTTCGAGCCCGA
CGTGGTTCTCGTTGGAGGCGAGGCCTACGAGTTCATAAAGGCCCAAGTGAACGAGGAGTT
CGGTGGCGACGAGGAGGTTCTTGAGCTCTCTGGGCTTCCCGTGAGGATAGTTGATGAACT
CGGCAAGGATGCGGTTGTGATAGACAGCAAGGCCCTCGGCTACGCACCCGCTGCCAAGCG
TTTCACCGTTGTGAGGTGACCAGCCAGGCCCTTCCGTTTCTCATTTCGACCCGTACTCCG
GCCAGAAACAGCAGGCTCAGCGAGACTGCCATAACGTCCGCCAGACTGCCCGGGTTCCTT
AAGTCACCCTTCTCGCGCATGAACGCGTCGAACTCCTCAAGGCTCATCCTTCCCCCCACG
ACGTCTCTTGCCTTTTCCCTAACGAGCTCAGCTTCATCCCTACCGGCCTTGCGCAGGATT
AGCGTGTCGAGGTTTTCAGCGAGGAGTTCAATGAAGACCCCAACAATGGTCTCCTCCAGC
GGGCAGGGGATTCTTTCTGCGAGCCTCTCGAAGGTCCCGTAGGTGAGCCTGTAACCCTCA
ATCCACTCGCGGAAGATGAGCTCCCGCTCTCTGCTAATCTCGGCAATCCTGGAAAGGTTT
ATCCTGTCTCGGAAGAGTTCCTCGAAGGCCTTCTCCGAGTAGACATCGTACTTCACCCCG
CTCGGGAGCCCCTTGGGGTTCGCGATTCTTATCGCCCGGTAGAGCTCCATCGTGTCCCCC
ACCGTTGACTCCTCGATGAGTAGCTTCGCCTTCTCGCCACCCTCCAGTATCTTCCTCGTC
ATCGAGAGCCCCATCAGGAGCGGAATCGAGAGGACGATTACCCCGAAGTTCGGGTTGGCA
TCTTGTACCCTCTTGCTCGCCTCAACGCCACGCCTTATGAGCTCACCTATTCCGGCCTCG
TTCGGCCTGAGAAGACCGGAGCGGATTGACTCAGCCCGCTTTATCGCCTCGTGGTAGATG
CCGGCCAAAGCAGGATACGCAACGAGAAAGTTGTAGATGCTCAAATCCTCGAAGTCCCTT
CTCCTGCTCACGTTCCCTGGCTTTGGAACGGCTACCTCTATTAACGGCCCCGTGAGAAAA
GCCCTGATGAGCTCCCACCGGTTCATTCTTCCACCGGTAGAAAAGAGGGGAGAAACCTTA
AAACGCTTTCTCAGCGGAGCAGTTTGACGAACTCCCTCATCCAGGCGTACAAATCCCCGG
GGTGCCTTGAGCTGACCCAGTTGCCGTCAACGACAACCGGCTCATCAACCCATTCTACCC
CAGCGTTCCTCATGTCGTCCCTTATTCCGGCGTAGCTCGTCCCCTTCCTGCCCTTGAGCA
CACCGGCTGAGATGAGTATCTGCGGCCCGTGGCAGATGCTCGCGACCGGCTTTCCGTCCT
CGAACATCTTCCTCGCTATCGCCACGGCCTTCTCGTTGAGCCTCACCCTCTCGGGTGCCC
TTCCGCCCGGAAGGACGAGGGCGTCGAATTCATCGGGGTCAACCTCGTCAAAGGCCAGCT
GGACTTCGACGGTGTAGCCGTGCTTTCCGGTAATCTTCCCGCGCTCGAAGCTTGCTATGT
AAACCTCGTGCCCCTCCTCCTTGAGCCTGTGAAGCGGATAAATCAGCTCGACGTCCTCAA
AATCGTTGGCGCTGAGGAACAGAACCTTCACTTCAATCACCCCCTTAACGTTCAGAAGAA
TATATGGGTGACCGCTTATAACCCTAACTGGACAAAAATGGTTAGAGCGGGAGCTCAGTA
GTTTCCTTGTGGGTCTTGAGAACGACCATCGTGTGGGTTGATTCGACCCCGTCGACCTCT
CCAATCTTGTCGAGGAACTCGTTGAGCTCTTCACTGCTCCTCGTTCTGATTTTGACGAGC
ATGTCGTAGTCCCCGGTCGTCTCGTAGACCTCGCATATCTGGGGGTACTTCTTGAGCTCG
TCCGCGACGTGGCCGTACATCCCGGCGCGGGCCTTTATGAGAATGAAGGCGAGAATCTTG
AAGCCCAGTGAGTCCGGGTCGAGAATGACCGTGAACTTCTTTATTATTCCCCTATCCTTC
AGCTTCTTTATGCGCTCGTATATGGTTGATTCGGCGAGACCGACTTCCTTAGAAATCTCA
CGAAGGGGCGTTCTGCTGTTCCGCTGGAGTATCGTGAGTATTTTTCTATCAACCTCATCC
AGACCGCTCCTCGTCATTCTCACCACCGTCATGGAAAATTTTCGGCAATCCTTATAAATT
TGCCGATTCTCGATAACCATACGTTTATAAAACGCCGTTCGTCTTTTAGTTTCGGGCCGG
GGGTGAGCAGGAATGCCAACGAACGTAACAGCGGAGTACCTTGCCGCGGAGGAGGAATAC
AGGAACGCAAAGACAATTCCCGAGAAGATTCGAGCCCTTGAAAAGATGTACGCGACGGTT
CCGAAGCACAAGGGAACCGAGAAGCTCAGGCTCCAGATAAAGCGCAAGTTAGCGGAGCTC
AGGAAGGAGCTTGAGAAGCAGAGGCAGATGAGGAAAGGCGGTGGCGGGCCCTCGATGGCC
GTCAGGAAAGAGGGCGCGGCGCAGATAGTTTTAGCTGGTCTTCCCAACGTTGGCAAGAGC
TCCCTCCTCAAGGCCCTTACCAATGTGGATGCCGACGTTGCCGACTACGCCTTCACAACC
GTTCAGCCGATTCCGGGAATGATGCACCACAAGGACGTTCAAATCCAGCTCGTTGAGGTT
CCCGGCCTCGTTGAGGGCGCCGCTCTGGGTAAAGGAATGGGTCCGCAGCTCCTTAGCGTC
ATTAGGAACGCCGATGCAATAGCTATAGTCGTTGACCTCTCCCAGGACCCGGTCAAGCAG
ATGGAGATTCTCCTCAGGGAGTTCGAGAGAGCCGGAATAAAGGTCAACAAGAGGAAGCCG
AGGGTCGAAATCAAGAGAACGGCGATGGGCGGAATCGTCATCAACGGCCAGGAGAACATA
AAGGGCGACATTCAGGAAGTCATGAAGATGCTCCGCGAGGAGCGCATACACTCGGCTGAG
ATAACGGTCAAGGAGCCCGTAACGCTCGAGGAGTTCGCCGATGCCATAGACGAGAGCCTC
GTCTGGAGAAGGGCCATAATCATAGCCAACAAGGGCGACGCTCCCGGCAGTAAGGAGAAC
TACGAGAGGCTCGTTAAGGCCTACGGCGACCGCTTCAAGATAATTCCGATATCGGCGAAG
AAGGGCATAAACCTCGACAAACTCAAGGACGAGCTCTACGATTTGGCCGGAATCATCCGC
GTCTTCACCAAGAGCCCCGGCGAGGAGCCGGCTTATCCTCCGGTCGCGCTCAAGAAGGGC
TCTACCGTTATGGATTTGGCCGAGAGGATTCACAAGGACTTCGCCAAGAACTTCCGCTAT
GCGAGGGTCTGGGGAAAGAGCGTCAAGTTCCCCGGCCAGAGGGTCGGTGCCGACCACGTG
CTCGAGGACGGCGACATAGTGGAGATTCACGCCCGCTAACGGCAGAAGGGCCCCTTGCAG
GTTCTTCTCCCCTTCCCGGTCAGTACGTCAAGGCTGTATTCCTTTCCGTCGAGGCTGTCG
AGGATTAACCTCTCGCCATCCTTCTCGTAGAGCCAGAAGACCTTGTAGGCGAGTTCTTCT
CGAACGACCTCAATCCTCGGGAGCCACCACGAAATCACGCGCGAGTTTCCCCAGGTTATG
GCGCTCTCAAAGGCCTTCATCCTCGCCTCCTCTTCATTGACTAGCGGGTTCATAACGGCC
TTTTCCTCAACCTCCCACTCCTGGAGTTCTATGAACCTGTCCCCTCTCTCGGCACCGAGC
CGGTAGAGGTCGACGTAGGCGAAGTAGTCGAAGACCTTATCCCTCATTCTCAACCTCTTG
TAGTAGAGCCTTAGGTGGTATATCCTGTATGGATACAAAACGAAGCTCGATTCTATTTCA
GGGCGGAATATAGGCTTCATGACTTTTACCCGGTTCATGCCCAACACCGTAACGGTTTGT
ACTAATTCGGCTTCCCGAATTCCCACAAACTATTCAACATATAGTTTTGAACGATAGGTT
TATAACTTTTTGGCAATAATATACAGCGCTGGCCATTGGCCAGCATATATATGCAGGAGG
GTTCAATATGGGGCTCAGTGCCGGTGGATGGGCATTGCTACTGGTTCCAACCCTTTTGGG
AATAGCAACGATGCTCCTCTATGGTTTTTGGGACAGAATAACCGGCGAGGAGTACTACGT
TGACGACGACATTCTCGCCTACGACGAAGACCTGATTAGACAGCAGGAGGGAGGGGCATG
AACACCGAGATACTGATTGGCTTCCTCTTCTACCTCGCGCTGCTGGCCTACATCGGCTGG
TGGGCCAACAAGTACACCAAGACCGAGGACCAGTACTTCGTGGGCGGAAGAAAGGTTCAT
GTCCTGGCCGCTACACTTTCCGATAAGGCGAGCGACTTCAGTGGCTGGCTGATGCTCGGC
TATCCGGGAAGCGCCTTCAAAGCCGGTCTCGGTGCATTCTGGGCTGCGGTGGGCTGTCTC
TTCGGAACGCTCGCGGACTACGTGCTCATTGGACCAAGGCTGAGAATCTACGCCGGTAAA
TTCAGGGCGATAACCGTTCCGGACTACCTTGAGGCCAGGCTCAAGGACGACACAAAGATG
ATAAGAATCCTCAGCGCGCTGATAATCCTCATATTCATGACCGCTTACGTCGCCGCCCAG
TTCACGGCCGGTGGAAAGACGTTTGCAGAGGGCTTTGGAATCAGCGACAACGCGGGAATA
ATTCTGACGGTGATAATCCTGACCGCCTACGTCATAACCGGCGGCTTCTTTGCGGTCGTC
TGGACCGACGTCGTTCAGGCAATGTTCATGCTCCTGACGCTGATAATCGTCCCGTTCCTG
GCGCTCGCTGAGATTGGAGGCTTCGACAAGGCCACCCAGATAATAGCCCAGGCCGACCCG
ACCAAGCTCGACCCGTTCGGAGGGGCAACCGGCTGGGCCGCGATAATCTTCGCCATCGGC
TACGCCTCCTGGATAGTCGGCTACCTCGGCCAGCCCCACATAGTTACGCGCTACATGAGC
GTTGAGGACCCGAGGAAGCTCAGAAGGCCTGGAATCTTCATCAGCGGAACCTGGACGATA
CTCGTCCTCTGGGGTGCTTTCTTCGCTGGATTCCTCGGCTTTGCGATGTACCAGGCCGGA
ATGCTCCAGGTCAGCGACCCGGAGAAGGTAATCCCTGCGATGGCCGTCGAGCTCATGCCC
GGCTGGCTGGCCGGCTTCGTCATAGCAGGTATAATCTCGGCCGTCATGAGCACCGCCGAC
TCACAGTTGCTCGTCGCTTCCTCCGCCATAGCGAGGGACTTCTACCACAAGGTCCTCGGC
AAGGAGGTCGGCAAGAGGCAGATGGTTAACATATCGAGGCTCGTCGTTGCCGGCGTCGCC
CTCGTCGGCCTCTGGTTCGCGCTGACCGGCAACAAGGTCGTCTATGAGATGGTAGCGACT
GCCTGGGGCGGTCTCGCGGTCGGTTTCGGCCCGATTCTCGTGCTGAGCCTCTGGTGGAAG
CGGGTCACCAAGGAAGGCGCAATCGTCGGCATGGCCTACGGACTAATCAGTGAGGTTCTC
CTTGAGGCCAAGGTCTACGGATGGGCCTTCAACCCGGACGCCCCCGGAATCTTCGGAACA
ATCGGCTCCTGGTTCAACGGCGTCCCTGTGTTCTTCATCAACTTCTTCGTTACCCTGTTC
GTCATAATCGTCGTCAGCCTATTCACAAAGCCGCCAGAGGACGTTGTGAAGCTCCACGAG
GAGCTCTTCAAGAAGGTTCCCATCGAGACCGGAAAGAAGAGCCTCACCGAAACCAGGGCC
AAGAGCCAGGTTGAGAACGTCGCCGACTTCCTCATCGAGCGCGGTCTTGCCTGATACCTT
TACAATTTTTTCGAGGGACAAGGCGTTTTCAACCTTTTGGTTTTAAACCATTTTTGGTCA
ACCTAACGTTTATAAGGTTTGGATGACATACGTAAAGATGACTAAAATTTCGGAGGTATG
GGCATGAGACCCCTCGACCTTACCGAGAAGGACCCTTCTAAGAGAGTTACAATCTACTTC
GAGGGCCGACCCCTTGAGGCATACGAGGGGGAAAAGGTTACCGTCGCCCTGCTCGCGAAC
GGCGTCTACTGGCTAACGACGAGCACCGGGGGAAGAAAGAGGGGCGCCTTTACTTTTGGG
CCCGTCCCGATGGTCGTCAACGGCGTCAAGAACGTCAACGCAAGGAAAACCGCCGTAAAG
GACGGCATGAGGCTCGAGAGACAGGGCTACGGCGACTTCCAGGAGAGGGTAGAAATCGAT
GAAGGCAAGCCCGTTCTCCAGTACGTGGTTGATGTAGCTATCATTGGCGCCGGTCCTGCC
GGCCTCGGCGTCGTCAAGGAAATCGGCGGAAGGCTCACGACGGCGATAATCGAGGAGAGG
GGCTGGCTTGGTGGAGACTTAAAGCTCAAGGGCGTCGAGCAGGAGGGCTTTGGAGACCCC
AGTGAGGCCCTGAAGGAGCTCTCCGATTTGCCCGAGAACACCCGCGTCTTCCTGAAGAGC
GTCGCCATTGGAGTTTTCGACAAGGGTGAGTACTTCCTCGTGCCGATAGTGAGGGGCGAC
CAGCTGATTGAAATTCTCGCCAAGCGCGTGGTTTTAGCTACCGGAGCCGTTGACAACATC
ATGCTCTTCGAGAACAACGATTACCCCGGCGTCTTCAGGAGGAGCGACGCGCTTGAGGTC
ATGAACGTCTGGGGAGTTGCGCCAGGAAAGAAGGTCGCTGTCGTTGGGGCCTTTCCTGAG
GAGCTGACTGCCGAACTCGACCGCTGGGGAATTGAGTACGTCGTCGTGCCCAACCCGAAG
CGCGTTGAGGGCAACGAGAAGGTCGAGAGGCTCATAGATGCAAACGGCAACGTTTACGAA
GTTGACGCCGTTATAGTCTCCGACGGCAGGAGGCCCGACATAAACCCCGTAACCCAGGCC
GGCGGAAGGCTGTACTTCAAGCGCGGCTACTACCGTCCGGTTCTCGACTCGAACCACAGA
ATCCGCGAGGGAATCTACGTGGCAGGCAGTGCGGTTTCGATAAAGCCCCACTACGCGAAC
TACCTCGAGGGAAGGCTAGTCGGCGCGTACATTCTCAGGGAGTTCGGCTTCGACGCCGAG
CCGTGCGTCTACGAGGAGAGGCTCAAGAACTACGAGCCGATAGCCGTCCCAGTCCACAGG
CTTCCGCTCGACGAGTTCAACGGCGAGGACGTTCAGATTTGCGGCTGTGACGTGACGCTG
AGAAAGGTTGACGACGTTGTGAAGTCCGGCATCACCGACCTCCAGATAATCAAAAGGCTG
ACCCACCTCGCCATGGGCTTCTGCCAGGGACGCTTCTGCCTCTTCAACGGTGCAGTGGTG
GTCTCCCAGAGAACCGGAACGCCGATGGATAAACTTGACATTCCGGTCGCGAGGCCCCCG
CTCAAGAACATCCGCATGAAGGTCCCCGCGAGGAGGGATTGAAGATGCCGACGAGGGAAC
TTCCCGAGAGGAGCGAGATAACGATTATCGGTGGTGGAATAGTCGGCGTCACGATAGCGC
ACGAGTTAGCTAAGCGCGGTGAGGAAGTTACAGTCATAGAGAAGCGCTTCATCGGCTCGG
GCTCCACCTTCCGCTGTGGGACGGGCATAAGACAGCAGTTCAACGACGAGGCCAACGTCC
AGGTTATGAAGCGCTCCGTCGAGCTGTGGAAGAAGTACAGCGAGGAGTACGGCTTCTCCT
TCGAGCAGACCGGCTACCTCTTCCTGCTCTACGACGACGAGGAGGTCGAGGAGTTCAAGC
GCAACATCGCGATACAGAACCGCTTCGGCGTTCCGACGAGGCTCATAACGCCGGAAGAGG
CCAAGGAGATAGTGCCGCTCCTCGACATCAGCGAGGTTATCGCCGCTTCCTGGAACCCCA
CAGACGGAAAGGCGGACCCCTTCCACTCCACCGCGAAGTTCGCGATAAAGGCCGAGGAGT
TCGGGGCCAAGCTCGTAGAGTATACCGAGGTCAAGGACTTCATCATCGAGAACGGCGAGA
TTAAGGGGCTGAAGACGAGCAGGGGAGTCATAAAGACGGGCATAGTCGTCAACGCCACCA
ACGCCTGGGCCAAGCTCATCAACGCGATGGCCGGGATAAGCACTCCAATTCCGATAGAGC
CCTACAAGCACCAGGCGGTCATCACACAGCCCATAAGGAAGGGGGCCATCAGGCCTATGG
TCATCTCCTTCAAGTACGGCCACGCCTACCTCACCCAGACCGCCCACGGCGGTGTCGTCG
GCGGAGTCGGCTACGAGCTCGGGCCAACCTACGACCTCAGCCCGACCTACGAGTTCCTGC
GCGAGGTGAGCTACTACTTCACCAAGATTATTCCGGCCCTCAGAGAGCTCCTAATCCTCA
GGACATGGGCCGGCTACTACGCAAAGACACCCGACAGCAATCCTGCGATAGGAAAAATCG
AGGAGCTGAGCGATTATTACATTGCCGCTGGTTTCAGCGGGCACGGCTTCATGATGGCTC
CTGCAGTGGCAGAGATGGTCGCCGACCTAATCACGAAGGGCAGAACAGACCTGCCGGTCG
AGTGGTACGACCCGTACCGCTTCGAGCGCGGAGAACTGCGCGGGCAGGCGCTTCAGATGG
GCTGATTGCCCACGATTTCCACCCTTTTCTTATCATTTCGACGGAAATTTTATAAGTCCC
TCGCCGGTTCTTCCAGCGATGAGCAAGCGAGAACTCGTTGTCACCCAGGGAAAGCGCGAG
AAAACGCTCAAGCTCAAGAAGCTCCGGGTTAAGCGGAGGAACGTCGTAATCCTAGCCGTA
GCCATGTTCATCGCCAACGTCGCCTTTGGAATGGCCTTTCCCTACCTCAGCGTCTACATG
CGCCTCCTCGGCGCGAGCATGTTCATGGTCGGCCTTCTGAGCGTGGCCTTCAACCTGACC
TCGACGGTCTTCCAGTACCCCTTCGGCTGGCTCTCCGACTCGACCGGCAACAGGAAGGGC
TTCATAGCCTTCGGCGTGGCCTCGATAGGATTCTTCTACATCGTCATGGCCTTCGTCGGC
TCCGCCACCAGCGTTCTAATCCTGAGAACCCTCCAGGGTGTTTTCGGTTCCGCCATGACC
CCGGCGCATTCAGCGCTGATTTCAGAGCTCTCCACGAGGGCGGGCTCGATATTCGGCCTC
TTCAACTCCATCGAGAACGCCGGTTACATGGTGGGCAACTTCCTCGGCTCCGCGATAGTC
GGCTACCTTGGCGTCAGGAAGCTCTTCCTAATCTCCGGCCTCCTCCTGTTCGTATCTGCC
GGAATAGTCCTTCTAATCCGCGAGCGTCCGACGGGAAGGCGCTCCCTCCTCGGTATGATT
CTCGTGCAGGAAGGCAGGGAAAGCTGGAGGGCGACGGTCAAGGGCTCGGCCTTCAAGAGG
CTCATGCGCGGGCACCTCGGGCTATTCTACGTCACGGTTTTCCTCGTCATGATAGCGAGC
GGGCAGTTCTACAGCGTTTCCTCCGTTTACTTCAAGGAGACCTTCGGCGAGTGGAGCGTT
GGCGTAATCTTCGGCATAGAGAGCCTCGCCGCGGCGCTAACGGGCTACTTCCTCGGGAAG
CTGATAGACAGGCACGGCGCGAAGCGGTTCTACCTGGTTGCGATAGCGGGCTACGGTTTG
GCCTTCCTGCTCTATGCCGTCGTTAGAAACGTCTGGCTCGTCTTTGGAATAGCCTTCCTC
TCGGGCGTCAAGTGGGTTCTGACAATAAACTCGACCTCCGCCTACGTGGCTCAGAACGTT
AAGGTGAGCGAGAGGGCACAGGGAATGGGCCTGCTCAACGCCATGATGAGCCTTGGCTGG
GTCGTCGGGCCTTTGATTGGGGGCTACCTCTCGGGAATAAGCTTCCAGCTGAACTTCATG
AGCACGCTGATTCCCCTCGGGCTGGCCTTTCTGCTCGCCCTCAGACTGCCAGGGTGATAC
ACTCGGGCGGAACGCGCTCGACGATTCTCACGTTCTTTCCGGCCTTGTAAACCCTCAGGC
CTTTTCTCCTCAGGCATTCCGCATCTATGATGAGCAGGACCACGTCCCTCCCGTGCCTTC
TGCCCGTTTCTATCGCCTCCTCCCTGCTCGTGCTGAGGTGAACGAACTGCCTCCTCATCG
GCTTGAGGCCCTCGCGCATAATCCTCCCGAGGTTCCTCCTCGGCGTGCCGTGGTAGAGAA
CCCTTGACTCCGTGTCCTCCTCGTGGTCGAGCTTAACTTTGAAGCTGTGGCCGTAGCGGG
CGCGGATTTTGCCGTCTCTAATCTCGTAGCGTCCCTTGGAGTCCCCATCAACTATTTCCC
TCACGAACTCCTCTGTAACGTCAGGATAAACAGTTTGGAGGGCTTTAACGAGCTCGTTCA
GCGGGACGAAGCCTTCTTCGTCTGGCTTCAGCCCGAACTCCTCTGGCGAGTGCCTGAGAA
TGTAGGCCATGAGCTTGCTGACCTTCACGCGGTTCATACCCACCCCCGAGAAAGAAAAGG
GACGGTGCCTTAAGTCCCTTTCCCGGTTTTGATTTCTTGGAACTCTATCCGTTCGACCGC
GGTTACAATGTTAGTAATCCTCACGCCTCCCTGCTCTGAAACTGTTTTGAGGGTGTACCT
GAAGACGACCTCAACGGGGTATCCTCCCCCGAACCTCAGAATCGCAGTTCCGTTAATGGT
GACGTTTCCGTTTCCCTCGATTCCTGGAACTTCGCCGAGCATCATTGTATTGGTGACATT
GTAGTAGAACTCCTGAGTGCCGTTCATGAAGTCCACATTGAAGGGTTCAAGCTCCGTTAG
ATACCTTCTCACGACTTCAAGGACGTTGGTGGATTCCCAGAGCTTCTCAACGGCCTCTGG
CTCGGTCAGGTTCTCGCCCCTGCCCGCGAACTCGAAGTAAGCGCTTTCGTTGGTCACGAT
GATTCTCGATTTGATAGTCGACGGGCCCACCGTGGCGGTGGAGTTTACCTCTGCCCTCCT
GCGGGCGATGTCAACGTAGCCTACTTTACTGCCCTTTATCTCCATCGTCTGGTTTGCGTT
TCCAATTATGACCACTGTAACGCCCGTTGTTTCTTCCCGGAACCTAAGAAACGTTATCCT
GTCGAGATTCTGAAGGAGCTCTTCTTGGGTGTAGTTCCTTGGCTCTCCCGCAGGCAGGAG
TGTGGTGGTTGGAGTTGGGGACGTTTTTGTCGACCTTCCGCTTTCTCCCGAGATGCACCC
CGAGGCAATGACGACGATTAAAAGGAGAACGATGAGGTGATGTTTCATTCAATCACCCAA
AAAGGTTAGAAAAACTGACTTTAAAAAGTTGTTGAAATGGACTCAGCGGAACTTTCTCAG
CGCCATCTCGGCCGCGACGCTTATCGGGTCTATCGTCGGGCTTATCGGCGGGGCGTAGGC
TGTCTCAAGGTAAACGATATCTTCTACCGTCGCTCCCTTCTGAGCCAAGGCCGAGAGCGT
CATTATTCTGCCCCAGACGCGTTCGCCGCCGACTATCTGCGCGCCGACGAGCTTCCTGTC
CGACTTCCTGAAGAGAACTTTTACCGTTATCGGCTTTCCGCCGGGGTAGTACTCGGGCTT
TGTTGAGCCCTTGAACTTGCCGACGGCAACTTCAATCCCTTCTTTCTTCGCCCTCTCCTC
AGTGATGCCAAAGGTGCCTATCTCGAGGCCGAAGAGCTCTGTTATCGCTGTATTGAAGAC
GGGTCTAAAGGAGACGTCCTTTCCTGCTATGTGCTCCGCTGCCACTTTCGCCATTCTAAC
AGCGCTCGTTCCGAGCTGGCTGAGAGTTCTTTCCCCAGTTACAGCATCTATCACCTCGGC
GCAGTCGCCTATCGCATAGATATCCGGGTCGCTCGTCTGGAGGTGCTCGTTGACCACTAT
TCCCCTGTTCACCTCAAGCCCTGCCTCCTTTGCGAGGTCCGTGTTGGCCCTAACGCCGGT
CGCAACGAGAACCAGCTCGGCCGGAACCTCCTCGTCGCCTATCCTAACCGCCTCAACGGG
ACTGCCGATTATCTCGCTAACTCCAACGCCGAAGCGGAAGGAGACGCCGTTGGCTTCCAT
CTCCTTCTGGACGAGCTTGGCGGTGTCTTTGTCGAGCATCGTCGGCATGAGCCTGTCCAT
GAGCTCGACGACCAGAACCTCCATTCCGAGCTTCGCGAAGGCCTCGGCCCCCTCAAGGCC
GATTAGACCCGCGCCGATGACTACCGCTTTCTTCGGCTTTCTCTCGGCGATGTAAGCTTT
AATCCTCCTCACGTCGTCGAGGCTCTTGAGGGTGAAGACGCCCTCGTTCTGAACCCCTCT
AATCGGCGGGACGAAAGCTTTGGAGCCGAGGGCAAGGACGAGCTTGTCGTAGGGAACCTC
GCCCTTGTCGGTAATTACGACCTTCCTATCGCGGTCAATTGCCTTTGCCTCGGTGTTGAG
CATGAGCTTTATCTTCTGCTTTTCGTAGAACTCGTTCGGGAAGACGATGACGTCTTCGGG
CTTCTCTATCGTCCCGCTGATGACGTGGGGCAAAGCGCAGGGCGAGTACTGCATCGTGCC
TTCCTTCCCGATGACGATGATTTCGGCCTTCCTGTCGAGCTTTCTCATAAAGAGGGCGAA
GTTGCTCCCGGCTGTTCCAGAACCGATAACGACGATTTTCATGAGCACCACCAGCTTGAG
AAGGGAGGGGAGGTATAAAAAGTTGGCTTTGGAAAGGGCGTTGTCTTTTCAAAAAGAATG
CGCAGGAGAGGAGACAAACGTCAAGGTTTCCCGTCAGAACATCCATTTACGGGTTATCAT
ACCTTCCAACGACCTCAAGGAACTCCGCCGGCGTTAGAATCAGGAACTCATGACCTTTCA
GGGCGAATCTCCTGTTCTCGTTTCTCAGCTTCAGCACGTGCTGTTTATCGAGGCTTATCA
GGAAGTCGGCCTTGGCAGAATAAACCACGTCAAAGAACTTGTTGTCGTCGAGGTCGGGGG
AGACCTCAAACCTCACTGCCGGGTTCACAACGATGGACGAGGCCCGAAAAACCCTGTAAA
TCCAGAGCGCATAAATCCTACTCTCAAGGTATTTTAGAACCTTCTCGCTCGTCAGCTTAA
AGCGTAGCTCCTCAAGTATCGCTTCGGAAGTGTAGGAAACGACTCTTCTTTTAACTACCA
AATCCATAACCTTTCCGGAACTTCCGAAGGGGTTTATAGTGGCCGTTATGACGACGTTGG
TGTCTAAGACGACCTTGCGCGCTTCCATTCCTCGTCCACTTCCTCGAGGAGCTTTTCAAT
TTCTTCCTCCGGCGGAATCCTCCGCTCCCTCGCGAGGAGCTTGTAGGTCTCCCACAGCTC
CTCTGGGGACTCGTAGTGGAGCAGGAAGAACCTCACGGCTTCCTTGATGAGCTCGCTTCG
GCTTGAGAACTCGCCCTTTTCGACGAGCTCGTCAATCTGCCTCATCAGGCCTGAATGGAA
GCGGACCGACACCTTGTCCGTTGTGGACATTCAACCACCGTAGGACAATAGTCGGACAGA
ATATATAAGGGTTGCGAAGGTTCAGCGATACGCCCTTTCGCGGGGGTTCGGCTTTTAGGA
ACGGTATCCTCATCCCAGCGGACGGTGTAGAGAACCCTGTAATTGCCGAGTCTAACGCGG
TAGGCCCTTTCAGAACCACGCATCTTCTTAACGTCAAAGCTCTCAACTGGGACGGGGTTG
ATTTTCAGCGTCTCAACGAGTTCCGCAAAACGCTTTAAATGAGCCGGAGAAGACTTCTTA
TCCCTTTCTCGGCTCTTTTGCCGATGATTATCCTGAAGCTCATAGGCCGAGCTCCTTCTT
CAGCTCTTCCCAGTCCTTCCCGCTCTCAAGTGCTTCCCTTTCGAGGGCTTCTATCTCCTC
CGGGCTTTCCCCTTCTTCCTCTTCAATTAACCTTGCTTTGAGCATTAGAAGGGCCTTCTC
CATCTCATCAAGTCGTTTCTTCATCTCACGGATATCGTAGAGGAGAACGTTTATCGGGTC
AGCTTCCATGCCCCCACCACTTCTGAATAAACGAGAGAATATAAAAGGGTTGAGTCAGCG
CATCCACTTCCTCGCTATCACCGCGACGATGAGGGCCATAAAGACGGCTCCGGTTAAGGC
TTCAAGGGCGCTCAGAGCCTTGAGCCAGCCGGTAGGATGCATGTCCCCGTAGCCAAGGGT
CGTGAAGGTGACGAGGGAGTAGTAGAGGGCGTTGGCGAAACGGATGACAATGTTTGAGGT
TTTTGGGAATCCCTTAATGAAGTTGCTCCATATTGTGTAGGGAATGGTGTTTCCAATGAT
TACCAAAAGCGAAAATAAAAACAGGCGAACCCAGTTCGTGCCGTATTCTGAGGGCAAATC
TGCTAAAAGCCATTCAACAAAGTTATGGAGTCTTGCTTTAATCTGCTCGAACTTGCTCCT
TGCGTTTTGTAAGCGTGCACGTCTCTTAGCTCTCATTTCTAGGACGAACATTCTATCGGC
TTCGTCGCGTTTGCCCTCTTTTTCGTAACTGAGACGTTGGACACGACGAGCTTCGATTTC
CGCTTCGGGGAGTTTGAACCATTCAGTTGGGATGTCAATATCAATGCCTTTTCGGATGTC
CACATGAGAAAAATCGAGCTTTCCGTAGAATTTGAATTTTTCATTTTTAGGTTTCCCCTG
GAAAGATACAGGCTCATTAAATGAAGCTCCCTCGAAGGAGACGTCTCCCTTAAAAACAGA
GTCCGTAAAATAGACATACCCGTTGAAAGTTGTAGCTGAGAAGTCGGAGTTATTCAAGAA
TATTATGTTTTCAAAATTGCAACGAAGACCCACATATAATTCAGAGAAGTTTGCTTCGTC
GATTTTACAGTTATGAAGTTCAAGAAATCCCGTAAACTGAGAACCTGAAAAGTCACCTGC
CACAATTTTTGAGTTGGTTATAACGAATTCTTTGCCGATGATGCAATCATTTATACTTAA
TGAGAAGGCGTTGATATTCTTGAGTACAATATTCTGTAACTTAGAATCCCAAAACGTTAA
CCCAATCTTAGTAAACTCAATGTTTTCTCCTAAAATCCCCTCTAGAGTAGATTCTATGAG
GACTAGTTCTCCTCCAAAAATACAGTTATTAAATATCAAAATTCCTGAGGGGGAATCAGT
TACAATTTCAACATTTTCTTCAAATGTGCTTCCGGAAAAATCTAACCCCGGATACAGTCT
TGTTTTGTGCAATTTTAGCACTCCACTAAAGGTTACATCATGAAAATTAAAATACATATT
GCTCTTAAATATTGAGTTACTTAAATTTATTTCATGTTTAAATACTGCATTTTCAAACGT
AAATCTCTGATTCCACTCGTTGCCTTTCTTGTCCTTATATTCAATCGTCACGTCTGGAAT
TTCTGGGAAAACAAAACCTCTTGCATCCACAGGCTTTTCAAAAACAAATCTCTTTATTTT
CCTTCCATCAACTTCAATCTCTTCAACATGTGGCTTAAATCTATCTAAGAACTTTTTATA
GAACTCTACAGCTTCCTCCCCACTCTTATTTGGCTTATGAAAAATGCAGTACTCTTGGTC
TGCTGTCTCAGTGTCGCAGTTCCCGAAGTGCGCCATCTTGCACATGGCTGTATATTACCG
GGCTTAATGATAAAAACGTTTTGGCTCAGCAAAATTAGTCAGCAACCAAAATCAAAAGAA
AGACTTCAAGGCTCCACCACAGTCCCGCTGTGCTTCCCTCTGACCACGTCGAAGAGGTGA
TAGGCGTCCTTCTTGCCGACGATGTATGTCCTTATCCGCCCGCGCTGGATGAACTTCGCC
GCCAAGGCATCGACGACGCCGCTTCCTCCAGCTTTACTCTCGGCCTCCATCGCAATCTCG
ACGAGCTGTTCAGGGGTTATTCTGTCGAGTTTCTTCGCGTTCGGGTTCTTCCTCGGGTCG
GAGTCGTAGACGCCGTCCACGTTGGTGACAACCACCAGAAGGTCGGCCTGAAGGTACTCG
GCGAGGAGGGCCGAGACGGCATCGGTCGTGTGGCCTGGGTGAGTTCCGCCCATTATCGGT
ATCTTCTTGAGCTGTATGACCTCCCACGCCTTACGGAAGTCCTGAATGACGAAGGGATAG
GCCTTCTCGCCGAGCGCCGCTATGAGGAGCATCGCGTTCGCCCTCGTGATGTGGATTCCT
ATGTAGTCCTTGAAGGTCTCGTTGGGCGTGAAGGTCTTCGCGGCTTCTATGTACTTGCGC
GCCACCTTTCCACCGCCGACAACCACCGCTACCTCGTGGTCCTCGCTTATCTTGATGAGC
TCGTACGCTATCGCCTTGATGAACTCGACGTCCGGGTCTTCGGGAACGAGAACAGAGCCA
CCTATGTCGAAGACGATTCTCATGACGACCCTCACGGTGCTAATCGGCTCGATTTATAAC
CTTTTTCTTGACGGAGGGATGTTAAAAGGAAAAGCCGGAGAAAAAGCTCACCCAATCTGG
AACGCCGAGCTTCTCAGCTCTCCGCGCTCGAAGCGGTACGGGTCGTACCACTCCCAGTCC
AGGGGAGCCTTAGAACGACCCTTCGAGATTAGCTCGGCCATGGCCTGGGCAACGGCCGGC
GCCATCATGAAGCCGTGGCCAGAAAAGCCCGCCGCGATGTAGAAGTTGTCCAAAAGCTTC
CCGATTGCCGGGTTGCTGTCGGGTGTCTTCGCGTAGAAGCCGGCCCACTGCCTTACAACG
TGGGCGTAGCGGAGCGGAGGGGCGATTCTCACTGCGTAGCGGAGGACCCCGCGCAGGAAG
TCGTAGGTCGGCTCAACATCTTCTAAGCTCTTCGCCTCGTGCTCTATCCCCGCACCGCAG
ATGATTCCGCCGTCCTCGCCGTCCTGAATTATGTAGGCGTCTTCCCACGCTGGCGGGCAC
ACCAAAGGCTCGGCCTGTCCCCTCTCAAGCGGTTCGGTCTTGACTAGCTGGTGCTTGTAG
GCCTTAATCGGAACGAGGTCACGCCTTAAGCCCGCCATCTCGTTGATTAGAGGTTCCCAG
GCGTTGGAAGCATTTAGGACAGCGTCAACCTTAACGCTCTCAACCTTCCCGTTGCTCCTG
AACTTTACGGCGGTTATAGTGTCCCCCTCACGCTCAAGTCCAACGACCTCTGTGTGCTCG
CGCGCGTCAGCGCCAAGCTCCCTCGCCCTCCGCAGATAGGCGAAGAGCGTCTTGAATGGG
TTCGCCTTGGCGTCCTTTGGGTTCCATGCTCCCGCCAAAAACGGCTCGGTGTTGAGGATT
GGCACTATCTCCTTCGCCTCGTCCATGTCGATGAGCCTCGTCGGGACGCCGAAGCGGTTC
TGCAACTTTATGTTGGCCCTGAACGCCTCAACTTCTTCTTCGCTCGTCGCTAAGAACAGG
TAGCCGGTCTGGTTGAAGCCTATATCCGCCCCAAGCTCCTCCTCAAGCCTCTCCCAGCGC
TCAACCGAGTGCTTCATGAGCTTGATGTTAGCCTCGTCCGTGAACTGGGCGCGTATTCCA
GTGGCACAGCGGAAGGTGGAGCCCGAACCGAAGTAGTTCTTCTCGAAGAGGACCACCTCC
TCGCCGAGCTTGGCCAGCTCGTAGGCCGTGGCAACCCCTATTATTCCGCCTCCGATTACC
GCGATTCTACTCATCGGCACCACCCACGATGACCTCTACGCGAACCGGTCGAATCGGAAC
CCTCGCCTTCGGGAGCGGTATTTCCTCGGGCCTCTTCCCGGTCTTCCTCGCGAGGATTGA
GATTACGATTGGAATGCACGTCCTCCCCTGGCACGGCCCCATGCCGACGCGGAGGAGCCT
TTTAATTTCCTCAATGTCCGTGACGCCTGAATCTATGAGCCTCTCGACGTCTTCAACTGT
TACGTCGTTACAGCGGCAGACGATTTTCTTTCCGGTCATTCTCTCACCACCTTAACCGCC
CGAACGTCCCAGGCCAGCTCAATTGGCACCTCAACAACGATTATCGGCGTGTCGCCCTTG
CTCTTCTCCCTCGGGACGACGGTAATTACCTTCCCCTTTCCGACCGGCTCGCCGACCCTG
TTGAGAAGAACGACCTCCTCGCCCTTCTCGGGAACCGGAAGAAGCTCGTGGGGCATCGTT
ATGCGCGCTTTGTCGCCGACGTAGTGCACCATGAAGAACGCCAGGCCTGGACAGATTTGG
ACGCAGAGGGAGCATCCGATGCACTTGTCGTAGTCAACAATCGGTAGGTCGTTCGGGGTG
GGCATGTTTATTGCGCCCGTCGGGCATATCTCCCTGCACGGGGCGCACGGTATCTCCTGC
GGGCACTCAGGAACTGCGACGGGTCTCTTCCTGAGCCTCTCCTCGCTCGGCTTCGGAATT
ATTGAGAACAACTCCTCCGGGGTTATGTATCCCCTCTGAAGGTAAGCAGGAATCTCGTTC
ATGCTCTCGCCTCCCACAGCCCTTGCTTCGCAAGCGCTGGCGGAAAAGTAGAAACTCTCA
AAATCTGCCCAATTTTGTTTGGGCACCTAACCAATGCCAACGACTCGTTGTTTACCCCTC
GAAATTGCCCTTCGGGCGAGATGGGTTTGTAAACTCCTAAAAACGGTGCCATATGAAAGA
TGTGCCCAAGTGAAACGTTCATTCTCCCACCACCAGTGCTTTTTTAATCCCCTCCGCTAC
ATGCCTGCCGAAGGGCCCGGAGCGGAACTCGTCGAGGTCGCGCTGGGCCTTCTCTATCTC
ATCAACCCAGCTCTCGTCCGCTATTCCGAGCCTCAGCGCTGCCGCTATTCCCGCTATCTT
GCCCTCGAGCATCGCGGTGGTTGCCTCCTCAATTCCGGCCGAATCTCCCGCAACGAAGAT
TCCCCGAACGGTCGTTTCCATCCATTCGTCGCGAACCGCCACGTGGCCTCCCAGCTCGCG
GACGTACTTTATCTGACAGCCGGCCTGGTGGAGCAGTTCAATGCTGGGCCTCAGGCCAAC
GGCGAGCGCTATGACGTCAACCTCGAAGGTCTTCTCGGTTCCCGGAATCGGCCTCCAGTT
CTCGTCGAGCTGGGCCACAACGGCCCTCTCGACCTTTTCTTTTCCTTCGGCCCGGAGGAT
TGTGTGCCTCGTGAGTATTGGAACTCCAAGCCTTCTGACCTTCGCCGCGTGGACGAAGTA
GCCGCCGACTTTGGGCATGGCCTCTACTATCGCCTTCACCTCGACGCCGGCCTGTATGAG
CTGGTAGGCGAGGATAAGCCCCACGTTTCCCGCTCCAACGATGAGAACCCTGTCTCCGGG
CTTGACGCCATAGGTGTTCATGAGCGTCTGGATTGCTCCGGCGCCGTAAACCCCGGGCAA
ATCGTTGTTCTCGAAGGGAATCATCCTCTCCATCGCGCCGGTGGCGACGATAACTGCCCT
TCCCCTGAACTCTATCAGCTCGCGCTCCTTTCTGACCGCCAGGACGAGCTTCTCTTCGCC
CTCCTGGAAGATGCCAACCGCTGAGGTTTCAAGGAAGGCTTTGACGTTCTCGCTCTTCCT
CAGCTCCTCCTCGAGGATTCTCGCGATTTCCACTCCTCTAACTCCCGCGAACTGCTCACG
CTTTCCGAAGAACTTGTGGGTCTGCTTGACGAGCTGGCCGCCGAGCATGTGGTTCTCGTC
TATGAGAACGACCTTGGCCCCGGCCCTCGATGCGTGAATTGCCGCCATCAGCCCAGCGGG
GCCGCCGCCTACTACAATGATATCCACTCTAACGACCTTCGCATCTTTGAATTCCGGCGG
CTTGGCCTTAGTCGGGAGCCTGGACCTTCCGTGCTGGCGCTCTATCCTCATGCCGTCCTC
GACGAGGGTTATACACGTCCTGACGTTTGGAATCCCGTTGACGACCATCAGGCAGGAGGA
ACACTTGCCGATGGCGCAGAAGAGGCCCCTCGGGCGCTTCTCGTTCGGGGAGTAGTTGAG
GACCCTGATTCCCGCGGCGTACAAAGCTGTCGCTATCATCTCGCCCTCGTAGGCTTTGAG
GGGTTTCCCTTCAAAGTATATTGTAACCTCCCTGCCACGTTCAAACCTGAGAACAGGATG
TTCATTGAGGCGCATTAACGGTCACCTATGAATGGATGCTTCGTTTTGTTTATGAAAATT
TTTCAACCCGAAGGTTCTTCACCTTTGGTTTTCGAGCCGAGATGTACGTGAGAAAAGGAA
AAGAACTCAAATCCATCTGTTTCAGGTCTTGTTTGAGACTGCATGTGAGTCTAACGACCG
TTCTGGTTGGCCGTAGTTTGAGTAGAGTTTCTGACCGCTCCCTGCCTGAATGGCGAGGCT
TTCAAAAGAAAGATGTAAGCTTGCAAGGCGTTTAGCCCTCTGGTTGGGGCCCCTTTCTCT
TGCGAGCCCCGTAAAGAGTTATTCCCATCATAAAACCAATGCTGAGTACTAAAACCGTCA
GAACTCTTTCATTGGAGGGATACTGTGTCTCCACCACTATCCCTTCGCTTAAAACTTCAG
CTTTGGAGTGTTTGACTTCAATGTTTGGGATACTTTCCAGAGCACTAGAAGTTTCGACTT
GAGCATTGGTATCCATTACTCGAGCGTTTGAACCTTCACTAGAGAACCCGAAACTCGACT
TAAACCACGAAAAGTCGCCAGGAGTAAGCCTGAGGACCCAAGCGTCCCCACGACCGGCGC
CGAAGCTCACAGTCCAGCCCGCGACAGTAACGTCTCCCCCGGGTTCGATGGAAACCGCAT
AGGCCCAATCACTGCTGGACCCTCCGTAAGTCTTTTGCCATTTTACCTTACCATTAGCGT
CAAGTCGAAGAATCCAAACGTCATAACGGCCAGAACCAAAGCTTTTAGTGCCGCCTACAA
TGGTGATATCCCCATTCTTTTCAATCACAGCCCCGTAAGCCCTCTCATTGCCATCTCCAC
CGTAAGTTTTCTGCCACTTAACGTTTCCATCACTATCGAGCCGAAGAACCCAAACATCTT
CCCTTCTAGAACCAAAACTTTCGGTGTACCCAGCTACAACGATGTCTCCGTTCTTGGTAA
CCGCAACTGTATAAGCCTCATCATTTTTGAACCCACCATAAGTTTTCTGCCACTTTACAC
TACCGTTCTCATCCAAGCTGAGGACCCAGACGTTGGAATAAACGGGAGCACCTGTGCCAA
AGCTGTAGGTATGGCCAACTACGATGATGCCTCCGTCTTGAGTCAGAGCAATCGCGTATG
CATCTTCCTCATCACTCCCCCCATAGGTTTTTTGCCATTTTACGTTTCCATTCTCATCCA
AACGAAGAACCCATACGTCGCCGTCCATGTATCCCGCCACGATTATGTCTCCGTTTGGCG
CAATGACAACGGCTTTGGCCTCATCCCACCCGGAGCCACCGTAAGTCTTCTGCCATTTTA
CATTACCCTCGGCATCAAGCCGAAGAACCCAAACGTCATAACTTCCAGCACCGAAGCTTT
TAGTACTCCCAGCGATAACGATGTCCCCGTTGGGGGCAACGGTGAGGGCGTTGGCATAAT
CATTACTCAATCCACCGTAGGTCTTACTCCATCTCGCATCGCCCTCACTATCAAGTCTAA
GAACCCAAACATCCGCAGAGCCAGCACCGAAGCTGTCAGTGCCCCCAGCAATGATAATGT
CTCCGTTTGGAGCAACGGCAACCGCATTAGCAATATCTCCATATTTGCCGCCGTAACTCT
TTGCCCACAGGGGGCCGCTCTCGGCATTAACCACCGGAACAGCCAGCGATGAGAGAATAA
GTGCGATTATAAAGGGCAACATCCTTTTCATAATACCCCCTTGTTACTACAACATCTCAG
AAAATAAGAGGTTTTCGGTATCCAAGCCTACCAAACCTTTATATATCCGGCCCTGAAATT
AACGTTGGCGGCGGGCTAGGCCGGGGGGTTCGGCGTCCCCTGTAACCGGAAACCGCCGAT
ATGCCGGGGCCGAAGCCCGGGGGGCGGTTCCCAAAACCGCGCCCCGAAGCCGGGGTGTAA
CGATGAGCCCTCGTCCCGGGGGGCCGGCGGTGGGCGAGGTCCGGCTGGAGGGCCGGGCTA
ACGCCCTTTGCCCGCCGAACCCCGCCAGGCCCGGAAGGGAGCAGCGGTAGGCGGGACGTT
CGGCGCTCCCGGGGTAGCGGGGGTGAGGGAGCCCCGGTGGAGGGGCGCGGCGGAGGGTTC
CCACCCCCGGGCGCGCCCGCCGCCGCTAAACTTTTGAACGTTTCTACCCAAATCTTAACG
GTGGTTCCGATGCACCCAAAGATAGGTTCGCTTCTCGCGAGGTTCCCGAGGGTTGAGCTG
ATAAAGTGGGAGACCCCGATTCAGTACCTTCCGAAGGTCAGCGAAAGGCTCGGGGTTGAC
GTCTACGTCAAGCGCGACGATTTGACCGGCTTCGGAATCGGCGGAAACAAGGTCCGGAAG
CTCGAGTTCCTTCTCGGCGATGCGATAGCCAGGGGTTGCGACACGGTCATAACAACCGGT
GCCGTTCACTCCAACCACGCGTTCGTTACCGCTCTCGCTGCCAAGAGCCTCGGATTAGAT
GCCGTTCTCGTTCTAAGGGGAAAGGAAGAGCTCAAGGGCAACTACCTCCTCGACGAGCTC
ATGGGAATCGAGACGAGGGTTTACAGCGTCGAGAAGACGAGCGAGCTCTGGCCGATTGCT
CAAAAGGTCGCCGAAGAGCTGAAAAAAGAGGGCAGAAAACCCTACCTCATTCCCGCCGGC
GGAGCCTCCCCGGTTGGAACGCTCGGCTACGTGAGGGCCGTTGGGGAAATCCACGCCCAG
ATGACAAGGCTCGGCGTTGAGTTCGACTCGGTCGTTGACGCCGTCGGCAGTGGAGGAACT
CTGGCAGGTCTGCTCCTTGGCTCGGTCCTCGTGAAGGCCCCCTGGAAGGTCGTCGGCATG
GACGTCGGCGGCTTCGTTGAAGGCCTGGGAGAGCGCGTGAAGAAACTCGCCCTTGAGGCG
TCGGAACTGATGGGCGTCAGCGTTGAAGTTCCCGAGCCGGAAATCCACGACTACGGCTTT
GGAGCATACGGAAAGATAGTGAAGGAGGTCGCCGAGCTCATAAGGTTCGTAGGCACGAGC
GAGGGAATAATCCTCGACCCGGTCTACACCGGAAAGGCCTTCTACGGCCTCATGGAGCTG
GCTGAGAGGGGAGAACTCGGCGAAACCGTGCTTTTCATCCACACCGGCGGCTTTCCGGGC
GTCTTCCACTACGGCGAGGAGATGCTGGAACTAATCCAAAAGGCTTAAAGTTCCTCCCTC
TTTTTGCCTTTGAGGTGTCGAGATGGCGAGCCTTGAGGTCGAGCTTTTTGGGATAAGGTT
CGAGAACCCGCTCATTCTCGCATCGGGAATCAACGACAAGGTTCCGGAGCAGTGGATTCG
AGCGCACGAGGAAGGTGCTGGAGGAGTCGTTACGAAATCAATCGGAATCGAGCCAAGGAA
AGGTTACGACAACCCCACCATCGTCGAGCTTCCCTACGGTCTGATAAACGCGATGGGCCT
GCCAAACCCGGGCTGGAAGGGCTTCCTTGAGATGGTTGAGGGCTACACCTTTGACTTCCC
GCTGATAGTCTCGATTTTCGGCGGAACGCCTGAGGAGTTCGCCTTCTTAGCTGAAAAGCT
GAGTGACGTTGCCGATGCCTTCGAGCTGAACCTCAGCTGTCCCCACGCCAAAGGTTATGG
CATGGAAATCGGTCAGAACCCGGAGAACGTCTACGAGGTGGTGAAAGCCGTCAAGGACGC
CACCGATAAGCCGGTTATAGCGAAGCTGACGCCGAACATAGACGACATCACGAAGCTCGG
CTTGGCGGCGGAGAAGGCCGGTGCAGATGCCGTCTCGGCGATAAACACTCTGAAGGCGAT
TGCAATTGACATCTACGCAAGGAAACCAATCCTCAGCAACCGCGTTGGAGGCTACTCCGG
GCCCGGCGTTAAGCCCGTCGCGCTCAGAGCTGTTTACGACCTCGCGAAGGCCCTCGAGGT
TCCGGTGATAGGCATTGGCGGAATAACAACGTGGCAGGACGCCGTTGAGTTTCTCCTCGC
TGGTGCATCGGCGCTTCAGATTGGAACTGCAGTCTCGCTCAGGGGCTGGAAGGTCTTCAG
GGAAATCAATGAGGGCATCGAAGCCTACCTCGAGAGTGAGGGCTTTTCGAGCGTGGAGGA
GATAGTTGGTCTCGCCCTTGAATGAGGTATTCTATTTTTGTCCCATACTCCTTCTGGCCA
AAAGGACTTTATAGGAGGAAAGTCTACTATACTATGGTGAACTACTATGCCGGTCACGAA
GGTAACCCGGAACTACCAGATAACGATTCCGGCCGAGATTAGAAAAGCTTTGGGCATAAA
GCAGGGCGAATACCTCACCGTTGAGCTGAGGGGGGATGAGATAGTTATCAAAAGGGCAAA
GAGAACGTGGAAGACCTACCGCCTGGGCAGAAAGTACAGCCTCGAAGAGATGGAAAGAAT
GATTGAGGAGTCCATAGAGGAGGCGTTGACATGGGAAGAGTAGCGGTTATCGACACGAAC
TTTTTCGTTTATGCCCTGTTTGAGGATTACGAGAGACACGAAGAGGCCCTCGACATCTTA
ATGAACCTTGATAAGTGGGTCGTGCCTACAATAACCCTCTATGAGCTCATTTGGCAACTG
GCAAAAATGGGTGTTCCCCCGAATAACGCTGAAGATATGATTAAGCAGATAATTGAAGAA
CCCAGGACAGAAATCGTCGATGATAGGCGGTATTTACTATCGGCCTTCGAGCTCTTCGGA
AACCTCGGTCTCAAGCACTACAACGACTCCGTAATCCTTGCGATAGCCAAGGAAGTCGGA
ACCCTCGCGAGCTACGACAAAAAGCTTAGAAACCGTGCAATGAAAGTTGGAATTAAACCC
ATCCCGGAGGTGTTGGAATGAAGCGCGCGGTGGTGCTGTTTTCCGGTGGACTCGACTCAA
CGGCCTGCCTCTACTGGGCGAAGAAGAACTACGACGAGGTCATAATGCTCGTCATCAACT
ACGGGAGCAACGAGGAGCGCGTTACGAACAGAGTTGCGGAGTTCTTTTCGAAGGAGCTCG
ACGTCCCGCTGAAGATAGTTCGCCTCGACTTCCTTGAGGAGTTCTCAAAGCTTCGCGGAA
CGACGCTCGTCGGAGGGGAGACGCCGAAGGTAACGGCGGAGGAGCTTGAGGATTTCGAGA
GGGCGAAGGAGACGGCCAAAAGCGTCTGGGTTCCCGCTCGTAACGTCGTCCTCATAAGCG
TTGCCGCTTCTCTCCTCGATGCCCTCGGAGGCGGGGACATAATAGTCGGCTTCAACGCGG
AGGAAGGTGCCACTTTCCCGGACAACACGCCCGAGTTCGTCGAGAAGATGAACGAGATGC
TTCGCTATGGAACGATGGCCGAGGTGAAGGTTGTTGCCCCGCTCATAAACCTTGACAAAA
AAGGTATAGCAAAGCTCCTTAAGGAGCTGGACGCGAAGTACGAGTACTCCAACTCCTGCT
ACATGCCGAAGGGCTTCACCGAGGACGGAAAGCCGATTCACTGCGGTGAATGTGAGAGCT
GTGTCCGGAGGCACCGCGGTCTCATTGAGGGCATTGGGGAGGATAAGACCGTTTACGCCG
TCGAGCCGAAGATTTGATGTGCATACCTGTTCATTCGCCACCGCAAGATTTATAAATCTC
TTCCTTGCCCTTATCTTTGGGCATGGGGCGGTAGCTCAGCCTGGGAGAGCGCCGGACTGA
AGATCCGGGTGTCGGGGGTTCAAATCCCCCTCGCCCCACCACTTTCTGTGCGGTGGTAGT
CTAGCCTGGTCTAGGACACCGGCCTTCCAAGCCGGTGACCCGGGTTCAAATCCCGGCCAC
CGCACCACACAAACTTCGCCTGTGCGAAGTTTGACCAAGGCTCGTAGCTCCTTTTGGAGG
GCTAAATTTCGAGTCATTTCTTATCAACTGGCCCTTTTTGAGTTGGAGAACCTATCGAAT
TGCTCTTTTACCGTGGGTTTACCTTTAAATCAACGCCCGAAGGGCGTCAAGGGAGAGTAA
ACCCCTTTGAGAGGCTTTCTGAGAGAGTTCTCCTTTTGAAAGTGCGATTTATGAGCAAAA
TCTGCTCTACTTGAGCCCTCGATCAGGAGCTACTAACTTTTGGTGAAGCTTTTTTCAAAA
GCTTCCTGCGCAAGCGCTGGCGGGAGATGAGGTGCCTTTTTAAGAGTGCAGGTTTTAGAG
TGGGTTTCTACTAGAGTTGCTCCTTTTGTGAGTGTTTCTCCCTTTGAAGGCGCCCAAAGG
GCGCCGATATGAAGTTGAAACTATCCCCAAGGAGTTTTGTTGTAGTGTTAAACCTGTATG
AACTTGCTTTTTCATTAGTGCTCGACTGTTTTTCTGCTCTTTGGCGAGAAGGGCACTCAT
TTCGCCAGCCTTTCTCAAAGGCTGTGGGCAAAGTTTCTTTGGCGAAGCTTGCCTAAAAAC
CAGAACGGGGTTTCAGCAATTGCCGAAAGGCTTATAATCTATTACGAGTAGTAACGGGCA
TGCTGGAGAAAGAGAAGGAAGCGCTCGCTAAGAGGATTGCAGGTGAGATAACGCTCTCCT
CTGACCCCGGGAAAACAATGAGAAAATGGCGTGAAATCTTTGGAATCAGCCAGACCGAGC
TTGCTGAATACCTCGGCGTCTCTTCCTCGGTCATCAGCGATTACGAGGGCGGAAGGAGAA
AGAGTCCCGGCGCCTCAACTATAAGGAAGTTTGTGGAAGCCCTTCTTGAAATCGACGAGA
GGCGCGGTGGCAACGTCATAAGGGCCTTCAGCAAGACCATCGAAGGGGAGCTCCCCACGA
GTGCGATACTCGACATAAGGGAGTTCGCGGTTCCGGTGAAGATTTCTGACGTCGTTGAGG
CCGTCCGCGGCGAGGTTGTGGCGAATCCACACCTCATCGAGCGGAGAATCTACGGCTACA
CCGTCGTTGACAGCATAAGGGCGATACTTGAGATGAGCAGTGAGGAGTTCCTCAAGCTCT
ACGGCTGGACTACCGAGAGGGCCCTAGTTTTCACGAAGGTGACCACAGGGAGGAGCCCCA
TGATAGCCGTCCGCGTCCAGGGGTTGAAGCCGGCCGTCATAGTCCTTCACGGGGTCAAGA
GGCTCGATGAGCTCGCTGTTAAACTGGCCGAGCGCGAAAGGGTTCCCCTGGTAGTTTCGA
AGGCATCGAGTGAGATGGAGCTCATAACCAACCTCAGAAAACTCGTTGAAAAAACGGAGA
AGGAACTTTAAAGCTCCTTCCTTCTCCAGATTCCTTCTTCGGCGAGCTCAGTTAGTCTGT
TCCTTATGTGCACCAGAACGTCGCTCAGCGTTTTCCCGTTGTCGTAGGACTCAACTATCT
TCTTGAGCTCTTCCCTTGGAAGGTTCTGCATTTCCTTTGCCAGCTCAACCATTCTCGGGT
ATGCACGGACTATGTTGTCAACTATCGTTATATCAGCCATCCTCGCGCTCCTTGAGAGGG
GGTTCAGGTCAACGGTAACCACGAACTTGCCCATCTTCACGAGCGCCTCCGTCCTGTCGC
CGTCCTCAAGCGGGACGAGAACGACGTCTGCCCTCCAGATGCCGTTTTCGTCAACCTTCC
CGCGCTCGTGCTCAAGGCCCGGAATCCTCTTCGTCGGGTTTATGCCGAGTATCTCCATCT
CCGGGTCGTACTTCCGGAGCTCCCGCTCTATGGCTCTAACGCGCTCTTCCGTCCGGTAGA
AGAGGTTTATCTCGAGCTTCGCGCCGAGGGCCTTCGCCAGTTCAATCGTCTCCTTCGGAA
CGAGCGCCGCGACGTTGCCGTTCACCGAGATTACGGGCCATTCCGCGAGCAGAAACTTGG
CAACCGCTGCCCTCATGGCTCTTTCGGCGGGTTCTATCGTTTTCTCACCGATGAGGTAGT
CAAAAGCCTCCCCGCGCCCGTGGGCGATTAGACCGGCTTTGGCCGTCATTCCCTTCTCCA
TACCCGCGATAATTTTCTCGCGGTAGTAGAGGCTCCAGTAGCGCGGATGGCTCTTTGGAA
TCTTCACCATTCCAACCACCGGAGACTTTTCTCCCCATCCCTAATAAACCTGTCTTAGTG
GTCCCCTTCGAAAAAGCAAGCTCGTTCCTTCTTTTGGCTGAAAAAGGGTTCTAAACCTTT
GGTTCAAGAAAATCGTATAAACTCAAGGTTCAGAACTTTTGGTGAACAAAAATGTTCCCG
TGAGCGGGGGTGTTCATCGTGGGATACAAGATTACCGCAAAGGAGGATTTGAGTCCAATT
GACTATTTTGTAGAAGTGGAGGCACCGCACGTTGCAAAGGCCTGGAAACCCGGACAGTTC
GTCGTCTTCATCCTCCACGAGAGGGGAGAGAGAATACCCATGTCTGTCTACAAAGCCGAA
GATGGAAAGGTTGGGATGTTTATCAGGAAGCTCGGAAAGACAAGCCTTCAGCTCTACCAC
GAGTACAAGCCTGGTGACGAGCTCTGGAGCTTCGTCGGGCCCCTCGGAAAGCCGATTAAG
GTCAAGAACTACGGTAGAGTCGCCTTCGTCTCCGATGCCGTCTGCGGCCACGCCGAGAAC
CGGGCAACACTTAAAGTCATGCGTGAGGCCGGCAATTACACGATTTCCGTTCAGACCTTC
GAGGACAGGGAGAAGGTTTACCCAACCCGCTTTTTGGCTAGGGAAGTCGCTGACGAGTAC
TACCTAACGACCCTTGACGGGTCGGTCGGCATAAAGGGCCACTACCTCGACGTTGTGCGA
GAGCTCATCGAGAAAGACCGGGTTGATGTCATATTCGCGGGAGGAAGTCTAAGAAACCTC
GCAAAACTCGCCGAGCTCACGAGGCCCTACGGAATCCCAACCTACGCAACGGTGAGGCAG
ATTATGGTGGATGGAACCGGCATGTGCGGTTCGTGCAGGGTTCTATACGACGGGGAAGTA
AAGTTCGCCTGCAGGGACGGGCCGGTCTTTGACGCCCACAAGATTGACTGGGAGGACGCG
ATAAGGAGAAACTACGAGCGCTTCTCGGAACAGGAGAGGCTTGCCAAGGAGCGCTATCTT
GAATATCTCCGCGCCAAGGGGGTGATTTGAATGCCGAAGCTCATCAAGGAGAGGGTTCCA
ACCCCTGAGAGACCCGTTGAGGAGAGGGTTAAGGACTTCGGTGAGGTCAACCTCGGCTAC
ACCTTCGAGCTTGCCGTTAAGGAAGCTGAGCGCTGCCTCCAGTGTCCGGCAAACTACGCG
CCCTGTATAAAGGGCTGTCCCGTCCACATCAACATTCCTGCCTTCATAGCCAAGATTAAG
GAGGGCGACATCAAGGGCGCCCTGAGGATAATCTGGAACGACAACACGCTCCCTGCCATA
ACAGGCCGTGTCTGCCCGCAGGAGGACCAGTGTGAGGGTGCATGTGTCGTCGGAAAAGTC
GGCCAGGCTGTAAACATCGGCAAGCTTGAGCGCTTCGTTGCCGACTACGCGAGGAAGCAC
GGCATAGAGGAGGAGCTCCTCTGCGAGTTCGAGGAGAAATGCACCGGAGAGCTTGGAAAG
GTGGCCGTCGTGGGAGCTGGTCCAGCGGGCCTGACCTGCGCCGGTGAGCTCGCGAAGATG
GGCTACAAGGTGACCGTCTTCGAGGCCCTTCACAAGCCCGGTGGAGTTCTCATCTATGGA
ATCCCCGAGTTCAGGCTTCCCAAGGAGATACTCGACCACGAGCTGGCCAAGCTCAAGCGC
CTTGGAGTCGAGATAAAGACAGACCACGTCGTTGGAAAGACGGTCACCCTTGAAGAGCTT
CTCCAGGAGTACGACGCCGTCTTCATAGGAACCGGGGCAGGAACGCCGAAGCTCCTCAAC
ATCCCGGGAATCCTGCTCGACAGGATTTACTCAGCCAACGAGTTCCTCACGAGGATTAAC
CTGATGAAGGCCTACGAGTTCCCCGAGTACGACACGCCGATAGCCGTCGGGAAGAAGGTA
ATCGTCATCGGAGCCGGAAACACGGCAATGGACGCGGCGCGCTCCGCGCTGAGGCTTGGT
TGCGACGTGACGATAGCCTACAGGCGTGGTGAGGAGGACGTGACGGCGAGGATTGAGGAG
GTCGAGCACGCGAAGGAGGAGGGCGTGAAGTTCCTCTACTTCGTCCAGCCGGTTGAGTTC
ATCGGCGACGAGAAGGGCAAGGTCAAGGCGGTGAAGTTTGAGAAGATGGAGCCGTTGGAG
GAGAGGGACTCAAGGGGGAAGAGGAAGATACGGCCAACCGGCGAGTATGTCACCGTCGAG
GCTGACACGGTGATAATAGCAATCGGCCTTGAGCCCAACAGGATTATCAGCGAGGAAGCC
GGGATAAAGACCAACCCCAACGGGACGCTCGTCGTCGATGAGAACCTTATGACGAGCGTT
CCCGGAGTCTTCGCAGGTGGAGACGCGATAAGGGGCGAGGCAACGGTTATCCTCGCAATG
GGCGACGGAAAGAAGGCGGCGAAGGCGATAGACGAGTACATCAGGGCGAAGAAGGCCAGC
GCATGAGTTCCCTTTACCATTCCCTTTTTCTGGAACCCAAGAACAGGCCCTTTCTCAGAT
AGTCCATGAACTCGCTGTTGAGAAACGTCTTTGTGAACTCAAGGGTCTCCTCCGGCGAGA
GCCACTCGACCTCCTCGGGAACTCCCTCGACCCAGAGGTAGACGAGCTCGTTCTCCTTCC
TCGCTATGAGAAGGGTGAAGATTTTAACGCCGAGCTCCTGCGCGAGCTTAACTTCCCTCC
CGACGAGGGACGTGAACTTCCCGAGGGGAGCAACCGCGACGAGGTACTCGGCTTCCTTAA
TCCTGTCGCTCGTGTCCCTCATGCCGTACTTCGAGGGCACGAGGATGTTGTTGGAGTTCA
GTTTTTCTTCGATAATCTCAACGATTGCCCTCTCGGTTCGGGTGTGGTAGAGGAAGGTGG
GCTCCGTCAGGTAAACGAAGGGCCCGTAGGTTTTCTTCCTCCTCAAAAAGCCCAGCATTG
GACCACCTCAGGTGGGGATAATGTCATCATCTTGGCATCAGGAGGGATGACACTCCTCAT
CGGTTCGCAACCTAAATCTTCCCTCTCAAGCCTCCTTTCGGCCAAAGGAGTATTTTCAGC
GGAGCGGGCGTCATCGGTTAAAGAGGCCCTGTCATCCAACCCCGTGAGAGTTGTGAAGGA
AAATAGTGTTAATTAAGCTTTTGTTTTTGAATGGGTAAGGTTCCCACCTCATGACAACTG
GATGGGGGAATCCTCGTGAAAATCTCGTAATCCGATGGTGCTTTAAACTCTTATTCAACA
TCCCGTGGGGGAGAAAACGTGACTCAAGTGTTCGTGGACGAGAGCGGGGACCTCGGTGGC
AGTAGGAGTAACAAGCGATACTTTGTAATTGCAGCTGTGCTCTGCGAGGAGGCTGCAATA
AAAACCACGATACAAGACATATCTAAGAAATTTGGACTACCGGAACTTAAGTTCAGCGAG
CTATCTTACGACGAGAAGGTTGAAGCCGTGAAAATGCTCTCCCCTTTGGAATTCAAAGTT
GCATACGTGGTCCTTTCAAAGAACGATAGGAAACTGAGGGATTGGCTGGACAAGAGCAAA
CGCAACAAGAGCTTAGCGGCCATGAAGCTACACGGGGCGTTGGTTCAAGGTCTGCAATCA
TATGGTGCTCCGCAAATTATCGTTGTGGATAGGAGTCAATACTCAAAGGATATCTCGGGA
TTTCTCTCAAGAAGGTACTCCCTAGCTGTTGCCCCGGGCGATTCTCAGAAAAGGGCTGGT
CTCCAGCTCGCCGATGCAATGGCTAATGTCATCTACCTCCACTATCAGTACAAAAACGGT
GAGCTAATCGATGAAATACGGGATAAAATCATCTTCGGAAGGTTCATCAACGAGAGAGAA
CTCAGAAGGTTATGAGGAGTCGGGTGGCTAGTCCCCTTCCGGGCGACCCCCACCCTCATA
CCTCTGAGAGACACTTTGATGGCAGATTTTATTAAACTTTCGGCAGATTTTTGAGTGGTA
GGTGATATCCATGCGACTCATTCCGCTCGCCTCTGAAAGCCTCGGCGTTAGGAGCCTGGC
GACGTTCGTGGAAGCTGCTGGCTTAAAAATCCTCATCGACCCCGGCGTCGCCCTCGGGCC
GAAGCGCTACGGTCTCCCGCCGGCAAAAATCGAGCTCGAGACCCTTCAAAAGATGAGGGG
GAAGGTACAGGGCTACGCGAGGAAAGCGGACCTCGTGACGATTTCCCACTACCACTACGA
CCACCACACTCCTTTCTTCGAGGGTCTCTACGAGAGCTCCAGCGAAGCCTTTGCGAGGGA
AATCTACGAAGGAAAGCTGATATTCACCAAACACCCCACCGAGAACATCAACTTCAGCCA
GAGGAAACGGGCCTGGGCCTTCCTCAAGAAGGCGGAGCCAATAGCTAAGAGGGTGGAGTT
CTCGGACGGGAGGAGCTTCGACCTCGGTGGCGTTACACTGGAGTTCTCGCCGGCGGTTCC
GCACGGTAGCGAGGGCTCAAGGCTTGGCTTCGTGGTCATGGCCCTCATAGACGACGGAAC
CAGGCTAATCCACGCCAGCGACATCCAGCTCCTCAACAGGAAGGCCGTCGAGTGGATAAT
CGAGAAGAACCCCGACGTCCTCATAACGGGTGGACCGCCAACTTACCTTGGAAAGCGCGC
CGAGGGGAGCTGGGAAACGGGAATTAAAAACCTCAACGAGATAATCCGCGAAACGAACGC
CCAAATAATCCTCGACCACCACATCGTCAGGGACAGGAACTACCCGCGCTTCTTCGACGA
GCTTGAGAAGAGACCGAAGACCTTCGCTGGATTTCTGAAGGTCGAGGACAGACCGCTGGA
GGCCTACAGGAGGGAGCTCCACAAAATCGAGAGGGGCGAGAAAGCGAAGGTCCCGTTCAG
GTTAGGTTGAGAGGAAGCCGCCGTCGACTGGAATCACCGCCCCGTTCACGTAGCTTGCCA
AATCACTAGCCAGGAAGAGAATAACCCTCGCCACCTCGTCAGGCTCGCCGAAGCGCCCCA
TGGGAAGCCGGGCGTTGAAGTGGAAGGATATTCCTATCTTTTCCATGTCGAACTTCATTA
TCGCCTCCTTCTTAAGTTTCTTCACGCCCTCGGTCTCTATCCCGCCGGGAACTATGACGT
TCGCCCGTATTCTCTTCCCGTACTCCCTCGCGATGGCCCTCGTGAGGGCTACCACGCCGA
GCTTCGCGGTGTCGTAGTGGGCCAGGCCCCTCGCAAAGGGGAGGAACGCCTCTATGGAGC
TCACGTTGATTATCACGCCGCCCCGTTCTTTCCTCGTCCTGACGAAGTGCTGGCACATCC
AGAACACCGAGTGGAGGTTTATCGCCATGACCCTCTCGTAGAACCCCTCGTCCACCTCCT
CGAAGTCCCTGAACCAGTAAACTCCCGCGTTGTTCACCAGTATATCCGGCTCCCTGCCCT
TCAGGGCCTCCCACAGCGCGTCTATCTCCACCTTCCGCGAAAGGTCCACACGGTGGACGT
TCACCTCGACGCCGAACTCCCCGGCGAGTTCCCCCGTCGCCTTCAGGCCGAACTCGTCAA
CGTCCACAAGCTCGAGGTCCGCCCCGGCCTCGGCGAAGCGAAGCGCCGTTGCGCGGCCTA
TTCCCGAAGCGGCGCCCGTAATCAGGGCCCTCCTTCCCGAGAGGGAAATCAGCTCAGATA
GAGGAGCGGCCATTGGAATCCCCTAATGTAATACGGCACAGGGGCTCTAAACACTATCGG
CACAGCACCATCCTGAGGGTCTCCCTCTTCGCCTCCTCCACGGAGACGTTTCCGTCGAGG
AAAAGGTAGTCGAAGGCGAAGCCGTCTATGAGTGAGACGAGAAGGAAGGCCCTTACCCGC
GGGTTTTCTACGCCGGCATCGCGGAGGAGGCCTTCAATCATCTCAAGGTACCTCTCGGCC
ATCTCGCGCCACTCCTCCTCCCACTCGCCCCGCTTCAGGCTCTCCTCGTAGAACTCAAGG
AAGAACCGGTAGAGCTTCTGGTTCTGGCTCACGAAGTCGAACATCGCTCCGACCAGCACC
CGGAGCCTCTCCTCGGGGCCATCGGCTTTTTCCATGACCTCCCCGAGCTCCCGCTCCCAC
TGGGTGAGGTAGTGGAAGAAAACGGCCTTAGCGAGCTCGTACTTGCTCGGGAAGTGGTGG
AAGAGCCCTCCCTTTGAGACGCCGGCTTTTCTGGCTATCTCCTCGACCGATACCTCATGG
TATGAGCGTTCGCTGAAGAGCTCAAGGGCAGCTTCGATTATCCTCGTCCGCGTGTCCCTC
GCCATGCCATCCCCCGGCCTTCCTTGGTGGGCCACCTAAAAATACTTTGTGAAAAAATGA
AATCACCGGAGGAGCCTCACCATGGCCGGCAGGAGAACCACGGCCCCGAGGAAGCTGTAG
ACGAGGCCGAACAGCACGGTCGCCGCGAACTGGGTCACTACAGGTATGGGGATTGTGACG
AGGACTCCAAAGGCTATCAGCGTCGTCAGCGCCGAGTAGAGCACCTCCCTGCCCGCGGTT
GAGACCGCAGTCGAGTAGGCCTCCCGGAACCCTTTTCCTGTCCTTCTCTCGATGACCCAG
CGGTTGGCGACGTGGATTGGGTAGTCTATGCCTATTCCGACTATTATCGCACCTACCATG
GCCGTCATCGCGTTGAGCGGGATGTTGAGGAGCTTCATCGTGGCGAAGAGCCAGCCGAGG
ACCGCGAGGGGGACGAGCGCCGCGAGGAGCCCTTCCAGGGGGGCGCGGTGCGCAACGGCG
AACGAAACGGGCAGTACGGTTAGGGTAAAGGCCAGACACAGGAGGATTGAGAGAATCATG
GCGTTCCTCATGTCGTCGAGCCCCTTGGCCCATATTATCGGGTCGCCGGTTATCGTGGCG
TTCAGCCCCCTGAAGTCCTCCCTCAGCTCCCTCAGGAGCTCCTTCCCGTGGTAGCCGAAG
TCCGTCCTTGAGGGGACGACGAGGAGAAGGCCGTCAAAGTGTCCGTTGCTCTCGTGAAGG
TAAAAGCGCCCTGTTCTTGTCTCGTATGCCTCCTTCAGAAACTCCTCGAGCTCGCGGGGT
GTCACGTTTGAGTCAATCCAGCCGTCCCCGTTCCTATCAACGAGGGCGTAGGCTTTACTG
ACCCCCGGGTTCTCGGCGGCAATTATGGGTAGCGCACTCAGGAGCCACTCAACGGCCGGT
TTTCCGCCGGATTTGACCACGTACCTGTCGTCGGCCATTCTCTGCACGGCAATCTGGAGC
CTCCTCCAGAGGGCTGGGTCCGTCAGGTTCCCATCAACGCGGACGTAGACCCTCTCGGTC
CCGATGTCGAATTTGCTGTTCAGGAGCTCGTAGGCCTTTGTAACGCGCAGGTCCTTCGCG
AGCTCACCTGTGGGGTTGTACGAGGCCTTCATTCCGAGGCCGAGGGACCAGCCAACCGCC
GCCACAAGGAAAGCAGAGATGACGAGCAGGCCCGCGAACCGTTTGTCCGAGAGCGCCCCG
ATGGCAAGGCGGGCCCGTCCCTTCCTTCGCGCGGGGGGAGCGGAAGGGCGGAGGACCTTA
AGGGCCGGAACGAACGTCACGTTGAGAACGAAGACCGAGAGGATTGCAAAGGCCGAGAGG
AACCCGAAGCGCCTCATGCTCGGGAGGCTTGAGATGGCGTTTGAGGAGAAGCCGACGACG
GTCGTGACCATAGCAAGGAGGAGAGCCACGCCGACGGTCGAGAGCACGGCCTTCATGGCA
TCCTTCGGTCCGAGGTTCAGCTTCTCGCGGTAGCCCATGAGGACGTGGAAGGAGAAGTCT
ATGCCGAGGCCGAGGACGAGAATCGGCACCATGCCTGCCATGAGGTCCAGCTTCCAGCCG
AGCGCGCCCGCGAGGCCGAACGTCCACACCACCGCGAGGAACAGCGTGATGAGCGATATG
GCAACGTCCCCGAGGCTCCTGAAGTTCAGGTACATGAGGGCGAGGATTAGGACAAGGGCG
AGCAGGAAGGCGGGCGCGAGGCGCTCCTCGGTCTTGACGTAGTAGTAGTTCATCAGGTGG
AACCCGTAGGTGAGGGAGTCGTTGTCAACCGAGAGGGCGTCGCCCTCTATCTCGAGCTCG
GCCTTTTCAAGCTCGTCCTCCGGGTAGCTCGCGTTGAGGAGGACGTAGATTGCCATTGAG
GGGCTCTCCATCCTTTCCCGGTTGAAGTCCCTGGGGAGGAGCGAGAGGGCGTAATCCTTC
ATCTGCTCCGGGACAGAGGGGTCGCTCAGGAACTCCCTCAGCGTCTCGCGGATTTCGGCG
GCCGTTTTGAAGGAGCGCATCTCCTCGAGAACCCGGTCCGGGGTGGGGCTTACTCCCTCC
TTCGCGAGCCTGTAAGATGCGAGAACCGCGGGAAGGGACGTCACGGCGTTTTCCTTCGGC
TCAATGAGGAATTCCCCCGCACTGCCGTCCATTATTTTCTCCGTCAGTTCGGCCGTTTTG
GAGAAGTACTCAGGTGTCAGCACGTTGCTCCCCCTGAAAACGACCACAACTGGCTCCACA
TTGCCGAAGTCCCTTTGAATCTTCTCAAGGGCCTTCACCTCCGGGTAGTTGGGAAATAAA
GCGTTCAGGCTCGTTTCCTCCTTGAGCTGCGAGGCGAAGGCCATGAAGACCAGCGTGACG
AGCAGAATTACTGCAATCGTTCTCTTCGGCTTCTCAACCACGAGGTCTGCAAAGCCCATC
CGGTTCACCCCCTTTACCTACCGACCGGTCGGTTTGCAACCTTATAAGCTTTTCTCTGGA
AACCCTTAAATCGGTTCGTGAGAAGTCCATTTCAGGTGAGACCGATGAGGAACTTCTACA
TCGCCCACGAGGAGGATATAAAGGCTGGAAAGACGACGGACGTTTACTTCATTCGAACGA
AGAAGATACTGACCGAGAAGGGAATCCACAGGAAGGTTTTCGCCGACGTCACCACGACTT
CCCTCCCCAAGGGATGGAAGTGGGGCGTTCTCGCGGGAATTGAGGAGGTCGCGAAGCTCC
TCGAAGGTCTGCCGGTGAACGTCTACGCGATGAGAGAGGGCACTATATTCCACCCCTACG
AGCCGGTTCTCCAAATTGAAGGCTACTACGAGGAGTTCGGAGTCTATGAAACGGCCCTAC
TCGGAATGCTCAGCCAGGCGAGCGGGATAGCGACGGCCGCCCTGAGAATCAAGATAGCGG
CCAACTTCAAGCCGGTTTACTCATTCGGAATAAGGCACATGCACCCGGCCATAGCGCCGA
TGATTGACAGAGCGGCCTTCATAGGCGGCTGCGACGGCGTTAGCGGCGTCCTAGGAGCGG
AGATGATAGGGGAGAAGCCCGTTGGAACTATGCCCCACGCGTTAATACTCACAGTCGGTG
ACCAGGTGAAGGCCTGGAAGTACTTCGACGAGGTCGTCGAGCCCGAAGTACCGAGGACAG
CCCTCGTTGACACGCTCTGCGACGAGAAGTTCGAGGCGCTGATGGCGGCCGAGGCTCTGG
GCGAGAGATTAACTGCGGTTAGGCTTGACACTCCGGGCTCGAGGAGGGGCAACTTCAGAA
AGATAATCGAGGAGGTCCGCTGGGAGCTCAACTTAAGGGGCTACGACTGGGTGAAGATTT
TCGTGAGCGGTGGGCTGAACGAGGAGAGCATAAAGGAAATTGTTGACGTGGCAGACGCCT
TCGGCGTCGGTTCTGCCATAGCGAGCGCAAAGCCGGTAGACTTCTCGCTCGACATCGTTG
AGGTTGAAGGGAAGCCGATAACGAAGCGCGGGAAGCTGAGCGGGAGGAAACAGGTCTATC
GCTGTGAGAACGGCCACTACCACCGCGTTCCGGCCGATAAAAAGCTCGAACGCTGTCCAG
TCTGCGGCGCCAAGGTTGAGCCGCTTCTCCAGCCCCTCATCGAGAACGGTGAGATAGTGG
CCGAGCTCCCGAAGGCAAGGGAGATAAGGGAGTACGTCCTCGAGCAGGCCGAGAAGTTCA
AACTGAGCCTTGAATGAGCTCCTCTCCAATATCTTGTTTTTCAGATAGCTCGCAGAAAAG
TCCGACAAGGAATAGGAAAGAGAGGCCTTCAGGCCTCCTCAATGCTGATAGCGCTAACAG
GGCAGGCCTCCATGGCCTCCTTGGCGCAGTTGTAGAGGTTCTCGTCCTCGATAACCTCGA
CAACCGGAACAGCCTTGCCCTCGTCGTTCATCTCGAAAACGTCCGGGCAGAGGCTGGCAC
AGATGGCGTCACCAATGCAGGTGTCCTGGTCGACGGTAACCTTCCACGCCATGGCACATC
ACCGGGCTTAAGTGCGCTCGGACGAATATAAACTTTTCGTTCCTAAAACCGACGGTTTGA
AACGATAGTCTGTGGAAAGGGAAGCGAAAGAAAGCGACGATGAACAGGAAAAGGCAGGAT
GGGTCAGTAAAGGCCCAGCCTCTTCTTGTACTCCGGGCTGATTCTGTCCGGCGTCCACGG
CGGGTCGAAGGTAAGTTCAATCTCGGCATCCTTAACGCCCGGAATCTCAAGGATTTTGTC
CTCAACTGCCCTGAGAATCCACATTGTCAGCGGACAGCCGGGGGTCGTCATCGTCATTTT
GACGTAAACGGTGTTGTCGGGGTTAACCTTCACCTCGTAGATGAGGCCGAGGTTGACGAC
GTCTATTCCAATCTCGGGGTCTATGACCTCCTTGAGCTTCTCAAGTATCATCTCCTCGGT
TATCTTGACGTCGCCCGCTTCCTTCACTTCCCTCTCGCGGTTGATGGTTATCAAGCCGAC
CCCCTCGAGCTTTCCGAGCTCGGAGTGGAGCTTTATGAGAACGTTGTCTATATCGGGGGT
GTCCTTTGCAAGAGTAACCGTGACGTTGCCCTTATCGTCAACTTCGATTGAGCGGATGAA
CTTCTCGTCAACGACCGATTTCACGACCTTCTCAACCTCTTCCTTCGTGACCATACTCAC
CACCGCTCCAACTTAAGAACTACACATTTAAACCTTTTGGGCCAAAGTTGTGAACTAACG
GAGGAGGACGTCCCTCATCAGCTCGACGGCCATTTCGGGGCTCAACGCCCTCGCCCGCGT
CTCCCTCAGAATCCTCTGGATGGCCAAACGCTTGGTCGAAGGCGCCCTCCTAAACAGCTC
CCAGAGAAGGGGACAGCCGAAGCTCAGCCTGTAAGGCCCGATTATCTCGATAATCTCTCC
CTTGTCGAGGGCGAGAAAGGCGGGAAAGTTAAGGATAACGATGCCGTTCTTTTCGTAAAT
CGAAATCAAACCTGAACTCAGCATGTCGCCCGTCGCAAGGATTCTCACGCCAAGCTCCCT
CGCCTTCCGCTCAACCGCTTCCATGACCATTGAGTGACAGCGGCCGCAGATTGGTGCCCC
TTTCTCAATCAGCTCCCGCATCGTCTCCTCGTAACCCGGCACCTCGACGAGTACTGCGTT
CTCGGAACGAACCTTTTGGAGGGTTTTTTCGCCCATCTGGGGCAGTTTCGCGGTTACTGG
AACGACGTCAAAGCCTGCCCAGCGGAGGATTTTCAGCGTTGCCGTGCTGTCGGAGCCAGC
GGAGAAGGCCACAGCGACCTTGGCATCAGTGGGAGTCCTTTCGAAGTCTCTTCCTTCGAG
GCGGAAGAGGACGAGCTCCCTCAGCCTGGAATACGCGCTCTCGCCTATCGCTTCCCTCAC
GCGCTCGAGGGCTTCAAGGTTGTAGCAGAGGCGGTAGCGCTTGACAGGGTCTTGGGTGGG
GGTGAGCATTTAAACCTCCTCCAGCCGTATTTTCCCGAGCAGTTCTTCGTAGGTGTAAGT
TGCTTCTCTCGTGATATTCCCAAACCCGTAACTCCAGAATTTGATATCGGGCTCTTCCTC
GATGTTCTTCTTGAAGGATTTGACAATCAGCACTCCCCCCACAGTCTCGGGGCCGCTTTC
CTTTATGTACGCCTTCAGCTGTTTCAAGTCTTCTTTTCCGGCGCTTCCGAGCTTTACTTC
CACAAGAATCCTCGGAGCCCTGCCGAGGGGGTGTTTGGGCTTTATCAGGAGGTCCACATG
CCCGGAGGGGAGAGCCTTTTCGCCGAGAACCTCAAAATCCTCCGGGTTCCCGTCTATTTT
AAACGTCTCCAAAAGCCCATCCAGAAAATTCCGCTCAATGGCCTTTCGAAGGAGGGACTG
GAGGAGGACTTCCCTCATCGGGAAAACCCTCGGTGGGTCTATGAGTTCCCGTGAAAAGGT
GATTTTTGGCATGAACGCTTTCCATTTTGAGGTTTCATGTTGAAATTCTTCGCTCACTGG
GATTCCCATTCCCGAAACGTTGTAGAGTGTTACCTCATCGGCCTGGAAATGAGTCTTTCT
ATACCCTCCTCTCAACAGAAGGTTTTCAGCTACGTAAGAAAACTCCGGTCTTATCATTGA
CTCGGAAAGCTCACGGAGGGGCGTCAGCAGGAGCCTGAAGGGGAAAGAATACACCCTCCC
AGAGGGCAGTTTTATCGGCTCCCAGGGGCCGACTTCGTCGGGGTTCTCAATTGCGACTTT
CTTTTTCACGCGATAGAGGTTGTAAACCTTCGCTCCGTGCAGGAACGAGACGTAGTCCCC
AACATCAATATCGACAAAGGCCCAGTACCCGTTTACGCTACTTGTGAACCCTGCAACGTT
CATCTGAGTGCATTTTTCAAGGTTCTCCATCGTCGCGACCGAGATGAGGAAGTATGACAT
CCTCTCACCAAACATGAAGGCGAGGGTATTGGTTAAAACTTTCACGTTCACGGGAAAACC
TTAAAAGAGGCCCTTACTAACCCCGTTCACGAACCAAAAATCCTTCTGGAGGGATTCAAA
ATGAGGGAGATAGTTGAGAGGGTTAAGGCCAGAACGAGCATCCCCGTTTACGAGAGGACG
ATAGAGAACGTCCTTTCGGCGATTCAGGCCAGCAGTGACGTGTGGCGCATCGTGGACCTC
AGCGAGGAACCGCTCCCGCTCGTCGTGGCGGTTCTTGAGGCGCTCCACGAGCTCGGCCAC
ATAGCCTTTGACGGCCCGAACGTCATTCTCACCGAGAGCGGTAAACAGCTTGTCGAGAAG
TACGGAATCGGGCCGAGGAGGGACTACACCTGCTCCCACTGCGAGGGCAAGACCGTCGAG
CTTTCAGCGTTCAGCGACCTGCTCGAGCAGTTCAAGGAGATAGTCAAGGACAGGCCCCAG
CCGAAGCACGACTTCGACCAGGCCTACGTCACCCCGGAGACGACCGTCGCGAGAGTCGCT
CTGATGCACAGCAGGGGTGACCTTGAGAACAAGGAGGTCTTTGTTCTGGGCGACGACGAC
CTCACGAGCGTTGCTCTGATGCTCTCGGGCCTCCCCAAGAGGATAGCGGTCCTCGACATT
GACGAGAGGCTCATGAAGTTCATCGAGAAGACTGCTGACGAGCTCGGCTATTCCGACATC
GAAATATTCACCTTCGACCTTCGCGAGCCACTTCCCGACTACGCGCTCCACAAGTTCGAC
ACCTTCATCACCGACCCGCCCGAAACCGTTGACGCAATAAGGGCCTTCGTCGGAAGGGGA
ATCGCGACCCTCAAGGGCCCCGGTTGCGCCGGCTACTTCGGCATAACGAGGCGCGAGAGC
TCCCTCGACAAGTGGCGCGAGATTCAGCGCTTGCTCCTCAACGAGTTCAACGTCGTCATA
ACTGACATCATCAGGAACTTCAACGAGTACGTCAACTGGGGCTACGAGGAGGAAACGCGC
GCCTGGAAGCTCCTCCCCGTCAAGGTCAAGCCGTCCTACAACTGGTACAAGAGCTACATG
TTCAGGATTCAGACCCTTGAGGGCTCGAAGGGCTTCGAGGAGAGGATTACCGTCGGCGAC
GAGCTCTACAACGACGAAGAGGCTTCTACAACCTGATTTTCCTTTAATTCTCTTTTCTGG
AAGTTGCTTTTATGCAGAATCAACAAATTGGAAACGAAAGGCAAAAACTCAGCGCTTCTT
CCAGACCGCTATCGCGACCAGGAGGAGTGCACCTGCGAGGGCAATGTAAACGTAGTTAAT
GCTTCTCCCGTTTTCCCTGGCAACTGCTTTGAAGCCGTTTACCTCCCTGGCCATTACTGT
GAGAGGGCTTTTTGAGGGATAAATCACGACGTAGCCGTCCAGACCGTTTGTGCATACCCT
TCCCGTGGTGTTGCCGAGGTAGGTCGAGTTCTTAATGAGCAGGAACGTTGCGTTCGCAAG
AACGACCGCCGTTCCGTTGGTTTCGGGCTCTGGAATATCGGCGTAGAGAAGCGACCTTAG
GAACGCGGTGCCCCTCTCGTATATCTCAGTTTCGGTTAGGTCTGCCTCCTGGAGGGCCCA
GAGAACCTTGGCCGTGGAGGTTATACCTGCTATCGAGCCCTGGGTGTATGGAAAGGCCCC
GTTGGGATACTGTCTATCCTTCAGGATTTTGAGGGTCTCGTTCAGCTCTCTTTCCATTCC
GAACTCTTTGAAGACAATCACCGCGTAGGCGAAGTAGTAGGTGGGCACGTTGTAGTAAAC
CGGGTTCCCGGTCTTCGCCTCGGTGGTTTCGAGCATCCATGTAAGGTTCTCGCTGAGGTA
GCGGAGCGAGGAGCTGTAGTTGTAGCTCACGTTTAACCCTTTGAAAACCCAGACGACGTA
CTCGGTGTTGTAGAAGTCCCTCCACACCCCGTCTCTCTCGGTTGAGAGGAGGTAGCTGAC
CTCTTCACTGTAATCCTCGCCGAGAAGGGATTTGACCCTCGCGAGCTCGGCCACCTGCCA
GGGAAGCAGACCGGAGAGGTTTGAGGGCAGTGAAGGAGTTCTGTTGCAGGTTAAGTAGTA
GTCCGCGAGTACAACCTCCTCCCAGTTGCTTCCGGGCGTGATTTTCTGAAGGTAGGGGCA
CGCGATTGTTCTCATCTCCGAAAAACCGTTGACCTTTGAAACGCTCAGGAGGTCGAGAAC
GCGGTAGTGCAGGGTTCCCCAGAAGCCAAAGTGCTCCCTTTCGATGAGCTCCTTCCGGTA
TTTCTCGTTTCCAGTTGCGTAGAGGGCCATTGCAATTGAGAGCGTGTCGTTGAAGTCGTC
ATCCAGTTCCACCCTTTTACCCAAGTAGGCCAGAGCAAAGGCCCGATAGGCTTTCAGCCT
TCCCTCGACCTTCATCTTTTCGAGGTCCTCCGTGTCCCCTAGGGCGAGGTAACCAAAAAT
CCTTTCAACGTCGTTCTCTGGCTTTGCCGAGAGGAGGTAGCCCTCGCCCCTGCTTATCGC
TTCCTGTACCTGCTTCTTGAAACCGATGAGTTTGTCGTTGATGTAGTTTCCCTTCAGGAA
CTCCTTGAGGGCCAGAACCGCCAGTGACGTTCCTAGGTAGTCCTCCCATGAGCCGTCGGG
GTTCTGCTTGTAGATAAGCCAGTAGGCGGCGCTGTTTATCGTTGAGTTGTACCTGCCCCT
CGCTATCCTCTCTCCCCTCATCAGCGCCATCATGGCCATGGCCGTGTACTTGGCCTCGTG
CTCTTCCCCGTACTTGTATCCCCAGGAGTCAAAGGGAGTTCTCAGCGCCATGAGCCACTC
GCATCCCTCAAGAACGCGCGCATAATCGGCGGTTTCATAGAGGGCCAGAACGGCAAAGGC
GGTCTCGGGAACCGTTGGGGTGTAAACGTAGGGCTGGATTTTAGCGCTCGCGGGAACGGA
TGACGCCATGAGCGCGAGGATGAAAACCACTGCCAGAACCTTCTTCCTCATGGAACCACC
CCAGAAAAAGAGGGAGAATGGAGTTAAAAATCAACCGTAGTAGACCTTAACGTCGAGCTG
GTAGCTGGCGGTCCAGTAGTAGGTGTTGTAGGCATAGACGAGGAAGTACCAGGTTCCCGG
AGCGGGGTTGCTGTACTCAACGTGCTCGCTTGAGCCGTAGTTCTCGGAGCGGTCAACGAG
GTTCTTGTTCGGGTCGTAGAGATAGAGGTCGAGGTCGTCGTAGCTGCTTCCGCTGAGGTC
GCCGGTTATCTTGGTGGCACCGCTGTTAACGGTCATCTGGTGGACGTTGTAGTCGTGGTA
GCTGACGCTTCCGGTGAAGGTCTTCTCATCGACGGTTGGCTGCGGCTCGGGCTGTGGCGC
GGGCTCGGTTCCTCCGTTGTCACCGCTGCTCGGCTGGCCAAGGCTACCGTCGCTGACGAC
GTCAACCTGGTAGTTGGCGCTTCCGGAGTAGCTGACGACCTTGAGCGTCCAGGTTCCAGC
GCTCGGGTTGTAGTAGCCGACCTTTTCGAAGCCGTAGTAGGCGGTGTAGGAGTAGTCCAC
CTGGTTGCCGTTCGGGTCGTAGAGATAGAGGTCGAGGTCGCTCTTGGAGTTGTCCCAGTA
GAGGGTCGCGGTGACGAAGGAGGCTCCGCTTATGGTGAACTGGTGGGTTGCGCTTCCCTT
GTCTGCAACGTAGCCGGTGAAGGTGAGCTTGGCGTAGCTGTCGTAGTGGGCAGCCTTGTA
GGCGTTGACCCTACCGGCACCGTATGCGATGTCGGCAATCTCGTCGGGCTTGACTATGTC
TGCGGTCTCAATGAGGGCCTTCTTGACTTGGTCAGGAGTCCAGCTCGGGTGGGCCTGGAG
GATGAGGGCGGAGATTCCAGCGACGTGCGGGGTGGCCATCGAAGTTCCCGGAGCGGCAAC
GTAGTAGTCGCCTATGGTGACGTCGGTGAGCTGGGTTCCGCTGGCACGCGCGGCGATAAT
CCAGTTGCCCGGAGCGACGACCTCGGGCTTGAGCCTTCCATCGGCGGTGGGACCCCTGCT
GGAGAAGTCGGTTATAACGTCGTTCTTGTCAACGGCGCCGACTGTGATAACCTTGCTGGC
CGCGGCAGGGGAACCAACGGTGTACTTGTCAGGCCCGCTGTTTCCGGCGGCAACACAGAC
GACTATTCCCGCATCCCAGGCGTTGTTGACGGCCTGGCTGAGGGAGTCGGTACCGTCGGA
ACTCTGGCTTGAGCCGAGTGAGAGGTTGATGACCTTGATTCCGTACTTGTCCTTGTTCTC
GACGGCCCAGTCAACACCTGCTATTATGTCGGATATGCTTCCCGAGCCGTCGGCACCGAG
AACCTTAATGCCGACGAGCTTCGCTCCAGGGGCCATTCCCTTGTACTTTCCGTTGCTTGC
GGCACCGGTTCCGGCCGCTATGCTGGCGACGTGGGTTCCGTGGCCCTGGTCGTCATAGGG
GGTAGTTTTTCCGTTGACGAAGTCCTTCCAGCCGATGACCTTGCCCTGAAGGTCGGGGTG
GGAGGCGTCGATACCGGTGTCTATGATGGCTATGGTTATTCCTGAGCCATCGTAGCCGAG
GTTCCACATGTTGGTGGCCATAACCTGGGCGGCGGATTCGTCAAGACCCTCTGTATCAAC
GGCTACCTGAACCTTGTAGTCCTCCTGGATGAACTTGATTCCAGACATCTGGCTGTTGCC
GAAGAAGCCCGTATCAATCATGCCCGCGATGAGAAGAAGGTCATGAACCTTGAGCTTGAC
CGCTACTGCGGGTATGACGTTGTACTTGTACTTTATTTTAGTGCCCATAAGCTTGAGAAC
CTGAACCGCCTTCCTCTGGTCGTAGCTGTTGTCGAACATTATGACTACGTTGACCTCCTT
GTTCCAGTCCATGTTCTGAACCTTCTTAAAGAGGCCAGGTGTGAGGAGACCGTAGTTCTT
CTCCTGATAGGTGTTCCTAACTGGTACCGGCTTGGAAGGCGCGGCAAAGACGCTACCCGC
CATTAAACCAACAAGTAGCAGTGCAACCACTACCATACCCCACTTCTTCATGGTGGCACC
TCCTTGTACAGTATGCCCATTATATGGGCATCCTAGACGTTGAATGGTCTTTAGTTAAAA
ACTTTGCGCAACAATATACTTTTCGTATCAGTACATTGGCTCAATGTACATGTATTGGTC
ACACTATTGCAAAAATCCGTAACTAAATGCACGGTATAACCGATGAATATTCTACAAAAT
CGACTCAGATTCAAGCCAAAAGAAACAACATGCCCTCGTGCGGAGTAATCAAAGCAAAAA
AGAATATGTAACAAATTGGAAAAATTACAACTCGTCCAGGCCGAGCTCCTTGAGCTTCTC
CTCAGGTATCTTGCCGTCCTCGGTCCAGCCGCGGAACTTGTAGTACTTCGGAAGCATCAG
GTGGAGCCTGACGACGTGGCCCTTGTTCGGTCCGTTCTTGACGGGCTCCTCGAGGAGCCT
CTTCGGCAGGGTGTCCTCCTTGAGCGGGTCAAGGCCCGCTTTCAGGTTGAACAGCCTCTC
GGCGTTCCAGATGCGCTCGCCTATCTTGAGGTACTCCTCGGTCGAGAGGTCCCAGCCGAG
GGCCGCGTTGAGCATGTCGCGGTAGTCGTCGGCACCGAGACCGAAGGTGGTGAAGACACA
CAGACCGGCGGCGTCGATGAGCGCTGTAAGGTCCTGGAAGAGTATGACCATCTTGACCTT
CTCGTCGCTTATGTCGTGCGGGTCCATCTTGTACGGGTAGCCGAGAATCTCGGGGCTAAT
CATGTACTGCTTGATGTGACAGCCACCGCGGTTGTTGGTGGCGTAACCGAGACCGTGGCC
CTCGGCTCCACGCGGGTCGTAAGCCGGAAGCTCCTGCTTCTTGACACCCATGAAGTACTC
GACGCCGTTGTACATCTCGGCGAGCCTGTAGCCACCCTCGGCCAGCTTGTCACCGAAGCC
CTCTCTCTTGGCAATCTTCTCGATGTAGTAGTGGAGCACCTCCGTGTTGCCCCACCTGAA
GGGCGGAGCGTCCTCGCCGAGGTCCTCCTGCTTGAGCAGGCCCTTCTCGTAGAGCTCCAT
GGCAGTTGCCAAAGTTCCACCGAGGCTTATGGTGTCCATACCGTACTCATCGGCAAGGTG
GTTGGCCTCGATGATGCTCGCGAGGTCGTTTATGCCGTTGTGAGCTCCCAAAGCCCAGAT
GCTCTCGTACTCCGGTCCCTCGGTGATGCCGAGCGTTGGAAGCCTGTTAACCCTTCCACA
GCCGATTGGACAGGCGTAACAGGGCTTGTTTCTGACGAGGTACTTGGCGGCCATAGCTTC
ACCGCTCTGCTCCTCCGCGTACTCGAACTGGCTGTACTGGAAGTTCCTCGTCGGGTAAAG
GCCGTTCTGGTTGATTATGTTGACGAGAACTGCTGTTCCGTACTTGGGCAGTCCACCGCC
GGCAGTTGGGTCGTTCCTGAGCTTGTCGGTCTTCTCCTTGACGACGCTCGTGAACTTCGC
CCTGTCGGCAACTTCAACGCGCTTGTGACCGCGGACGACTATCGCTTTAAGCTTCTTGCT
TCCCATGACCGCTCCAACGCCACCCCTACCGGCGGCACGGTGCTCGTCGTTCATCACAGC
GGCAAAGCGGACGAGGTTTTCGCCGGCAGGTCCTATGAGGGCCGCACGTATGCGCTTGTC
GCCTATCTCCTCCTTGAGGGCCGCCTCTGTCTCGCTTGAGGTCTTGCCCCAGAGGTGGCT
AGCGTCGCGAATCTCTACGCTCTCGTCGTTGATGTAGATGTAAACCGGGTGGTCGGAAGC
GCCTTCAACTATTATCGCGTCCCAGCCCGCGAACTTGAGCTCCGCTCCGAAGAAGCCGCC
GGAGTTGGCCATTGCAATGTATCCCGTCAGCGGGCTCTTGGTTATCACCATGTACCTTCC
GCCCGTTGGAGCGGTGGTTCCGGTCAACGGACCGGTGGCAAAAATCATCTTGTTATCTGG
ACTGAACGGGTCAACGGTCGGGTCCATCTCCTTGAGGAGGTAGTATATGCCGAATCCCCT
CGTGCCGAGCCACTTCTTGGCGAACTTCTCATCGAAGTGCTCTTCCTTTATGGTTCCATC
GGTCAGGTTCACCCTCAGAATCTTACCCCAGTAGGCGTACATACTTCGATGCCTCCAAAC
GCTTTGTGAATCATTTTTGTACATTGATGCTAATAAACTTGACGAAAGCAAAAAAAGGGA
ACAAGAATGGACATCGAAAGCACATCTGTTTAACTACCAGAAGCCCTTCATACCCTTCTC
CGGAATCGGGCAGAGCACTATTCTCCTTGCCCAAAGACAGTCCGCACAGCTCGGCGTGTT
GCCCCAGCAGTCGTAGTTGGTGTCCTGCACGAAGGAGCAGGACTCGTTCAGCGGGCAGTC
GGTGCAGCTCGGATAGAGGGCGTTTTTGACAACGTAGCGGAACCAGCTGTATTCCCTGCT
CGTCCATATCTCCGCCAGGCTCTTCTCGCGGACGTTGCCGAAGGAGTGAGCGTAGACCTT
CTTCTCCCTGCCGAAGACTATCTCGGGATAGGTGTGGAGGAAGCGGTAGCAGGGAGCAAC
TTCGCCATCCCAGCGGACGACGGCCACCTTTTTGTCAACGAACTCGCACTTTCTCTCTGT
CCTCAGGGAGAACTCGGCTATCTTGTGGAGGTAGCCGTGATATATCGCTTCCAGCTTGTC
AACGATGGGCTTCATGTCAACGGAACCGTCGTAGACTATCAGCTCCGCGTGCTCCTTGGT
GATTGGAATCAGGTTTGAGATGAGCAAAGTGTCAACGCCGAGGGAACCGACGTAGTGAGC
TATCTCGGGCAGTTCCTTGTAGTTCTCCTTGGTCGCAACCACCTCGACGCCGATGTGGGG
AACGTCGCTTCCGAGCTTCTTCTTTACCTCCTGAATCTTCCTTATGCGCGAGCTGGTGTA
GTCTGGCTTTATGTGGCCGATGTCAACCGGCTGAGTCGGCACGGAGTCAATGGAGAAGTA
TATGAGGTCGAGGCCGAGCTTCACCAGCTCTTCGATGCGCTTGTCGGTGAGGAGGAAGCC
GTTGGTGCTTATTCCAAGGGCGAAACCGCGCTTTTTGACCTCTCGCGCCATGTCCATGAA
GCGCGGATGAACGGTCGGCTCTCCGATTCCGCCGAAGTAAATCATTTCGAGCTCGGGAAG
CTCTTCGGCGTCGTCGAGAATCTTGAGGAACAGCTCCCAGTCCATGTCGCCCTCGGGGTC
GTCCCAGTACTGCTTGAAGCACATCTCACAGCGAAGGTTACAGCGGTTGGTTATCTCTAT
GTAGAGGTAGTGGATGTCCGGCTTCTTGGGGATTAGAACCTTGTAGTCCGACAAATCGAA
AAGGTGGTAGTTCTCCATATTCGACACCTAAGGGAGGGGTTAAGCGGAACCGCTTATAAC
GGTTGGTGGGCAGAAGTGGGTAAGGAGCAAAGCTTATAAGGGCTCCCCCAGTTATCCCGT
CGGGATGGGCCGGTAGCTCAGCCTGGTTAGAGCGCGGGGCTTTTAACCCCGTGGCCGCGG
GTTCGAATCCCGCCCGGCCCGCCATCGAAACTTTTGCCAAGCAAAAGTTTCATCAAAGTT
TGTGATTCTCTCTTTGAGTTGCTGTTCTTTGAGTGGATTTCTTTTTGAGTTTGCTTCTTT
GGAGAGTGAATTCATTTGAGTGCGCCTTTGTAGATGGGTTCAAGCCTTTTTTGCGCTCCT
TTGGAGCGCGGTTCAAGCAGAACCCGGGTGAAAATGCCTTAGTCCAGTGGATTCAATATC
TCAAATACCCGTCGATTTTAAAATCCCCTGCAAAGAAACCTTAAAGAGGAATCACGAACC
TTGGTCAAACTTCGCGTAGGCGAACAAGCTTTAAGAAAGCTTGACCAAACAAGTGCCCTT
CTCCCCAAAGAGCAAGAAGTCACTCGTGCACTCTCGAATTGGGAAATTCAACACGAGTTT
AGCATTAAAGGAGCCCCTTGAACTAGTTTCAACTCATTTTTGGCGTCCTTCGGACGCCTT
CTCAGAGTGAAACACTCACCAAAGAGCAAATCAAAAGAAACTCCCCCACAATTGTTGAAT
TTCAAAAAGGCACATCAACTTCCGCCAGCGCTTTCGTCAGAAAGGGCTGCAATGGTGGGG
CCGCCGAGATTTGAACTCGGGTCTCCGGCTCCCGAAGCCGGAAGGATAGACCAAGCTACC
CCACGGCCCCATGCCCGCTCTTAAGGACTTCGCAGGGCTTATAAAGTTTACGGACTACTA
CGGCGGGGTGTGTGGAGTGAAGGTCAGCGTCATCGTCCCAACGTACAACGAGCGCGATAA
CCTTCCCGAGCTCTTCGAGAGGATTTCAAAGGCGCTAAAAGGCTACGATTACGAGATAAT
CGTAGTTGACGACGACTCTCCCGACGAAACCTGGAAGCTCGCCGAGGAGCTCTCGAAGGA
TTATCCCGTTAAGGTAATCAGGAGAACCGACGAGAAGGGCCTCTCATCCGCTGTAATAAG
GGGGTTTAAGGAAGCAACAGGCGACGTTTTCGTCGTGATGGATGCGGATTTACAGCACCC
TCCTGAAGTCATCCCCGAGCTTCTGAAGGCGATAGAGGAAGGTGCTGACATCGCGATAGC
CAGCAGATACGTTCCAGGGGGCGGTGTTAAGAACTGGTACTGGTACAGAAAGCTCATCTC
GAAGGGCGCCATAATGCTCGGCCGCCTCGCCCTCCCCAAAATCCGGGACGTTAAAGACCC
CGTGAGCGGTTTCTTTGCCCTCAGGCGGGAGGTTGTAGAGGGCGTTGAGCTGAACCCGGT
TGGCTTCAAAATCCTCATGGAGATTCTAATCAAGGGCAACTACCGGAAGGTTGTGGAGGT
TCCCTTCGTCTTCGGCCTGAGGAAGGCCGGCGAGAGCAAGCTGAGCGGGAAGACGATGCT
GAACTACCTCAGACACCTCTACCGGCTCATGCGCTGGGAGGGCGAGCTCGACAGGCTGAT
AAAGTTCTCGCTCGTGGGTCTCTCCGGAGTCCTCGTCAACGAGGGCTTCCTCTGGCTCTT
CGTTCACCTCGGCCTCAACCGCTACGTTGCCAACATCCCTGCAACGGAGCTCGCGATACT
CAACAACTTCCTGTGGAACGACCTGTGGACATTCAAAGACCTCAAGAGAAAGCCCCTCTG
GAAGAGACTTGTCAGCTTCCACGTCGCGGCCTTGACCGGCGCCGTTGTCCAGTGGGCGAT
ATACGTGCCCCTCGTGTGGCTCGGCCTGCACTACCTCATAGCCAACCTGATAGGCATCGG
TGCCTCCTTCGTCGTCCGCTTCGCCGTCAACAGGCACGTCACGTGGGGTTGAACGTTCCA
CGATGGTTAACCTTTAATACTGGCTTTTCTCTAATTTTACGGGGGTGCGCGGAAAATGTA
CGTAGGCGAGCTACTCAAGGGACTCGACAGACTGCCAACGGGCGTCCCGGGGCTCGACAA
CTTAATCGGCGGCGGCTTCCTGCCGGGCAGGGTTTACCTGATTACAGGGCCACCGGGTAG
CGGTAAGACTACCCTTGGAATACAGTTCCTCGTCGAGGGTGCCAACAACGACGAGAAGGG
TCTCTTCATATCGCTCTTTGAGACCCAGGACGTTATCCTGCGCGACATGCTTCGCTACAA
CTTCGGAATCCTTGAGCACTTCCAGTCCAAGAGGATAGCCTTCTACGACCTCGGCGAGAT
TCTGCTGAGCACGAACCGCGAGCTCACCTGGGACGAGCTTTTCAAGCTCCTCATCGAGAT
TATCAAGCGTGAGAAGGCCAAGCGCGTTGTTATTGACTCATTCAGCCTCTTCGAGTCATT
CGTCAGCGACCCTGCGGGAAAGAAAAAGGCCCTCGGAAGGTTCGTCAGGCTCCTCCGCTC
CCTTGAGGTCACGACCCTTCTCCTCGCCGAGATGCTCAGCTCTGAAAAGTACACAGACGA
GTACTACCTTGCCGATGGGGTGATAGTGCTCCACCACTTCATGCGCAACTACCAGATGGT
CAGGGCGCTCCAGATACTCAAGATGCGCGGCGTTCCGCACGACAGCAACCTGAAGAGGCT
TCGCTTCACGACAGACGGAATAAGGGTCTATCCGGAGGCCCCGCTATGACCGAGGAGAAA
AAGAACCTCCTGAAGGAGGCATATCAGTTCGGCTACTTCGTTGGCTTCAGGGGCCACAGC
GAGTGGGCGGAGTGGGTGAGGCAGAAGAGGGAGGAGCTCTATCAGAGGGCTGAAGAACTC
GGCATCTACGAGCTCGTCAAAGACGCCTACAGGAGAGGGAAGGAGCTCGGGAAGCGGGAC
AGGGAGGAGAAGCTTTACGAAAGCCTCGTGGCAAAGGTCGAACGGGAGGAGGCAAAACCC
CGGCCAAAGCGCGCCGTTTCTGTAGTGGCCAGCGCCCGACCGGAGGAATCCTCCGAACTC
GAGCGCGAGTACGTTGAGTTCCTTCAGAGCACGAAGCTCACGATGCCTCCGGAGCTTTTG
GATACCCTTAAGCACCTCGAGCCACCGAAGATGCTCCGGCTCGGGGATTAGCCTTTTATA
GTTTCTTCTCCACGTTAATACGGTGGTCTTCATGAAGTTGCCCGACGTCCGGCTCAGCCC
GGAGCGCGTTCTGAAGGAGATTTCTGAGATAGCGGAGTTCCACAGGATTCAGGGCTCGCG
GGAGCTCGTTGAGAGCGTCGAGATGATTAAAGAGAGGCTCGATGAGCTCGGCGTTGAGAA
CAGGCTTTTACGTTCCGCCTACGACGGAAAAACCTGGCACGGGACGCTGGCCTCACCAAT
AGCTTGGAACCCCGTTCGCGGGGAGCTGTCCTACGGCGAGAGGAAGCTGACGACGGAGGA
AAGCCCGCTCCTTATAATGGCCCACTCACCCGATGGAGAGGCCAAGGCCGAACTCCTGCC
GGTTTTCCGCGACGAGGACTGGGAGAAGGCCGAGGGGAAAATCGTCCTTGTTGGGAGGAA
CTGGAGAGACGCCTATAAAAGGGCCAACGAGGCCGGCGCCAAGGCCTTCATAGCCTACCG
CGAGGGAACCGGCGAGTTCTATCCCTACATCGGCCTGTTCCTGACGAGGGACGACCTTGA
GTGGGCGAAGATTCCCGCGCTGGCAGTTCCTGAGAGCGTGGCAAAGGATATGATTTCAAA
ATCCCTTAAAGGTGGCGTTGAGGTAAGCGTTTCCGTCCAGGTGGAAACTCCTGAAAGAGA
ATACCTCCCGATGCTCTACGCTACAATCGGAGAAGCCCCTTACATCGTCTTCTCGGCCCA
CATCTGCCACCCCAAGCCCGGGGCCAACGACAACGCGAGCGGGAGCGCGATGCTCATAGA
ACTCGCGAGGAAGCTCAGCGAGGCCTATAATGACTCCTTCCGCTTCGGCTTCGCCTTCCT
CTGGATTCCCGAGTACCACGGCACGCAGGCCTTCTTTGAAAGGGTGAACCCTGAGGAATT
CTACGCCAACGTAAACCTCGACATGGTTGCGGGAAGTTCCGACAGGAGCGGCTCAACGCT
GATGCTCGTCAGAACGCCATTCTCACGCTTCTCCATTGTTTCCGGCCTGCTCGAACACTT
CATCGGGCTGACCAACAGGAGGGGGAAGAGCTTCTCGGGAAGCGAGCTTCCGGCGATGGC
CTTCAAAGCTTATCCCTACGAGATGGGGAGCGACCACGACATCTTTAACTTCTTCGGTGT
TCCCGGAACGATGCCGATAACTTGGCCTGACAGGGTTTATCACTCGAGCGGGGACACCGT
TGAGAAGGTGGGCCTTGAGACAATCGCGATAATCGGAAACGCGGTTCTGGCGGCGGCTCT
TACTCTGGCAAAGGAGGACAGGGAGAAGCTGAGGCGCTTCGCGAGGGGCTACGCCATGAA
GGTCCTCGGAGAGGTTTCAATGAACACCGAGACGGAGGAGAGCGAGAGACTCGTAATGAG
GGGCCTCGCGAGGGATTCAAAGTTCCTCGGCTTTGAGCTCGGTTATGAGTTTGAGAGCGA
ACCTTGGCTCGAGTGGAAGCTCAGGGGAATCCTCAACGAGAGGCTGATTAGGCGGAACGG
TGGCAACGCCGAGGAGTTCAAGAAGCTCACAGAGGACAGGAAGGTCTACGCCCAGCTTCA
CGAACTGCTCATGCTCTCGGAGCTGCTGCCGAAGGAGAGGGCCTTCAAAGCCCTTGAGGA
GGAGTACGGCAGAGCGGATAAAGAAAAGCTTGAAAGACTCGTCAGTGTCCTTGAGGGAGC
GAAAATCGTCACTCTTTCCTGAGCTCCTTCTCTATTTCGTTTATCCTCTCAAGGATGTGC
CTCTTGAGGTTCTCAAGGAGCTCGCTCGGGGAAACGGCGGTGTAGGTGTAGCCGAGCCAG
CCCTGCTGTATTAGCTCCCTCCTGAGCATTCCCCTGCGGTAAAGGCTGAGGACGTGCTCC
CGAACGGAGCGCTCGCTTATGCCGAGCTCCTTGACTATCTCAGTAACGCGCATCGGTCTC
TTCTTCTCCAGGAGCAGGCGGTAGATTCTGAGCTCGGTTTTCTTGACTCCCAGGGAGCGG
AGCAGGGTTTCGAGCCTCTCGTAGACGTCGCTCATCTCTCTCACCACTAATGTTCTCACC
TATGAAGTTCTTTGTGCATAGGTCTTAATAAGGGTTTTCCTAAAGTTCTAGCCTCCCGAG
GTAGAGGCCCTCAGGGAGGAAGAGCTCAATCTCCCTCGCTTTCCTGAGGAACGGGACGAG
TTTAATTCCTTCCCTCACGTCGAAGCCCTCAATGTAAGGATTGACCGTCGGGAGGACGAG
GAATTCATTAACCCTCGCGAAGACCTTCACCTTCCTCGCAACACCGCCGGACTTCAGGGT
GTAAGCAGGATGCGCGTGGCCGAGGAAGGCCTCCTCGAACTCTATCTTTGGCAGTCTCGT
GTGGCCGTGGAGGAAGAGCTTCCCGTCGAGCAGTAAGTGCTCCCGAACCTCGACGTTGGG
GAACTTCCCGGTTACCTCCTCGATTCTTCCGTCGTGGTTGCCCCTGGTCACAATTATCCT
AACGTCCTTCAGCGCCGAGAAGAAGCGCAGGAGCATTTCCTTCAGGCGGAAGCTCAGGCC
GAGTGGTTCTTTCACGTCGCCGAGGATTATCAAAGCGTCGGCACCGCTTTCCACGATGAA
CCGAGCCAGACTTTCCTCGAAGCCCGTTTTAATCCTTAATCCCCGGGAAAGCTCGAAGCC
TATATGCGGGTCAGCTATCAGAAGGGTTCTTCCGAGGGAGGTGTCGAGCAAAAGGGATAA
ACTCTCAAAGTCGGAAAAAGGAGACATAGAATCACCGGGCTTCAGATGAGCCCGCGCTCC
TTCCTGCGCTGCCTCTTGAGGCGCCTAATCCTCTTCTTAATCCACTTCCACCTCATCCTT
CCCTTCTTCTTCCATTTCCTTGGGCGTCTCTTCATGAGCATCACCCCTGAGTTTCTCTCC
GGGGTTAGCTCCGGGAGTCCCTTTTTAAGCTTTTCCCATCGGGTCGAGAAGCCCTCTCGG
CCCTCCAATCGGGGCGTGAGCGGTTCAGAAACTCCTCTTGGTTCGCGGTATTTTTCTCAC
ATCTATCATGTTTGTTTGAATTTTTGACTTCGTTCCACCGTGTGTTCTATCTTTGCGTTG
TTGAAGCTATCGCATTCATTGAATAGGCTGTTTTTGCATGGATTATAAAAAGTTTGGCCC
ATAAACGTCTCGGACACGCTTCGTTTCCGCCTCCGCTAAGCTTATCTATTCCGGGGCGAA
CTTTATGGGGTGGTATCATGAAGGTCGCCTACGTCCAGATGGAGCCGGCTTTCCTCGACC
CCGAAAAGAACTACTCTAAGGCCGAGAAGCTCATCGGCGAGGCTGTTAAGGAGGGGGCAA
AGCTCGTCGTTCTGCCCGAGCTCTTCGACACCGGCTACAACTTCGAGAGTAAAAGCGAGG
TATCTGAAGTTGCCGGCGAGATTCCCGACGGGCCGACGACCGAGTTCCTCGTCGAGCTCG
CAAGGGAGAATGAAGTCTTCATAGTTGCAGGAACGGCCGAAAAGGACGAGCGCGGGAACC
TCTACAACTCGGCGGTTGTGGTTGGTCCCGTCGGCTGGGGCTACATCGGGAAATACCGGA
AGGTTCACCTCTTCAACCGCGAGAAGCTCTTCTTCAGGCCCGGGAACCTCGGCTTCCACG
TCTTCAACATCGGGGTCGCGAAGGTTGGTATTATGATATGCTTCGACTGGTTCTTCCCGG
AGAGCGCGAGGACTTTAGCTTTGAAGGGAGCTGAGATAATAGCGCACCCGAGCAACCTCG
TCATGCCCTACGCCCCGAGGGCAATGCCGATTAGGGCCTTGGAGAACCGCGTTTACACGA
TAACGGCCAACAGAATCGGTGAGGAGCGGGGCTTGAAGTTCATCGGCAAGAGCACGATAG
CCTCGCCGAAGGCCGAGGTCCTGGCGATGGGAAGCGAGGATAGGGAAGAAGTGGGAGTCG
TTGAGATAGACCTTGAGCTGGCGAGGGACAAGAGGCTGAACGAGCTCAACGATATCTTCA
AGGACAGACGGCCGCAGTATTACGTCCTGTAAGGCTTCCCGAGGTAGATTATATCGCCGA
CGTTCACAACGCCGTGCTCGCTTTTCCTTATTATCCTCGCCTCCTCGAAGAGGGCCTTAC
CGATGCCGGCTAAGCCAGCTAAATCCCAGTAGCGCGTCTCGATTTCTCCAATCCTCTCCC
AGCCTGGCAACTTGTAGTAGCCCCTCTTGATGACTCCCCTCACAGGATTATAGCCTTCAT
CAAGCGAGATTACCGTATAGTCCTCGCCCCGAACTTCCGGCACAATCTCGCGGTAGGCTC
TCCTGTAGAAGAACGTCCCAAAGCGGTCCATCTCTTCAAGCAGGAAGACCCCGTCGCCTT
CGAGAACCCTCGCGACGTTCCTGAAGAGTTCGGCCGTTTGAAACGGGTCGAAGTGGGGCA
TCGTGTATCCAAAGATTAGGGCTATATCGAACTTCCCGAGCCTTCTCAAATCGTCGAGGC
AGTCCATAACGGCTCCGTAAACCTCCCCGCTCACCCACTCCTCGACGAGGAGCAAATCTT
CTTTCCTCTTGTCGACAACGGTCAGGGAAGCCCCGTAGCCCCACTCTCGGAGCGTCTCAT
AGAGTGCTCCACCGGCTATACCCGTTCCGGCGCAGAGGTCGAGGATTCTAAGCTTCCTCC
TCTCTGGGAACAGGCCCTCCTTGACGGCCCAGTTGAAGAAGGAGCGCAGTCCGATGAAGC
GGTTTTGAGCGGCCTCGCTCTTGGGGTCCATGAAGGTTCTCAAATAGCGGTAGAGCTCCT
CCATCGTCCCACCGTTGAACGTTCTCGCGGATTGGTTTTAAACCCATCGAAAGGCTTAAG
AGCTTTGTCAACTTACATAAGTTGACAAGGTGGTGGTATGAAGCTCGACTGCTTTCCATT
TCCATCGACCGGAAAACCTCTGGTTCTGAGAGTGGTCGGGTGGCTCCTGATAGTGGTTTC
CCTCCTGTCGAAATCTGGAAGTGCGTTCCTCGCTGGGGTTGCCCTTGTAATAGCCTCCAC
AGGGAGGGACGTCGTAATCGACGGGGGTCTGGTTCTGAGGTATGCCCTCTTCAAAGTCCG
GGTCTCTGACGTTGACGAAATCCTCTGCCTGAGCGAGCTTGAGCGGGGGAGGCTGGTTAA
GTGGGCGGCTCCCCTGATTCTGGAGCCCTTCTTCCTCGTCCTGAGTCTGCTGATTCTTTT
GAGGAGGGGGACTGAAGCTTCCATCCTTCTTCCCGCTCTCCTCTACTGGATAGCCATGTA
CTCCGAGATTATACTCCTCCCGCTGAAGGTGCTGAAGGAAAGGCCTGGCCCCTCGGTTCT
CGTTCCCCTCCTGGTGTCGCTTCCACTTGTTCTCGTTAACAGAGAAGCCCTGCCCGCGAT
GTTCTTCGTCTGGGGTACTGGAACACTCTCGCTCATGAACCTGCTTCTGAGGGATGGCGT
TGTGATACGGGCGGGAAGAAGGAGCTATCTGCTCCTCTGTGGGGATTCCAGAAAGTTGAT
GGGGGTGCTGGTCAATGCCCCTCATGATGATTGACCATCCCCTTCTGCTCCTTCCATTTA
TCCTGCTTGCGGTCTCCTTCCTCTTGGGTGATAACGTCGGCTGGGCACTCATGGCCCTCG
CCTTCTGGCTCGTGGTTTACACCTCCCTGACCACCGACACCAGAATCGAGCGTGGCCGGA
TAGTTGTGAGGATTAGCCGGCCTGTTCCGCTTTCGAGGAAGGAAGTCCCTCTCGATGAGG
TTGACGAGGTGATTATATGGTTCGCTTCGGCGGGCATTGGAGTGAGTGGCTACTCACGGG
AACCATAGGAGGGTTGTACCTCTGCTCACTGCTGACCGGGATTGAAACTCTCGCAACCAT
AGCGGGAGCTCTCTTCTGGCTCAGCCTGCCGACCCTGCTTTTCGGTAGACGGGTGAAGGT
CGATGGAAAGAGGCTGGTTCTTGAAATCGGGTGGCCCGTTACTTTGTTCCGGGTTGAAAT
AGCCCCGGAGGAGATTATAGAAGTCGTTGACCTTGAAAGGGCTGAGGGCGTTCTCCCACT
GAGATACTCCAAGCCCGCTATTCCCCTAACGCTCCTCTGGATTGGTGTGGGAACACTCGG
ATTTATTATCGACCCCCGCTGGTCTTTCGTGTGGTTCGGGTGGGTGTACTGGGGGCTCAT
GACACTCCTACCGTTTCTGTTCCCCAAGAAAGCCAAGAGGTGGTGCGTGCTTACAATCTT
CGCCCTTGGTATCGTAATGTCTGGCTTGGCTCGGTGGATTGGGGTTGAGGATTACCCCCT
CTACGTTCTCATGACCATCGTGATAGGGTTCTTCTACCTCACGGACTTCAGGGAAAGGAC
TGTCGTCATTGTAACGGAAACTGGCACTTACTTTGTCGCCTCCCTCTACGAAAGCGAAAT
AGAAGAGTTCATGGAAAGCCTGAAACGGCTCATGAGCGGTGATGGGAATGTTCCGGCTCC
CTGAGGCGATGGAGCGAGTCTGGCTCATGAAAGCTCGTGGTATGCGCGAGGTGGATATAG
CGAGGGAACTCGGGGTTTCAAGGCAGGCAGTCAACAAGGCCCTGAAGGACGCCCGGGTGA
AGCTCTTCGAGGCCTTCTTTGGCCTGGCTGAGGTCTTCTCATGGGAGATAGTTAGAGTCA
ACGCTGAGAAGGGTTTCATGGTCGCGAGGGGCCGGTGCGCCGGGAAGAACGTACGCGTTT
ACGCCTTCTACCTTCCGGGAAAGGGGGTCAGGGCTTTCTTTGGGGAAGATTTCCCGGACT
ACATTCTGAAGCACGCGGTCGAGCTGGGAATCGTTGACGAACCCGAGCCGAAGAAGCTAA
TCAATGCCCTTGAGAGCTAATAGTAACCCTCCTCGTAGGCGCTCGTCAAAGCTATGAAGG
CCGCGTAGAATACCGCGCCCAGGGAGACGAGGAGCATGAGGATTAGGAGGAGTGGGCTCG
CTCCGGGCTTTAACACAACAACCACCAGCTGAAGCGCTACCATCGCCGATACCACCGTCA
TCGCCCTCGCGAAGCCGAGCGCCATCTTCCCCTTGAACTTGGGAGCGAGCTGGAAGACGA
GGGGCCGGGAAACGAGAACAGTAAGCGCAAGGAGGAAGAGCTGGATGCTGGCGACCAGGA
GAATCCCCGGGTCCCTCGGGACTTCCCCTGTGAGAATGAGCGTGAAGGAAACGCCGGCGA
ACATGAGCTGAAGGATGAGGTACTTTCCGACCCTCGGGGGTTCTATCCTCCTCCCGGGTT
TCTCCGATGCCTCTTTGGAGAGCTCCTCAAGTTCGTACTCGCGCTTTGCCACGAGGTAAG
CGAGCAGGACGGTTACGCCGAGGCCGAGGGCTACAACGGCCATGAGCCAGGGCATCGGCA
GGAAAGACGAGAGGACGATGAGTGCTATCCCCGTTAGAACAATCCCAATCCCTGAAACTC
GGTTGGCTTTTCTCCGCGCCCTCTCCGAGAGGTAGGTGTAGCCTATCCTGAAGCCTATCC
CTGGCTCGCCCTTGGACGTGAAAGTCAGGACTCCCGCGATTATAAGGAAAATGCCAAGGA
ACAGCCCATAGAGGATTCTTAGGAGCTCATATCCGTTCATCCGGCCTCACCGTAAGGAGT
CTGTAAACCGCGAAGAGAATGACGCCGAGGAAGAGGATTGCCCCGTAGGTTATTGCGTTG
CTCGGGAGGAGTCCCGCGTTGTAGAGAAGGGCGAGCGTGAAAACGAAGACCATTCCGCCG
CTCAGGAGCGTCGTGAATCCGCACCACGCCCTCAGGCTCTTCGGGTAGAAGGTGACCCTC
GCGAAAAATCCCGGTTCCTTAGCCGGAATCGTGAGAACTAACGGAAGAAGCCATGCCAGT
ATCGGAACGCCAACCATCCCCCAGAACCTGCTCGAATAGCTGTCCGGTTCTCCTCTCGCG
TTGAAGTGGCTGGCAACCCTCTCCGGAAGTCTGTCCCACAGGAGGGCAACTAGTAGAAGG
TAGAAGGTCAAAAAGCCGAGCTGAAGGAGGAGGTAAGACTTTACACTCGTTTCTCCCAAC
TCGTTCTTCACTTCACTTTCACCTGCCGTAGGGGGCTTTTCGGGGGCCTCCTTGGAGAGC
TCTTCGAGCTCGTACTCGCGCCTCGCCATCCAAAAGCCGAGGAGAACTTCAGACACAACG
AAAGCTACCATTATGAGGATAAACACGTTCATCGAAATGCCGTAGAGCGCCAGAACGAAC
AGGATTAGCGAATACGCTATTGAAAAAACTCCCGCGAAGGTGTTCACCTTCTCCCAGACC
CTCTCCGAGTGCCAGGTGTAGCCTATCCTAAATCCTATCAGAACGTTGCGCCTTCTTCGA
AAGACAAGGGTCAGCAGTCCACCGAGGAGCAAACTCAGAGAAACAAACACCTCAAAGGCC
TTCTCGTTCATTCCAACCCCTCCAGCCTCTCAAGGGTTCGTTTAATCCTCGTTACCTCCT
CCCTCAGCTCCAGCAGAACTTCTCCCCCGAGGTCTGTGAGGCGGTAGTACTTTCTCGGCC
TTCCGCCCACCTCCACCCAGAAGTCCTCAACGAGCTTGTACTTCTTCAGGCTCTTCAAAA
TGTCGTACAGAGCCCCTTCGCTCGGGACGAGTTTGCCGTCGCTCAGCTCGCCGAGCTTTT
TCCTTATAGCGTAGCCGTGAAGCTCGCCCTCCTTCTCAAGGAGCGAGAGGACTAGGTAGG
AGTAAAGTCCGGAGCGCAGGTCCTTTTTGAGCTTCCGCAGGGCCTTTTCCTTACCGCCGC
CGAGCAACTTACTGCCCCCTCGGGAGATGGGAGGAAAAATAAAAAGGTTCACCACCTTAC
TTCTGGCTCCTCGCTTTCAGTCCTTGCCAGCGGGAGGAGTTTCGGGAGTATCGCCAGGGC
CGTGAGGAGCATCACCGCGTATCCTGCAACAAGGACAGCGGTCGAGGGATTAACGTGCCA
GTAGGCCGCTATGCTGTCCGTTAGCCAGTGGACGAGCACCATCGCGAGCAGGGCCTTTCC
ACCCCAGCCGTTTCTGTAGGAGTATGCGAAGAGGGCCGTCGTGGAGGCATGGAAGAGGAG
CGTGAGGGCCCTTTCGAGGAGGCCCAGAAGAGAGCCGCCGAAGAGGGCTGAGATTGTTGC
CACGTAGATGGCTTCACCGAGACCAAAGCCGGCCCCGATGTAAACTGCCCTTCCGAGGGT
CTTGTCGCGGGAGAAGTAGTACTTGAGCTGTTCCTGAACCAGACCCGCAATCAGGCCGCT
CCAGAGGACGGCAAGCACTGCGTTGCTTATCCCCGCGTATCCGGGAAGCATTTGCAGAGG
GGGCTGGACGACCAGCACCGGGAGTATAAGGACGGCTCCAAGGATGAGCTCCCCAGCATG
GAATTTCCTTAGGTAGGCCCAGAGGAGCAGTAAACCGAGCAGTCCGCCGAGAAGCGGGTA
GAGGGCCTTCTCAGGGTTGAATTTGGGGGCAAAGTGGAAGCCTTCAACTTTTCCATCCTT
TACCGTCACGCTCACCGTGTAGTTGCCTTTCTCGGCTATGACGCGGTAGTAGTAGATTTG
ATAACCGCCCTTTTCCTCAGTTTTCTCAAGCTCGTAGCCTTTAACCGGTCCGTATTCCTT
CACCATTCCTTCCCGGATTGTACTGAACGTCTTTTCGGTGAAGGCCTTCCTCATGTCCCC
GCTGAGGTACGGCTCAACCAGGGAGTAGTTCCCAGTCTTCCAGGCTTCCATCATGGCCTC
CTGCGGCGTCAGCGCCGAGACGTAGCCAAGGAAAAGCAGAAAAACGAGAACCGCCAGAAG
GCGCTTCATAAGCATCACTCCGGCTCTATCACAACGGCCGTTCCAAAGGCGTAGATCTCG
GCCATCCTTTGACCGACGTTAGAGGTCATGAAGCGCATCCCAACTATCGCGTTCGCGCCC
ATTTCCTCCGCGCTCTGAATGAGTCTCTGCAGGGCTATCTCTCTTGCCTGGGCCATCATC
TCGGTGTATTCCTTGACTTCGCCCCCAACGAGGTTTCTCAGCCCCGCCAGGATGTCCCTG
CCCAGGTGGGTGGCCATAACTACGCCGCCCCTCGCTATTCCCTTGACCTCCACAATCCGA
TATCCTGGAACGGTTTCGGTAGTTACAACAATCATACCCATCACCTCGATGCATCGAACT
TCGAGGTATAGTTGAGCTCAAGAACATAAAAACCTTGCGCCGGAAGAAAAAGAAGGGAAT
GGCCATTCAGGCCTCGTCGTAGTAGATGGTGTAGGTCATGGGGTCGTCGTAAACCTCCTG
GGGGGCGACGGCGTAGAAGTACTTCCAGCTCCAGGCCCCGTCGTTCTCGTCGAGGTTGAC
CTGGAAGTTGCTGGCGACGAGATAAGCCGCCCAGACGAGCTGGGAGCAGTAGTATTTGTC
GTCGTAGACCTTCGGCTTGCTGAAGTAGTCGTAGTTGTAGGGCTTTCCAAGCTGCTGGTA
GGCAAAGGCGACCGCCTTCTCCCTTATAGAGTCGTCAACCCTGACCCTCTGGAGGGCAAC
GGTTTGGTACCTGCTGAGGAAAACCCTGAGGGGAGTTATTATGACTCCCTTTCCGATTTT
AGCCTCGATAACCATCCAGTCGTTTATGCTCTCGTTGTACCATGCCACTATAGCAACATG
AACCCAGTAGCCGGGAATCAGGGCGTTGAAAAGGTCCGGGTTGTGGCCGTACACGAGGTC
TCCGGGCTTCACGTCCGTTGGGTACGGGTGCTCGTAGGTCTTGGTGTTCCATATGTAGTT
CACAAGGTCTCCGGCACTGGCCGCTGGCAGGCTGGCGAAGAGAACCAGAACCGCCAGGGC
CATTATTCCAGCCCTCTTCATTCGACCACCTCCTGATTGTTGCGTCTGTACTGGGTACCG
AGGTTTTAATAAAATTATGTCGTCGTTTCGTACGGTTTTCCAGTTCCGGGCCTCAAAAAC
GTTGGGAAGAAACTGAAAAGTTGAAAGAAGATGTTTCGTCAGTCTGAGTGATAGTAAACG
ACATAGGTGTCTGAATCATCGTAGACCTCCTGGGGAGCCACACCGTTGAGGTACGTCCAT
GTCCAGCCCGGATTGGCGTCAATGTCGGGCCCTCCTGCAGCTATGTAGGCTGCCCAGACC
AGTTCGGAGCAGTAGTAGCTGTCCCCGTAAACCTCCTTCGTCCACCAGCCCCAGTCGTAG
GGCTTTCCAAGCTGCTGAAGCGCGAAGTACACCGCGTTCTGCCTCACGTAGTCCGAGGTT
GCCACGCGGAGGACGGCAACGGTATCGTACCTTCTGAGGAAGTCCGAGAGGTAGACAAGC
CTAACGGCGCTCGGGTCGTCCCAGGCCTCAACAACGACCCAGTCATTGGCGCTGTAGTCG
AAGTATGCTATCATTCCCGTGTGGGTCCAGTACCCGGGGATGAACGGGTCGCTGTTGGGG
TTGTGGCCGATAACTATGTCGCCGGGGATAACGTTCCCCGGGTATGGATGCCAGTAGTCG
GCGTCGCCCTTGCTTCCCGAAGCCGCTACCGGGTTCAACATCGCAGTCAAAAACAGGAGC
CCCAGTATTGCACCTATCTTCCTCATTTGACCACCACCTCGAGATTGTGAGAAAAACTTG
GACATTAATGACTAATAAAGATTTTGGTTGCCCACTGTTGTTATACAATGCATGAACTTG
TTCACCAAGAGGTTGCACTCTTACGTCCACGGGGTGGATGTCCATTCGTGGGGAGCGAAT
CATTGCGATGCCCATTTAAACCCCCTTCGAGTATTACCCCAAGGTGGTCGAATGCACGAG
GTTCCGCACGGCGAGATACTGAAGGAGCTGAGAAAACTCGGTGCGAGATGCGTTCTCATA
CAGTCCCCCGAAGGGCTGAGACGGGAAACCGAAGAGCTCGCTCGCTTCCTTGAGGAGAAC
GGTTTAGCCGTCATCCTGCACGGCGAGATAAACTACGGGGCCTGCGACCCCGCCGATTCC
GATGCCAAAAGGCTCGGCTGCGACGCCTTAATCCACCTCGGGCACAGCTACATGCGCCTG
AACCTTGAGGTGCCGACAATCTTTGTCCCCGCCTTCGCGAAGGTCGAACTCGTTCCCGCC
CTTGAAAAGAACATTGAGGAGATTCGGAAGCTTGGAAGGAGGATAGCGCTCGTAACCACC
GCCCAGCACGTTCACAGACTCGACGAGGCGCGGGAATTCCTCGAGGAAAACGGATTCGAG
GTGCTCATCGGGAAAGGCGACTCGAGGGTAAGCTGGCCCGGCCAGGTGCTCGGGTGCAAC
TTCTCCAGCGCGAAGGTCGAGGCCGACGGCGTTCTCTTCATCGGGGCCGGCTACTTCCAC
CCGCTCGGCGTTGCGCTGGCGGTCAAGAAGCCGACCCTGGCGATAAACCCCTACTCCGGC
GACGCGCTCTGGATGGACGAAGAGGCGGAGCGCCTGGTAAGAAAGCGGTGGGCCCAGATA
GCCAAGGCTATGGATGCGAAGAGCTTTGGAGTCGTGGTTAGCACCAAGAAGGGCCAGCTG
AGGCTTGCCGAGGCCAGGCGGGTAGTTGAGCTCCTTCGAGAGCACGGTAGAGAAGCGAGG
CTCATAGCGATGGACCACATAAGCTATCCGAAACTTGAGGGCTTTCCCTTTGATGCGTAC
GTCGTCGTTGCCTGTCCGAGGGTTCCGATAGACGACTACGAGAACTGGCGCAAGCCTGTT
CTGACGCCGAGGGAAGTGGAGCTCCTCCTCGGTCTTCGCGAGGACTACGAGTTCGATGAG
ATACCTGGAGTTGAGCGGAGGGAGGACGAGCCCCTCGGCATAGCGGTTCACGGGGTGAGG
GGATGAAGAAGAAGCACCTCGCAATGCTCCTCTCAAAGCTTGAGGGCTTTCCTGAACCGA
AACCAGAGCTGGAGCAGTACAGAACTCCCGGAAACGTCGCGGCGGAACTGCTGTGGCTGG
CCTACTCAGCTGGAGACATCGCTGGAAAGGTCGTTGCCGACCTCGGCACCGGGACCGGCG
TTCTCGCGATAGGGGCAAAGCTTCTCGGCGCGGAGAAGGTCTACGCCGTCGAGGTTGACG
AGAAAGCCCTCGAAGTCGCGAGGAGAAACGCCGAACGGGCCGGTGTCGAGGTCGAGTTCA
TAAACGCCGACGTCTCTGAGTTCGGGGAGAAGGTTGACACCGTTGTGATGAACCCTCCCT
TCGGGAGCCAGAGGAAGGGCGCGGACCGGCCGTTCCTGCTCAAGGCCTTTGAGGTCGCCG
ATAGGGTTTACTCAATCCACCTCGCGAAGCCTGAGGTAAGGAACTTCATCGAAAAGTTCT
CTGCCGACAGTGGATTTACCTCGATTCGGCTGGCGACCGTTCCCTTCGAGATTCCGGCTC
AGTTCTTTTTCCACCGGAAGAGACTGGAGAGGATTCTCGTTGACTTGTACCTCTTCGAAA
GGTATTCCCCTTAAACCCAAGACTTTCGCCGAAAAAAATATATTTGGTTCAGACCATAAT
CTAAGTGATATAATCAAGGTCGGTGACGTGAATGCCCCGGGGTAAGCTGGATTCCCTGCT
CAAAAAATGGGAGATGAGGGATTTAATCAGGCTCGCGAGGGAGAGCGACGAGGCTCTGAT
TGAGATTCTGCGGGCCGTTGAGTCAGATGACCCTGACGTTAAGCTCGCATCACTTTCAGC
CCTTCTGGAACTCGTTCAGACCTCCAACTGGCGCGAGAGGAAGAGGATTCTTGAGTTTGG
TTTTGATGCCCTCGTTGATGCTCTCTCAACGGATGACCCGCGCGTTCTCTGGAGGACGCT
CGCCATACTCTCAGCGCTCCTCAAGAACAATCCGCTCAACGGTGCCAGGTTGCTCAAGCT
CGTGAGGGCAATAACGGGTCTGGCTGAGACGAAGAACGCCGTCGTGTGGGACGAACTCCT
CAACGTTGTTGACAACGTCATGGCGCCGTACATAGATGACGGGATTGCCGGCGAGTTAAG
GGCCCTCCTCAAGTCTGGGACGGCGGGAGAAGCGATAATAGTGGCAATGGTTCTCCTTGA
GACCGGTGCCATAGACAAGGACTGCTGGGTCACCCTCGTTGAAAGGGTTGCTGGGGCACT
GCTGAGCGGGGAGCCGAGGCTCGTCGACGCCGGCCTGGTTGCATCAATGAAGATTTCGAA
GCTCCCGCCGGTGTACTCGATGGACGTCCTCATAAAGGAGCTCCTCCCTGCGCTCAGGAA
GACTATAGTTGACTGCGACGACCAGATTAGGAAGGCCAGGGCCGTTGAGGTCTTCGACAG
GCTCAGGGAAACCCTGGTTCGCTACTACCGCGTCAGGCCGAGGGAGGCCCAGAGGGTCGT
CGAGGAGCTCATGCGCCTTGGGCTCGTGGATGAGGCCTACATGATTTCCTCCGCTATAGG
GACAATCCCAACTGCACCCTGGGAGGCCTACGGAAACAGGGGTAGGCTCTGATGCCAAAG
CTCAAGCTCTCGGACAGACAGCTCTACGCACTTATTGAAGCGGTGAAGCTCGGCGAGGTA
ATTAAACCGAGCCAGAGCGCCAAGAGGAAGGCCTTCTCGCGCTACAAAATCGAGGGCTGG
GAGAACTCCAAGCTGACCGGAATCTTCTACTCGATTCAGAGGAGGCTCGGGTTGATAGAC
GAGGTAATCGAGGAGCTCGTAGGAGTTTCTCCCCTAATTCTCGACCCCTGGCTGAGGGCG
GCGCTCAGGGTTGCGGTTGAGGTCGCGGTCTTCAGGAACCCTAACGAGAAAACCCTTCAG
CACCTCAGGGGCCTCGCCAAGTTCCTCTCGGGCAAGACGCACCCGTATGTGGGCTATTAC
TACTACGAGCTACTGCCGAGAATCATAAACTACGTTCCTAAGCTCGACTCCGAGGAGAAG
AGGCTTAAGTGGGAGTACCTCTTCCCCGAGTGGTTCATAGCGAGGATGAGGGAGCTTTTG
GGAGAAGAAGCCGAGGAACTGCTGAAGGCCCTCAACGAGACCCTTCCCGTCAGCCTTCGC
GTCAATCGCCTTAAGGCGAGCGTCAAAGACGTTGAGGACTACCTGAGGAGGAAAAACCTC
CGCTTCGAGAGGAGCGAGCGCGTTGAAACGGTAATCCGCGTTCTGGACCCCTTCAACCCC
GGAAAGCTGATGGAGAAGGGTCTCGCGTTACCCCAGGAAGAGGCATCTGCCGTCGCTTCC
CTGATACTCTCCCCCGAACCAGGGGAGACGGTTGTTGATTTGGCCGCGGCCCCCGGCGGA
AAGACCGCCCACATGGCCGAGCTTATGGGAAACGAGGGAAAAATCTACGCCTTCGACGTC
GATTCCGAGAGGATTAAGCGCATGAGGCAAATCCTGAAGTGGGCCGGCGTTGAGATTGCG
GAAGTTAGGAAGCTCGACGGAAGGAAGGCCCCGGAAGTTTTGGGCGAGGGAATCGCCGAT
AGGGTTCTCCTGGATGCACCGTGCACGAGCGATGGAACCATCGCTAAGAACCCCGAGCTG
AGGTGGCGCCTTCGCGAGAAGAACATACCGAAGGTCGTCGCGCTCCAGAAGGAGTTGCTT
GAAAGCGCGTGGAGGCTTTTGAAGGCCGGCGGGAGGTTGCTCTACTCAACCTGCTCTATG
CTCCCGGAGGAGAACGAGGAGGTCGTGAGGTGGTTCCTTTCGAGGCACGACGACGCGAGG
CTCGTTCCGCTCGGCGGGCCCTATGATGAGGGCTTCCTGCCCGGCACGATGAGGGCCTGG
CCCCACAGGCATAAAACCATAGGCTTCTTCTACGCGCTGATTGAGAAAGCCTAATATAGG
GGTTCGTCGTAAGGACTACCATGATGGACTACCGCGATGTTTTGCGCGAGATGCTTCTCG
CGTGGAGAACCTCAAACGTGGTGGAGCTGGCGGTCTCGAACGAGGGGGCATTTTCTTCGC
TCATGGTTCTCCTGCGCGATGGTGACGACCGCGTCAGGAGGCGTGCGCTCATAGCGCTAA
GGGAAATCCTCCGGCGCAAGCCGGAACCGAGGTACACCCTTTCCGTCCTCAGGAACCTCA
GAACCGTTCTTAGTCTTTTGAAGGACACCGATGAAGTTGCCATCGAGGCGCTTCGGCTTC
TCGCGGTTCTGTTCTCGCTGGTTCATCCAGAGGAAAGGGACTACGTTGAAGTCGTTGATG
CCCTTGTTTCCCTAGTACGCTCCAAAAGAAACGAGGTGGTTTTACTGGAAATTCCCCCGG
TTCTTGAACGGCTGAGGCCCGCGAAGGCATCTTCTCTGGCCCGCTCAAGGGCAATGGCCC
TGCTCTCCTCCGGCAACCCGAGGCTCCGGGCAATGGGTCTCAGACTGCTCGCCAACATGA
GCGTTGGGGACTCGCGGGTTCTCTCGCTCCTGCTGGATGAGATTGATGAGGCCCTGCTCG
GGGAGGACGTCCCCCTCCAGGATTTCACCCTCAACCTCCTCTCGGAGGTTCTTGTCCCCC
CGAGTGAGGAGAACGTTGGCAAGTACTGGGAGCTCCTCCGGGCCCTTGAGGTTGTTTCCC
ACCGCTCACCTGTTCCCGGGGTCAGGAGCAAGGCGAGGGACCTGGCGTTTCGGGTTAAGA
AGCTCCTCACCCTGTATTACTCTTCAAGACCCGGCGAGGCCATGAGAACCATAGCTGAGC
TCCTGGCTGAGGGTAAGGTTGATGAGGCGATGGAGCTCGCCCTTGAGGTTGGGGAGGACG
TTCCAAGGGGATTTTCAAAACTACCTTCCCGCGGGGGCTCCGTTGTTCTGGGGCCTAAGT
ATGTAGAGCACCCGAGGGGTTCAGGGCCGGGCGGTGGTTCGTCCTCGTGGGGAACCGTGC
GGAAAAAGAAGCCGGAACCGCCGGAGAAGCAAGAAACCCGCGTTCCCTTTGAGCGCGTGG
CCGAGCTCGTGGATGCCCTCTCCGGGAGCATCGAGGAGAAGATGGACGCCCTGTGGGAGC
TCCACAGGCTCGCGAAGGAGCTCCCTGAGAAGGGGCTCGTGGCATTAGAGCCCGCGGTTG
AACCCCTGCTTGGCGTCCTCGCCTCCGAAAACAGGTGGGCAAGGGACAGGTCCGCGAGAA
TCCTTGCGAGGCTGGCGCTGAGGGCTCCCTACGGTGCCAAAATAGTGAGTTCCATCATTG
GACTGCTCGAGAGGCGGAAGGCGGTTCCGGGAGCGCTAACATTCCTCAGCTACTACTTCT
CCAAGCGCTGGGATGGGGAACTCGCCGGAAGAGTGCTCCCGCTCCTGAGGGCCCTGCTCA
AGGAGTATCCATTCGAGGTTCTTCTAACCCTTGAGGCCATGACGAGAACGGTTCCGAGGG
AAGACGCGGTTCTCTTCGCGCAGTTCGTTCCCCTCCTGAAGGAGATAAAGAGAACAGAAC
TCGCGCCAATTGCGCTCAGGGTTCTGGAAAACATAGCGGAAAAGGAGCGCTCACTTGTCC
TCTAACTTCACCCTGAGTTCGTTGGCAAACCAGTTGACCCTCTGCGGGAACGGTATCTCT
ATTCCCTCCCTGTCAAGGGCCTCCTTGATTCTTCTCACGACCTCTGTCCTGACGTCGAAC
CACCTCTCGCTCGGCGCCCACGCCCAGACCCTCAAAACCACCGAGCTGTCGCCGAGGCTC
TCGACGTAAACCTTTGGCTCCGGCTCAGCAAGGACGAGGGGCATCTCATCGAGGGTCTTA
AGTATGACCTCTATGGCCCTTCCCGCGTCCTCGGCGTACGCTATGCCGACGCTTACATCT
ACTCTCCTCACGGGATACCTCTGGAGGTTGACTATATTGCTGTTGAAGAGGGCCTCGTTT
GGAATCCTGACGAGTGTTCCGTCCCACGTTCTTATTCTCGTCGAGAGAATTCTTATGTCC
TCGACAACACCCTGGACGTCGCCGACCTGAACTGCATCCCCTATCTGGAGGGGCTTGTCA
AAGTACATGAATATTCCCGAGACGAAGTTCGCGACCACGGTTCTCGATGAGAAACCGAGG
ACTATGCCCGTTATTCCAGCCGCCGCGAGCAGCGCCCCGAGCTCCCCCATGACGCCTGCG
AAGCTAAGGGAGAGGAAGAACGCAACAGTAATGAAGAGGTAGTAGAAGAGCTTGGCCTTT
ATTATATCCTCTGGGCCCCTCTTCGTCTGGAGCAGGTAGTCCTTGGACTTCTTGGCTATC
AGGTAGGAGATGTAGAAGAAACCAACGGCAAAGGTCAGGTTTCCTATCGTTGTGGGGCCG
AGGGTGTATTTCATAACTCCAAGGGCGTAGAGGGCTCCGATTATTCCCCCAAGAACGAAG
AGCCTGAAGATGAGCTCGGCGGTGTCCTCGTTGAGTATCCAAGTCAAGTCTGTCTCCTTG
GAAGCGCGGATTATGGCCTTCTTCGTGACTTCCCCCAGGAACGTAAGAACCACGAGGGTT
ACAACTGCCTTGAGCAGGCTCTCGAGTGTGATTCCCGGGACGAACGGAATCGGCAGAGTC
GCCGTTGTGTTCATGGCCACCACCTCATCCTGAAGTTAGGTAGGGGCTCGGCCCGGTGGG
TGGCCTTTAGCCTTCCGTCCGGTGGATTCCCCGTGTTGTTGACCTCGTAGGGTTCCTTCG
TCGTGAGTATGATGAGGGGGTAGTATGCTTTCTCGTCCGAGTAGAACATGACGCTGTTCC
TTATCGGGATTACAACCCTCTCGACAAGCTTCCACTCCTTCGTGGGGTTTCTAACGGCGA
GCTTGATTACACCGAGGGAATCAGGTTCCTTCTCGTGGAAACAGCTGACGTGGTACCTCG
CGATTATTCCAATGGAATGCTCGCCGTAGAGCGCGTACTTCTCCCTTCCGACGATGAAGC
GGTCTATGGGTGCGTTTCCGGCTTTTACAACAACGTCCACGGGAGCGCTCAGGTAGCCGT
GAACGGTTTCCCCAGGGGGCACCGCTAGTCTCTCCCTCAACTTCACCATGAGGAACTTGA
CACCGTAACCCTCGGCTGGGGCGGGGAGAACCGAGAGGTACTTTCCACCGAGGATTTTAA
CCCTGAGGTCGTCCCGCCGGTACGTGAACGTCCCGTCCGGGTTCTCAACGACGTGAATCT
TCCGCTCGCCGACGTGGATGAACTGCGTTCTGAGCTCGTGCTCGCCGAAGGTTTTCATGC
TGAAAAATAGGGGGCCCAAAAATTTAAAGTTTCCTAAGAGGCCTTCGCGAGGTCGAGCTC
CTCAACCTTGAAGTAGCCGTAGATTGTTAGGGGGTTCCCGTTTTCGTCTATGGAGGTGAA
GTGGCCGTCAACTTCCAGAGGAATGAATATCTTCGGTGCGACCCTGGCTTTGCCCGTCAT
TGAAACCCCTTCGACCCCAGTATAGCTCCAGGTGCCCTCGACGACCCTGAACTTAATGCC
GGAGAACTCAACGGTTCCGTCCGGTTTGGTGTCCCAGCTCCAAGCGTGGCCGAAGAAATC
GCTCCAAGTTCCGCTCTGGGGCACGAGAAGATTTCTGCCGCTCCAGTCAGCCCATATTCC
CACGTGGAGAACCGCGAACCAGCCGTAGTAGAGGTTCATCAGGTCGGTGTTCAGCTCGTC
CATTATGTTCTGGTCGCCGCCCATATAGGGAATCGCGGACTTCCCAACGGCCATGGGGTT
AGTGTAGAGGAGCTGTCTTCCCTGGTAGTCCATTTCAAAGCCAACAACCTGGTTCTCTCC
GTAGTTGGCCGAAGCCCAGCCCATATCCCAGGGGTATATGAACGCGTCGCTTGCCCTCGT
TGTGTACCACACCTTTATCGTGAGTGGCTCCTCCATCGCCGCCGCCTTTACCGGCGTTAT
GACGGTCTCGTACTCGTACACCTCAAAGGTTCCCACCTCGACCTTTGAGCCCGAGAAGTC
CATTCCGTAAACTGTGATGTTCGCCTTCCTTTCCGTCTTCTCAATCCTGTACTCGTAGAG
CGGGCTCGTCTCGTTGGGCCTGACCTTGTAGAGGACGACGTAGTGTGTTATGACGTATTT
TTCCCCGTTCACGTCTATCGGTGAGTACTCCCAGGGGTTCGTCCAGTACAGTTCCTCACT
GGGGGTTGGGGTGGTAGATGTGGGGGTTTCCGTCTGGCTTGGAGTGGGGGAAGAGGTTGA
GTGTGTCTCAGAGGGCGTTTCCGTCGTTCCCTGCGATGAGGTGGGCGTTTGAGATGTTGA
ACTCTCCCATCCCTGTGAGTGTGAAGTCGTTTCGGGCGTTTCCGAAGAGGAGGTTCCGCC
CGAGCCCGTGCATCCGCTCGCGAGCAGGACAACCGCCACGAGCAACAGGGCGAGTGCAAA
CTTTTTCATACTAAACATCTCCTAACTCTTTGATTTAGGCCCAGAAAAGCAAAGGGCATC
TTTATATACTCCGCGCTCATTCTATTAAAACTTTTTTAGGGATTCAAGCAAACTTGAAGT
TTTTAAAATATCGTGAAGCGGGACAGGTCCGGCACCTGCCAATCTTCCCGCAAACTCCGC
GAGGTCGAAGACATGCCCAGCTTTCTCAATAACCCCAACGTCGGCAGTCGCCACTGTTTC
GAACGCCTTGAGCTCGTGGTCTGGACTTTTGACGAGCCTGACCTCTCCGGGAACCCCAAA
CTCGTCAAGGAGTTCCTCAGTGAGCTTCCTAACGACCCCGCTCCCCGGGTTGTTCTTCCC
GTAGAAGAAGACCGCCCTCCCGGGTGAAAGCTCCGCCAGGGCCGAGACAATGAGCCTCAA
GTTGTTCCCGGTCTCCCCGTGCGGTCTGTACTTTCCCCTATAAGCCAAGTCCCTAATGAG
GCCGTCCTCGCACAGGATAGCCCTCCCCGCGAGGAGCGATTCAAGGGTTATGAGAACGTT
GAAGCCATCAACCCCGAGAACCCGGCCCCTAATCTCATCCGGCCGAAGGAGTTTTCGCTT
AACTTCCTCAATCCAGGAATCCGGGAAGGCGCACCTTGCAAGAAGATGCCTCTCCTCCTT
CCTCAGCCTGTAGTGGTTGGCCACGAAGTCCAACGCAACGCTCTTCCTGTAGCCCCTGTT
GAGGAGGTACTTAAGGTCTCTGTACGCCTCAGCCAGCATGGTTAAAAATTGAGAAGGGTT
CAGATAACCTTTTCGAGGGTCTCGCCGTCCTTGCCGGTGTGAATCCTTAGCCTGACCTTG
CCCGCCAGCAGGGAGCTCTTGACCTTCTTCGTCAGAATCTCGTCCACCTGGAAGATTCCT
GCCGGGTGCTTCATCCATATCTCGATGAGTATCGGCTGTCTCTCGTCGCCCTCCCTTATC
TCCACGCGCTCTATTGCCAAGGCCGAGACGGCATGTATGTCAACGCGGTCCTTCTTGTGG
ACGAGCCTGCTCCTTCCCGCCTCCATGTCGCAGCCGTCCGCTATCGTGACGAGCGAGCCC
TCTATCGTCGTGCACGGCACGTGCTCGTCGTGGGTGTATATCGCGTTGAGCGTCAGGGCC
TTGAGGAGTAGCGGGTCGCGCCTTTCAAACTCCCCCACGAGCTTCTCAACTATCGGCTCG
GCTAAGAAAACGCTGAACTCGTAGTGGTTTATCCTGTGTATCATGTTGCCGATGTCGTGC
AGGAGCGCTCCGAAGGCGACGATGAACTTGCTCCACCAGAAAGGTTTACCGAGCTTCTCG
GCCGTCGTCTGGATTCCGAACTTCCTGAGGATTCTCAGCAGTTCCAAGGCTCTCCTCGTC
GTCAGGAGGACGTGGACCGGCCCGTGGTCGTTGAACTGGTAGACGTTGAGCACTATGTAG
TTGGTGGTGTCGAAGTAGTAGTGGTACTCCCTGAAGGTTCTCTCGTAGGTCTCGAAAAGC
CTGTCGTCGTCGAGGAGTTCTCTAATCTCCTTCAGAAGTTCCTCCTCGGTGTACATTCTC
CCACCCAAGGGCCAAACGGCGGGGAGAATTTAAGGGTTTTGAACGGGATTCGGTGAAAAA
GGCTGGCGTTTGCAGGGAGGTTTTGACGTATCTGCTCAAACTCAATGTTTGAGAAGTTTT
TATAACCCCCCACGTTGAAACCTCACTGGGGTGTGTAGGGTGAAGCTGAAAGTTGTGCTT
GAACCCCAGCCTGAAGGTGGATACGTCGCGTACGTTCCCGCGTTGCCCGGTTGCGTGAGT
CAGGGTGAGACAGTAGAGGAGGCTCTCAAAAACATTAGGGAGGCAATAGAGCTGTACCTT
GAGGTAGCTGAAGAGATGAAGCTTCAAGAGACCCTGCGCGAGATAAAGCGCAAGAATAAC
GTCCAAATTGCGGAGGTTTCGGTGTGAAACTTCCACGTGATGTTTCGGGGCTTGAGCTTA
TAAAAGCCCTCCAGAAACTGGACTACAAACCCGTAAGACAAAAGGGCTCTCACGTCGTTC
TCGTCAACGATTCGGGCAAGATGGTCGTTGTTCCTCTCCACAAGCGTCTTAAAACTGGCC
TCTTGAAGGCCATAATGCGCGAGGTTGGTATAACAACGGCCGAGCTGTTGGAACTGCTTG
ATGACCCGTAATCACTCAAGCATGCCTTCGAGCTCAAGTATCTTTTTCGAGCGGAGGTAA
ACCACTGGGATACCCCTCTCGCGGAGGCGCTTCTTCAGGCCCTTATCGTTGGTGCAGACT
ATTACCCTCTCGTTCTTGACGGCGAAGTCGTAAATCTGGTCGTCTATCGGCCTCTTCCCG
AACTCCCCGATTTCAACGGTCTCGAAGCGCTCAGCTAATTTCTTCGCCATCCTGACCGCG
AGCAAATCTCTTCCTCGCGTCTTCCGCTCTATGACGTCGAGTTCTTCGAGAACCACGTTT
GGAACGACGATTTTGAACTTCACGTCGAGGATTCTGTTGAGCTCGGAAACTATGTCGACC
CCGAACTGGCCGGGAACGAGGAGGAAGTTGGTGTCTGGAAGAACGAGCCATTCTCTCCTA
TGGGCCATCGCGACCACCGGGAAGAAAAGGGAAGAAGGGTCACTCCTTTATGAAGCCGTA
GCCGATGAGGCGCCACCTTGAGCCAACCTGCCTGCTGATGGCAACCCTGTCTCCAACTTC
AGCGCAGACCGGAATCTGGAGCTTGAGCTCGACCTCGTCCTTGCCGAGCCCGGTGACGAG
GCCCATCGTTCTGGCGGTGCCAACGTTGAGGAGGAGCACTTCCTTCCTCTTGATGGGCTC
GACCTTGAGCTCGTCCTCGGTTCCAACGACGCGCTCGAGCAGGTGGACTTCGAGGCGGAG
CTCGTCCCACACCGGGGGTAACTTCCCGGGCTTTCCGACGACGTTTCCGGCCATGAGGTC
GCCCTTGGTGAGGTAGGGGTCGAGTTTGGTTCCGACGCCGACGAGTCCACCTGGGTAGGC
CTCCTCGACGAACCTTCCTCCAGCCTGGAGCGAGACAATCTCGGTCGTTATCGGCTCGTA
CTTGATTCTGCCGTGCTCCTCGTAGGGAACGCCCGGGCGAATCTCTATCTCGTCTCCGAC
CCTGAGCTTGCCTTGGACTATCGAACCGCCGATGACACCACCGATGAGCTTCTCCGGCGG
AGTTCCGGGCTTGTTGACGTCGAAGCTCCTAAGGACGAGCATCTTGGGCGGCTTGTTCGG
GTCGCGCTCGGGAGTGGGTATGAACTTCTCTATTGCAGCGAGCAGAACGTCAACGTTCGC
GCCGTGAAGTGCCGAAATCGGGATTATCGGGGCGTTCTCGGCGACGGTTCCAGCTACGAA
CTCCTTAATCTCCTGGTAGCGCTTCATAACGGTCTCCCTATCCACGAGCTCAATCTTGTT
GAGCGCTATAACTATGTTCCTGTTGCCGACTATCTGCAAAGCCATCAGGTGCTCCCTGGT
CTGGGGCATGACTCCCTCGTTCGCCGCAACGACGAGAACGGCACCGTCCATGAGCGAGGC
GCCAGCGAGCATCGTCGTCATCAGCGCCTCGTGACCGGGAGCGTCTATGAAGGAAACGCG
CCTCTCAAACTCGGTCTCGGCGCCACAGTACGGGCAGACCGGAGAGGTTGAATACCTGCC
ACACTTCGGGCACTTTCTTATCTCCGCGTCCGCGAAGCCTATCTTTATCGTGATACCCCT
TCTCAGCTCCTCGCTGTGCGTGTCGGTCCATATTCCGGTTAGAGCCTTGGTGAGCGTCGT
CTTTCCGTGGTCAACGTGACCTACCATACCAATGTTAACCTCGGCCTGCCTAAACTTCTT
GGCCATCTCTCTCACCCCTAAGCTTAGAAAGCGGGGACGTTTATTAAGGTTACCGAGGGG
AGAAGAGGAAAATCGAAGGAGTTCAAAGAACTATCTTCAGGTTGACCTGGACGATGTTCG
GGCTTATGGTGTTGCCGTGGACGGTCTTCTTCCTCCTCTCACCCTTCTCCCTGGGCCTAA
AGCCCGGTCCCTTTGAGAGGAGTATCTTGACCCTCCTCGGGCCGTGGACGTCGGGCCTCA
TGGGGAAGCCGTCCTTGTCGGTTCCGCCGGTTATCTTGAGCTTGGCATCCTCCGGAATGC
TCTCGTCGCCGAATATCTCCCTGAGGTTGAGTCCGAGTTCCTTCGCTGAGATTTCCTCGC
CTATGCGCTTTCCTACGAGCTTCTCTGCCTCTCCACGGGTTATCTCAACCTGCTTCGCTA
TACCGGTCTTCGGGTTCGATATAACGAGCTTGAAAGTGGCCATTCCTCCCACCTCCATTC
ATCAGCGGGATTCATTGGGCAGAGCCCTTTCCCGAGCGGTCTTGAACGGAGCGTTTAAAA
ACCTTACCGTGAAGCTTAAATATCATGGAGAAAACTCAAGGGCAGGTGATAGCATGGCGA
AGGAAAAGACCACACTTCCGCCGACCGGAGCGGGGCTGATGAGGTTCTTCGACGAGGACA
CGAGGGCCATAAAGGTCAGCCCGAAGGGCGTCATAGCGATGACCCTCATACTGGTTGCGA
TAGAGTTTCTGCTTCACGCCTTCGGTCCGAGCATCTTTGGCTAAAGGAAGCTCGTTTTCT
TCAATCCCCTCGCGTTTAATTCCTCGTCTATTATCCCCCTGACAACTTCCTCAAGCTGTC
TCTGGATGAGGGCTTCAACGTCGGCCTTAATCTTGTCTATGTCGCCCCTGAGACCCTCGA
GGAGCCTTATGTACTCCCTCGCCATCTCGAGCTGGCCTTCCTGCCTCACCAGCTGTTCCT
TGAGGTGCTCGAAGTCGTCTTTCATGACCTGGAACTTTCTGAGCTCGCGCTGTAGCTCGT
CGAGCTCTCTCTTGAGGCGGTAGTTTTCTTCCTTGAGCTGTTCTATGAGCTTCTCCTTGG
CCTCAAGCTCGGCCATCAGGTTGTTGTACTCCTCCGCTATCTGGTGGAGCCTCTCGATTT
CCCTCAGCGGAGGCACCTTTCCGTCGCCGAGAATTATGACGTCCGGCCCAACGTTCACGA
TGTCGTTGGGGGTTATCTTGAGCTTTTTCTCGCTCGTGAATATGCTCTGACCCTTTCCAA
GGTTCTCGACTTCCTTCATCTTCAGGATGAAGTAGAACTGGTCGCCCTCAACCTCGACGT
TTATATCGGTGACGTAGCCGAGTATCTTGCCATCTGTAAGGGAAATCACGAACTTGTTTA
TCAGCTGGTTGGCCCGCGCTTCCTCAGACATATTCACCACCGCTGGATTTTGTCTCCCGG
CATACTTAACCTTTCCGCCAAACCTTTTAAAGGCCCGAAAGAACTTCAGCCCGGTGAGGA
GAGATGATAATATTCGCCGGGCGCTCCAACGTGGGGAAGAGCACCCTCATATTCAGGCTG
ACCGGGAAGAAAGTTAGGCGAGGTAAGAGGCCCGGCGTGACGAGGAAGCCCGTCGAAATC
GAGTGGCGGGGGAAGAAAATCGTCGATTTACCGGGTTTCGGTTTCATGAGCGGGCTTCCG
AAGCACGTCCAGGAGCGGATAAAGGACGAGATAGTGCACTTCATCGAGGACAACGCCGAT
GAGATAGAGCTCGCCGTCCTCGTCGTTGACGGCAAGGCCGCTCCCGAGATTATAGAGCGC
TGGGAGAAGAGGGGCGAAATCCCGATAGATGTGGAGTTCTACCAGTTCCTCAGGGAGCTG
GAGATACCTGTTGTAGTGGCAGTCAACAAGGTTGACAAGGTCAAGAACGTCGAGCGGGTC
GTCCACTTCCTCGCCGAGAAGTTCGGCGTCCCCTACTCCGAGATTCCCGAGACCTTCGTT
CCAATCTCTGCCAAGTTCGGGAAGAACCTCGACGAGCTCAGAAGGTTGATGGAAAAGAAA
ATCCGCTCATAGAATCTCCAGAACGAGGTGGGTGTTGGTCTCCTTCACCCCGTCGAGGGA
AGCTATCTCCTCAAGGATTTCGTCGAGCTTGGTCTTGTCGGCCTCGATTATTAAATCAAC
GTCGCCGGTGACGCGGTAGATTTTCTTTATCTTGAGCCTCCTTATCGCATCGTAGACTTG
CCTCCTCTTGGTCGGCTCTATCTTGACGAAGACGAAGACGTCGCCCTTCTTCTCGCCGAG
CAGTTCAAGGGCCTTGTCCGTCAAATCGATAAAGCCCCTGCCGGTCCTTATGTAGCCAAG
CTCCTTGAGAACCTTGAGGTGGTTGCTCAGAGCCTGTCTCGTTATTCCGAGTTCCCTCGC
AAGCTCGTCCTGGGTCTTCTCGACGGTGTGAACTTCTATGGTCTTTCCGTCCTCGTAGAG
CTTCCTGAGAAGCTTAACCTGCCTCGGGGTGAGGGTGTTCCTCTCAACCATGAGCCTTCA
CCTTACCGTTTTTCCAATTTGAGCGCGATAAACGTCAAACCTAACTTTTCATTTTCTCAC
TGGGAGTGATGCATCTTATAAGTTTTTCTAAGTTTCCCGGACTCAAGGTTTTTAACTCCC
GGCGGAAACCTTAAACCATGAACAAGGCCATCTACACCCGCGATGTTCCACCGGACAGGC
TTGAACTCCTCGCCGAACTCTCGTCCCGCGACGCGGTTAAGGTCATGGTCATAGGGGGCC
TCGACGCCGGAAAGAGCACCCTTGTAACGTTTCTGGCCAACGAGCTCCTCAGCCTTGGGA
GGAGCGTCGCGGTGGTTGATTCCGATGTGGGTCAGAAGGGCATCCTGCCACCTGCCACGA
TAAGCCTCGCCCTTCCGGATGAGAACTTCTCCAGCCTTTCTGAGCTTGAGGGGGTTGCCC
ACTACTTCATAGGCACCGTATCCCCTTCCCAGTTCACAGGTGAGATGGCCGTTGGGGTGA
AGAGGCTCGTTGAGCTCGCCGAGAGGAGCGCCGAAATCGTTCTGATAGACACAACCGGCT
TTGTAACAGGGCCTGGCTTCGAGATGAAGCGCCTCAAGGCGGAGCTCGTGAGGCCAGACC
TGATAGTCCTCCTCGAGCGGAACGGCGAGCTGGACTCCCTGGCGAGGGCTTTGAGCCCCT
ACGGCGAGGTCGTCAGGCTGACCGTTAGCGAGAACGCGAAAGCCGTTGCGCGGGAGGAGA
GGCGGGAGATAAGGTTCGAGAAGTGGAGGACATACTTCTCCAATGCCAGGCTCGCCGAGT
TCAGCCTTTCTGAGGTCACTTTAACTGGAACTTCGCTCTTCACCGGCCGTCCCCTCGATG
AGAGGGAAAAGACCCTCCTCTCGCGGGCCTTCAGGTGGCTCGTTTTAGCGGGCTGGGAAA
ACGAGGGGCGCTACACGGTCGTCAAGGCCGACGAGGAGAGCTTCCCAAGGGGCTACCGCT
CGATTCACGCCGTTGACTTCGAAAGGCTAAGCAACCTGCTCGTGGGTCTCCTCGACGGGG
ACGGGCTGTGTCTCGGCCTTGGAATCCTCAAGTGGGTGAACTTCAGCGCCGAAACGCTTC
AACTGCTCACCCCGCTCGACGAGGTGGCACTTGGAGAGGTTAGGGAACTCCGCTTCGGCA
GGATGAGGGTCCTTGAGACCGGCGAGGAACTTGGTCTCATGAGGAGAGACGAACTTTGAA
CCCATAAGGTTTTAAAGACTAACCATAACGGTTGGACGGTGGTAGCTTGGAGGCGAGGGC
TTTCATCGAAATAACGAGGCCGCACAACTGCGTCCTGGCTGGGGTAGTCGGCCTGCTGGG
TTCGATAGTGGCGGTGGGCCACTTCCCGGAGCCGGTAAAGGCGTTGCTCGTCTTCTTAGT
GGTCACTCTCGGTTGCTCCGCCGGCAACACGATAAACGACTACTTTGACTACGAAATAGA
CAGGATAAACCGGCCCGAGAGGCCCCTGCCGAGGGGTGCGATGAGCAGAAAAACGGCCTT
CTGGTACGCGATGGCGCTCTTCGCCATTGGCCTAATCCTCGCCTCCCTGATAAACGTCTA
CGCCTTCCTGCTTGCTGTTGTCGCCTACACCACGATGTTCCTCTACGCCTGGAAGCTCAA
GCCACTCCCCTTCGTCGGCAACCTCGTCGTCGCTGGCCTTACAGGGGCCACACCGCTCTA
CGGCGCGATAGCGGTCGGGAAGATAGGCCTTGCCGGTTATCTGGCCCTGTGTGCGTTCCT
CGTTAACGTCGCGAGGGAGGTAATAAAGGACATAGAGGATGTGGAAGGCGACCTCGCCAA
GGGCGCGAGAACTCTCCCGATAGTCATCGGGAAGAAGAAATCCGCCTACGTGGGGGCGTT
CTTCGCTGTTCTGACGGTTATCGCGTCCTTCCTGCCGATTAAGGCCGGCGTCGGTCTCAG
CTACCTTGCAATGGTTCCCGTCGATGCCATAATCCTATACTCGGCATTCCTAATCCTCCG
CTCGCAGGACAGGGAAACCGCCCACCGCTCGCAAAAACTGCTCAAAATAAGCATATTCCT
TGCCGTTATGGCCTTCATGATAGCTTCGCTCGTGAGGTGATGGATATGGAGTTTAAGGAC
GAGATAGTTAAAGAGCTTGAAAACGATGAGCTCTGGACGGTGCTCACCTTCAAGACCCCG
CACGGCCCGTCTAAAACGCTAAACGAGCTCGCTAAGGTCGTTGAAGAAGCGGGCTGGAAG
GTGACCTTCAAGGCCAACTGGTGGACAGCTGATATACCCTACGGCCTCATAAGGCTCGAC
CTCCAGAAGGACGGGAGGGAGAAGATTCTCCTCGGGAAGTGGATACTCGGGAAGGACTGC
GAGCTGATTAGGGTTGAGAGCCTTGACCTCGAGCGCGGAAAGGACGAGTTCTTCCGCATG
GTGGACAGCATAACGTCGACGCTGATACACGACCCCGTGATAAGGACGATGCGCGAGCAG
TACTGACGATGGGTTTTTATCCTTGCAACCCTTTATCCCCTTTGGGTGGTCCTGTGGGAA
TTGACCCGGATTTAGTTCTCCGTCGCCTGGAAGAGCTTGAAGATGCACTCACGGAGCTGG
AGGAGATAGCCTTAATGGACTTAGAGAAGTTTTTGAGCGAAAAGTACGTCAAAGACGCCG
CAAAATACCGTCTTATAACGGCCATCGAGGCCGCGATTTCGGTCTGCAATCATATCGTTG
CCAAACTCGGAAAACCCGCTAATACGTATTCCGAATGCTTTCTCAGGCTTTCTGAGCTGG
GTGTAATAAGTGAAGACCTGGCACACAGGCTCTCGATGATGGCAAAGTTCAGGAACATGC
TCGTCCATATTTACTGGAGAATACGTGACGAGCGAGTCTATTCGATATTGAGAAACGACA
TTGGTGACCTCCGTCAGTTTGTGGACGAGGTGCTTGCGTATGTCGAGAGTACATCTAAAC
AAGGATGAGGTCATCAAAGCCCTCATCGAATTCCTTATGGAGAAGGAGGAGATAATATTC
GCCTACCTTCACGGTAGTTTCCTTGAGGGTGAGTTCTATCGGGACATCGACGTTGCCGTG
TACGTTGACCCGGAGAAGGTCAAGGACTTTCTCAGCTACGAGCTCAAGCTCGCGGTGGAG
CTTGAGTTGCTCCTCAAATACCCGGTTGATGTCAGGGTTTTGAACGACGCACCGCCGGCT
TTCAGGTACCGGGTCCTCCACGGAAAGCTACTCTTCACCAGGGACGAGGAGAAATGGCTT
GAGTTCTACGACCTGACGGTTAGAGAGTACCTCGACTTCAGGCACTTTGAAAGGGAAATG
AGAAGGGAGCTCCTTCACAGGGGCTCGTAGAAGCCTATCTCCGGCTCGTAGATTTCTCCA
TCGGCTAAGAGCTGGCTTATGGCTTCTTCAATGATTTCCTCGTCGAACTCCTTGGAGAGC
TTCTTGACTATGAACTTGTGCGACAGGGCTTTGCCCTTCTCGCGGAGGAGGTTCATGACG
GCTTCCTTCGCCTTCTCAAGCTCCGGGCTGACCGGTGTCTCTTCAGTCTCCTCGGTCGTT
TCCTCCTCGATTAGCTCTTCCTCAAGGGCCCTCTGCTCAAGCATCATCGTGTACAGCTCG
TCTATCGTCTGGAGTAGCTCCTCGTCAACGCCCTTGTTCTTGGCTATGACCTTGGCCTTT
GCCGTTATGCCGTAGCGGTCGTAGATTTCGAAGGCTATCTTCGCCTTCTCGGCGTGCTCG
ACCTTGTCGCGGAGCGTTTCAAAGCGGTGGAGTATCCAGAAGTTCGGGCTCACCTTCGCA
ACTCCCTCGACGAGTATCTGCTTGTCATCGCGCCATTCAGCAACTTTTCCGATTATCTGG
ACTATGTCTCCTTTCTTCACGAGCCTTATGAAGCGCGTGTCGTCTCTAAAGCCGAGAACC
CAGATGGTTCCGGTTCCGTCGTCAATCTGGAACTTGCCGTAGGTCTCGTCGTCGCTTATC
ACCGGCTCCCTGACGACCGTAGCGACGACCTTGACGCGGTAGACCTTTCTGGCGTCGCGC
GTTATGAGGTAGTTCGGCTCGAAATCACCTTCGCTCCTGACGTAGTAGCCGTCGAGGATG
TCTTTGATGTAGACCCTGCTCGCTGGAAGGCGCTTCTTCATAGCTCCTCACCTCCGAAGA
AGCTGATGACGTTCTCAACCTTCGGGAGCACTTTCCTCTCGAGCTCCCTTATCTCCTCCA
GGGCCTCCAAATCGGCGTCGCTGAAGTCCTGTATGACCTCGCCGAAGATGTGAACGCTCT
CCTCGCTCCTTATGACCCTGCCGATGACCCTGACGACCTGGCCGTTCTCGGGGAGGACGT
TCTCCTCGCTCTCGACGAGTATAACTCCCGTCCCGTCGTCGAGCCAGAAGGTGTAGTCGA
GCTTGTCAACCTTGAAGGCCTTACCGATTAGGGAAACTCTGGTGTCGTCTTCCCTAATCT
CGGCAATCTTCCTCTCGACGGCGGGCTTTCTGCGCCTAAACCTCATCTCCTCCATTTCAC
TCACCACCGAAGGCCCTCAAAACTTCCCTCAGCTCTCTCCTCGCGAGCTCTATCTCGCGC
CTCTCATCAACGTCTTCCCATGTTCTGGCCTTGAGGAGCGTTCCGAGGAACTTATCCTCG
GTGACGTTGCCCCTGACGATTATCTCCCTGCCGAGGAGCGGGTAGTAGGTCTCCTCCGCG
AGCTTTCTGCCGGCTTCCCTCATCGTCAGGCCCTCTTCGATGAGCTTCTTGAGTCTCTCA
TCTATTTCCTCGGGGTTCTCGCCGAGCAACTCGCTGGCATCGTCGCCGAAGAGCGTGACC
CTGATGTAACCTGTTGAGTCGTCCAGGCCAAAGTCGAGGACGACCATCTTCACGGGCTTG
ACCGGACCGTGCTCCGGGCAGACCCAGCTCTCGCTCGCTGGGTCGTAGTCAACCTTCCTC
CTGCACTCCGGGCAGGAATCGTAGGTTATGACGCGGTAAAGCCTCGCTATGGTTCCCCTG
AGCTCGACGAAGCGCTCGCTTCCTTCGAGGTCCTTAATCTTCATCCTCCTGTAGTTGTAA
GTTCTGACCTCCTCGATGGGCGGTATCTCCTCGACGCGCGGGTCTTCGGGGTCCTTGATG
ATTCTCGTCCTGTAGTTGGCGTGGAGCTCAACCCCGCGGAGTCCCTCCTTGACGAGGGGG
TCTATGACCTTGATGACGTCGCCGGGGCTGAGCTCGTCGTAGTACTTGCTCACGAAGTTG
TCCCAGAGGACGAGCCTCGCCTGGCCGGTGGAGTCGTAAATGATGAGGTTGGCAACCCTT
CCGGTCGAGCCGTCCCTCTTCTTGTACTCCCTCGGCGGGAACTTCCTGAGAACCCTCGCG
ACGATGTTGACGTTGCTCATTCCCGGAACGAGGTCGGCTATGTGGAGGAGCTCCTCTCCC
TCCTCGAGCTTGACGCCGAGCTCTTCGGCCAGCATTACGGCCGCGGCGTGCTCGGAAATT
CCATGGGTTTTAGCCAGCTCGGCAATCCTCTCCTCGATTTCCTCTTTTGAGAGGCCCCGA
TGCCGGATGATTCGATTGATTATCTGCTCCTTTGTAAGGCCTACCATAGCACTCACCTTG
ATGGTAATTGGGACTCGGGGTATTTAAACTTTTTGTTCTCCGAACTCCTTTTGGCGAGAA
GGGGCATTATTTCTGCGCTATCGAAGAAAAGAGATAACTGGGAGCTCAAGAAGTTCCATC
GCTTTCTGAACGGTCTCCCTCAGTTTCGGCACCCTCGTCCCCTGCCTTGCCCTCGAGCTT
CGCTATGAGGTCGCTGTACTCCGCGTGGACAACCTTCTTAAAGGCCTCCTTGATTATCGC
AGGGTCGTTCTCTGGGAAGCCGTAGAGCTCCGCAAACTTCTGGGTCGTTCCGAGGAGCTT
CGTCCTCTCGTAGGGCTCGGCGTAGATTAGACCCATCTCGATGAGCTTCTTTATGTGCTC
GTAGGCCTGGCTTCCGCGGAGCTTTATGATTTTGCTCTGCTCTATCGGCTGGAGGTAAGC
TATAAGCGCGAGGGTCTTCAGCTCGCCGGTCCTCAGGTCGGGTCTCGGCATGAGGTGGAT
AACCCTCTGGCTGTACTCCTGCTTGACCTGCATGACGTATTTGTCGCCCAGAACTTTGAC
GACCTCTATGGCGCTCTTTCTCTCCGCGTACTCAGCCGCTATGAGCTCGATGAGCTTTTC
GAGGTAGTCTAGGGATTTTATCCCGAGGGCCTTCGACAGTTCTTTGACGCTGAGCGGTCT
TCCCGAAACGAAGAGGGCCGCCTCAACGAGGGCCTTGTCCTCCAGCAGTCCCATGGTTCA
CACCTGTTGGGTGGTCTCGTTGAGGTTGGTTATTAAACTTCCGTCATTCGCTCGCGAAAA
TCCTCCTCAGCATGGACAGTTCCTTGGGGTTCCAGGCTCCTTCCTCTATGAAAACGAGGA
GGAGAGCTCTGTTCACAAGCGCCATGTCCCGGAGCGTCGCGAGGAACTTGAGAACCGGTT
GGAGGCCGTTGTAGGTCACTAGGAACTCCACGCCGTCAATGACAACAACGCCCGTAACGC
CCTGAGCAGAGGCCTCGCGTAGGTATCTGCTCACTATCTCGCTAATCCTGGCAAGGTTCG
TGGGGTGAATCTTCATCTCACCGCTTACTGCAGTCAGCATGTAGCCGGTCCAAGCTGGAT
ACGGTGCCGGTTCCCTCAGAAACGCAAGGACAGGGTAGTCCTTCAGTCCGTCCACGACGC
TACCATAATTCTCACGTGTTAGCAGCTGGACGCCGGGCTTAACTTCAACGGTCGGTTTCC
TCCCGATGAACCTCTCCGAGAGCACCATTCTTGCCATTAGATAAGCGGAGAGCAGTGTTA
GGAACGCACCTACGGTAAAACCGATTGGCGCAAACCAAGAGACGTCTCTAAGGATTGGGT
AGTCCATTTCATGAAGGCCAAAGAGCGCCAAGGCGATTCCAGCCCTTCTTGCCGTGGGGA
AGTCGGCCTCGGCTGAGGCTATGGTAACTCCGGCGAGGAAGACGTAAAAGGCCGAAACTC
CGTAGGATATCCCCACGCGGGAGTCCCAGCCGCTGCCAAGGAGAAGGCCGTAAACAGTCC
CAACGATTGGAGGAAGGGCCCACATCCAGGGGCGTTTAAGTGAAACCTGGCCTTCTTCAA
TGAGAAAGAGAAGGGAACCGTAAAAGAGCACCGCAGAAAAAAGAGCGTAGAAAATAACCA
CAAACGTTTCCTGTCCAAGCGCATCCATGAGAACGACTACAGCGGACACCAGCCAAGCGA
TGCCTAGGTGAAGGGATGAGAACCTCTCCGAAATTCGATACGCCCTCAGCAGGAAAACTG
CAACAACAATTTTGGCCGTTAAGCTGAGCATCTGGCCGAGGAGTAGCAAGCTCTCCATTC
CAACCACTTACAATCCCTAGCCCAGTTGGGATTATAACCTTTTTCCTCATTGTTACACAT
TATTGTCCATTGATGTTATGAACACGAATGCTACATGCTTTGGTGTATGTTGTTATGCAT
TGAGTCCCATGTATAATGACTCCTCAAAACAGGATATGCCGAAAAATTCACCGCAAAATT
TATAAACCCGCCACGACAGGTATGAATCGGCACGGCGGCCATAGCGGCGGGGTTACACCC
GGTCTCGTTTCGACCCCGGAAGTTAAGCCCGCCTGCGTTCCCGGGTGTACTGCCCTCCGA
GAGGGGGCGGGAAACCGGGAACGCCGCCGGCCACTATCAAGCGCCCGGGTGGTGTAGCCC
GGCCCATCATACGGGACTGTCACTCCCGTGACCCGGGTTCAAATCCCGGCCCGGGCGCCA
AAGAACCTTTTCCCGGAAACGTTTCACCCAAGTGAGCATGCTTTTTTGAAGGACAGTTTT
TGAGTGGATTCCTCTGTGAGTTGCTCTTTGGTGGGGGATTCCTCTAAGAACCCCCTCCAA
AAGGGTTCGAGTCTTTCACGCCCCTCCAGAGCGTGGGAAAATGGGAAAAAGCTCAGTCCA
CGAAGGCCAAGCCGTTCCACAGCTCCCTTATCTCGCGCGTCGCGTCGGGGTAGAGCCTCT
TGAAGGTTATCCTCCAGTAGCCGTTCCCCAAGTCCTCTATGTCCTCGATGTGGATTTTGA
GGCCGAGCCTCTCGAAGTGGTTCACCATTCTGTGGGCGGTGCTCACGTTCTTCACCCTCA
CCCTGAAGGTCTCCTCAACGTCGTGGCCCTGCGATACTTCTTCGATGCTCTCAACGAGGG
GCTTTAGGAGGGCCTCTCCGAGTGCCTTCGCGTAGTTCTCGAAGTCCTCGCCCCTAATCC
TCCGCTCGGCTATGTGGAAGGCGAGCCGGCTTATCCTCCCCATGAAGTAGCCGCCGGGCA
AGTCGAAGAAAATCCTGGAGCCTATCCTTATGTCGTTGATGTTCGCGTAGGGCGTCACGT
ACTTCGCTATTCTCTTCATGTCCGGCGTCTTCATGACGACGCCTTCTCGCTTCTCCTCGC
TGAGCTTATCAACAAGCTCCCTCAGCTCGTCAATCCTTGACCTATCGTAGAGGCCGAAGA
CTTCAACCTGCGGAATCCCGTACTCCTCGGCGAGTTTATACCTCTCCTCAGCCGGAATGC
TCCTGCCGGTTCCCTTCTCCTGAATGTCGAACAGGAAGAACTGGATATCCTCCTTAACGT
AGGGTGGCCCCTCGACGAGATAGGGGCTCTCCGGCCCGGCCATCTCGCCGACGAGGACGA
GGTTGGGGTAATCCCTGAAGAACTCCTCGTTGATGAAGTCAAGAATCCTCTCGGTCGTGA
AGGGGCAGACGAAACCGCCCCTGGTGAGCGCTAAAATCCTGCCCTTAACTTTGACGACGC
GGACGTTGTAGCCGTCAACCTTCTCCTCGACGTAGAAGGGTTTGCCCTTGAATATCCTCT
TTACACCGTTCTTGAGCTGGACGATTCGCTTTATGTGCGGAAATCCTAAAACGACCGTCC
CGTCCTCAAAAACGGCCGTTCCTCTCCTGAAGCCCCTCGCCGAATCGCGGAAGCGGACGT
AGCGAATTCCCTCGAAGGTATCTTCCTCTATCCCTCCTTTCCCCTCGAGTACCTCAAGTC
TCCCCTCCGGCAGGCCGAGCTTCAGGAGAAGGTTTCGAAACCCCGAGCTGACCATCCTCT
CACCGTAGTACATTGGGCGCTGGGGTTAAATAACGTTGTCATCCCGCCGTGACGTTCAGC
TCGACCCATGCACGCCAGCCCTGGTCAGAGACCGCGACGACGTAAAGGTGGAACGTCCCG
CTCTTCCGCGGGGTGATGCTCACGCTGATGTTCTCCTCTCCGTTCGGCTGAAGGTAGAAC
TCCTTGGGCAGGATGCTGACGGCTATCCCTTCCGGCGCGGTGAGATGAGGCTCAAGGGCT
ATCCACTGAGGAGTGTCCCTGGCAGGTCCCCCGTAGACTATCAGCGAGACCCGGCCGTAG
TAGGGGTATTCCTCCCCGTTGATTCTGTAGTGCCCGCCCGCGAGTTCGCCTTTGACCGTG
AGCGACTGGCCGACCTTGAGGTGAACGCTGGTGGCGTTCAGGTGAATAAGTTTGGCGTTG
AAGTTCCCGAAGCCCGGTGGAACTGGCTGAGTCCGGGGCTGGGAGTTGTACGTCATGGCG
TAGCCGAGAACCGACAGCGCCAGCAGTCCTACCACAACGAGGAGCGCCTCAATTCGCTCC
ATAGCAATCACTGATGGTACATAGAACGAAGTGCGTAAAAACGTGTTGGAATGAAAGAAA
AGGGTCAGCGCTTCATAGTGGAGAGAACCTTGGTGGTGACGTCGTTGCCGTCCTTGTCGT
AAATCCTGTAGTAGGCGCTGTAGGGGAGCTTCATCTTGGCCCTCTTCATGGCCTCGAGGG
CGAACTTGAGGTGGTTCTCGTTGACCCAGACGGTGAGTATCTTCTGGTCCTTCCTGACGC
GGGCCGCTAATCCAATCGGCTTTCCGAAGGGCCTGCGCATACCGTTTCCGTAACGGTCGG
CCTTCCTTCCGGTAGCCATCGGGTTCTCGCGGAGCACCTGGAACGGGTAAACACGAATCT
TGAAGTGGTAGTTGCTCCTACCGACGTTCTTCTGGAGGTACCTGTTGACCTGAATACGAA
TGGCCTCAAGGGCGTTCTGCCTTATCTGCATCGCCTGCTCGGCGTGGAGGCTGACCTCGT
ACTGGAACTCGGCCGAGAGGTTGCCCATGTCGAATATCGTTATCTTCGGTCCGGGAGCAC
CGCGTATGTATTCCCTCCTCGTGTAAGCGGGCTTGTCAACGTCCCTATCAATCTTCGCTG
GTCTAAGTCCCATAATCTCACCTCCAAATGAGCGTAACCGGTCTGAACTTAAGCCGTTTG
AGCCCCTTATAAAAGTTTTGGACTTTCACCCATCTTTCACCCTCGTTCCCTCGATTATCA
GCCCCAGCGAAAACGGCAGGAAAGTCAGGAGCGCAAGGTTCAGGGTCAGTCCAAAGTGGA
CCTCCCCGAGCGAATAGGCCAGGCCAAAGAGCATTCCGCCGATGAAGGTCGAGAGGTTCT
GAACCGCGTTCACACCGCCTATCGCGAGCGAGGAGCGGTGGTAGCTCGCTAAAACCTTCC
GCGAAATCGGTCTGAAGCTCTGGAAGGCGAAGAGCGCGAGGAATATCCCGAGGAAAACTG
TCGGCGCGGTCTTTATCGAAGCTAAAATCGGCGATATTCCCGCGAGCAACGCTGTGAGCT
TCACCATCCTTGCCTCGCTCCTCACGTCTGCGAGCCACGAGACGAAGTAGCTGAGCAACG
CCGAGAGGAACCCGGTCCAGCCGAGCAGAACGGCGGTTCTCTCCTTGCTCAGTCCCAAAG
CCTCCGAGACGTAAACGTAGGTTATCTCGCCCGAGGTGAAGGCCACTATAACCGCCATCA
GCGAGGCAATCGTTAGAACCCTCTTCGGGTTCAGGCTCGGGCTCTCGCCGTCCGGCGTTT
TCTTCTTCCTCGGCGTTATCAGGTCGAAGAGGAGGTAGTAGCTGAGGAGCATTATAAGGC
CGGTCAGGACGAAGAACGCTGAGGAAATCCACATCTGGCCGGCCAAACCGAGCCCAACCG
TGTAGGCATAGACGTAGTTGCCGAGGAGAGACGCTATGCTTCCGAAGAAGAAGTAGATGG
CAGTAACGCGCGCCCTTATCTCCTTTGGAGTCGTTACAGCTAAAACGAACTGGGCCATCG
GCCAGCTTATCCCGTTGAGGAAGCCGTTGAGGAGCTTTATTCCAACGACCTGAAGCCAGC
TCGACGTGAGCGGGTAGAGCTGAACAGCTACCGCGTTCCCCATCATCGCTATCGCTCCGA
GGTAGACGAGTTTCTTGCCCCTCTCAAGGACGAGACCGCCGAGAACGGACGAGAAGGCCC
TCGCGAGGACGAATGACATCGAGACGAGAGAAACAGCGAACATGCTCGCCCTGAGTATGT
CGCGCGTGTAGAACGCTATCGCAGGAGTGGCCAAGCGGAAGGCTATCGTTCCGGTGAAGG
CCGAGATGATGAGGAGCAGAATCCCGGCGAGTCTTCTGCGCTCCATCAGACCACCTTCTG
AGCGTTATGCACTTGACTTAAAAGGGTTTGGCCCCTGAAAGTTTTTCGAAAACCGAACCG
ATGGATGCGTCTAGTTTCAGGTTTTCCATCTACCTGTCGAGCGAAGACTTTTTACAGGGA
TGGGTTAACACGCTTCGAGGTGATTGGAATGGAGCTCCGCTTCGACATGCAGTATGAGGA
CGCTTACAGGGAAGTTTACGAGATGGTGAAGCCGAAGTACAAGCTCTTTACGGCCGGACC
GGTTGCGTGCTTCCCAGAGGTTCTCGCGATAATGAGCGTGCAGATGTTCAGCCACCGCTC
GGCCGAGGCGAAGGCCGTTCACGTTGACACCCTCGAGAGGCTCAAGAAGTTCCTTGAGGC
CGACAAGGGCGAGATAATTCTCTTCCCGAGCTCGGGAACCGGCTTCATGGAGTCCGCCGT
CAGAAACACCGTCCCGCGCGGTGGAAAGGTTCTCGTCACAATCATCGGCGCCTTTGGAAA
GCGCTTCGCAGACGTCGTCGAGGCCAACGGAAGGAAGGCCGTAATCCTTGAGAAGGAGCC
AGGACAGGCTATAAAACCCGAGGAACTGGACGACGCCCTCAGGAAGAACCCCGACGTCCA
CGCGGTCACGATAACCTACAACGAGACCTCGACCGGTGTCCTCAACCCGCTCCCCGAGTT
GGCTAAGGTCGTTCACGAGCACGACAAGCTTCTCTTCGTTGACGCCGTCTCGGCAATGGG
CGGAGCTGACATAAAGTTCGACGAGTGGGGCATCGACCTCGTCTTCGCGAGCAGTCAGAA
AGCCTTCGGCGTTCCGCCGGGGCTCGCGGTTGCGGCCGTGAGCGAGCGCGTTTTCGAGAT
AGCCGAGAAGATGCCCGAGCGTGGTTGGTACTTCGACCTACCGCTCTACAAGAAGTTCAA
CGAGAAGAAGAAGGGAACGCCCTCAACGCCACCGCTCCCGCAGATATTCGGCCTCAACGT
CGTTCTCAGGATAATCGAGAAGATGGGCGGAAAGAAAGAGTGGCTCGACATGTACAGGAA
GAGGAGCGAGATGATACGCGAAGGCGTCAAGGAGATGGGTCTCGGAATCCTAGCCGAGCC
CGGCTACGAGAGCCCGACCATCACTGCCGTCGTCGTTCCCGAGGGAATGAAGGGAGTTGA
CGTTTACAACGCCATGCGCGAGAGGGGCTTTGAGCTGGCCAAGGGCTACGGAAGCGTGGC
GGAGAAGACCTTCAGGATTGGAAATATGGGCTACATGACCTTCGACGACATTCGCGAGAT
GCTCGACAACCTCAGGGAGGTCATAGAAAAGCTTAAGGCCTGATTCTCCCTTCTTTTTAA
CCATGCGGAGGAGAACTGTTCTACTGGTTCTGTGGCTCGTCGGAAACGTCCTCGTCTTCT
GGGCAGTTGCCTTAACAGCGAGCGGTTACTCCCTGGAGGGCTATCTCCCCTGGGAGAGCT
CCAAGGTCTTCGCCTACTCCCCGGTTCTCCACTCCAAGCCCGGCGACGAGCCGACCGAAA
TCCTCTACATGGTCGGGCGGAACGGCGAGCTGTACTACTACATCGTCTGGCGCGACGAGT
ACTTCAGCAACGCCCTCCTCGACAGGCTCTACCGCGTCATGAGGGGCCTAATCTACGGCA
CCACTGAGGACATAGAGGTCTTCGAGATAGACCCTGAAAACGGCTCCTTCTACTTCCAGA
CCTACGACCACTCGCCCGTTCACGGGGAAATATTTCCGGACGGCTCGTGCCTGTGGCTCG
AACGCGGGCTGAGCGTTCCCAACTGCACCGTCAACGGGACTCACGTGAAGCTCTACGTGG
TCACGTGGAACCACATGCTCTCACTCCTCCCAGAGAACGACACGGTTCGGGTCTCGCCCG
AGATGAGACACATGACCCCCGAGGACTACGTGGCCCTCGGTATGGTGAAGCGGACGAAGT
ACAGCATCGCGGGCATAACCTTCGGCTCGCTAACGGCTTCCCTTGTCGTTACGGTTCTCC
TGAACCTCATACTCTTCGCCCTCTGGAAGAGAAAGCTTCTCCTGAGGGGAGGAAGAAGAA
ACGTGAGAAACCGCTGGTGACTAAACTATCGGTTCGAGCTCCCCGTTCTTAATTCTGTAA
ATCCTGTTTATCTTCTTCATCCCGGTTCTCCAGTCCCTGCTCAGCTCGACGAGAATGTCA
AAGCGGTCGAAGGTCTTCTCGCCTATTCCGAGCCAGTGCATGACTTCGGCCTTCAGGTCG
TCGCTCATCGCCAGCGAGGTGACGATGAAGGCGTAGTCGTCGATTAACCTGTCCAGAATC
CTCGGGACGCTGACGGTGTGGAGGGTGTCTATCACGACGTAGTCTGGATTGAGCCTTCTG
AGTTTCTCGATGACCTCGTCGGTCCTCTCCTCCGTCGAGCGCTGGTCGAAGGCGGTATCA
ATGACCTCGATGTTCGGTTTGAAGGGCTTGAACTCGCCGTATGCAGTTACGACCGCTATC
TTCCAGTCGTCGGGGACGTAGTGGAGTAGCGCTTCCACGAGCTTCGTCTTTCCGCTCCTG
CTCGTTCCGACGATTAGTATGTCCTTCTTTCCAAGGACCTCTTCCTTCAGGAGCTCCATC
TGCTCCGGCCGTGCCGAGCCGTAGCGTATCAAATCCTCGGGCTTGAAGATGTAGACGCCC
ATTCGGTTCACCGTAAGTATTTCTCGCCGGGGGTTATAACGGTATCCTTTGCTGGGTCTC
AACATGGCGAGGGGAGAAAAAAACCTACTCTCAGTTTTCGACCGGTGAGCATTATCTTCT
CCAAGATAATCTTTGGTGGGATACTAATCTCGGCGTCATCCCTTTAAAGTTAGTCGATGT
TCTGCCAATAAATTTGACAAAACCTGTCTAATCTCCAAAATATCTCAAAAATTCATGTCA
AAATTTGACTTTCGTCCCAAAATTTCTGCACAAAGGCAATAAACCCGAAGGCACTCTGAC
GAAAATTGGGTGATTGATATGAACGCTCTCCAAATCGTAAGCAGGAAAATTGACCCAATT
GCCGAGGTTCAGACGAGAACTATAGCGTACCTCACGGGCGAGCTGTCCAAGAAGGGCTTC
CGCTGGTTGCTCCCGATAGTGCTCAGCTCGATAACCGACCCCCTCTGGCCTGACCCAGCG
GCGGAAGAGGCATTAAGGCCACCGGAGGTCGAGGTCTATGGAGAAAGGCTCAGGCTGACG
CACAGCATGATACTCCACAAGCAGATGGCCGTTGCGATGGGAATAGATAAGCTCTTCGTC
CTCTCGCCCAACGTAAGGCTCGAAGGTAAAGAGGCGGACGACGGAAGGCACGCCTACGAG
TTCACCCAGCTCGACATGGAGATTGCCGGCGCGAGCATGGACGACGTTATGGGGCTGATA
GAAGAGCTCATCGTTGGCCTGTTCCGCGAGTTGAGACCAGTAGTCTGGGAGTCCTTTGAG
AGGGAGCTTCCAAAGCCGAGGAGGCCCTTCAAGCGGTTTACCATTGAGGAAATCCGCGAG
GAGTTCGGGAGCGAGGAGGAAGCCAGCAGAGCCCTCGAGGAGCCCTTCTGGATAACGGGA
ATCCCGAGGGAGTTCTACGACAGGGAAGTTGACGGAACATGGAGGAACTACGACCTCTAT
CTCCCTGAGGGCTACGGCGAGGTCTCGAGCGGTGGGGAAAGGGAGTGGGAGTACGAGAAG
ATACTCGCTAAGATGCGCTCGGCCGGTCTGAGTGAGGAAGCCTTCAGGCCCTACCTTGAG
GTGGCGAAAGCCGGCCTCCTGCGTCCGAGTGCAGGAGCTGGAATAGGAATCGAGAGGCTA
ATCCGCTACATCGTCGGGGCGGAGCACATAGCAGAGGTCCAGCCCTTCCCGAGGATTCCG
GGCGTTCCGGCTGTTATCTGAACACTTCGAAATTAATTTAAGCTCTTTTCATATTATCCC
TCCGGCGATGCCCATGATGCGGAACCTCTTTCCGGCCCTTGAGAAGTTCAAGGCCTACCT
CAACACCGCGAGCACCGGGTTGATGCCCTCGACGGCCCTTCTTGAGGCCACGAAGCTCCT
GAGCGACGTGATAGAGTTTAACGGGGAAGTGAACTCCGTTGACTACATGGACGAGCTTGT
CTTAAAGCCCCTCCAGAGGGAAGCTGGAAGACTAATGAAGGTCAGGCCCGAGAACGTCGG
CCTCTCGATTCAGACCACCGAGGGGCTGAGGAGAATCCTGCTGGCCCTCGAGCCGAAGAG
GGGGCAGAACGTGGTTTCCCTCGACACCGAGTTCCCCACGATTCCAGCGCTTCTCAAGAG
CTATGCCAAGCGCTTCGGCCTCGAGCTCCGCGTTGTTGAGAACAGGAACGGCCTCCACAG
CCTTGAAGATATTGAAAGGGCCATAGACGACAACACCTTCGCGGTCGTCCTCAGCTCGGT
GAACTGGGTCATCGGCGAGCGGATTGACCTGGGCGAGCTTTCAAGAATCGCCCACGAGCA
CGGCGCGTGGCTGATAGTTGATGCCGTCCAGCACCTCGGCTCGCTGAGGCTCTTTCCTGA
GAAGGAAGGCGTGGATGCCCTCTCTGCCGGCTCGGAGAAGTGGCTCATCAGCCCTGACAC
CGGGGCGGGTCTAATCTACGCCTCAGACGAACTCCTTGAGGAGGCCAAGCCGATAGCGGG
GTTGCTCAACAACGAACCGCCAACCGGAGACTGGGGCAGCTGGTGGGGACTGCCGGAGAA
GGACCCCTGGAGCGGGCTGAGGCCGGCAAAGGGGATTAGGAAGCTCGACTTCGGTGGAGG
GCCTCCGTACCTAATCGCCTCGGCACTTCTCGCGTCGCTCAGGCTGATTAACGGGCTGGG
CATCGAGAGGATAGAGCGCCACAACATGAAGCTCGCAAAGATTGTTGTCGATGAGGTTAG
GGCCCTTGGCCTCGACGTCTTCTCAGCGGACTCGCCGATAGTGACGATAAAGACAGGACT
TGACTACAACACGGAAGAGGAGCTCTACCAGAGGCTCGTTGCCGAGGGAATTTCCGTCAG
CCACCGCGGCGTTCTCGGCCACTACGGGATAAGGGTTTCCCCGCACCTCTACAACGAGAA
GGAAGATGTGGAGCTGTTCCTCGAAGTTCTGACTTCTCACCTTTGACTCTCTTTTTGGAG
CAGAAAAGTATTTTACCTCCGGGGTCGCAGATTCCGTAAGGGGGTCACAATGGAGGTTAC
AATCCCTGAACTCCTGGAACTGGTGAGGCCTGGGGAAACCGTTGTCGTCGAGTACGAGAC
GTCGTACGTCCCCGAGTTCGCCCTCAAGCTTCTCGCCGATTACACGAGGGAAAACAACGT
TCCCTTCGTGATAGACGATAACTTTGATAGTCTCTATACCGTGCTCGTTCACTGTGATAT
GCTCGGTCTCAAGGTTGATATCGGTCACTCTCATGTCTTTAAGACCGGTGGCAGAAAGGA
TGTCGGTGGCACAATCAGGCGCGTTGAGTTCCATCCGGACCCGAGGGTTCTCCTCAGGAA
CTATGATGTGGCGTTCGCCGACACTGTTGGAACCCCTGAAAATCCTGCCATAAATCTCAC
CTTAGGAATCGAGAACCTCTTATACTTCGTCCGTGACGTCCGCGATTTCTACCGGTTCCT
TCTTGGAATTCAGCGCTACGTTGGCGACAAACGCAGAAAGGCCTTTTACCTCGTTCACAC
TGGTCTGATACGGAGCCTTCCTCCCTACGTCCATCCCGAGCTCAGAAGAATAGCCACGAG
CGTTTGGGTCTTCCACAGCTATCCGACTGGGGTTAAGCTGTCCATTCTTCGCAGTCCCGA
CCTCGACCTCGTCGGCAGGGAGTTCACCATAGACGTCGGGGGTGTTTTCCTTGGTGGGAG
TTGAGCTTAGGGGACTCGCCTCAAAGGACGACGTAATCTCGATGTTTAACTCCGTTCGCT
TTGGCGGTCTCACACTGATGGAAAACTACTCTACGATAGGCGCTGAGCTTGCCCTCTATG
CCCTCCTTAACTATGCCTACGAGCGCGGTCTTCCTGTTCTCGTTGAGGACATCTTTGACG
CGTTCGCTGGCTACGTTCGACACTTTGATGTCATGGGCCTCACCCCGCCGATGGAGCACG
TTGGTGTCCTGAAAATCGGTGGCGTTGACGAGGTCGGCCACGTCGTGGACAAGATTCAGT
TCGAGGCAGACCCCGCGCTTTACCTCCAGAAGAAGGAGAGGGCAATAGCAAAGGCGATGG
GAGACGACCGATACGTTTACATCGTCACGGGTTTTGAGAGGCTCCTCGGCTTCCAGCGCG
ACGTCAAGGGGGTTTACGTCATCGTCAACCACCTGCGGGAGAACCTTGGGAACGACAGGA
GGATGAGCTTCAACATAATCGAGGGCAACGTCATCAGGGGCTTCCCAACGAACCCGCTCC
CGCTCCTTGAGGGCGTCGCCACTTCGGTCATCGAGCTTCACGACCATGGAGACATGCTCC
GCCTCAGGTTCAGAAAATCAATATTCACCTTCCTGGAAGGAAGGAACGAGGTCTTTCTAC
AGCCCGCCGACGTCGTGGGATGGTGGTAAAAATCAGGAGAAAAGCCCCAGCGGGGAGTAG
CCTTCCCCCACTTTCTCAACCTTCAGCTCCATTCCGAGGGCGTTGGTGACCGTTCCTCTT
TTCTCGGCCCACCTTCCTGCCGGAATAACGAGGGTCTCGCCGGGCAACTCAACTGGTTCG
TTCGAAACGACCACGTAGCGCTCGGCCTTCGGTATTCCTGTCACCCCTGCCCTTATCAGC
CCCTCCGAGTTCGCTCCCTTCCTGAGTATCAGCGTCGGGGCGTTCAAGGCTTCGCCGTCC
TCAATCACGGCCAGCTCGTAGTTCTCCTCAACGACTTCCTTGCCCCTCAGCAGTATCTTG
AGGAGCGGAAACTTCTCGGAGTTGGCTCTGAACAGGACGCGTTTGGCTTTCTTGACGTCG
TCGAGGGTCGCCGTCGATGGGCTTCCGCTCACGGTCGAGCCTATTGGAACGCCCTTACGC
TCGGCGAAGGCCTTGAGGGCTTCTATCTCCTCGTTGGTCAGGTCTGGCGTTAGGATAAGG
GCATAACTTCTGCTCTCGATGAACTTCTTCGCCTCTTCCCAGCTTACCGGCTTTCCGTTG
AGGAGCGGTCCGCTGAGGGTCTTCTCCCAGGGCCTCTCGAAGCGACAGACGTCGCAGAGG
TATCCGTTCCACGAGTCCTCGACGCTCGAAGCCCTCACGAGAGTTCCCGCGTAGACCTCA
ACCGCCATCTCGCAGGCGAGGGAACAGCCGTTGCAGACGGTTTTGATTTTCTCGGTCTTC
CACGGGCCGGGCTTTGTGAGCGGTGGCCTCTCCACTATCGCGCCGACGGGACAGACGTCG
GCCAGCTCGCCGATGAACTTCCCCTCAACGTCGGCTATGGTGTCGCCGAGCGGTGGCCCA
ATCCTCGTGTCGTAGCCCCTGAAGAGGTAGTCTATCACGCCCTCTCCGGCAATCTCGTGG
GTGAAGCGGACGCACAGACCGCAGAGGACGCACTTGTTAGGGTCGAGCGTAATTCTCGGG
TGGCTCTCGTCAATCTCAAAGCGCTTTTCGCCCCTTCCGAGTTCGGGCTTTACGCCGTAC
AGCGTCGCGTACTCCCTCAGCTTGCAGTCGAAGACAGCCAGACAGCCACAGCTCATGCAC
CGCGAAGCCTCGCTCCTCGCTTCGCCCTCGCTCAGCGTCTTCTCGACCTCCACAAAGCCC
TTCGCCCTCTCCTTCGGGTCGAGGAGCTTCGGCCTGACCCTCGGCCTTCTCGGCGTCTCG
CGGTAGTCCTCCTCCGTAACGTCCCTCCAGTGGTTGTAGGGTCTCAGGTCGAGCAGGAGT
TCGTACAGCTCCCTATCTTCGGTCAGCTCCCTGATGTGCTTCTCGGGGTTTGCGAGAACC
TCTCTGGCCTTTTCAAGCTTGCCCCTGAGGTAGAGGTCTATCATCACAGCGGCTCTCCTT
CCGGTGGCTATGCTCTCTATTACCGTTGACGGCCCGAGAACGAGGTCTCCGCCCGCGAAC
ACTCCCGGGAGGTTCGTCTGAAGTGTAATCTCGTCAACAACCGCCCTTCCACGCTTTGCC
TCTATTCCAAGGCTCTTCAGGAACTCCTCGTCGCAGTACTGGCCTATAGCCAGAATCACG
TTGTCGGCCTTAACCCTGAACTCCGAGCCTTCAACTGGCACAGGCCTCCTCCTTCCGCTT
GAATCCGGCTCGCCGAGGCGCATTCTGACGAGTTTCACCTCCTCTACCCTGCCGTCGCCG
ATAATCCTGACCGGGTTGGCCAGGAAGAGGAACTCAACGCCTTCCTCGATTGCTTCTTCC
ACTTCGCGCTCGTTGGCGGGCATCTCGGCCTTCGAACGGCGGTAAACGACGGTGACCTTC
GCGCCGAGCCTTAGAGCAGTCCTCGCGACGTCCATCGCCGTGTTCCCACCGCCGACAACT
ATAACGCGCTCGCCGAGCTTCACTTCCTCGCCAGTGTTCACCTTCCTCAGGAACTCTATG
CCGTGCATCACTCCCTCCAAATCCTCCCCAGGAATCCCCATCTTCCTGCTCTTCCAGGCT
CCAACTGCCAGGAAAACGGCGTCGTACTTCTCGCGCAGTTCCTCCAGAGTAATGTCCCTG
CCGAGGGCCGTGTTGGTTCTCACCTCGATGCCCGTGTTTATCACGGTCGCTATGTCCTTA
TCCAAGACGTCCCTCGGAAGCCTGTATCCCGGAATGCCGTAGCGGGTCATTCCGCCGAGT
TCGGGCATCGCCTCGAAGATGGTAACCTCGTGGCCCTTCAGCCTCAGGTAGTAGGCGCAC
GCCAGTCCTGCAGGCCCTCCTCCGACGACGGCAACGCGCTTCCCGGTCGACGGCGGTATC
TCGGGCATCCACGGGCCGTTTTCGAGGTCGTAATCGGCAGCGAAGCGCTTCGCGAGCCTT
ATGCCGACGGGTTCATCAACGAGGTTTCTCCGGCAGGCCTCCTCACAGAAGGCCGGACAG
ACCCTTCCGAGAACCGCCGGCAGGATGTACTTCTCCTTCATCAGCTTGACGGCCTCGTGG
TACTTGCCCATCGCTATCAGCGCGAGGTAGCCCTGTACGTCGGCGTGGGCGGGACAGGCG
TCCTGGCACGGACCGATGCAGTCACCGTAGTGGCTCGAAAGGAGAAGCTCGAGGGCCGTT
TTGCGCATCTCTATGACTCTATCGCTCAGGGTCTCGACTTTGAGGCCCTCCCTGGGCTTC
AGCGTACAGGCCGTCGTTACTCCCCTCTCGGTCTCGACGAGGCAGAGCCTGCACGAGCCG
TAGGGTTCGAGCTCTTCGGTATAGCAGAAGCCGGGAACGTGGCCAATCTCGCGCAGGAAC
TCTATGAGGGGCTTATCCGCCGGAGCATCAACTTCCTTTCCGTCAACGATGAGCCTGACC
ATCTCACTCACCCCCGGTAACGATTTCTATAGCGTTGAACCGGCACACCTCGTAGCAGGT
TCCGCACTTGATGCACTTGTCTTGGTCAATCTCGTGGGGCTTGAGCTTCTCGCCGGTTAT
CGCGTTGGCCGGGCAGAAGATTGCGCATGCCGTACAGCCGGTGCACCTCTCTGGGATTAT
GACGTACCTTATGAGGGGCTTGCAGACCTTGGCCGGGCACTTCCCCTCGATATGGGCGAG
GTATTCGTCCCTGAAGTAGCGGAGCGTTGTTAGGACGGGGTTCGGGGCGGTCTGCCCGAG
ACCGCAGAGCGAACCGCTCTTGACCTGGTGGGCGAGCTTCTCGAGCCTCTCAAGGTCTTC
CTTCGTGGCCTTGCCCTCTGTGAACCGCTCGAGGATTTCGAGCATCCTCTTCGTTCCGAC
CCTGCAGAAGGTGCACTTACCGCAGGACTCCTTGACGGTGAAGTCGAGGAAGAACTTGGC
GACATCGACCATACAGGTGTCCTCGTCCATGACGACCATTCCACCGCTCCCCATTATCGC
GCCCGTCGCGTTCACGCTCTCGTAGTCAACGGGTGTGTCGAAAAGGTACTCCGGAATGCA
ACCTCCCGAGGGCCCGCCGAGCTGAACTGCTTTAATCCTCTTCCCGGTCTTCGTTCCACC
GCCTATCTCGTAGAGTATCTCCCTCAGCGTCGTTCCCATCGGAACCTCGACGTTTCCGCC
GTGCTTTATCTTGCCTGACAGCGCGAAAACCTTGGTGCCCTTGCTCTTCTCGGTTCCGAG
CGAGGCAAAGGCCTTCCAGCCGTGCCTTATTATCCACGGCACGTTCGCCCACGTTTCGAC
GTTGTTTATGTTGGTCGGCTTTCCGAAGAGGCCCTTCTGGGCCGGGTAAGGCGGTCTCGG
CCTCGGCATTCCGCGCTTGCCTTCAATTGAGGCTATCAAAGCGGTTTCCTCACCGCAGAC
GAACGCTCCTGCACCTTCCTTAATCTCGATGTCGAAGGAGAACCCGCTTCCAAGGATGTT
CTCACCGAGGAAGCCCCTCTCCTTAGCTTGCTTCAGCGCTATCCTCAGCCTCCTTATGGC
GAGCGGATACTCCGCCCTCACGTAGATGAAGCCCTTCGTCGCCCCAATCGCGTAAGCCCC
TATTATCATGCCCTCGATGACGCGGTGGGGGTCGCCCTCGAGGACGTTCCTGTCCATAAA
CGCTCCGGGGTCGCCTTCGTCGGCGTTGCAGATGATGTACTTCTCGTCGCCCTCCGCTTC
CCTCGTGAACTTCCACTTCAGGCCGGTCGGGAAGCCTGCCCCACCCCTTCCGCGAAGCCC
GGATTTCATAATGATATCTATGATTTCCTCGGGCTCCATTCTGAGGGCCTTCCTTAGAGC
CTCGTAACCACCGACGGCGATGTACTCGTCTATGTTCTCGGGGTCTATGTAGCCGGAATT
TTCGAGGACTATCTTCACCTGCTTGGCGAAGTAGCCGTCAACGTCCCACGTCTTCCTCTC
GCCGTTCTCCCACCAGTCGCGCTTGACTATCCACTCCTCTATGGGCTTCCCGTTTACCAC
GTGCTCCTCTATAATCCTCGGGACCTTCTTCGGGTCGACGTGGCCGTAGGTGATAATCTC
GTCCTCGGTGATTATGTCAACGAGGGGTTCGCGGTAGCACATGCCGACGCAACCGACTAT
CTTGAGCTTCACGTCGAGGTTTCTCCTCTCAAGCTCGGCCTTTATTGCCTCGTAGGTTTC
CCTCGCGCCTGCGGCAATCCCGCAGGAGTTCATGCCGACCGCTATGGCCTTTATCTCAGA
CATCGAGCTTCCCCTCCCTGAGCTTCTTCATGAGCTTCCTAACCTTGTCCGGCGTGAGCT
TTCCAAACACCTTGTCGTTTATCATGACCACCGGTGCCAAACTGCAACAGCCGAGGCAGG
CCACCCTTTCGAGGGTTATCAGCCCGTCCTCCGTCGTCTGGCCCTCCTCTATACCGAGCT
CCTCCGTTATCGCCTGGGCAATGGTTACCGCTCCGTTCACGTGGCAGGCCGTCCCGTGGC
AGATTTTGACGACGTACTTTCCGAGGGGCTCGAACCTGAACTGTGCGTAGAAGGTCGCGA
CGCCATAGACCCTGCTCAGGGGAATTCCGAGGTATTCCGCGATTCTCTCAAGGACTTCCC
TTGGAAGATAGCCGAAGCGCTCTTGGGTTCTCTGCAGAAGGGGGATTAGCGAGCTCGGCT
CGGGGGGATACGAGGTCAGGTAATCGACTTCCGCCTCCATGAGCACCACCACTTATGGGC
GATAGTTGGTTTGCCGTGCTTATAAATGTGCATTGAAGCACAAGTTTGTAACAAAAGGTT
CCCAACCTCCGGTTTGAAAAATCCTTAAGGGAATCTTTACAAACTTAAAATTATAGCCCG
ATAGGGGCGTGGTCGAGTTGAGATATGTAAAGCTACCCTCCGGAAACTTTGAGGACTTCT
TCAATTCCCTCAGAGGGATAGGCCAAATCTACGGGCCGGTTAAAGAGGGGAAGACCCACC
ACTTCCGAAGGGTCGAGGAAGCCGGTGAAATGGACCTGAAATACACCAGAACGATGCTCC
CGCCCAAGAAGTTCTTCGTCCGGCCGAGGGAGAGGCTCTTCAGCCTTGAGGACGGCTGGT
GGAGGAAGGAAGGGGACGAGAATCCCTTCGTGCTCTTCGGCGTCCACTCATGCGACGTTC
ACGCCCTCAAAATCCTCGACAGGGTTTATCTCTCCGAGCCGGTTGACCCATACTACGCAG
AAAGAAGGAAGAGCGCTTTCATCGTCGGCATAAGCTGTCTCCCCGATGAGCTGTGCTTCT
GCAAGAGCCTCGGAACGCACTTCGCGATGGACGGTTTTGACCTATTCCTCCACGAGCTTC
CAGATGGATGGCTCGTCAGGATAGGGAGCGTGAGGGGACACGAGGTGGTCTGGGAGAACG
CGAGGCTATTCGACGAGGTGAGCGACGAGGACATAGCCAACTTCAAGGCCTTCGAGGAGA
GGCGCGCTGAAGCCTTCAAGAGGGAGCTACGCTCGGAGGGTCTGGCAGACACGCTCGATT
TGGCCTACAACAGCCCGGTCTGGAAGGAGTACGCCGAGAAGTGCCTCGCCTGCGGGAACT
GCAACCTCGTCTGTCCGACGTGCCGTTGCTATGAAGTCTGCGACCGCTGGGTCGATGCCT
ACAGGGCCGTTCGCGAGAGGCGCTACGATTCCTGCTTCATGGAAAGCCACGGCCTCGTCG
CGGGCGGTCATAACTTCAGGCCCACGAGGCTCGACCGCTTCAGGCACCGCTACTACTGCA
AGAGCTACTTCGACCCCTCGGCGGGTTTCAATTGCGTCGGCTGTGGCCGGTGCGACGAGT
TTTGTCCTGCAGGTATAGAGCACGTTAAGGTTCTCGACGAGATAAGGGGGTCGCTGGAAT
GAATCCCTACGAGAGCCATCCGGCGAGAATCCTTGAGGTTAAGGACCTGACCCCGAGGGA
GAAGCTCTTTACGCTCCGCTTCCTCGACGAGAAGCTCAACGAGGAGTTCACCTTCAGGCC
GGGGCAGTTCGTCATAGTGGACGTTCCCGGCTTCGGCGAGTTCCCGATAAGCCTCTGCTC
GTCCCCGACGAGGAGTCCAATCCAGCTCTGCATAAGAAAGGCCGGCAGGATGACGAAGTT
CATACACGGAATGAAGGAAGGCTCGGTCGTTGGAATCCGCGGGCCGTACGGCAACGGCTT
CCCGATGGAGGACATGGAGGGCTCGAACCTAATCCTCGTGGCTGGCGGTCTTGGAATGGC
GCCCCTGCGCTCGGTTCTCTGGTACGCCCTTGACACCGGCAGGTACGAGCACGTCTGGCT
CTTCTACGGCACGAAGGCCTACGAGGATATACTCTTCCGCGACGAGGTTCTCCATCTCCT
CAAGCACGGGAGTGCGATGAACTGCACCGTCAAGCTCGCCTACGAAATCGAGAGCCCCTC
GTGCATCTACCTTGAGCAGGGCTTCTCCGACAGGGTCTGCAGGGGAGTGGTTACCGACCT
CTTCAGGGGCGAGAACTTCGACATCGAGAACTCCTACGCCCTAATCTGTGGCCCGCCAAT
CATGTACCGCTTCGTCATAAGGGAGCTCCTCAACAGGAAGCTCTCACCGGGGAGAATCTA
CATGACCCTCGAGAGGCGCATGCGCTGTGGAGTCGGCAAGTGCGGTCACTGCGTCGTCGG
AACGAGCGTCTCGATGAAGTACATCTGCCAGGACGGTCCGGTTTTCACTTACTGGGACGC
CCTCTCGACGAGGGGGTTGATATGATGAAGCTCGGCGTGTTTGAGCTTACCGACTGCGGT
GGTTGCGCCCTCAACTTCCTGTTCCTCTACGAGAGGCTCTTCGACGTTCTGGAGTTCTAC
GAGATAGAGGAGTTCCACATGACGACAAGTCTTGAGGGGAGGCACTTCGACGTCGGCCTC
GTCACTGGAACGGTCTCAAGCCACCGCGACCTTGAGGTTCTTAGAGAGGCCAGAAACCGC
TCCGACTACCTCATAGCCCTCGGAACCTGTGCCACCCACGGTTGCCTTCAGGCGAGCGTC
GAGCTTCCGCTTAAGGAGAAGTTGAAGGCCGTTTACGGCGACGAGGGGAACCCGATGAGG
GCGCTCGACCCAAAGCCCATCGTCGAGTACGTTACCGTTGACCTTGCCATACCCGGCTGT
CCCTACGACAAGAACGAGCTCTTCCAGGCGCTTATTGACATAGCAAAGGGCATCGAGCCT
GTAAGACCTGATTATCCAGTCTGCCTCGAGTGCAAGCTGAACGAGTACGAGTGCGTTCTG
GTCAAGAAGGGCCTCCCCTGCCTCGGCCCGATAACGCTCGGAGGCTGTAACGCTGCCTGC
CCGCGCTCCGGACTCGGCTGTATCGGCTGTCGCGGGCCCCTGCCAGGTGAGGTGAACCCG
GCTGGAGAGTTCGAGGTTCTCAAGGGGCTCGGCTACGACGAGGAGTACATCATGAGGAAG
TTCAAGACCTTCGCGAGGTGGGAGCCATGATAATCGAGACGAGGGAGTTCACCCGCGTCG
AGGGGAACGGGAAGGCCGAGATAGTCATCGAGGGGAACGAGGTCAAGGACGTCAGGGTCA
AAATCGTCGAGGGGCCGAGGTTCTTTGAGCTCCTCACCCTCGGAAGGGACTTCTGGGATG
TTCCTGACCTCGAGGCAAGGATATGCGCCATCTGCTACCTCTCTCACAGCGTCGCTTCAG
TTCTGGCCATAGAGCGGGCCCTCGGCGTTGAGGTTCCGGAGGAGACGAGGCTCCTAAGGG
AGCTCGGCCTCATAGGGGAGCTCATCGAGAGCCACGCGCTCCACCTGTATCTCCTCGTCG
CGCCAGACCTCTTCGGCTATCCCGACGCGATAAGGCTCGCGACGAAGCACGGCGAGCTCG
TCAAGGAGGGCATAGCTCTCAAGGCCTTCGGGAACAGGATTAGAGACCTCATCGGCGGGA
GGGAAATCCACGGCATAAACGTTAAACCCGGTGGCTTCGGAAGGTGGCCGGGGCGGGAAG
AGCTTGAGGCGATAGAGCGGGAGGCAAAGGCCCTTCTAACGGTGGCGAAGCGTGCGGTGA
GGCTCTTCTCGGGAATCGGGGAGTACGGCGGAAGGGCCGAGCTGTTCGTCGCCACCGACG
GCTACCTCACCGGCGACTCGCTCGTGTCGAACGTCGAGCGGAACTTCCATTACTTCGAGC
GCATCGAGGAGCGCCCCCTCGTCTACAGCTTCGCGAAGCAGAGCCTCTACAACGGAAAGC
CCTTCCTCGTCGGCTCGCTGGCGAGGCTCCTGCTCAAGGCTGAATCGCTGACCCCCACGG
CTAAGAGACTCTTCGAGGAGAACCGGGGGAGGCTTGAAGCCGGATGGGTGAGCTACAACA
ACCTCGCCCAGGCGATAGAGCTGGTTTACGCCCTCGAACGGGCGGGGGAAATAGCGAAAA
CCCTTCTCGACAAAGGCTTTGAGCCCGAGAACGTTCCGGTCGAGGCCGGGGACGGCGAGG
GGATAGGCTACGTGGAGGCCCCGAGGGGAGTCCTCGTGCACCACTACAGAATAGCCGGCG
GAAAAATCGAGTACTCCAACATAATAACGCCCACAGCCTTCAACCACGCCATGATGGAGG
GCGCCCTCCTGTGGGAAGCGAGAAACCTCTACGGAAACGCGCCGGAGGATGAGCTCCTCA
GAAGGCTTGAGGAAACCGTCCGGGCCTTCGACCCCTGCATCTCCTGCTCAGTGCACTTCG
TCAGGGGATAAGCTTTTCTCCCCCTCTTTCCCACTCCCTTCGGTGGGAGCATGGGGCCCT
TCGACTTTCTGAAAAGACGGAAGGGAGAAACCGGAGAGTTCATAGCGTCGAGGAAACCGG
TCGCGAAGTTCAGGGTGGAACAGGTCCTTAACGTCCTCGGCAGGGAGACGCTGATTGGAA
CCGTTGAGGGGATAATCTACCCCGGCTACAAGGTCAAGGGAAAAAACATCGCCCTAATCC
GGGAAATCCAGAGGGAGCGAAAGAGGGTTGACTTCGCGGTTGACGGCGACAGGGTCGCGC
TCATCCTCGAGGGGAAGACAAACGCTAAAAAAGGCGACGTTCTCGAAATCTACCAGTCGT
GAGGTGGGAGCAATGATAATCCTCGATAATCATTTCCACGTTGACCCCTTCAAGGGCCTC
TTCCTCGAGGCGGTGAAGCAGTTCCACAGAGCGGGCGGAACGCACCTGATGGTCGTCTAC
AAGACGGCCCACGACTACGGCTTCCCGGGCCTGAAGGCTGAGGACTTCATAAAGGCCATG
GACTTCCACATCGAGCTCGTCGAGAGGATAAACCGCGAGACGCCGGTTAAAGCCTTTGCT
GTCGTTGGCGTCCACCCGGCGGAGTTCGTCTATTTAGCGGAGCAGAAGGGCCTTGAATAC
GCCAAAAACGAGGTCATGAAGGCCCTGGAATACGCGCAGAAGCTCTGCCTTGAGGGCAAG
GCCGTTGCGATAGGCGAGATAGGCAGGCCACACTACGAGGTGAGCGAGGAGATATGGGAG
GTGAGCATAGAGCTTATGAAGTACGGGATGAGCCTCGCCAAAGATGCCGACTGCGCGGTT
CAGCTCCACACCGAGAGCTTCGACGAGGAGAAGTTCAGGGAGCTCGGGGAGTACGTGAAG
GAAGTCGGTATAAAGCCCTACCGCGTTGTCAAGCACTTCTCGCCGCCGCTGGTGAAGGTT
GCTGAAGAGGTCGGCGTCTTTCCGAGCATAATAGCGAGCAGGAAGAACATAGAGGAGGCA
ATAAAGCAGGGCAACCGCTTCATGATGGAGACCGACTACATAGACGACAAAAGACGGCCG
GGGGCAGTTCTCGGTCCGAAAACAGTTCCCAGGAGAACGAAGGCCTTTCTCCAGAACGGC
CTGTTCACGGAGGAGGACGTCTACAAAATCCACGTCGAGAACCCGGGGAAGGTCTACGGG
GTGGAGATGGAGGAGTAGAGCACCTTTCCCTCGCTCAGGACGGTCCTTATGAAGCTGTCC
CTCCTTTTTCTAAACTCTTCAGGCTTCAGAACTATCGGGCTTATCAGTTCCCCGTATTCG
AGGAGGATATTTGTTACAACTTCCATCAGCCCGTCAAAATCCACGTCCCCAACGATGAGA
AGGTCTATATCGCTCTCCTCGTCGTGGTTTCCCCTCGCGCGGGAGCCGAAGAGGATTATC
TCTTCCACCGAATCTCCGAACCTCGCCTCAACCCTTCTGATGAACTCGTCAAGGGCCTGC
GCTTTATTCCCCGTTGATTCCAGCGTGGTGGATTTGGGAGGACTCACGGAGTCGGCCTCC
TCAAGACCCAGTAGCGCTCTTTCCGCAATTCCCTTCAAGCTCTTCCGGAATCACCACCCG
TTTCACCTGCCTCCTCCAAAATTCCTCTGTAAAGCCCTTCGCTCAGCCAGAAACCGGTTT
CCTTCAGCTTCTCAAGCTCTTCTTTGACACTCGGAATTATCCCCTGGAACTTTGCCCTCA
GCAGAACGCCAATCGTTCCAGCAACCTTCAGCCCCAGTGCCCTCGCGACTTCCCTGCCGT
CGTAGTCATCAATGAGCAGAAGCCCGGCGTTAGTTTCAAGCGCAAGAACAATCGCCTCGC
TCTCCCCCTCGTCAAGCTCAAGCATAAGCGACTTCTTGAGGGTCTCGTCCTTTATTCCCA
CAACCTTTATCCAGTTGGCCTTTTCAATGAGCTCCGCGTCCTCTGAACCTCTCCCCTCAA
GGACGCACTCCCTGTAAACAGCCTTTGGAATGATGACTTCACCAAAGAATTTCCTCAAAA
GGTCGAGCCTGCCGATTTTGGCGAGATGAATGAGGGGAGTGGAGTTGCTAACCACGGGCA
AAGTTCAAGTCCTCCTCCAGCTCTCTCTCCGTATAGTGCCTCGGGATTCTCCGCCTTGCA
AGCTCCTCTAGGAATTCCCTCTTCGTAAGCCCGGCGAGTTTGGCGGCTTTTCCCAAGGAT
AATGCACCTCTGGAGTAGAGAATAAGGGCTAACTCAAGCTTCAGCTCCCTCTCAACTTCG
CTCTTCGGGAGCTTGAGGGACACGAGAACGTCATCAGGAATGACTATCTCCATCTTTTCA
CCAGCGGGAGTTGGGTGCAATGCTATTTAACGCCTTCGCTCAGGGCGCGTTGAGCGATGA
ATAACAATACACTTAAACCTCCGCTTTCCTCACCACCCTCACAACCCCGGGCTCTCCGAT
TTCTCCCTCGACCTCGAAGGTTCTGCCAAGGAACTGCTCCACGACCCAGACGTTGGTGAC
GAGGTGGTTCGTGATTTCTGCAACGCCTATCTCTCCTCCCGTGAAGGCCATGAACGGTAT
CAGCTGGTCGCCTAGGAACCTGTCAACGGCCTTCCTTGGCGTTAGTTGCTCAATCAGCTC
TTCGGCGGCTTCCCTGCCGACCACCTCAGCCGGCTTTCCGCGCTTTCCGAGGGCGTCTCC
GGCTAACCTAAGCGAGTCCGTCTCGGCCCAAACCACTATCCCGCTTCCCGGCCCGAGGGA
GCGCGAGACTTCCCTCTCAATCTCGACAGGGACGCTGTAGAGGCTCCTCAGCTTCTCTTC
AGCTGACTTCGCCTGCCTTTCCGCGACGTGGGCGGGTAAATTCGTTGCGTGGCTTATTCC
CGCGAAGCGCTCTATCTTACGCCACTCGAGGGCAACGAGGGGCTTTCTCTCCTCCCACCG
CTCGACCCTTCCGAGGACGAGCCCACCGCCCTTTGGATAGTGGCCCCTCCTCCTGAGCTC
AATCTCCGCCCTCAGCCCCATCTTTTCGAGCGCGAAGAGCGTAACGTGCCTCAGGTAGTC
CACGGACGGGCTCCAGGGCACGTCGGTTCCGCCGGTTACCTCGAAGCTTCCTCCCACGAA
GGCCATCGCTGGCAATAACGCCTGGAGGACGAGCGTTATGCTCCCAGCCGTTTTTATCGG
GACTTTGATGTGCTTAGGCTCGGCCCTTCCGGGGACGAACTCAAGAACCGTAGAGCCGAC
TTTTGCTCCTTTAACCCTCGCGTTGCTCAGCTTCTTCAAAGCGAGAATACCGTGCAGGTG
CTGGGGTCTTAGTCCGGGGTTCGGACGGTTTGCCCTTATCCTGTGAATCCTCACCGGCTT
CCCGGTTATTACTGACAGGGCAACGGCCGTTCTGAGTATCTGCCCCCCTCCCTCGCCGTA
TGAGCCGTCTATCTCGACCCACTCCATTCTCCCACCGTAGTGGGATTCCCCGCGAAGCCT
AAAAACCTGACGAAAGGCTTTTAGGCGGGCCGAACAAGGTGGCATGGTGAGAACATGGAC
GAGCTTGAGTTCTGCGTGAAGAGCCTTAGTTACCCCCTTGGAACTCTCCTCGAAACGCTG
AAGCGAAAACCCGGTGAGAGGGTCGAGATTGATGGTGTGTATTTAACTCTCCCCGAGCTT
CCCTTTGCTGTTAAGTGCTACCTGACCGCTAGGGCGCTCTTCGAGAGCCTCGACCTCGTT
GACAGGAAGAGGCTCGGCGACGACATGGCGTACGTGGAGGAGTTCATTGCGAGGGTTCTA
TCTTCCCCGCTCGGAGAGAAAATCCGGCCGTACCTTGAGAAAGCGGGCGAGATTTCCATA
ATGGGCAGGCTCAACGTGAATTGGCTTGAGTTCGAGAGGCGGAGCGAGAAGCTGAGGCCC
CTCTTGGAGCGGATTTTAGCGGGAGAAGAGCCTCCAGAAGTCTCTAACCTCTCGGTTGAC
GAGTGCCTTCTCCTGAGCTACCTCGCCGGCGAGCGGAAGAAGCGCGAGAGAGTCAACGCC
GTCCTTGGGAAGCTCAACCCTGCCTTCAGGGAAGCTGTCAAGGCCTACTTTAAGGCCCTG
AAGAGTTGAGCTCGACCGCTATTTTCAGGGCCTCTTCCCTTTCAAATCCTTTCCTCACGA
GCGCCTCGACGAGTTTGGCCAGTTTTTCGACGTTGCGCAGGTTCAGCCTGTTCTCTGGAA
GGGAAATCAGGCTCACCGGAACGTTGAAGCCGAGCCTCGCCGAGAGTTCGACCGCAAACT
CCTCCCTGCTCAGAGGGGGAATCCTCACGAAGGCTGAGAAATCGAGGTTCCGATACCTGC
CCGCGTCCTTCGTCTCGACGATTATCGGCCCGTCCCGCTCCCCGTTCAGGAGCTCCGCAA
CGGTCTCAACGCTCGGCTCGCGAAGGATTAGCGCGTTCGCAGGAACGAGCTCCGACAAGT
CAACCCCCCTCAGGTTCTCAACGAGCGTATCGACGCCGAGCGAGAGAACTTCCCGCCAGT
CGAGGGTTTTTTCCTCTTTTTCCCGCCTTTCCGAGGTAACCCTTTCGTAGAGGACCTCGC
TGACGAGGGTTATCTGGTAGACCTCCTCGATGTCCTCGAGGGTCAGGATTCCGTTGGAGA
GTAACTTAAGGCCGAGCCTCGCGAGGGAAGAGCTGAGCTCCTCCTCGCTCCTCGTCGTTA
TGGCCTTCTTTCCGGAAACGTCTTCCAGACCACGGCTCACGAGCCTGTAATCGGTGGGGA
AGAGCCCCTTGGCGTTGAAGAACTCCTCCAGCGTTTCCTTGGCTTTTTCCTCGCTGACGG
CGTAGACCTTCACGAACTCGACGTTTCCAGCCCTATCAACGCCGATGAAGACCACCGCGT
CCCTCCTCTCGGCCGGCGTCAATATGTCCATCGGCTCACCTCATACGCTCATGGCCCCCA
ACAGCTCACCTGTCTCGATGTTGAAAATCTCCACAACCCTCTTCCTCGTGTCGAGTAAAG
CGACGCTCTTGACGCCGGTTAAATAGCCGCAGACCTCGCCGGGGTTGACGAGTATCGTCC
TGCCCACTTCCCTAATCTCGTAGCGGTGGGTGTGGCCGACTATAACCACGTCGTAGAGCT
TGCTGTAGGCCAAAGCCTTAACGAGAACCTCGTTCGTCCCGTGAGTGACCGCTATCTTCA
TTCCGTCCGCCTCGACCTCGATGAGCTCGTCCTCTATCCCTAACGCTTTCCTCAGGCCGT
CCCTCTCGCCGTCGTTGTTGCCGAAGACGCCTCTCAGCGGGGCCTTGAGCTTTCCGAGCT
CCCTCGCGACGAAGGGGGCGATGTAGTCACCCGCGTGGATTACGAGGTCAACGTTCCTCT
CGTTGAAGAACTCGACTGCCTTCCTTATGGCCGGGAGGTTATCGTGGGTGTCGCTCATTA
TTCCAATCAGCATTACGGCTCACCTTAAGGGGACTGCTCGTCCAAGTTTAAAGGGTTATC
GAGGCTAAAAGCGTTCCCCTGCTCATCTGTGCTCATGAATGCATTCGAGTGGAAATCGAA
CTGGCATAATCCCGCGCAACACCGTTCTAAGCTGTTCCGACAAGGTTTATTAGCCGAAGA
CCTTAGGTCGTTCAAGGTGGTGGTATGTTCACCGGCAGGGCGCTCATCGCTGTGAAGGTG
TTAAAACCCTTCTCGGACTGGAATCAGGGCGACATAGTCCTAATCGAGGACTGGAAGGCG
AGGGAACTCTGGGAGGCCGGGGTAGTTGAGATTGTGGACGAGACCGACAAGGTAATCGGC
GAGATAGACAAGGCCATAGCCGGGGAGCGCGAGAGCGAGCCGTTAACGGCACTCCCGGCC
GGGCTCTACGAGAGGGCCGAGTTCTACCTGTATTACCTTGAAAACTACGTCCGCCTCAAC
CCGGGCGAGAGCGTCGAGACCATAAACGTCAAGCTCACCAAGCTTGCCAACCTCAAGAAA
AAACTCCGCGATTTGAAGATGATACGCTTCAACAAAATCCTCAAAGCGGTCATGCTGAGG
CCCAACAGCCTCGAACTGCTCTCGCGCCTCTCGCCGGAGGAAAGACGGCTCTACCTCCAG
ATGTCCAAGATAAGGAACGAGTGGCTCGGTGATGCCTGATGGACAGGGAGGAGATGATTT
CGCGCTTCGCAAAGTTCCTCCGCGAGTACGTTGACGACGACGGCAACGAGGTCTACATCA
ACCGCCTCAAGGACCTCTTAACCGTAACGCCGAAGCGCTCCTTAGCTATAGACTGGGCGC
ACCTCAACTCCTTCGACCCCGAATTAGCGGAAGAGCTCCTCAACAACCCGGAAGAGGCGA
TAGCGAGCTGTGAGGACGCGATTCAGATTATCCTCCGCGAGCCCCCGCTCCTCGTTGAGA
GGGAGCTGAAGGTTCACGCGCGCTTTTACAACCTGCCCCACACCTTACTCGTCAAGGAAC
TCGGGAGCGAGCACATAAACAGGCTTATCCAGGTCGAGGGAATAATCACGCGCGTCAGCG
AGGTCAAACCGTTTGTTCAGAGGGCCGTTTTCGTCTGCAAGGACTGCGGAAACGAGATGA
TTCGCCTCCAGAGGCCCTACGAGAACCTCGTCAAGCCGGCCAAGTGCGACGCCTGTGGTT
CAAGAAACGTCGAGCTCGACGTGGAAAAAAGTAGGTTCATCAACTTCCAGAGCTTCCGCC
TTCAGGACAGGCCCGAGAGCCTCAAAGGCGGCCAGATGCCCCGCTTCGTTGACGCTATTC
TACTTGACGATCTCGTAGATACCGCTCTGCCCGGCGACCGTGTTCTCGTGACCGGAATCC
TGCGCGTCATCCTCGAGCAGAGGGACAAGAGGCCGATTTTCAAAAAGGTTCTGGAGGTCA
ACCACATCGAACAGCTCAGCAAGGAGATTGAGGAGCTTGAGATTTCGCCGGAGGACGAGC
AGAAGATTCGCGAGCTGGCGAAGAGGAAGGACATCGTTGACGCGATAGTGGACTCGATAG
CTCCGGCCATCTGGGGGCACAGGATAGTCAAGAAGGGAATCGCTTTGGCTCTCTTCGGCG
GTGTGCAGAGGGTTTTGCCCGATGGAACGAAGCTGAGGGGAGAAAGCCACGTTTTATTGG
TTGGTGACCCGGGTGTTGCTAAGTGCGTTGATTACCACACGAAGGTTCTCTTAGCCGATG
GAAGCCTGAAGGAGATTGGCGAGATAGTTGACGAGGCCATCGAGAAGGCAAAAGCCGAAG
GAAACCTCGGAAGGGTCGACGATGGCTTCTACGCGCCGATTGACCTCGAGCTATATGCTC
TCGACGCGAAAACGCTGAGGGTCAGGAGAGTTAAGGCGAACATCGCCTGGAAGAGAACTG
CTCCGGAAAAGATGTTCAGAATAAAGACAGCGAGCGGAAGGGAGATTCGCGTTACCCCAA
CCCACCCGTTCTTCACCTTCGAAAACGGCCAGTTCAGAACGAGGAAAGCCGAGGAGCTGA
GGGTTGGGGACTTTATTGCAACTCCAAGGCGCGACAACGAGCCAAAGATAGTTCCTGAAA
CGGAAGATGAAGGACTTAGGAAGCTCCTCGAAGAGTCTGACATCTTCTGGGACAGGGTTG
TCGAAATTGAAGAGTACAAGCCCGAGCATGCATGGGTCTACGACCTCCAGATTCCGGGGC
ACCACAACTTCATAGCCAACGACATCTTCGTCCACAACAGCCAGCTCCTCCGCTACGTTG
CTAATTTAGCCCCAAGGGCAATTTATACGAGTGGTAAGAGTTCAAGCGCCGCCGGTTTGA
CCGCTGCAGCCGTGCGCGACGAGTTCACGGGCTCGTGGGTTCTGGAAGCGGGTGTTCTCG
TGCTGGCAGATGGAGGGTTCGCGTTAATCGACGAGTTCGACAAGATGAGTGACCGTGACA
GAAGCGCGATTCACGAAGCGCTGGAACAGCAGAGCTACCACCACGACTTTGAGCTTCTCT
TAGCGGACGGCAGGAAGGTGAAGATAGGCGAGCTGGTGGATTCCCTAATCGAGGCCAACC
GCGATAAGGTGATACTCGGCAGGGACACCGAGATACTGCCCGTTGATGACATAGAGCTTC
TCGCGTACGACCTCGAGCGGAAGGAAATCGTGAAGGTCAAAGCGGACCGCGTGAGCAGGC
ACAAAGCACCTGACAGGTTCATACGGCTGAGGTTCTCGAACGGCAGGGAGATAACGGTAA
CCCCAGAGCACCCGATTATGGTGTGGGAGGACGGTGAAATAAGGGAGAAGCCGGCGGAGG
AAATAAAACCCGATAATCTCGTCCTCGCGGTCAGGCGCTACCTTTCCCCCGAAGGGAACC
ACCTTGATGAGACCACGGCCAAACTCCTCGGCTTCCTCCTGTCGGAAGGCTTCAGCTACG
CTAACCCCGGCAACGGCTACTATGAGGTAGGCTTCACGAATACCGACGAGAAGCTCGTTG
AGGAGTTTAAAGGACTCCTTGAGGAGCTCGGCGTTAAGTACGGCGTTCAGATTCGCGAGA
GGCCTGGCGAGAAGAGGCTTTACACGGTCCGCGTCATCTCTAAGGACTTCTATACCAAGC
TTCTAAGCGAGTTCCCGGAGGCGTTTCCCGAGAAGGGTGACGAAAGACCCGCCCGCCGGA
AGAGGGTTCCCGCCAGGGTTCTCGGTGCCGACGAAACCGCGAGAAGGGCCTTCCTCAACG
CGTTCTTCAAGGGAGACGGCTTCGTGGACAAGTACCGCGTTGGATTCACAACGTCGTCGA
GGGGCATGGCGGAAGACCTCCAGGACCTACTGCTGAGCCTTGGGATATACTCCTACATCT
TCGAGGAGAAGCGGGGGGAGACGACCTACTACAAGGTCATCGTGAGCGGTACGGCCGACA
TGGAGCGCTTCGCTGAAATTGTCCGGGACGACCCGCGGATAGGGAAGATAGAGAAGCTCA
TCGAGGTCTCCAAGAGAAAGCGCAATTACCGCGACATCGTTCCGACTGAGGTGCTCGAAT
CCCTGAGGGAGGTTTTAAACGTCCTTCACGTGAACGACGGCGGTCTTACCAACAACATAA
CCGCCCGCCAGAACGCCAACAGAGAGCGCGTAATGGACTACCTTGCGAAGGCCGAAGGGA
GAATCGCCGAACTTAAGAGCGCCCTTGAGAGGGGAGACGTTGAGGCGCTGAGGACCTTCG
TTACTGTTAGAGAGCTATCGGAGAAGCTGGGCACTCCCTATTCGACGACCCTTTACCGGC
TCAGGAGAGGACATAAAGAAACAACAAACGCTCTTCTCGAAATTGCAAGGGAAAGGCTTA
GGGATGTTGAGAAAAAGCTCGATGACATAAAGGGACTTGTCGAGGGCAATCTCCGCTTCC
TCAGGGTTACGAATGTTGAGGAAATCTCCAACGACCGCTGGGAGTGGGTCTACGACGTGA
CCGTTGAGCCGTACCACCTCTTCGTTTCCCACGGACTGGTTCTCCACAACACGATAAGCA
TCTCCAAGGCAGGAATTACAGCCACCCTCAACGCGAGGACGACCGTTATAGCCGCCGCCA
ACCCGAAGTTCGGTCGCTTTAACAGGCACAAGTCCCTCCCCGAACAGCTCGACCTTCCGC
CGACCCTGTTGAGCCGTTTCGACCTGATATTCCTCCTCCTCGACGAGCCGGACGAGAAGG
TCGACGCGAGCATCGCCGAGCACATACTCAAGGTCCGTAGGGGAGAGGCGGAAGTTGTTA
CGCCGAAGATACCCTACGACCTGCTTAAGAAGTACATAGCCTACGCGAGGAAGAACGTCC
ACCCGGTCCTGAGCAGGGAAGCGATGGAAGAGATAAAGCGCTACTACGTCAAGATGAGGA
AGGGCCTTAAGAGGGGCGACGAGGAAGGCGTCCAGCCGATTCCGATAACCGCGAGACAGC
TTGAGGCCCTCATACGTCTCAGCGAGGCCCACGCGAGGATGAGACTGAGTGAGACGGTGA
CGCGCGAAGATGCGAGAGCTGCCATAGAGCTCATCGAGGCCATGATGAGGACGATAGCCG
TCGATGAGGAGGGCAACATAGACGTCTCAATCCTTGAGATAGGCAAGAGCTCCAAGAAGC
TCAACAAGATAGAGAAACTGGTCGATATAATCAAGAACCTCGAAGGGGAAGGCGACTACG
GAGCGCCGGCAGAGAAGGTAATCGAGGCCGCGAAGCAGGCCGGGGTCGGCAGTAAACGCG
AGGTTGAGAAGCTCATCGAGGAGCTCAAGGCAGACGGCAGAATCTACGAGCCGAGGGCGG
GCTTTTACAGGGTGCTCTAACAAAGGTTATAAAGCGAAGGGGAAACCTATGAGGGGGTGA
GAAGATGAGCGAGAGCATTGACTTTTACGACTTTGAGAAGCTCCTCGATAAGGCTTACGA
GGAGTTGCCCGAGAACGTGAAGTCCCACAAGTCCCGTTTCGAGGTCCCGCCGGCGGTCGT
CACAATAGCCGGTAACAGGACGATAATCGAGAACTTCGTTGACATAGCAGAAGCGATGAA
CCGCGACCCGAACCATCTCCTGAAGTTCATCCTGCGCGAGGTAGCAACCGCTGGAACGCT
CGAGGGCAGGCGCGTAATCCTGCAGGGACGCTTCACGCCGTACCTGATAGCCAACAAGAT
GAAGAAGTACCTCAAGGAGTACGTCATCTGTCCGGTCTGTGGAAGCCCCGATACCAAGAT
TATCAAGCGCGGACGCTTCCACTTCCTCAAGTGTGAGGCCTGTGGTGCCGAAACGCCAAT
CCAGCACCTCTGAGGTCTTCCTTCTTTTTTCCATGTCATTGGACAAATTATCCACTCTTG
GATGAATTTCGCTCCTCAAAAACCCTTTTAAACTTTACAAACTACAAGCCCAAAGAAATC
AAGGGGGTTACTCTTATGGGCATGGAGGAGAAGCTCAACGAGCTTTACGAGAGGAGGGAA
AAGATTCTCGCCATGGGCGGGGAGAAGGCCGTCGAGAAACAACACGCCAAGGGCAAACTC
ACCGCCCGCGAGAGGATAGAAAAGCTCCTCGACCCCGGAAGCTTCGTGGAAATCGGCATG
TTCGTCAAGCACAGGGGAACTGAGTTCGGCCTCGACAAGAAGGAACTGCCCGCTGACGGT
GTCATCACCGGCTACGGAACCATCGACGGCAGGCTGGTCTTCGTCTACGCGCAGGACTTT
ACCGTCATGGGCGGTTCGCTCGGCGAGATGCACGCGATGAAGATAAAGCGCGTCATGGAG
CTGGCTTTGGAGGCAGGTGCTCCGGTCATAGGCCTCAACGACTCAGGAGGAGCGAGGATT
CAGGAGGGTGTTGACGCGCTCAAGGGCTACGGCGAGATTTTCAAGATGAACACGATTCTC
AGCGGTGTCGTCCCGCAGATTACCGCGATAATGGGTCCCTGTGCCGGCGGAGCCGTTTAC
AGTCCTGCCATCGGAGACTTCATCCTCATGGTGGACAACCCCGCGAGCTTCATGTTCATC
ACCGGGCCTCAGGTCGTCAAAGCGGTTACCGGCGTTGAGGTTACTCCAGTTCAGCTCGGT
GGAGCGATGGTTCACGCGCAGAGGGCCGGTCAGGCCCACCTCATAGGCAAGAGCGACGAG
GAGGTTCTGGCTTTAATAAGGCGCCTCGTGAGCTACCTGCCGTCCAACAACATGGAGAAG
CCACCTCGCGTCAAGACGAGCGATTTGCCCTTCAGGAAGAGCGAGAGGCTTTATGAGATT
GTCCCGGACGACCCGAACAAGCCCTACGACGTCAGGGAGGTCATCTACGAGATAGTTGAC
CGCGACGAGAACGGCAACCCGGACTTCCTTGAAATCCTCCCCTACTTCGCCCCGAACGCC
GTGGTTGGCTTCGGAAGGATGAACGGCCAGACCGTTGGTATAGTCGCCAACAACCCCAAG
TACTTCGCTGGAGTTCTCGACATAGACAGCTCGGACAAGATTGCCAGGTTTGTTAGAACC
TGCGACGCCTTCAACATACCGATAGTCACGCTCGTGGACGTCCCCGGTTACCTGCCCGGT
GTTGACCAGGAGAGCAGGGGAATAATCAGGCACGGCGCGAAGGTCCTCTACGCCTACGCC
GAGGCGACGGTTCCAATGGTGACCGTTATCCTCAGGAAGGCCTACGGTGGAGCCTACCTC
GCGATGGGAAGCAAGCACCTTGGAGCCGACTTCGTCTTTGCTTGGCCGACAGCGGAGATA
GCGGTCATGGGTCCGGAGGGAGCGGCGAACATCATATTCCGCAAGGAAATCGCCCAGGCT
GAGAACCCGGAGGAAGTTAGACAGCAGAAGATAGCCGAGTACCGCGAGAAGTTCGCCAAC
CCGTACGTCGCCGCCGCGAGGGGCTACATAGACGACGTCATCGACCCGGCGGAGACGAGG
GCGAAGGTGATTATGGCGCTCGAGGCCCTCGAGAGCAAGCGCGTCAAGCTCCCGCCGAAG
AAGCACGGCAACATACCGCTGTGAGGTGAAAGCATGAGCCAGTTTGCCGAGGGAGGATGG
ATTACCGTCATAGGAATCACCGTCGTCTTCGCCATACTCACCATTTTGGCCATAGTGATG
TACGCCATAGGTGCCTTCGAGCGCGGAATGACCGGAAGGGCCAAGAAGGCCGAGGAAAAG
ACCGTCGAGGAGACGAAGGAAGAGGTCGAGGCCCCGGAGGAAGGAATTCCCCCGAGGGAT
TTGGCAATCATCACCGCCTCAATCCTCGCCTACCTCGCGAAGAAGGCCGAGGTTGCCAGG
CCGTTGCCCTTTAAGAGGAAGGTTTCCGACGCCTGGCGCCTCTACGGTTTACAGAGCGGT
ATGAATGAGGTTGAGAACTTCAACTACGAGATGAGGAAGTGGTGAAGATGAAGGTTAAGG
TCATCATCGATGGAAGGGAGTACGAGGTTGAGGTTGAAGAGCTCGCCGGTGGAAAGTTCA
GGGTCAGCTTCGAGGGCAAGAGCTACGAGGTCAAGGCTGAAGGCCTTGGAATGGCGCTTC
CGAGCGTTCCCGAAACTGCCAGCACTCCGGTTCCTGCTCCAGCGCCCGCACAAGTTCCGG
CCCCTGCCCCCGCTCCGGCGCCGGCTCCTTCGTCTGCTCCCGCGAGTGCTTCGCCCAACA
CAGTCACTGCCCCAATGCCTGGAAAAATCCTGAGGGTTCTCGTGAGCGAGGGTCAGGAGG
TCAAAACCGGCCAAGGTTTGGTTGTGCTTGAGGCCATGAAGATGGAGAACGAAATCCCCG
CTCCGAAAGACGGCGTTGTGAAGAAAATCTACGTGAAAGAAGGCGACACCGTCAACACCG
GAGACCCACTGGTTGAGCTCGGGTGATGGAGCATGACGAGCTTCGTGGACTTCCTGAGCA
CAATGGGCCTGCTCCACCTCACGGTAGGGAACATCATCATGATTGCAGTGGGCCTGACGC
TGGTCTACCTCGCGATACGCTACGAGATGGAACCGCTGTTGCTTTTGCCCATAGGCATCA
CGGCGGTTCTCGTTAACCTTCCCCTCAACGGAATCGCGAACTGTCCGACCGTCGGTGGGC
TGTGCTCTCACCCCGGTCTTCTTGACATAGTCTACCACTACCTCATCAAGACGGAGATAG
TGCCGCTCCTCATATTCTTCGGCCTCGGAGCGATGACGGACTTCGGACCGCTCATAGCTG
ACCCCAAGACGGCGCTCCTCGGTGCCGCGGCCCAGATAGGCGTCTTCGTGGCGATGCTTA
CGGCCCTCGCGCTGGGCTTCAACATACACGAGGCCGCTTCGATAGGAATAATCGGCGGTG
CAGACGGCCCGACGACGATATACCTCACCACCAAGCTCGCGCCCCAGATACTCGCTGCAA
CGGCCGTTGCCGCCTACAGTTACATGAGCCTCGTCCCATTGATTCAGCCGCCCATCATAA
AGGCGCTAACAACGCCGGAGGAAAGGCGCATAAGGATGGAGCAGTTGAGGCCGGTCTCAA
AGCGCGAGAAAATCCTCTTCCCGATAGTCACGATGATAGTCATCGGCCTGCTCGTCCCCA
GCGCGGCACCACTGATAGGAATGCTCATGATGGGCAACCTCTTCCGCGAGAGCGGCGTCG
TTCCAAGGCTCACCAAGGCGGCACAGGAGGAGCTCATGAACATCGTGACGATATTCCTCG
GCCTCGGCGTCGGCTCAACCATGCGCGCTGAGAGCTTCCTCACGCCCCAGACCCTCATGA
TTCTCGGTCTCGGAATAGTGGCCTTCGCCAGCGCAACTGCTGGGGGAGTGCTCTTCGGAA
AGCTCATGATGAAGCTCTCGGGCGGAAGGATAAACCCGATGATAGGCGCCGCGGGAGTTT
CGGCGGTGCCGATGAGCGCGCGCGTTGTGCAGAGACTGGCCAGCGAGGAGGACCCCGGCA
ACTTCATCCTCATGCACGCAATGGGTCCGAACGTCGCGGGAGTCATCGGAACGGCCGTCG
TTGCCGGTGTTTTCCTCGCCCTCCTGGGCTGACGTTTCGCCCATTTCCTTTTCTAAAACC
TTAAATAGGGGGACACCGTCTTAGGTTAAGCGGTGGTAGAACATGAGGGTAAAGACCCTG
ATGACAAAGGACCCAGTGGTAATACAGTTGCCGGCGACGAGGGATTACGCACTTGAGCTG
TTCAAGAAGCACAACGTTCGTTCCTTCCCGGTCGTTAACAAGGAGGGAAAGCTCGTCGGG
ATAATAAGCATAAAAAACGTCCTCATACATCCTGACGAAGACCAGCTCGCCATGCTCGTC
AGACGGGATGTTCCGACGGTCAAGGCGAACGACGACCTCAAGAAGGCCGTTAGGAGGATG
CTCGAGACCGACTACCGGCGCGTTGTAGTTGTTGATGACGAGGACAGGCCGATAGGAATA
CTTACCGTTGGCGACATCGTTAGGCGCTACCTGGCCAAGAACGAGAAGCTCAAGGACATA
ACGATTGAGCCCTACTACCAGAGGAACGTTGGCGTCGTCTGGCGCGGAACTCCCCTCAAG
GCCGCGCTCAAGGCCCTCCTCCTCTGCAACGCAATGGCGATTCCGGTCATAGACGACGAC
GGCAACCTCGTCGGTATGGTCGACGAAACCGACCTCCTTAAGGACGGGGAAGTAGTTAGA
GTCATGAAGCAGACTGCGCTGGCCGCTTCAAGTGAGGAGGACTGGATTCTTGAGAGCAAC
CCGACGCTCCTCTTCGAGAAGGCCGAGCTCCAGCTCCCCAAGAAGCCGGTCGAGGAGATA
ATGAATCCGAACCTGGTCGTTGCCACGCCCCACATGAGCGTCTACGAGGTTGCGCAGAAG
ATGGTCCAGCACCACATCGAGCAGCTGCCCGTCATCAAGGGTGAGGGCGAGCTCGTCGGC
ATAGTCAGGGACATGGACATAATCAAGGTAATCCTCAACAAGTGATTTAAGCCCCTCCTC
CTTTTCTATTCCGGTGGTTGGATGGAGGTAAAGGTTGGGCTCTTCGGCTTCGGCAACGTT
GGCAAAGCCGTTGCTCGCGTTTTGATTGAGAAGGAGCGCTTCTTCCGAGAGAAATACGGC
TTATCCTTCAGGGTCGTCAACATCTCCGACACGAGAGGAACCGTGTGGCTTCCCGAGGGC
ATCGATTTGAGCGAGGCTTTATTGGTCAAGGAGAACTTTGGAAAGCTCTCCGCGTGGACG
AACGACTACGAGGTCTACAGCTTCTCGCCGGCTGAGGCGGTTAAGGAGATTGAGGCCGAC
GTGGTTATTGACGTGACCAACGATGGAAACGCCCACGAGTGGCATTTGGAGGCGCTGAGG
GACGGGAAGGCTGTCGTTACGAGCAACAAGCCACCACTGGCGTTCCACTACGCGGAGCTT
ACTGGTGAAGCCGAGCGGAGAGGCCTGCCCTACCTCTTCGAGGCGACTGTTATGGCAGGG
ACGCCAATCATCGGGCTCCTCCGCGAGAACCTGCTCGGCGACACGGTAAGGAGAATAAAG
GCCGTCCTGAACGCGACGACGACGTTCATACTCTCAAGGATGGAGCAAGGGATTGACTTC
GAGAAGGCGGTAAAGCAGGCCCAGGAGCTTGGTATAGCCGAGAGGGACCCGAGCGGAGAC
GTCCTCGGAATTGACGCCGGCTACAAGGCGACTATACTCCACTGCGTTGCCTTCGGGCCG
ATTACCTTCGACGAGATTGCCGTCAAGGGCATCGCGGAGGTTACGGTTGACGAGGTTAAG
AGGACCCTCGCAAAGGGAAAGAGGATTAGGCTCGTCGCGACAATCGAGGAGAAGAGCGTT
AAAGTCGCTCCAGAAGAGGTCTCCGGTCCGCTCGCGGTTTCAAGCAACGAGAACGTTGCC
CTAATCGAGACCGACCTTCTGGGAGAGCTTCTTGTTAAGGGGGCCGGCGCCGGATTGAAG
GAGACGGCAAGCGGGGTAGTGAGCGACCTCGTGAAGGCATCGCTGAAACTCAGGGCAAGG
TGATTTCTTTTCCTTCGGCCTTTATTCTGAGCTCCACTTTGCCAAAGCGATGTCTAATCG
CGCGGATTTCCAGCGTTCCACAGGGAGTTTCGAGGGTTTTCTCCTCGAAGAGGGGGAAGA
AGTCCCTTGCGAGAACCTTCCCCTCCGTGTCCTTGAGGGTTATGGTGGACGTCGCGTAAT
CAGGAACGATGAGGAGCGTTTTTCCGTTGCAATCCACTCTGAGGGCACGAAAGCGGTTTG
CCAGGGCGAGGAAACCGAGGGCTATAAAAACGTTCATCAGCGGTAGGACTGGCCATTTCT
CAATTAATCCAACCGCGAGGAGAAGGAGTGAGAGGGCAAGGTATGACAGACCAAACTTCC
AGAGGCGCTGGTTTTTGACACGGGTCTTTTTCACGTTCACTTCACTGCCCCCTTAGGGCA
GACGGTACCTCCTACCTTCCACCTCAACAATCAGGACGGTTCCGAACCAAGCGGGATTGT
GGTAGAACTTAACAGGGACTCCGCACACGGTGGTCTCAACGGGTTCTTCCACCCAAATCT
CCCGTGAGGTGTACTTATCCTCCAGAATTATGACCTTCTTCAGGCCATCGTGGGCCGAAA
TCTCGCAGACCCTTCCGTCATTCTCTATCCTTAAAACCGGTGTTCCCCATATTGCCCGCC
CCAGGAGTGGTCCTATTACAAAGCTTCCTACGAGGATGTAGAAAGCAGTGGAAGGAATTT
CGAGAAAGAGAAGGAATACTAAGAGTACAAGCCCTACCACGACTCCAAGGACTGACGCCC
TAAGCTCCTTCCGCCGGGTCTTTTTAACGGTTACCATCCTAATCCCTACTAAAATTCAAC
CTTGGGAAGTTAAAAGCTTTGCCCAAACCTTTTTATTCCCTCCTTCGAGGGTTCGCCAGG
TGAAAGCATGGAGCACGTCATAGCGCTCCACCAGGTTTACGCCGAGCTGATATTCAGGGG
CCTCAAAACGGTCGAGGTCAGGAAGAGGAAGGCCTTCGACGAGGGTGACCTGGTGTTCCT
CTACATAGCGCGCGGAAACCCCTACGAGCTGAGGGACACGCTGAGGAGGCTCAACCTTCA
CGAGGAGCAGACGCTAACCCGGAGGGGGACAATCGCTGGAGGCTTCGAGGTCGGCGAGGT
GATAAAGGCTGACCTCGAGACCCTCTGGGAGATGGCGAAGGACACGAGCGGTTTAACCCT
CGTTCACGGCGAGAACGGGAAGAACTGGCTGGCCAACTACATCAAGGACTACGGCTACGT
TTTCACAATCGAAAGGCCGTTCCTCTTCAAGGAACCGATGAGCAGGGAGGAGATGAAGGA
GCGCTACGGAATCCACGTCGAGGGCATAATTCACCTCTCAAGGAAGACGAGGAAGCCTTG
GGTAAGGGCTTTAATCGAGGATTTGCTCGCGAGGGACTACTTCTACCCCTGATGATTTTA
GGGCTTCCTAACGCGCCTGCAAACCTTTTTAAGCTCCTCTTCCCCAGTTCTCGACTACCA
GCAAAGTGGATGTGTTCTGAATGAAGTTTGGGATTAGATACGTTCTGGCGTTTCTTCTCG
TGGGACTTGTTCTCGCGGGAAGCGGGTGTATGAGCTCCGGGACGAGCAGTTCAACGCCGT
CCGCGACCGATACCTTCTCCGAGAAAAGTTCCGAGAAAACTCCGACCGAGACAACCAAAG
ACGTCAAGCTCAACGCCGACCTGCCCGTCACGCTCAAGTTCGACACGATGAGGGCCGTTG
TATCGGACGTTGACGAGCCCCTCATCGAGGTCATAACGAGCGAAACCGGGAGCACCGACG
CGGTCGTGGTCGTCCCGGAGGACTCCTATAAGGTTCTTGAAACCGACGACGGCTACGTCG
TTAAAATAGACTACTCAGACGGCTACTACGTCAACATTGACTACTCCTACAGCGACGATG
AACCCCTCAAGACGTTCTATTACCTTGAAACCGACGATGACTACCTCGTCGTCAAATCGC
GCGACTATTTTGGCGCGGTTGACGACACCGACCTGGGTGGCGACATCGAAAATGCGGTGG
AGCTGGCCAAGAGCGCGGACAACCTTGGCGAGTACACCCTCATGGTGGCCGAGCCCAACG
GTAAGCACATGACCTTCAACCCGAACAGCGATGACGTTGACATCCTCACGGGCAACATTT
ACATGGCCGATGAGGACGTTGCGAAGGTTGACAAGCCCTACGTTTTCATTCAAATCGTTG
ACAACGGCGATTCACTCGACGTGAGCGACGTCACCAAGGGCGTCGCCGGCGACATGGCCT
TTGGAATACCCTTCATACTTGAATACTCCAACTACGTGAACGGCGACGACATCTTCAGCG
TCATCGCGGTAAGCATGGACGACTATAAGAAACTTGCGAACGGGGAAGCTGAACTCAACT
TCGACGGAAGAAACGTGGAGGTAAATGGAATCGAGGACAAGGTCTTCGTCCTCATTTCTC
ACTGAGCTCTTTCCCCTCTTTTTTGGTTTCTTCTGAGTTTTTACCGCCTTCCCCGGCTTC
TTGCCCCTCAAGCTCCTCCGGGTTAACTATCTGGTACGGTCCGAGGCTCAGCTTCTGGAT
TTCCTCCTCGGTTAGGAGCCTGCTCCTGACCTTCTCGCCTATGAGCGCGCTGTTGCCAAG
GGGGTCAGCTATCTTTACCGTCAGCGGCTTCTTCCCTTCCTTGACGTCCTCGATGTACTG
CAGTATCTCGTCGGCCTTCTTTACCGCTTCCTCGTCACCTTCCTGCCTCCTGAACTCCCT
CGCCATTAGCAGGGTTTCGCGAACGCGCTCAAGAACGCCCTCGACGTTCGTGATGAAGCC
TTCTGCGGCCGGTCCCGGTTCAATCTTGACGCCTATCTCCTCCAGCTCTATCGTCCCGCT
CTTGCTCCTGACGACGCGGGTGAAGAGGTCCTTCTCGTTCTCGACCTTAACCGTGTAGAG
CTTCGGTGGCCTGTCCTCGAGTATCATGACGTCAGCGTTTCTGTAACCACACTTCTCGCA
GATTATCGTGCTCTCCATGACCTTGCCGAAGTAGGGAATCTCGTGGATGTGCTGAATGGC
CTTGAGCGTTCCCTTTCCACCGCAGATGGGGCAGTCACCGAGGCTTATGACCTGAACCTC
GCCGAGTTCGGGATTAACCTCAACCTTCTCGCCTTTCTTCTCGCCCATGAGCATCACCGA
GAAGAGAACCAGGGATGCCTTTATAAAGTCATGGTTTCGGTTGAAGTTTGAAAAAGGAAA
ACCTCATTTGGCAATCTTTATGTCCTCGGGAAGGAGGATGAGCTTAACCTCGGTCTTGCA
TATCTTCGCCGCCTGCCCGCCGAAGGCGTTGACCATGCCCTTAATCTGCTCGGCGACCTT
TTCAAGGACGTCGGGCCTCTTCTCGAGCGGGGTCAGGTCAACTATGACTATGTTGCCCTC
CTGAAGCTCGCTGGAAATCCTCTCAAGGTCGGAGTAGCTGGTCACGGTTATCTTCTTCAG
GTAGCGAAGCTGGGGCTTAACGAGCTCCTTAGCAAGAACATCCTCCTCAATCGGTACGAC
ATCGATGTCATGCCTGGGAGCGACTTCCTTCTTAACGCTCGCGGGAGGTTTCATTTTAGG
CTTGTTCTCCTTCTTTTTGAGGCTGTCAAACAATCCCATGAGGGTTCCCCCCGGTTAATC
GTAAAGCCGTTTAGTTTTATGCCTTTTCCTTTATAGCTCTTTCCCAAACTCCTTGGGGCT
CTCCTCGCGAAGCTTGAAGAGCCCAAAGAAGGACAGGGAGAAAGCCACAACGCCCGAGAG
CATCACAAGGGCGCTTGGAATGCCCCATCCCTTCTTTCCGGCGATGTAGAGACCCCACAC
GAAAAGTGCCAGGCCCCAGAGAGCCGTCGTGAGGAGCAGGTCTTTCTTCCTATCCTCCCG
CAGAAGGAGGTAGACGGTTCTCACCGCGAAACCGGCGAAAATCACTGACGCAACGATGCT
CATGAAGTCCATCGCCACCACCGGAAAAGAGGGAAAGGGTCAGGCCTTTCCAACGGCCTC
AAGGACGATTTTCCTGAGTTCCTCGGCCTTCTTGAAGGCGGTATCCACTGCGTACATGAC
TTCCTCGAGCTTGAAGCTTCCGCCCTCGCCCTTCTGAACCGCTGAAATGTGGCCGTTCTC
GTCGGTGGTTATCGTAATCCTGCCGTCCATGACGCGCTCCTCGTCTATGTTGGGGTCAAC
GACCATCGTGTTGCCGATTTTCGCGAAGGTGACCGGTATCGGGACGCTCTTAACCGGCAG
GGGCTCGTACTCGTCGAGTATCTTTACCTCCCCGCTCTCTTCGTCGTACTCAATCTTCGG
AATCTTGGTGCTCATCAGGGCCGCTATTGCACCTATTCCGCTCGCGTCGAGCAGGTTGCC
GTCGTGGTCGAGAACGTGGACGTCGATGAAGATAACCCTGACGAGCTTGCCGGGGACGAT
GACGAGCTTCTCGAGCTCAACGGCCCCGCTCTCCCTTATTCCCCTGTCCACAACACGGGC
GAGCTCGATGGCGTTCTCGTCCGGCGGACCGGGCTCGAAGGTCGGCGAGGCAAGGGGAAC
GAGCTCGACGTTGGTCGTCATGACGCCCTTCTCCGGCAAATCCGGAAACGGCTCGCCGAG
GTCAACCTTTATTCCGACGAGGACCTGCGTGTTGCCGAGCCTGACCCAGGCAGAGCCCTC
GGCCTTCTCTATGACGTTGACCTTGACCTCGAGGTCGCGGTAGTCCTCGAAGCCCCTTCC
GTCAATCCTCTTGCCCTCCCTGAGGAGGTTTATGATGTGGTCGCGCATTATGCTGGCCAT
GACTTCCATCTCACTCATTGCCCGCCACCTCCTGGGCTATGCGGAGGTATTTTTCTTTGA
GCGCTTCCCTCTGCTTCTGGTAAACTGCCTTGGCTCCCTTTATGGCGAGCTTCACTGCCT
CAATGAACTCCTCCCTCGTCAGGTAGCCGTCCATCTGAAGGAGCGTTATGTCGTTCTTGA
GGGGCATTATTGCAACGGGAACGTCTGCTTCACCGTAGTTGTCCTCGTCCTTGTTGAGGT
CGAGGACTATCTCTCCGTCAATCTTTCCGGCGGCGCACGCTGCCACGAGGTCTTTCATCG
GTATTCCAGCGTCCGCGAGGGCAAGCGAGGCCGCGGTTATTCCGGCAACCCTTGTCCCTG
CGTCGGCCTGGAGAACCTCTATGAAAACGTCTATCGCCGTTCTCGGAAACATCTCGAGGA
TTAGGGCCGGCTCAAGCGCGCCCCTTATGACCTTGCTTATCTCGACGCTTCTCCTGTCCG
GTCCGGGCTTTTTCCTTTCCTCAACGCTGAAGGGAGCCATGTTGTAACGGACGCGCAGAA
TTGCCCTGTCCGGCCTCTGGAGGTGCTTGGGATGAATCTCCCTTGGGCCGTAGACGGCGG
CCATTATCTTGTTCTTGCCCCACTCGACGTAGGCCGAGCCGTCGGCGTTTTTGAGGACGC
CAACCTCCATTTTAATGGGCCTAAGCTCGTACTTCTTTCTGCCGTCGATTCTCCTACCGT
TCTCGTCGATGAGCTTTAAACCCTCAGGCCTGCCCATCATCATTCTCACCTTCCTTCTCC
TCAAGCTGGGGGATTTCCTCAATAACTCCCTGCTCCTTGAGCTCCCTGAGCCTCGAAAGC
AGGTACTCCTTGACCCTGTCGGTCAGCCCCTGCGTGTGGCTCTCGCGGTCAACCTTGAGT
ATCGCCTCTATCGCGAGCTTCTCGAGCTCGTCGTTCTTTCCGCTCACCCAGACCCAGCCG
TTCTGGCCCACTATGATTCTCGTCCCGGTGAGCTTCTTAATCATGTTAATCATCGAACCG
CCCTTGCCGATGAGCCTCGGCACCTTGGAAGGCGTTATCGTGACGAGCTGTCCGCCCCTG
AGCGGGCCGCCCTTGAAGGGCATCCCCTTCGTTGTGAGGTCAATCTGGTTTATCTCGTTG
AAGGCCTTCACCTTGGCGTAGATTATGTCGCCTATGTCGTAAATCTTCCTCAGGTCGGTC
TTGAGCAGGTCTATGCGCTCCTCAACAGCGTCCTGAACGCGTAAATTGGCCTGGTACGGT
GCCCCTATGTCAACGGTCCAGTTGGAGAACTTGACGTCCACTATCTTTCCGAGGACGTTG
TCCCCGACCTCTGGGATGTAGGGCCCCTCGAGCGGAATGACCCTTATGAGGTCTCCCCTT
ATCTCGACGAGTCCTATCACCGTTGAGTAAATCCTGTTGCCTTCCCTGAAGGTTCCCCTT
CCGTTCTTAAACGGCCCCTGGGCGAGCAACGTCCCAGGGACCACCAGTTCCCTTGGTTTT
ACAAAAATCCGCCTCATAGTCCCTTCCTCTCTACAAGTTTAGTAAGAGCGGTGCCCTTCG
TCAGGGCGTTAAGCTTCTCATAAAACTCCTCCTCGATTCCTCCGGGAATCTCGATGAGGA
ACATCCACGAGCCGTCGCTGGCCCACTCCTCGCGCTTTATCGTTCCGAACTTTCTAACCT
CGCCGTAGGCTTTCCCAACGTAGTCGCTCGGTATCTTCACCGCTATGACCTTGACCTCGA
GCTTTATCGGGAGCAACGGTCTAATCGCCTTGATAACCTTCGGAACCTGAGCTTCGGCGT
CCTTGAAGAGGTCAATGTGAACCCCTGCCTCTTCCATTGCCCTCAGGATTCTGTCCACCG
GGTGCGGATAGCCGGTCCTCGGGTCAACCGCGTGCCTGTGGATTATCGTCGCTATGTAGC
GCTTCTTCTCCTCGAGCATCTGCCTCCTCTGCTCCGCGGTGAGCTGAACCTCGCCCTTTT
GGAGGATTATTTTTGCAACCTCGTAGGGGTCGCTGGTTCCGAAGATTTTCTCCATCTCGT
GCTCGCTGGCCTTGTCGCCCTTGTGGGCATCTTTGAAAACGTAAGGAGTTGCGAGGATTT
CTTCTATGGGAACCTCCTTGCCCTCCTTGAAGTCCCTCGCGAGGTAGGGGTCAACGAGTA
TCTCGAAGGTCTCGCCGTGCGTCTTCAGACGGGCGATTACCGCTTTGTCAACGCTAATCG
GCATCGCCCGCCACCTCAGTAGTTCTGGTCGAGCTCGGAGTAGTCCTCGGCCTTCTCCTC
AACCTCTTCCTCTTTAATCTCCTCAAGGACCTCGTTGAGGTACTTCTCAAGCTCCTCCCT
CGGGAGCTTCTTCCAGCGCTTGTCCTCGGTGGTTATGTAGGCCACCTCTATCGAGTCGGC
GGTTGGCTCCTCAAGCGTCTTAGACAGGGCGAGTATGGCGAGCTTTATGGCCCCGTCCCT
GTCGAGGTTCTCGTCGTAGTGCTCCTCGAAGATGGCCATCGCCACGTTCCTTCCGCTTCC
TATCGCTACCGCCTTCCACTCGAAGTAGGCACCGCTCGGGTCGGTCTCGTAGAGCTCGGG
CTTGTCGTTAACGCCCGCCATGAGCAAAGCGGCACCGAAGGGCCTCACACCGCCGTACTG
GGTGTGGGCCTGCTTGAGGTCGCAGATTTTCTTCACCAGAACGGTGAGCGGAACGGGTTC
GCCGTAGGTGAGGCGGTAAATCTGGGCCTCCAGCCTGGCCCTGTCAACGAGAACCCTTGC
ATCAGCGATGATACCGCTCGGAGCGGCCGCTATGTGGTCGTCAATCTGGAAAATCTTCTC
GTAGCTCCTCGGCTCAATGAGCCTGCTCGTGATTCTCTTCTCAACGGCCAAAACGACTCC
GTCCTTCCACTTAACTCCTACAGCCGTTGCGCCTCTTTTTACAGCTTCCCTCGCATAGTT
TACCTGAAACAGCCTTCCGTCCGGGCTGAAAACGGTTATCGCCCGGTCGTAGCCGGCCTG
CGGTGGTACAAACGCCATTCTACATCACCCCTGTTTCTCACTCCTTTTCGATAGTTGCCG
GGTTTTCTATTAAGCTTTTCTATCCTCCCCTGAAGGCTATAACCGCCATCCTCCTCGCGG
TTCTCTTGGCGAGCTCAAGCGGTATGAAAGCCAGCGCGAAGACGACGAGACCGATGTAGA
GGGACGCCTTTCCCAGAGGCTTGAATATCAACAGTGCAAAGCCGAGCAGGAGGGTGAGCA
GTCCAGCCGAGAGCAACTTCTTATAGGTTCGCTCCATCTCCTTGAGCTCCTCCATGCCAC
CACCGGGAGCTTTTTTAGGCGGGAGGATTTTAAGCCTTTGGTGTTGCCGATGGAGTGCCC
CTTCTGCAGACCGCCGAAGGAACAACTCCTCTACGAGGATAGCCTAATAAGAATCCTGCT
CGACGCTTATCCGGCCAGCAGGGGACACCTCCTCGTCGTCCCGAGGAGGCACGTCGAGCG
CTGGGAAGACCTTAGAGACGATGAGAAGCTCGCCCTGATAAGGGGCATGGAGCTGGCGAT
GGAAGTCCTGAGGGAGACTCTGAAGCCGGACGCCTTCAACGTCGGCATGAACCTCGGAAA
GGAGGCAGGTCAAACGGTCCCGCACCTGCATCTCCACGTCATTCCACGCTGGAGGGGCGA
CAGCAGAAACCCGAGGGGAGGCGTCAGAAAGGCCGTCCTCGATTTGGAGGACGAAAACTT
AAGTTTGAAGGAGCGGTGGGTGCGGAACCGACTCAAACCCGAAGAGGTTTCACGGTTGAG
GGAGGCTTTTAACGGGATCTTGGGTAGTGGTTAGTCTGTTCCGCAATATTTTTAATTTTT
GGAATATCAGTTTCACACCGGAACAACATTTGGTGGTGATAAAAGTGAGAAAGGCGGTTG
TGGTGTTTCTCATTGTGCTAGTGGTTTTGAGCGGGATGGTGCATCCAACTGTGAAAGCAC
TGTCAAAAACCCAAACTGGGGAGAAGGGCGTAATTAACCCCTTCTTCGAGGGATACCTAA
AATCCCTTCAGAACGCCACTCCTGATGAGCGGAAGGCGATTCTTGCCCTGATTGAGGTCC
TCTTAAACGGGACTCTGAGCGGTGATGTCGTGGTTTCGGACTACATGAAAATCAAAAACG
CCCACTGGAACGGGACTGACCTGATATTCCAATCTGGTGGTACAACGGAACCGAGCCGGC
TTTAATCAAAACGTATCTGTGGCAGAACTCCTATTCTGCCCTCAGTGCAGTTGCAACGTC
GGCCCGAGGGACCCTGACAAAGACCTCAAGGTTTACGTCAAATACGAAAGCATACTTGAA
AAGGCCGGAATTGGGGGTGAAATCATCGGCATGAAAACGATTGAAGGCGTTAGCGACGTC
ACGGTGAAAGATGGAACTACAGCATTCTCAATAGCAAAACCGAAAAGCCTGAAGGTTGCA
CAGGTCAGGCTGGAGAACGGAACGGTAATCAACGTAACCCTCGTAAACACCTACGGGGCT
AAGCTGACTTCTCCAGGAAATGACGTTGTCGCGATGGCAAGCTCTCCAAGTTCCGCTGAG
ATTTTGAGCAATGAGATTATAGGCAACGATGTAACGACACTTAAAGGTGATGTCAGAGTT
GTAACTTCTTCCGGAGAAATGCCTCTGGAGTCAGGCCTTGTCGTCTCGTACTCTTCAGCT
GACGACACTCCGGACGGCGAAATCTGGTTCGTTGTAACCACCAACGACGCCGACGGAATA
CCCTTCTACCGCGAAATCGAGCTGAACAGGGAGCTTGAGGCGAACGGATTTACCGTGCGC
TTTGACCCAACGGACAAAAATAACGCCGACCTGAACGGTGACTACGACGGCGACGGCGTT
CCCAACGCGGTGGAGCTTTTGATTGGGAAGGACCCGGCGAAGAGAGATATACTCGGCATT
GAGCTGAACGTTTCCGTCGAGTGGAAGATGAGCGAGGAGGACAAGAAGAATCTGATTTAC
AGCATCAGGAAGGCGAGTGACTTCATCTACGACTACACGGATGGCTACGCGATGATAACC
AGGGTTACAATCTGGGATGACAAGAGGAACTGGGACATGGCAGATGTTAGGGTTCACTAC
ACTCACCCGTTACTACCCCAAACCCCCGCTCAGGTCTTTTACGATGGATGGCCACAGGCA
ATAGTGGGGGGATATTGGATGAAAAGAAGCAAGAATGTAACTCTCAAAGAAAAAGGATAC
ATCCACATCATGATGTCAAAGGAGTTTGAGAGGTTCAGCTATCCTGGAGGCACTGCAAGC
ATTGGCAGTGTAAGGTGGGGTAGAACTTTAGCTCATGAGCTTGGGCACTATGTCTTCTGG
TTTGGGGACGAGTATGAGGACTGGAAACACAATACATACCTCTGGGGTTACATGACGTGC
GATGATTTTGCGTGTTATCCCAACTGGGAATTGTACAACATGGCCCCACATTCGGTCATG
AAGCACGAGTGGAGCTGGAGCGAGTTGAGCACGCCAAAGGATTATGAAAGATTCCATGAA
TACCTCTCAGAGAAGTTTGGGGACTGGAAAGACCACACGACAGACCAGTGGGGAGATTCA
AAAGATTCAGATGGGTGGCATTCCTCCGCCTGGGAAACACTGTACAAAATTCTCACAAGC
AAGAATTTGAGAATAAAAGCATGCGTACCCCTTGAGGATCCTAGCACTAGCAAGGGAAGT
TATTCGTGTAAAAAGGTGCCTATAATCATCTCTAACAAGATAGAAGTCCTCTTTGCTCCA
AACTATAGTTTCATCCCCAAAACAGGCCCGTACACGGGTGTCAGCTATTTCATGGAGGTG
ATCTGGGGATGAGGTCTTTACTTGCTTTCCTCTTGATTCTGCTCCTCTTCTTTTTCGCCT
ACAACTTTTACACTTACCACAAGCTCTCCTCGGCAGAGGGAGCTTATAAATTGGCGGGGA
TTCCAAGCAGTGAAAGGCTCATTGCGGTCTACCATGATAGCAATTTCTGGCAGTTCGCAA
CGTACAACCCTAAAACTCAGGAACTCAAAGTTTATTACATTAACCAGAATTCTCCGCTAT
TCTTCAGAACCAAGAAGACAAAAACTGTAAGAACGCCCTTAAACTATTCTCCACTTGCCC
TTCATCTAAAACTTCTTGAAAAAGCACCAAAAGAAACTCCAGCGTTACTCTTCGCTGGAA
AATGGTACACCAAAGAAAACCCGCCAAAATTCCCAACGGTTGAGCAAATTCTCAAACAGT
ACGACAACAAAACAATTCGAAGGATTGCCGTTCTATATGCCAAAAAAGAACTCTGGATAG
AAACATACCTCCAAGTGAACACAAGAGCCTATGAGGTAGGAACGAAGGATGTACTAGTAA
TTCCAAGTTTTGGAAATACTTCCGAGGGAATCTGGGTTGTTGAGACTCCACAAGGAATGA
ACTCTACCAAAACTGTGTACTATCCAGGCACTAAAATAGTAGGAAATGCTACGCCAGTGT
ACTTAGGTTCATTTGTTTTGAACAGAAAATCTATTGAGAGTGCATTTTATGAAGCACTCT
CAAACCTCAGCGAAATTATCAGCTTCGCAAAGATCGAGGTTTACTGCCTCTCTCCAAGAG
CCGATGTTGATACAGTGGCTATCAAAAGATATTACTGGGGAATCTCCATGAAAAAATACT
TTCAATTCCACTACCTTCACAGAGACACAATTAAAGTTTTGCAGGGATGCAAGACTACTC
GCTAATTCGGGTGGCTAATATTGAGATTTTAGAAATTAAACGGAGGATAACAAGAAGTAG
TCACATGCTACTGTTGACGGTTAATAAATTGGGGATTATCCACCCCCGCAGAAGGTACTC
CTCTCAATACCCCTTGACTTGGACAATAAATTCACACCCAAAACGGGCCCATACACTGGC
GTTGGTTACTTCATGGAGGTGGTTTGGGGATGAGGGTTAAGGTTTTGCTTGTTTTTCTCA
TTATTTTCCTCCTGCTTGGCGGATTAGCTTATACAGAGCACGCAAGGAACGAAGAGTTAA
AGGATCCGAAATTCGTTTGTGAGCATTATCTAAAAACCTATGAGGTGGAAAACTACACTC
TCCCAGAGTTTACTTTGGAGCTTGATAGCGTCCTTAAATCAGTAGGCGTAGCTCTCGCTC
TTCCTGAGGAGTTCGAGGGTCTTCAAGAGTCTCTCAACTTCTTCCCTCGGGTAATGCTCC
TCGACGTCGCTCTCCGGGTCGAGCCTCCCAAGTTCTGCCCTGAGCTTTTCTAAATCTTCT
AAATCCTCCTGAATCTCGACGGCCCTCTGGGCGAACTCGTAGCTTGTCATCGGGCTCTCA
AAAATCCTCTGCTGATTGACGACGAGCGCTATTCTGAGGTGGCCTATCGTTTCCTCCAAA
AGCTCAAGGAGTTCTTTGACCTTCATAAAACTTCCTCTACGTCACGGTATATAAGCCTTG
GTTCGAAAATCTTTCGAAATCCGTGCGGAGCGGTTGAAGGCAGAGTTTTAACCTCCTGCG
CCAATCCACTACGGTGGTGACATGGAGGCGGTTAAGGCTTACCCTTCTGATTCGGCCGAG
GTGAAAGGTGAGAGGCGAGAGAAGAAGCTTCTCATGGGAAACGAGGCGATAGCCTACGGC
GCCCTTGAGAGCGGCGTTGTTTTTGCCACCGGCTACCCCGGAACGCCTTCAACTGAAGTG
ATAGAGACGATAGCGAGGCTCAAGCCAGAGGTCTTCGCCGAGTGGGCGCCCAACGAGAAG
GTTGCCCTTGAGGAAGCCGCAGGAGTTGCCTACACCGGCCTCAGGGCGCTCGTTACTATG
AAGTGCGTCGGTTTGAACGTGGCAGCGGACCCGCTTATGAGCCTCGCTTATTCAGGTGTT
GAAGGCGGTCTCGTAATCCTCGTGGCGGACGACCCTGGACCCCACACCTCCCAGACGGAG
CAGGACGACCGCTATTATGGAAAGCTCTCCCTCCTGCCCGTTCTCGAGCCGGCCGACCCG
CAGGAAGCTCACGACCTGATTAAGTACGCCTACGAGCTGAGCGAGAAGTACAAGGTCCCG
GTCATCTTCAGGACAACGACCAGGGTTAACCACACAACCGCCGACGTGGAGGTCGGCGAG
TTCATCGAACTCGACAGGAAGCCCGTCTTCAAGAAGGACATCGAGCGCTACGTGCGCGCG
AGCATGGAGGGCAACAGGAAGAGGCACAGGTGGCTCAACGAGACCCTCGCCAAGATAGAG
GAGGAGTTCAACTCGATGCCCTTTAACTGGGTCGAAGGGGATGGTAGAATCGGAATAATC
GTCGAGGGCGCGCCCTACAACTACGTTAAGGAGGTTCTTCCGAAAATCGGGGAGGACTTC
AAGGTCCTCAAGCTCTCAACGCCCCACCCGCTCCCGCGGAAGCTCGTCGTTGATTTCCTC
AAAACCGTTGATTTCGCGATTGTAATCGAGGACGGCGCGCCGTTCCTCGAGGAGGAGGTC
AAGATAGCCGCTTACGAGGCCGGCTTGAACGTTCCAATCTACGGCAAGAGAACCGGTCAT
CTACCCCTTGAGGGCGAACTAACCCCGAGCCTCGTCAGAAACGCCCTCCTCAGGCTAATC
GGCGAGAGCGAGGAAACCTACGAGAAGCCGGAGGAGGTAAAGCTCGCCGAAAGCCTCGCC
CCGAAGAGACCGCCGGTAATGTGCCCCGGCTGTCCGCACAGGGGAAGCTATAGGGCCGCT
TTGGATGCCCTCCGCGACCTCAAGCTCGGCCGTTACTCCGTCCCCATTCATGGAGATATC
GGCTGTTACGCCCTCTCGCTCCTGCCCCCGCTCGAGGCAATCTGGACCGAATACGTCATG
GGCGCGAGCATCAGCTTAGCGAACGGCCAGAGCGTCGTTATGAACAAGAAGATAATCGCG
ACAATCGGTGACTCGACGTTCTTCCACAACGGAATTCAGCCCCTCGTTGATGCTGTCTAC
AAGAATCTGAACGTTCTGGTGATGATACTCGACAACAGAACCACCGCGATGACCGGCCAT
CAACCGCACCCGGGAACCGGCGGCAGCGAAACCGGCAGGAAGTTCAACGAGATTGACATC
GAGGCCTTGGTCAAGGCCCTCGGAGTGAAGTACGTCAAGACCGTCGACCCATACGACCTC
AAGGCCACGAGGGAGGCTATAAAGGAGGCCATGCAGGTGGAGGGGCCGGCTGTGATAATA
GCGAAGCGCGAGTGCGTCATTCCAGTGATAAGGCGCGGTGAGATAGGCGAGATTCCGCTC
GTCGTCGAGGACAAGTGTACTGGCTGTAAGGCGTGCATACTCCTGACCGGCTGTCCGGCG
CTCGTTTACGACCCCGAGACGAACAAGGTGCGCATAGACAGCCTGCTCTGTACGGGCTGT
GGCGTCTGCAACCAGACGTGCCCGTTCGACGCCATAAAGTTCCCGAGCGAGCTGGAGAAG
GGGGCTTAGCCCCCTTACTCCCCCCAAACCTCCAGAACCATGAAGCGCCTCACGAGCGGA
TTCGGGTAGAGCTCCCAGCCGATTCCCTCTGTTTCGGCCTCGATTTCCCCGAAGAGACCG
CCCTCGCGCGGGTCGAGGCTCTCACCGTAGATTTTTCCGGGCCTTATCTCGACCTTCATG
TAGCGCGGGAGGCCGACTATAGCTTTCCCTTCCTTCCTCGCGTACTCGATGGCCCACTTC
GCCGTGTACAGGCCAGCGTAGATTTCCGCTATCCTAACCGGGACACTCGACTTGCCGATG
GCGATTATCTCTATCCCGGTCTCCTCCCAGAACTTCTTGGCTAGGGGCTGGAGGTCCTTC
GCGAGGTCTTTCCATACCTCCTTTCCGCGGTCGGTTATCGTTAAGGCGTCAATGGTCGGC
TCGTCGAGCTTTCTCACCTCTATCCCGCCGATGGTTGAGTCGAGGTGGACAACGTCCGGT
TTGACCTCCCTCGCAAGCTCAACCGCGAGGAACGCCTCGTCCCTGATGGCCTGCCTTCCG
CTCATGTCGTAGTCGAAGGGGTTGGCGTACTTCACCCTGCTGAGCGTCGCCGTTCTGTAG
GGCTTCTCAACCAGTACTGCAGCAGTTGCAATGAGTCCTATCGGCTCGTAGTCCTCGGTT
AGTAGGGCCCCACCAGTGTCGGCTGAAACAATCCTCATGGCAACCACCGTTAACGACCAA
TTACCGATATACTCTCAAGTTCAAATACGTATGGTGAGACCGATGGATAGGACAGTTTAT
GAAGCTTTGGGGAAGTACGTTGACAGCTTATCAAACTCCCTGTACCTGGGCACGAGCCGG
GGGACGGTTTACCTCGAGGACGAGCCTGTAACCCCGGAGGATGTAAGGCTCTCGCTCTTC
TTCTCGGGAAAATCAATAGAGATAAGCTCCCTGTGGGGCAGGGAAAATCATGGGGCGCTC
TATTTAAGGGGCTCTCCCAAGGTTCGCTTCCGCTCCGGAAGGATTGAGTTGCTCTTCCTC
ACGAGAAAGGGTCATGTCCTCGTCCGGCTCAGGGCAGGCAGGGGCTTTGCCAAAGTCCTC
GCGAACACTGCCTCCCAGTGTAGTGGGGGCGTTGGTTCGCTCTGGGTCAGAGGCTGAGTC
TCGTCACCGCTCGGAACTCGGCAAACTCATCATCCCCTTCAGTTCTTCCAGCTCCTCCCT
TAAAGCTCTTGCCGTTTCCTCGCTTCCCGTGAGGGATGAATACTTTCTCAGGGCTTCCTC
GAGCTCAGGCCATTTTCCGAGGAAACCGCTGAGCCTCTGTGCCGGAACGAGCATTCCGGT
TTCCCTGTAAACCACCAGCGCGCCGAGGGTTTTCAGGGCGTCGAGGAAGGCCTCAAAGGC
CTCGCCGTATCGGCCCTCGTCCATCAGCCTCTCGCCTCTCTCAAGGTACGAGATGAACCT
CTCAACCAGCGCCTCCTCCATACGACCACCGGCGGGTTTTTATAGTCGGGGCTAATAAAC
CCTTGGGATGAAGGCCGAGGAACTCGTCTGGGGCGCGGTCATAGCAATCATCCTCTACGT
AACCTGGAGGGTAGTGCATCCCCTCGTGACTCCCATATTCTTCGGCCTTGTCTTGGCCTA
CGCTTCCTACCCGATTCAGCGCAGGCTCTCCGTGAGGCTCGGAAGGAAGGCGCTCCGCCC
TCGTGATAAGCCTTTCAATGCTCGTCTTTGGCGGAGCACTGACGCTGGAACTCCTCCTCG
TCTCTGTTCAGGTTCTCATGTCCTTTTACGACAGCGTCGTGGACGTCTTCAACTGGCTTC
TGACCCTTCCGCTACCCTCGGACGTCCTCAACTTCCTCCAGCACTTTCAGGACCAGGTTG
TTCCCAGGATAGCTGATTACCTCTCAAGGCAGGCGTTCTCCCTGCCCTCCTACCTCCTCC
AGCTCTTTGTGTTCTTCTTCACCTACTACTACGCCCTCGCCTACGGGGAGGAAATCCGGG
CCCAGATATACGCCCTCCTGCCCGAGAAAAACCGCGAGCTCGGCGAGGAAATCTTATGGA
GCGTGAACAAAACTCTCTCCGCCCTCGTTAGGGCATGGCTCCTCCTCAACGTGGCCAAGG
GAATCCTGATGACAATCGGCTTCATAATCTTCCGCGTCTCAGACCTCTACACGGCCATAG
TCGCCGGTTTCCTGACGTTCGCCTTTTCCTTCGTCCCCCTCTTCGAGGGCTGGATGATTT
GGCTCGCGGCGGCGATATACTTTGCAGTCGAGGGCGCTTATCTCCATGCCCTTGGAATAG
CGCTCTACGGCTTCTTCCTCGTCTCCCCGATGCCCGACTACACGATAAGGCCAATGCTCG
TGGCGAGAGACACGGAGCTCGACGAGACCCTCGTGTTCATAGGAATGATTGGAGGAACCT
GGGCGATGGGGCTGAAGGGCCTTATAATAGGACCAATCGTGTTAAACCTGCTCCTCGTCC
TCCTAAAAGAATGGAAAAGGCTCACAGAATCTTCACGCCGGCCTTCTCAAGCTCCTCAAG
AGCTTTCTTCTCGTCCTCCGGGTTGATGCCCTTTACCGCGTCGCTCAGGAGATAGACCTC
GAAGCCGTGCTTCACGGCGTCTAAGGCCGTCGCCCTGACGCAGTACTCCGTCGCGACACC
GCAGACGTAAACCCTCTTAACGCCCTTCTCCCTGAGTATTTCTGCCAAGTTCGTCCCCTC
GAAGCCGGAGTAGGCTTCCTTATCCGGCTCGGTGGCCTTGGAGATTATCACCGCGTCCTC
TGGCAACTCGACGACGAACTCCGCCCCCTCAGTTCCCTGAACGCAGTGCTTCGGCCAGGG
GCCTCCCTGCTCTTTAAAGCTTATGTGGTTTTCCGGGTGCCAGTCGCGCGTCGCCACTAT
CAGCGCTCCCTTCTCCTTGAACTTCCTGATGTACTCGTTGACCTTCGGAATTATCTTGTC
GCCGTCGGGAACCGGCAACGCTCCGCCGGGCATGAAATCCCTCTGCATGTCCACGACGAT
GAGAGCCTCCTCGGGCATGGGGGGGTCACCAATTACAGAATCGGGGTGGAGGTTAATAAG
GGTTAATCAGACGTCAATCCTGTCCCTGAACTTCGACATATCAACGCCCTTCTCAAGGCC
GAAGAGGTAAGCTAAAATCCGCTCGTCCAGGTCGCCGTAGCGCTCGCGCAGTGCCTTTAT
CCCCTCCATTACCTCAAGCTCCGTCCAGCCAAGGGCCCTCGCTATATGAACAACCATCTC
CCCGAGCAGGTTTTCGGGCTTCTCGGCCTCTTCAAGGGCCTCAATCCTCGCGTGGAGCTT
TCCCTCGCGCTCCTCCAGGAGACCTTCCTTAATCCACTCCTCTATCAGCTCCTTTGCCTT
ACTAACCGAGAAGCGCCGCAGGCGAAAGCTCAGGATTCCGACCAGCTCGCTCCTCGTGAA
CTCGGTTGAGCCCTTGACCCGGACTGCTTCCTCCAGCGGGTGCATAGGCATCAAGCTTTT
TAGGGCTCTCGGATAGATAAACTTTTGGTGTGGGAAATGGAGCAGAGGACGCACAGGCTT
ACCTCTGAGAGGCTCGTCGGAAGGCCGCTGAAAATCGAGCCCGGGAAAGCTGAGGTCGAG
CTTTTAACTACTGAGGAGATGGCGGTTGACGAGTACGGCCTCGTTCACGGCGGCTTTACC
TTTGGACTGGCAGACTACGCGGCTATGCTCGCCGTGAACGAGCCCACCGTTGTCCTCGGA
AAGGCCGAGGTTAAGTTCCTCAAGCCAGTTAAGGCCGGTGAGAGGCTGATGGCCAAGGCC
AAGGTAATCGAAGACCTTGGACGTAAAAAGCTGGTCAAAGCAGAGGTCTCCAACGAGAAA
AATGAGAAGGTCTTTGAGGGAACGTTCCACTGCTACGTCCTTGAAAGGCACGTGCTCGAA
TAGCCGTCCAGCTTCCTGAGGTAGTACTCCACGACCTCCCTCTGGATTACGGGGATGAAG
GGTATCTTCACTAGGATGCCCCTGATTCCGCCTTCCTCGTAGACGAGGAGAGACTCCCGG
GAGTCCCTGACGAAGAGGCCCTTCACGACGTAGCGCTCCCCTGTGGAGAAGAGGGCCCTC
GCAACCGCCTCCATGAAGTCCCTCGGCTCACCTTCGAGGACCTTTGAAAGGGGGAGGTAG
TAAACATCTCCCAGTTCCTCAAGTCTGCTCTCGCGGAAGGCCTTCCTCGTGAGTATGAGG
ATTTTTGGAGTTATTCCTTTCTCCTTCGCCCTCTCAAAGGCCCTCCTGAACTTCAGGACG
AGAGCAGGTTCCATAAACGTCGCCACGAACTCTTCTCCGGTTTCTTCAGCGAGCTCTTCG
GCGCGGCTCCTAACGCTCCACTCACCTTGGAGGTACCACACGGGGAGCCACTCCTCCTGC
CTGTCCCTCTGGCGGCTCTTGAGCATTATTATCGCCTCCTCCGCTGAGCGAATGTAGTCG
TCCCTGAGCGACGCTATCACCTTCTCGGGCTCAACCGCCCTGAAGTACGCCGGACTGCCC
TCGCTGACCTCAACGAAGCCCCTCTCGTGGAGCCTCTTCAGGACGTCGTAGACCCTGGGC
CTCGGGACGCCGCTCTCTCTGGCTATCTCGCTCGCCTTCGCGGGTCCGGTGATGACGAGG
GCCGCGTAGACCCTCGCCTCGTACTCCTTCAGGCCAAGCCTCATCAGCCTCTCAACGAGC
TCCTCCATGGGACCACCCTTTAAAATTTGTAACTCTTTCAGTTACAACATCCTTATATCC
CTTTTCCCGGAGGTGAACCCGGTGGTGGTGATGCCCGCCCTCGTTGTTAAGGAGCTCAGA
AAGAGCTACGGGGACTTTGAAGCCGTCAGGGGGCTCTCCTTCGAGGTTGAAAGGGGAGAG
ATATTCGGTCTCATCGGGCCGAACGGGGCAGGGAAGACGACAACGATAAAGACAATAGTC
GGACTTCTGAAGCCGGATTCCGGCGAAATCGAACTTTTAGGCAGGAAAATGCCGGACAAG
GGAGTTTTAGCCAGGGTCGGCTACATGCCGCAGGAGCTGGCCCTCTACCTGAACCTCACC
GTCGAGGAGAACCTGTGGTTCTACTCCCGCCTCTACGGCCTCCCCCGAGAGGAGTTCGAG
AGGAGGAAGGAGGAGGTGCTGAGGTTCGTGGGGCTTGAGAAGTTCCGGGACAGGCTTGTT
GCTGAACTCAGCGGCGGGATGCAGAGGAGGGCCTCCCTCGCCTGCGCGCTGGTGCACGAA
CCCGAGTTTCTAATCCTCGATGAACCCACCGTGGGGGTTGACCCGGGGCTGAGGGCAAGC
TTCTGGAGGTACTTCCGCGAGCTGACAGACGAGGGTGCTTCAATCCTTATAACGACGCAC
TACATGGACGAGGCCGTGAACTGCGACCGCGTTGCGATTGTGATTGCCGGAAGGGTCCTC
GTCACGGCGACTCCTGAGGAGATTATGGCTGAGACCGGCTCGGCAACGCTCGAAGAGGCC
GTTCTAAAGCTCACGGGGGTGAAAGGATGAACTCAGGAAGGGTTTTGGCCGTGGCGAGGA
GGAGCCTGCTGGAGCTGAGGCACGATAAGAGGCTCCTGAGCTACGCCCTAATCACGCCGA
TTGTCCTCATGGTGCTCTTCGGCCTGGCCTTCGGCGGCCACGTCCACGACGTTAAGGTGG
TCGTCGTCAACGACGACGGAAGCTTCGGCTCCGGGTTTATTGGGAACCTCAACGCGAGCA
CGTTCTCTGTTTCGAGGGCGGAAACCCTGGGGGATGCCTTGAAAGAGCTGAGGGACGGGA
GGTGCTGGGCCGTCATCTACTTTCCGGAGAATCCCGGGGAAATCAGGGTCTACCTCGACA
GGAGCAACACCTACATAGCCGACGCCGTCGTTTCGGGCATCAACGCTGCGCTCATGAGAA
CCCTCGAGGAGAACGGCCTCAGACTGCCGGTCAGGGTCAGCTACAACGCCGTGTACGGAA
GGAACACCAAGTTCATGGACACGTTCCTGCCGGGCGTCATGTCGCTCGCGGTGTTCCTAA
TCTCGACGGTGCTCTCAATCCTGTCCTTCATAGGCGAGAGGAACCTCGGAACGCTCGACA
GGGCCCTGGCGAGCCCATTGAGTGAGGGGGAGGTGGTCCTCGGCTACTCGATAGCTTCGG
GTGTGATAGGGACAATCCAGGCGGCGATAATGCTCGCCATAGCGGTCTTCGGCTTCGGGG
TGAACGTTGAGGGGAGCCTCCTCTTGGCATTCGCCCTCGTGGCGCTCCTGGCAATCGTCG
GCGTCAACCTCGGGATACTCCTCTCCAACCTCGCCCGGAACGAGGCGCAGGCGGTCCAGT
TCGTCCCGATGATAGTCGTCCCCACGTTTTTGCTGTCGGGCATCTTCTGGCCGGTGGAGG
CCATACCAAAGTATCTCCGGCCGTTCTCCTATCTGCTCCCCCCGACGTACGCGGTGGATT
CCCTCAGGTCGGTCATGATTCGCGGCTGGGGGCTTGATAAGATATGGGGTGACGTGGCCG
TTCTTCTCGGCTTTGGGGTCCTCTTCCTCGGCCTGGCGGTGCTCAACATGAAGCGCCGCC
GCTGAGCCAAAATTTTTATACCCAAATATCGCATTTCGATATCGGTGTTCGATATGAAGT
ACCGGGACTTCCTAACGCTCCACGTCCTCCACCACGCGAGGGACGGTGTCACAGGCAGTT
TCATGATGGAAGAACTTAGGAGGCACGGCTACAAACTCAGTCCCGGCACGATTTACCCCC
TCCTCCACGAGCTCGAGCGGAAGGGCCTTCTCACGAGCCGGGAAGAGGTTCGGAACGGGA
GGAGGGTTAGGGTTTACACGATAACGAAAAGGGGCATTAAGGCCCTTGAAGAGGGAAAAG
AGAAGCTGAGGGAGCTCTGTGAGGAACTCCTGGAGGAATGAAGGATGGACGAGAAAGAAA
AGAGGGTCTTCGGAATCAGCTGGAACGTCTTTCTCCTCGGCATCGTCAGCTTCCTCAACG
ATATGAGCAGTGAGATGATAGCGCCGATAGTTCCTGCTTACCTGACCGAGGTTCTCAAAG
TCGGGAAGCTCGCGGGCGGTTCGATAATGGGCCTCATCGAGAGCGCGAGTTCGCTCTTCA
AGGTCCTCTTCGGCTACTTCAGTGACCGTTTCAGGAAGCGCAAGGCCTTCGTGTTCACAG
GTTATGCTCTCTCGACGCTCTCCAAGGGTCTGCTTGCCTTTTCGCGCGGTCCGCTCGACT
TCCTCGCGCTCAGGCTGCTCGATAGAACTGGGAAGGGAATACGAACGGCCCCTCGCGACG
CTCTAATAGCTGAATCGAGCAACGGAAAAACCGGAAAGTCCTTCGGCTTCCACAGGATGA
TGGACACCCTTGGCGCGGTTGCTGGTCCCCTCGTGGTGGTTCTGCTAATCGGGCTCCTCT
CATACCTGCCGAGGGAAACCCTCTACCGGAGGATTTTCCTTCTCTCCGCCGTTCCTGGAC
TGCTGTCGCTCCTCATAATAGCGCTCTTCGTTAGGGACAGGGGCGGGGAAGTTAAGAAAA
AGATAGCGGGCGTCTCGTCGCTGAAGAGCCGTTCCCTTCAGCTCTTCCTTGCGGTTGTCG
CCGTAGGAACCCTCGGCAGGTACAGCTACGCATTCACCCTCTGGAAGGCCGAGGAGCTCG
GCTACACGGTTCTTCAGGGCTCTGCCTTCTACGCGCTCTTCAACCTCATCTACGCCCTCT
CGGCATACCCGATAGGAGTTTACTCGGACAGGGTGAGCAAGAAGGCCTTAATCGGCGTTG
GCTTCCTTCTCTCGGCCCTCGCAAGCCTGTGCTTTGCCTTCGCGAGGGACTTGACGGTTC
TTCTCCTCGCCTTCGTCTTCTACGGCCTCCACATGGCGGTGATTGACACGGTTCCGAGGG
CGTACATGGCTGAGCTGGCAGGGGAGGGCGAGAAGGGGACGGTTATAGGTGCCTATCACA
CTGTGGTTGGAGTGTTCGCCTTTCCTGCCTCGCTGATTGCCGGCTACCTCTGGAGCGCCT
ACTCATTAACCTACAGCTTCCTCTTAGCTTCCGCCATGGCCTTCCTGGCCTTCGTCCTGC
TCCAGTTTGATTGACGTTCTGCCAATTTTTTCTGTTCTTTTTTGTTCATTCCCCGTCAAA
AAGACTAAAAACTGTGGGGCATACTCGGCACGGTGGTGGGAGTGAGGATTCTAATAATCG
GCACCGGCGGGACGATAGCGAGTGCGAAGACCGAGAAGGGTTACAAAGCCACGCTGAGCG
TCGGCGAGATACTGGAGATGGCCGGAATAAAGGGCGACGGCGTTGAGATAGAGGCGAAGG
ACATACTCAACCTCGACAGCACGCTGATTCAGCCCGAGGACTGGATAACGATTGGAAAGG
CCGTTTTTGAGAGCCTGAACGACTACGATGGAATCGTCATAACCCACGGAACGGATACCC
TTGCATACACTTCTTCGGCCCTGAGCTTCATGCTGAGGAACGTTCCGATTCCGGTAGTTC
TGACCGGCTCGATGCTCCCCATAACGGAACCCAACAGCGACGCACCGAGGAACCTGAAAA
CGGCCTTAACCTTCGCGATGAAGGGCTTTCCTGGGATATACGTCGCCTTCATGGACAAGA
TAATGCTCGGCACGCGCGTTTCAAAGGTGCACTCCCTCGGCCTCAACGCCTTCCAGAGCA
TAAACTATCCCGACATTGCTTACATCAAGGGTGAGGAGGTCGTTATACGGCACAGGCCCG
AGCTTCCCGCTGGAGAGCCGTCCTTCGACCCGAGGATAGACCCGAACGTTGCTTACCTTC
GCTTAACTCCAGGCCTTTCCCCGGAGGTCTTTCTCGCGGTTGCGGAGAGGGTTCACGGCA
TAGTTCTCGAAGGCTACGGCGCCGGGGGAATTCCCTACCGCGGGCGGAACCTCCTCGAGG
CCGTCTCAAAGGTTGCGAGGGAGAAGCCGGTTGTTATGACGACGCAGGCCCTCTACGGTG
GCGTTGACCTGACGCGCTACGAAGTTGGCAGGAGGGCCCTCGAGGCCGGCGTTATTCCCG
CCGGAGACATGACGAAAGAAGCAACGCTCGTCAAGCTCATGTACGCCCTCGGCAGGACGG
GGGAGGTTGAAGAAGTGAGAAGGATAATGGAGAAAAACCTTGCCGGGGAGCTCAGCTCAG
CTTTTTGAGCTCCTCGTCGCCTATTATGAGGGGCCTCTCGGCCTCTATGACGTAGCTCAG
CTTCCACTCAACCTCTCCCCTGTTCATGAGCTCGGCGTAGCGCTTTGCCTTCTCCTCAGC
CTCCTCAAGTGAGGAAGCCTCAACGATTCTCCTCACGTACCACTTTCTGTCTCCAAATCT
GAGCTTGAACTCGGCCATGAACATGGGCATCACCGTATGGATTTGGGAAAATGCCTTTTA
AAACGTTGACCAAAGCAATTCGGTGGTGGGATGGGGCTTGGGACTGGCGTTGCCAAGGTG
TTCGCGATTTTCCTCGTTACATTCCTTCTGCTGGCAAACTTGGTTGCCCCTCCAGAGGTT
AAGCTGAACTCTCCCTCCGGCCCCGAACGCTTTCTCGTCGTTCCAATCAAGTTCATCCAG
TACCGACTTGGTCACGGTGAGAACTACAGCGTGGAAAGTCCCTACTCCCCGTTCGACTTT
AAGCTCGGCGAGCCCCGCGATAAAGTTCCGGTTTGGACGTTCAACGCGAGAGCCCTCCTC
AGTGATGTTGATGGAGAGTACGTTGAAAACTACGTTGACGAAACTGTCGAAACTGCCAGG
GGATGGGTTACACACGCGGGATATGCGCCAACACCGGAGCTCCTCAGGGGAACGGCCTTC
ATGGTGATGTGGTCCAGGGGCAGGCTCTATGAGAACATTGGGGGAACGCATCTCCCCTCC
CGCACGATTTCCTCTGGTGGTGACTGTGACGACTGGACGATGGTTCGCTGGGCGATAATA
CGAAGGATAAACGAGGAAGCCGGTATAAGGGCGCTCTACTTCTTTGTGGAGGTTACCGGA
GAAGTTTCATCCCACGCCTTTTTGGCCGTTTATTACCCCTCTACAGGGGATTGGGAGCTC
TACGACTGGTTTGCCGTCAGAAAGCTCTTTGTGGTTCTTTATGGCTCATGTCCTCACTGC
GTTGCCAGGCCAATCAAGTTCCCGGATTTGAAGACGGCCCTGACCGCCTACTATCTCGGT
GCGAGGGGCACGATTTACTGGGGCGACGTTCTGGCGAAGTACGGCCGTGTGAACGCTTAT
CTCCTCCCCACCGAGCACGACCCCCACGTTTACCCCCTTGAGTTTGAGACCCTTTCGGGA
ATCCGGTACTTCTCCCCCACGAAAAGCGATTTGGAAAGGGCGAGGAGGATTGTTGAGCTC
GCTTGGGCCAACGTTACTGCCGGTGGCTCCGGTGAAAACGGGACTTATGTGGTTAGCGTT
CTCTTCAATGGTAGGGAAGTTTCATCACTTCGGCTCTCCCCACACAATGGCGGTCTCTGG
GTTTCCCTGAACGTCGAGGGGCTCTCCGGTGAGGTCACGATAACGGCTTACGGCGGCTAC
TTCAGCTTGGTTAACTCAACGGAGGTCGTGCTCAGGGAGTGGGAGAAACCGGGAATGATA
GGAGACTTCCTGGCCTTTGGAAGGGCAGGTGTTCTTCTAAAGTCCCCTAAGTTGACCCTT
CTCGTTTCACCCAAGGACTTTTTGAGAATCGTGCTCGAAGATAAAAGGGGAAACCGGCTC
TCAGTGTTCGTTTCCCGGGTTTAAGGCTCGGCCGCGAGGTATCTCCCGTCCCTCTCAAAG
GCCTCGAAGACCTTTCCCCCTTCCTTCGTTTTCAGCTCGACGAGGACCTTCTTCGGGGGT
TCCTCAACCTCGGCCTCAACCTTCTGATTGCTGAGAACCTGAATGAACGCATCGCCAAGC
CTCTCGAACTCAAAAACGAGGTTTCCGTCCTCCCATCTCGTACCGCGGAAGTTCACTCCG
CCCATCCTGAAAGTTACCTCAAGAACTACCTTCAAAGCTTTCACCGGGATAATTAGGAGG
GGGAGGTTAAAAAGGTTGGCCTCAGACCCTCTTCAGCTTCACGACTTCCTTGGCGAACTC
CTCAAGCACTTCCTTGCGCATGCCCTCAAAGAATTTGATTGACCCCGCGTAGCTGTGGCC
TCCTCCTTCAATTCCAGCTGAAGGCAGCTTCTCCTGGAGCCTTGGGATTATGGCGTTGAG
GTCGAAGTTGTAAGCCGCCATCCCGTCGCTCGCTCTAACCACGGCGAAGTCCGGTCCGTA
GGCGAGGGTTAAGATTGGAGAATCCTCGCCGTACTTCTCCTTGAAGTGGTCGTGGATTAA
ACCGCTCAGCTTGCCCGGTGAAGGATAGCTGAACTTCGGTGCGAAGAGCTCGACATCGAT
GGTGTTGAACCTTATGCCGTTGGGCAGAACGACGCTCTTGACGTGGGGCAGGGAGGCCCT
TAAAGCCTTCTCCTGCTTCTCCTTGACCTCTGGATAAATCGCGTTTATCAGCTCGCGGTG
CCTCTGCAGGTTCCCGGTCAGGAGGAGAATCTCGTCTATTATCCCGTGCCCGTCCATGAA
CTTCCAGTAGAAGGCCTCGTGGTCTATGACCTCGGCAATCTTCTTCAGGTCTTCCTCGGT
GAGGCCCTTCGCCTTCTTGGCAATCTCAAGGTACTGGTAGAACTCCGGCGCCTTGCTCCT
GTCGCCGGTTCCAGCTATCGCTGGCAGGTGCTTTATCTTGTCCTCAACGTCGGGGTTGAC
GAAGCGGGCCACCTCGGTGGCAAGCATTCCGGCAGTTAGTTCGTAGTAACCGCGCTTGAC
GTGGTGCGGATTGACGTGAACATCGACGTACTCGTCAACCTTCGCCTTGTCCTCGCTTAT
CCACTCGCGCGGGTCGTGGTGGTCTATGACGACGATGGGAACCCCGTAGGCCTTTATCCT
CTTGTAAGCTGGAATGTCCTCGCTCGTTCCGCCGTTGTCCACTATGACAACGAGCGGAAG
CGGGTCGCCGAACTTCTCGTGGTCCTCGACCATGAAGATTATGTCCTTGAGCACATCTTC
CAGCTCGTAGAAGGGAGCCCTGCTCGGTCTGCGCTTGAAGAGCTTCCACCTCGCCTGCGG
GTCCGGCGAGATGCTCTCTATCAGCGGGACTATCGCGTATTCAAGGGCCAGGCCTGAGGT
GTAGCCGTCGGTATCCGAATGGTGCCTCAGGAGAATCGGCCTGCCCTCGAAGATGGCCCT
GCGTATCATAAAGGCAGCTTTCATAATCTTCGGTTTGAGCTTCTCCAAGACCTCGCTCTG
GACGAGGAATCCCACGTCCTTCGGCTGGGCGCGCTTGTCGAGCTCGGCCTCTATCTGCTG
CTTCACCCTCGCTGCATCGGGTCCCCAGAGCCTCGCCATGTCGCTGACTTCAATCTGAAT
CTCGCCCGAGTGGAAGGCTATCTTGCCTATGACCTCGACGATGTCGCCGACGTTTATGTT
CGGGTAGGCCCTCACTCCCGGCGCCTCAAAGGCGGCCGCCCAGGTTATTCCCGTTCCGTC
GGTTATCGTGAAGACCGTCGGCCCCCCGGTGACCTGTATCTGGGTGACCCTTCCCTGTAT
CCTCACGGTCTTTCCGGCCATGTCCTTGCTGAGCTCGGCTATCGGCGTTACGGGGAGTTC
CTTCTTGACGACGACGGTCTTGTAGTGCCTCTGGGGTGACTCGATGAGGTCTATCTCCCT
CTTGTCTGGCCTGACGTCGAGAACCTGAACTATTATCTCCTGTCCCGGCAGGTACTCCCT
TCCGCCGAGGAGGTCCTTCCTCTTGATTAGACCAACGACGTGCGGGTTGAGCTTGACGAA
AACTCCGAAGCGCTCGACCCTGTCGATTGTCCCCTTGTAGAGACTGCCGATTTCAACGTC
CTCGTAGTCGCAGGTCTTGTCGAGTATGAAGACGACCTTGTACTTTCTGAGGCAGTCCGG
GCAGACCCACGTCGTTTCCATTCCCGGCTCCCAGGGCTCCTTTATCTTGCCGCAGATGTC
GCAGACAAGGACTTTGCCCGTTCCGCCACAGGTTGGGCAGGTGTCGTAAACCGGAACCGT
TCCCTTGCCGTGACACTCTGGACAGGGGATTTCATCAACCTCGTCCTCGACGCCGAGGTG
GTCAAGGTTCCGGTAACCTTTCAGCTTGTCGCCTATCTTGAAATCAGCCGGAACGTAGCC
CCAGCCCTCGCAAACGGGGCACTCCTTCTCGCCTACCTTGACCTTTCCCGTTCCGTGACA
CTCGGGACAGTCCTTAACCGCCATCCTCTCACCCCGCTTAGGTTACGGCTTTGGCTTAAA
AACGTTAGCAGGTTCTCGCTTCTCCTGCCTTCATTTCGTGGTTCGAACCTACATGATGTC
CTACACAAATCGCTTAAAAGGGCCCAAGTGGAAGATTTTTCATGGTAGTAATGACGGAAT
GAACAAACGGAGGGAAGAGCTTTGAGATTCAGGCAGAAGCTTTACCTCGTCCTCGTTGGG
ACCGTCATCACAATAATGCTCATTATGGCCCTGGCTCAGGTCAGGGGTATCGAGCGAATG
GGAAACTCTATGGAAAAGACTATGGGGCCCACGATAACGGACCAGGCGAAGAGAATTGCC
CTCCTTGAAAGTGAGAAGTATGCGCTCATGATTGACGAGCGGCTTCATCCTCTCCAGCTT
GTTGCCGATTCCTACGCCAAGTCCATAGCCAGTGAGTACGCTGTCAACGAATACCTGCCG
GGATACACCCAGAGCCCGACTTTCTGGAACACCGTTGAGAAAAAGCTGACTGAACTGAAA
AACTCTGAAGGAGACATAATCAACGCCTACTACGCCGACAGCACTGGGAAATTGAAGATA
GTCCCTCCCGCCCAGCTTCCGCCCGATTTCAACGCCACTAAGTCCATCTGGTACCGCAGG
GCCGCGGAAAACGGTTCGTTCTGGATGGAACCCTACACCGACATAATCACGAACAAGACC
GTGATAAGCTACATAACCCCCGTCGTATACAACGGCGTCGTTGAGGGTGTCCTTGGTATA
GACGTTGACTTCTCCGCCCTTTCGGAGGAGATAACATCCACCAGAATTGGGGAGACAGGT
TACCTCTTCGTCCTCAGCCCAAACGGCACGATTGTAATCCACCCCAGAGGAGAGCTCATT
GGCAGGGTGAACGTCTTCACGAACGAAAGCTACGTTCCCCTAGCCAGCGCTATGAAGGGG
GAGGAGAAGGGCGTCGTCGAGGTCGAGCTCGATGGTAAAGTAATGGTAATGGCCTTCGCT
AGGAGCCGCGTCACGAACTGGACGATAGTTGCTGTTGCCCCAAAGGACGAGCTTATCGGC
GCACTCGTGAAGTCCCTCGACAGCGCGAAGTCAGAGGCCTCCAAAAACCTCATCTTCAGC
CTTGGTCTTGCCTCGCTGATAGCATTGGGTCTCGTGCTCGCTGGCGTTCAGTACCTGAGA
AAAGCGTTGAAGCCGATAGAGGAACTCACGAACGCGGCGGAGCTGATAGCCGAGGGCAGG
CTTGAGGAGGCAAAGGAACTCGTTGGCTCAATAGACTACCCCTACCGCGACGACGAGATT
GGAAAGCTCCTTACCGCCTTTGAGGCAATCTCGCGCGACGTTATTGGAACCCTCAACGGC
GTCATCCAGAAGCTCGAGCGCCTCGCCGAGGGCGACCTGAGCAACGGTTTGAGCGTCGAG
GCAAGGGGAGACCTGAAGAACATAATAAAGGCCCTCCGCGAAACGTCGGCCAAGATGAGG
ACGCTGATAGGCAACATCCGCCACATTGGTCTACTGCTCGACCAGCAGGCAAGCGAACTG
GCGCAGATTGCTGAAAACGTTCGCGGTTCGATGGAGCAGGTCGGTGAAGCCATAGAGCAG
GTCAGCGTCGAAGCCCAGAGACAGCAGGAGAGCATCAACGAGATTACCGAGGGAATGCGC
CTCGTTGCCCAGGTCACCGAAGAAACCTCAAGCATAATGGAGGAGTTTGAGAGGGCCGTC
GAGGAGGTTACGAGGACGGCATCCGAGGGCGGACGGAAGGGCGATGAGGCAATACGGGAC
GTTGAGAGCATCAAGCGCTCGATGGACTTCATTGACGAGGCGGTGAGGGCCGTAAGTGAG
ATGAGCAAGAGGATAGGTGAGATAACCCAAACGATAGGGAACATCGCCGAGCAGACGAAT
CTCCTGGCTTTGAACGCCGCGATAGAGGCGGCACGTGCCGGAGACGCAGGAAAGGGCTTC
GCGGTGGTTGCCCAGGAAATCCGCGGTCTGGCCGAGGAGAGCAAGGAGGCCGCGGAAAAG
ATACGCGAAATCATAGCCGAGATGGACGAGAAGGTCAGGAGGGCCGTTGAGGAAACGAAG
AAGGGCGTTGACACGGTTTCAAACTCGACCGAGACCCTCAAGGAGAGCCTTGGCTACCTC
GGATATATAGCTGAGATGATTGGCTCGATAGGCGAAAGGGTATCCGAGGTGAAGGAGCAG
GCCGAGAGGACGAAGGAAGAAGTTGAGAAGGCCCTTAGAGCCCTTGAGAACCTCGCCACG
AGCGCCGAAGAGACAACCGCCTCTGCCGAGGAAGTCAGCTCGGCGATGCAGGAGCAGAGG
GCTGAGATAGAGGCCCTAAGCGAAGAGGCCAGGAAGCTCAAAGAGATAGCGCGGGAGCTC
CGCGAGAACGTGGAGCAGTTCCGCCTCTAATCCTCTTTTTTGAAGGTTTCCCAGAAGACC
GCCATCGAGAGCGAGTAGAGTAGAGCCGTTATGAAGAAGGGCCATGTTAGTGAGACGTCG
AAGATGAAACCTCCGATGAACTGGCCCACTCCAAAGGTGGCCGTCCAGGAGAGGTTGTTG
AGCGCCATCGCGGTTGAGCGCTCTTCCTTGCTGAAGAAGCCCATCATGAAGGAGCTCCAT
ATCGGGTTGACGATGTTCATCAGGATTGTCCTGACGGTGTACAGGAGCGCCGCGACCGGA
AAGCTTGGGGAGAGGGGCATGAGGGCTATCAAAGCGCTCGCGCTCCCGTTGAAGGCCACG
ATGGTCTTCACACTGCCCATCCTGTCCGCGACGATTGGGAGGAGGAACGTGCCGAGACCC
ATTATGAACTGCTGAACCGCGAAGAGCCAGCCGATGCTCTCAAGGCTCGTCCCAAAGCGC
TGATTGAACCACAGCCCAACGTAGGGTATCGCTATTCCGGCTCCAAGGCCTATTAACGCC
TGTGGAACCGCGAACTTCGCGATTCTCCGGAGGATTTCTCCCCGGAGCTTTATCCTCCTT
CCGCCGTTGAGTACTGGTCTCGTGGGAAGGATTACCAGAAAGCGGAGGGGAATGACAAGC
AGGACAAGGGCGAACGTTTCCCTGTACGTCAGCCACCGGGGGAGAACTCCAGCGATGATT
AGTCCAACCGCCGAGCCGATGGTTCCAAGTGCAGAGGACAGGCTGAACAGGTAGTGCCTC
TTCTCGTCGCTCACCTCTCCGCTTAGGAGGGAAGTGAAGGACGGGCTCTCGAAGGCGAGA
CCGATTCCAACGAGGGCACCGCCGAGAGCCAGGGGCAGGAGGGAAGGAAATGCCACCTGG
ATGGCTCTCCCTGAGAACATCAGCCCCAGTCCGAGGAGGATGGAGCGCTTGTAGCCGAGC
TTAGCGCTCAAAGGGCCTGAGAAGAGGAGCGCCAGTGCCTGTGCGAGTGTTGATGCCGAG
AACACCACACCGACGTCGCCGTAGGTGTAGCCGAGGGACTTCATGTAGAAGGGCAGGATG
AACCACGCTATGTTCCCGCCTAGCCAGGATATGAACGAGTAAACCACCAGCAACCAAGCG
TCCCTGGAAAATCCCCTGTACTTCTGCAGAGACATGAACGTTTAGATGGCTGTCGAGTAT
ATAAAACTTGTGAGAAGCGGGCGGGATTGGCAGGAGATGCTTGAAACCGAGAAAAAAGTG
GAAGAAGGGGGATGTGGAAATCAGCCCGAAGATTTCATGAACTCCTCAACGGCCTTCGCG
GTTTCACGGTAGGTCTTTCCTGCAAGGATTACCACGTAGTAGTTCGGATTGTACGGGTTC
TTGAGCTTGGCCACAATGTAGCCCTTGCTCATAAGCTCGTTCTTGAGCTCGTTGACCTTG
TCTGCGCCGTAGGCTTTCTCAAGGACCTCCCAGGCCCTGTTGCTCACCCACCCTCCGATT
ATCACGACGTTTTTGTCCTTCGGAAGGCCGTTGTCGAGGATGTATGTGTCGTTGACTATG
AGGGAGTTTACATCGTTCGTCGCCGTTACGGCAGGCGCGGTAATCGAGACGCTCTTGGTG
ACGTACGTGCTCCTGACGAATCTGTACCCGAGGATTCCGGTTATTGCCCCGCCGTCTGCG
GTTCTGTTGAAGACCGGGACGAGCTTTAGGTTCCATCCCTTGACCGGAATCTTAAGGGAG
GAGCCCGAACCGATGAACACCGGTGGGTATTCCGTTCCGTTGACGTGGAGGTAGAGCACG
TATATGTCGTTCTCCGGCTGAATGTCCCAGACCCACTGGCCGCTGTAAACGTCGCCATCG
CTGTACTGTTTGGCTTTTTTGTAGAACCAGTAGTCGTAGGTCACCATCTTGGCCTGGTTT
ATTCCAACGAAAAAGTCTGTCGGGGTAAAGAGGAAGACCTCTTTTGCACCACTTTTGAGA
AGGTCATCAATGACAGTAGTTGGGTTTGAGGAGTACTCTTTGACCTCAAAGGTTCCGTTT
GCGAGGACGTACATTAGGTAGTATGTGTCCTTGAGGAGGCTCGTAAGTTTTACGGTTCCA
TCTGGATAGTAGAGCTCAACAAGTGTCTTTAACTGCTTGGTGTCTATGTCTATAAAGTGA
ATCTTCCAGCTTCCCATTTTCACCCAGTCGCCAAGCGAGCTCGTGTTGCCGGTTGAGTAC
CGGTAGTCATAGAAGTACATGACATCTCTGCCCTCAACGGTTGTATAGACAACTTTGTAG
TTGCCCCCAATGTCGAGTGGAGTAGTGTTCTCGTTGAAAAGTATTTCAACGCTCCTATCA
AGGAACTCGGCTGCGTGTTTGGTGGAATTGTAGAACACTTTTGAAAAGTTGACTCTAAGC
ACAACGGTCTTCCCAACGGGTTCAGTGCCAAGGTTCAGTCCCAGGTCGGGCATATCGTTG
CTGGTCAGTATGTAAGTCTGATTTTCATCGGGTATGAGAATGCTGTGGTACTCAACAGGC
ACAGTAACGGTCTTTGTGTACGTCTTGGTTTCAATTCCATTGAGCACCAAAAATGCTCCG
AGCTTTGCGCCTGCTATGGCGTCTTCATTTATATGGAGGGGCATGTTGTTAACAACTTTG
GTGGTCGGGAGAACGACTATTGTGTTAACCGAGTTGAACCCGGCACTTACCAAAGGCACG
GCCAGAAGAATCCCGACCAAAAACACCATCATCGCAGTTTCAAGTCGCCTCATGGGCATC
ACCGTTCTTCATAGTGAATGTTAACCTTTATAACCCTTCTCGGTGAAGCGTTTTCCGCGA
TGATGAGTGAATCCAATGCTGACGGGATGATGAACCCCGAACCTGAGCGCGAGGTGGTTG
AACTGGAGAAACTCCGGAAGAGCGTTGAAGAGCTGACAAGACAGGTTGCCAGGCTGGAGG
AGAGGAGAAAGCCCGACTCCCTTGGCTGGGACGATATAGCGCAGGAGATAGTTGGGGCGA
TAACCTTCGCGCTCCCCTTCATCTTCACGGGTGAGGTCTGGGACGTGGCAAAGGACATCT
CGGTCGAGCGCTCGCTCGCCATCTTCCTCATGACGATTGGCCTCGCTTATCTCTTCCTCA
CCAAGGCCCAGCTCGGGAACCTGAAGCGCGAGGAAATCTTCCACGTTCCCAAGAGGCTTA
TAACCGTCGCCCTCATCTCCTACGCCGTTTCCGCGGTTCTAATCTACCTCTTCGGCATAG
ACTACATAGCTCACTTTGACGCGGTTCAGTACTTCAACGCGACGGTCATAATAAGCACCT
TCGCGGTCATAGGCGCGATAGCGGTTGACATGGTGAGGTGAATGAAAGTAGTAACTGGAA
AGCGCTGGGAGGCCTTTGCCGATAGTGCCGTTCTCTTCCCAGAGTACTCGAAGAACCGCG
ACGAGCTGATTAACTTCGTGAACTCGCTGAAGGGCGACGAGACCATCGTCACGGCCAGTT
TAGAGCTGGTAGACCTGATAGCGAACCGCTTTAGGAAGGGCGAGGAGAACGTTCTAATCT
ACTCGGACACAGGGAGGAGCATAACGCTCAAGGAGACCTACGAGCTGAGGAAATACATCG
AGTTCGACGTTCGCGGGGGCTTCTCGGGGGAAAATGCCAGGGCGAGCGTCCTCTTCGTCG
AGGGGAAGACCGACGCCAAGTTCTTCAAGGCCGTCTTCAAGAAGCTCTTCGAGTTCAGGG
AGAGCCGAAATGCCCCGTACCAGTTCAGGTTTATAGAGCGTGTCTTTGAGCGCGACAACT
TCGACCTCCTCAGGCGGGAATCGGACGGGGCTTACCTCGCCGTTATCCCGAGCGAGGGCA
ACTCCGGGGTAATTAGAAACCTCGGAAACTTCCTAAAAGCCATGGAGGCCTTTGATTTCA
GCGTTGACAGGCTCGGCGTTGCGGTTGACATAGACGAGAGCAGGGAAAGCGCCCTCGCCT
CGATAGCGGGGAAGCTCTCTGGCTTTGAGCACGAAACGACCACGAGGGGCTACCTCGTCG
GAAAAATCGAGGTGATTCCGCTCGTCATTGGACTGCCCTTCGAGGACGGGCTGATAGAGT
GGAAGAAACCGACGGTCGAGGACCTGATGCTCCACCTCATCGAGCGCGAGGGACTGCTCG
ACAAGGTCAGGCCGGGCATTAAAGCCCTCAACGAGAGCCTCGGGAGAAAGCTCAAGCCCA
AGGAGGTCATGTATCTGGCCTTATCGGCCTACGGCCACTGGGGCAACCTCGAGGGCTTCT
ACGAGCTGTTCGTCATGCGCTCCAGGTTCAGGAACCTCAAGGCGGTTCTGAGGGAAGCAG
GGCTTATGGAGGGCCTCAGATACCTCGCATTCTCAGAGCGCTGAGCTTTTAAGTTCTCCC
TCCAATCCCCTTCGGTGATAAAGGTGAAGCTCGTCTCATTCGACGTCTGGAACACCCTCC
TCGACATAGAGGTCATGCTCGATGCCCTCACGGTGGAGCTGACGAAGCTTATGGGAGCAT
GCATACTCGACGTGGCCGAGGGAATAATGCTGACGCGCGAGAGGATAAAGGCCATGCGCG
CCAGAGGTGAAGGCGACCCGAGGCGGGCCTTGGAGGAGAGCCAGGAGATGCTGGCAGATT
TACTCGGAATAGACGTCGAGCTGGTGAAGCGGGCCGCGGCAAGGGCGGTCCTCAAGGTCG
ATGAGGAGATAGTGCTCCCCGGAGCCAAAAAGGCTCTTGAGGGCGTCAAGAGGAAGGGCC
TGAAAGTTACCGTCACGGGCAACGTGATGTTCTGGCCGGGTTCATACACGAGGCTTCTGC
TCGAGCGCTTCGGGCTCATGAACTACATCGACAAAACCTTCTTCGCCGACGAAGTCGGGG
CCTTCAAACCCCTCCCCGAGATGTTCAGGAAACCCCTGGAGACCTTCAACGTGAAGCCTG
AGGAGGCCATACACATCGGCGACACGAAGGCGGAGGACTTTGAAGGTGCATTAAGGGCCG
GCCTCTGGGCGGTCTGGATTAATCCAGAGGCCGAAGGCGTGAGGAGAATCCACGAGAGGG
GCTTCGAGGTGCCCAGTGTAGAGGGGATTTTAGAGGTTTTGGAGAGAATAGAAAACGGGG
AATAACCCGTCTAATTACTTCTTCACCTTCAGCCACGCGCCCAAACCGACCTGCTTCGTC
TTCTGGTAGCGTAAATCCTCCTTCCGGTAGCCGAAGGCCTTTAGAATCCTCTCCACCGCC
GGGAGAACCTGGTTCTCGATGTAGTATTCCGCATCGTAGCGGTGCTTCGTCGGGTCGAAC
TCGTCGAAGGGAATCGCCCTGTCGCCTATCCTTCCCGAACCCTTTAGGACGATGTAGCTT
ATCACCGTGCCCGGCCGGATTTTCACTCCCCGCGCCGCGAGCCTCTTTGCAACGGCAACG
TGCGGGCCCGTTGCCTTATAATCCCTCAAATCGCGCGTTATCTGCTCGTGGATTACCAGC
TTCTCGGGCGGGACTTCATACTTGCTCAGCTTTTCCGTCACTTCCTTGACTATCCTGACG
GCCTCTTCGACGTCACCGTGCTTGAGTATCGCCTCGAGAACCCTGGCCTGGGTCTCTTTC
GCTATCTCGCTCCAGTCGCGCCTCACAATCTCAAGACCCCTCGTGGTTATCTTGCCCTCC
TCGTCTATCACCGCGTACTTCTTCTTGGTCACGAAGAACCCTCTCACGTAGAAGCCCTCG
TACTCGAGTTCGAGCAGGCCGGGCAGTTTCGCGTTGATGTACTTGAGGAACTCTTTGGCC
TTCTTCTTCACGGTCTCGGCGTCGGCTCCGGGGATTGTCGCAAAGAAACCGTCCGTATTG
TGGACAAGGATTCCGTTTGCGAAGAATCGGTGCGTCCCATCGACCTCGATGTCGTAGACG
TAGCCTTCGTAGGAGATTTCTTCTATCCTCCGCGGATACACCAAGTCAAATCCGTAACTA
TAGGCCCGTTTCTTGTTTGTATAACCGCCCAAGTTTTCGGAGAGTTTTGATGTTTTTCTG
TCCAAAACAAACCCTATTCCCTTAGCAAAGCGGTGTTTGTTCTTTATCCTGACATGGATT
GAGTGAGTTCTGCTTTCTTTTCCAAGGTAGCGGTTTGGCGTGGTCTCTGTGAACATCGAA
TTGGAGACACCAACGAGCCACAGCAACTTTCTTACAGACTCGCTGAGTTCTGGATTAACG
CTCGTCAGTCTCACCTCAGGGATTCCTCTGCGAAGGCTTACCGTTCCATCGGCTGAAAAC
AGCCCCCGCAGAAACGCTTCTATGTACTCCCTGGAAAGGCTGAACATGAATTTGGGGATT
CTCTTGTTTCCGTTCTCGTCTTTGAAGTACCTGACCATAAAGCCCGCCAGCCACTTTGAG
AGTATCGAAACGTCGCCAGGTTTGCCTTTGTTATAGTAGTTGGAGATTATGCCAGCCTCT
TTAAGAGGCTTCAGGATTTTCTCTTCTATTTCTTCCTTGTCCATTCCTAGGGAAAGGCCA
ACGTAATATTTAGCCCAGTTTGAATGCCCTCCCCAGTTGCCATCGCCAACCAACAGCCCT
ATAAGTTCCCACAGCCTAACGGCGGTTTGAGTCGGCTTAATGCTCCTGGCAATCGGCTGG
TTTGGTGTGATGAGTGATTTAACTTCTTTGCCGATTTCCTTGGGCTTTACCTCGACGAGG
CGCTCTTTCAGCGGCTTTCCGGGCTTCACCCTGCTGGTGTTCAGGTAGCCTATTAACGAG
TGGTCCTCTGTAACGTCGAGATACCACGAGTTCGTGAACCAGATGCGATAGATTCTCTTG
TCCGTCCTGTGTCTCATTACATAGGGAACTTTTCTCCAAACAAGCCGGCCCCTATTGTCC
AGCGTCAGTGCCTCAACGCCTTCAAGAACGCAGTATTCTTTCTCCCCAATCCTGTAATCA
ACGCGCTGGAAGAGTTCTTCAATCGGCACGAATTCAACCTTCCCGTTCCTTCTGATTACG
ATTTCGGTTTCGCCCGTAACGCTGTCCGCGTAGAGAACTTTAAAGCCGAACTTTTCCTCT
ATTTCGCGAATGGTGGTTTCTATGTACTCCCTTCCCCATGCCGTAACGCTCTCGGCGCAC
TCCTTGCAGTACCATCTCGCTTTTGCGTAGCCGTAGTAGCCGTAGAAGCTGTTGGCGAGG
ATTTTGATAGCGCGTTGCCTGTAGTCGAGGAGTTTCTTCTCCAGCGGGTCAACCGTTGCC
TTCATCTTCCGCTTTATCTTCTGCCTCTCCTCGAGCAAATCTCCCAGGAGGCTCGGTATG
AAGCCGGGGAAGTCCTTGCAGAACTTGTGCCCAACCTCGGGGGCGACGTCGTACTCCTTA
CAGCCCTCGCGGTTGAGAGTATCCGGTGAGACGTTGTGGGTTATGATGATTGAGGGGTAC
AGCGAGTTGTGTGTCAGTATGCCATTGGCGAAGTAGTAAGGTGTTCCCTCCAGGGTTAGG
TCGTAGACTTTGCCCTTGTAATACTCTTTAGTTGCTTTGAACTCAGAGAGGCTGTAAAAT
GCGTTGTCTTCGAGGCGGTTCATCTCTCTGCCCCTGATTGCCTCGCTAAGAGCCTGGTTC
TTTTCTGTGCTTATGAACCCCACTAGCGTTTGGAAGAGTATAAGACCATCCCTACCAGTG
ATTTCGATTATGTATCTTGTCAGATTCTTCCCCCTTTCGGTGTACTCGTAAGTGTACTTG
CTGTGGGGGATTTCGAGTTTTTCTAAGAGCTTTGATACGATTTCGATTTTCCACTTGTTG
TTGGTGCCCTGGTTTGCGACTATCGTCCTGCGAACCCTGTTGACCGTTCCGTCGCCTTCA
AAGAAGCCTCTCAGAACGGAAGGAGCGTGAAGGTTCTCAACGTTGTCCATGAGTTCCTTG
GCCTTGAGGTAGACCTCTTTCTTGGCGATTTTGAGAGTTACAGCCTTGGTGCCTTCTTTC
CTGGTGATTCTGGGGGTTATACCAAAGAGTTTTTCGAAAATGTAGACTATTCTCCCTATG
AACTCCTCCTCATGTTCTCCAACGGTTATCTCGACCCTGTACTGATGCGATATTCTCTTC
TTGCCCCTTGATGAGTCAAAATACTCCACGTCTTTCCTTATGAGCGTGCCTTCTGCGAGG
ATTATTCCCGCAAGTTCTCCCTTAAGCACTTCCTCTTCGGGCACGTTCTGCTTAGTAATC
TTCCCAATTTTCTCAAAGAGCGGTGTGGTTATTAACCTGCCTCTAACTTTCTTTGTGAGG
AACGACTTGGCAAGGCTGTCCCTTATCCTGGTCTGTCTCTCGTTCTTCCCCACTACTGGT
AGCTTATGGTTGGGAGTGCACTTTAGGCCGTTTATATTGATGAGTTCTCCCTCGTAGTCA
TACTCCCAGACCTTCTTGACCTTCTGCCAGCCATCTATTCCAAGGACATAGTCTCCCTCT
CGTACTTCGCTTATGTTGATTATGCCCTTCCCCTTGACTACAACCTTTGTGTCGGCTGGG
TGGCACCTAAAGTCTAAATACACAATATTGTCCCACAATCCCCGCTCTGGTTCTTTAACG
TATCCACCTGCGTAGCCCCCGCGCCGTCTCGCGAGCTCCCTCTCGTCGGGCTTGTTTGGG
GCGAGCTCGTTCCTCTTGTAGGCCTTCCGCAGGAGGAACCACTCCACCAAATTTCCGGTG
CTCGAGCGCGAGACGTCCCAGAGGCTCTGGCCGATTAAACGGGAGAGCTGGGCCTCCATC
GGGAAGAACTCCCTTCCCAGCTCGTAGGTCACCTTAGCGTCCTCCATCGAGTATCTTGCA
ACCCTTTCAAGGCCCTCCCCGCTCTCCCAGGCCTGCGCTATCTCCTCTGCGTAAACCTTC
TCCTTGGGCTTTCCAAAGACGGCCTCGTAAACGGCCTCAAGGGTGTAGGTCGGGAGGTTT
ATCGTGCGCCTTATGACGGGGTAGAGGTCGAAGTGAATCCTGCCCTTCACCTCAACGGCA
AAGCGGTCGCCCATTCGCTGTATCTTCGGCTCGCTCCCGTCCCTGCCGAGTGTGAACTTT
ATTCCGAGTTCCTCACAGCGCTTCTTCAGGTAGGCGAAGTCGAAGTTGTCGCCGTTGTAG
GTGATGAGCACGTCGGGGTCCTTCTCCCTGACGACGCGGAGGAAGCGCTTAATCATCTCC
TTCTCGGTCGAGACGACGTCCACATAAGGCAGGTCAATTTTCTTCCAGGTTATCACCCTC
GCCTCGCTCCCGTCGGCGTAGCTTATCATGAGAATCGGCCCGGTTCCGAACTCCTCGCCC
TCGTGATAGAGCGTTTCGATGTCGAAGGCGAGCATCGTAAGCTCCTCGTCGCCCTCCATC
GGAATCAGGCCCTTGTCGATGAGGTAGCGCTTGGCGAAGGGTATGTCGTACTCGTAGATG
TCAACGACAGCGGGGTGGGCGCGTATCCTGTCTCGAATCGCCGGGACGTCCTGAGGATGG
TTGAAGTAGAGCTTCCAGACCTCTATCGGCCTGCCGAGGAACTTCTTCTGCACCTTCTCG
GCGCGCTTCACCTTGACAACCGTTCCGTGCCTCTTTGCCGTTACCTTCTTGACGTCCTCT
ATCGCAGAATCGTCCTTCAGAAGGGCGTAGAAGTAGGGCTCGAAGGTTCTGTCGTACTCG
ATTTTAAACTCGCCGTTCTCCTTCTTGAAGACCCTTATCACGGGCTTCCCGTTCTCGGTG
ATGTAGTCGGTATCGAGAATCATGAGAACTCACCACCCATAACCTCGTAAAACAACTCTG
GACGAATCCTAAAACCGATACGGTTCAGTTTACTCAGAAGCTCATCGGGTTTCTCTTCAA
TAAGCCCACCGTCAAGTAAAATTTTCAATATGCCCAACGTTCCAATGACACGTATTCCTT
CAAGCCTTGCGGCTTTTCTGGCCTTTAAATCATCAAGAACGACGATTGAGTCAGTTTCCT
TTGCGAGCGCTATTGCCTCGAGCTCTCCCCTGTGTAGGCCGGGATACACCGGAGTTGAAC
TGACCTCGTGGAGTTCTATGCGTTTTTCTTCAATGAGCCTAAGTACTGACGAACTGGCAT
CATCTTCTTTCGTCGTAATCTCCTCCAAAACTCCTCTAGGAATTATTGCTTTTTCAAAAA
GACTAACCGCAACGTCTAGGTATCCCAACTTGGCTAGGGTTATTAGAGGCGAAGAGTTAA
AGACGGCCCTCACGTTTCAGCTCCTCCAAAATTCTTTTTGCTTCTTCCTTTTCTAACCTC
GCCTCCTCCTCATCGAGAAGGGAGTACTCAACACCTAACTTGTCGAGGAGAAACGCAAGT
TCATCTAACCTCATATCGAGCAACTCTGCGGCTTTCTCAAACGTTATCTGGTGGCTTACG
AGAAGTCCAACCACCTTTAGGAAGCGCTCTTTCTCACGGTAATCTTTGAACAGGGGAAAG
TTGAAGACGAGCCTGTCAACCTCTTCCATGCTCCCACCGGTGGGAGATTGCATTCAATCC
TAATAAACCTCACCGCCACCTTTTTAAAGCGTCCCGTAAAGCCCCGAGCATGGAGCTGTT
TTACAGGGTGAGCTTTCAGGAGGTCGTTGTGGACGCTTTGAGCTTAGTTGAGGAGCGCGA
GCTCTCCTCCAAGCACGCCCTTGAGCGGGTCTTCCGGAAGGTTGCCGGAAGGGACAGGGA
GAAGGCTCGCGGATTGGCTCATGCCTACGTCTTTGAGATTGAGAAGTGGAGGGCCAAGAT
AGATTTCATCATAAACTCCGTGCTGAAGGGCTCGAAGGTTGAAGACCTCGACCCCTATCT
CGCCAATCTCCTCCGCATCGGGACGTTTGAAATCCACTTCCGGAAGGTTCCGCCCGCCAT
AGCTACCGACTCCGTCGTGAGGGTCGTCAAGGAGCGCTTTGATTTCAGCCGGGCGAAGTT
CGTCAACGCGCTGATGCACTCGATAGAGAAGTTCGACGTGGAGAGGGCCTTGAAACGGCT
CAAGGAGAGGGATAGAATTGAGTGGCTTTCTGTTCGCTTCTCCCACCCGCGCTGGTACGT
TGAGTACGTGATAGAGCTTCTGGGCTACGACGAAGCTGTAAGGCTTCTCCTCAGCAACAA
CAGGCCTCAGAGGTACTACGTCCGGGCCAACACCCTTAAGACGGACGTGGACTCCCTCCG
CGATTACCTTGAGGAAAACGGCGTGAGGACTGCCCTAACGCCAGTTCCGGACGTTCTAAA
GGTTCTCGACTACAAGACGCCGGTGACGAGGCTCGACTGGTATAAAGAGGGGAAGTTCGT
CATTCAGGATTTAGCGAGCGCTTACGTCGCCCACGTTCTCAACCCAGAGCCGGGCGAGAG
GGTTCTAGATTTGGCCGCCGCCCCCGGTTCAAAAACCTTCCACGCCGCCGCGTTAATGGA
GAACAAAGGCGAGATAGTCGCGGTGGACTACTCCTACGACAGGCTGATGCGCATGAAGGA
GAAGATGAAGCTCCTCGGAATCAAAAACGTCAAGCTGGTTCACGCGGACGGGCAGAGCTT
TAGGGATAAGGCCAAGTTCGATAAGATAATCCTCGACGCGCCGTGCTCGAGCTCCGGAAC
CTACCGGCAGTTCCCCGAAGTTAAGTGGCGCTTTGACGAGAACAAGATTAAGCGCATAAT
AAGCGTTCAGAGGAACATGCTCCGCAACGCCTACGAGAACCTTCGTGTAGGCGGGGCGAT
GACCTACTCGACGTGCTCAATCAGGATTGATGAGGACGAGGAGAACGTCCTCTTCGCCGT
CGAGAGGGTTGGACTGGAGCTTCTCCCCTACGATTTCAGCTGGGGCGATAGGGGCTTCCT
CGAAATCGGCGACAAGGTGTTCCGCGCGTGGACGCACAAACACGACTGCAACAGCTTCTT
CATAGCGAAGATGGGGAAGGGTTAAACCAACGGCTTCCTCCTCACCGGTCCCCTCGGCCA
CTCCTCCTCGAAAATCTCAGCGGTGAAGCGGTAGACCTTTGTATCCGGGTCGAGCCAGCA
GTCCGGTGGAAGACCGGCCTTCCAGCAGGTTTGAGCTAAGAACTCCTCCTCGTCCCAGCC
CCACTCTATTGGCACCTGCGGGAGCAGTAAGCCCGAGTAGATGCCCTTCTCGATTATCAG
ACCGTCTCTGCCGACCTTTATCTTCCTCGGTCTCTCCTCAGGCGGGCCCTCCACCGGCTC
CGGCGGAGTTAGGACGCTGACCTCCACCGTTAGCTCGTCGAGCTCCTCTGGTCTAACGGG
CGGGAAGCGCGGGTCTTCCACTGCCGCGTGGATTGCCGCCTTTATCGTCGCCTCGACCAG
CGGGTAAATCGGCAGGGGGAAGCCTATGCACCCGCGAAGCGCCATCTGTGGCGGGACGTT
GTGGCGGTTGAGGGTCACGAAGACACCCATCTTCTCCCAGAGCTCCGGCGGTGTGTCCTC
TGGAGGCTCGATGACCCTCCCATTCCTCACGTACTCCTCGATGGCTTTCCTTGCGAGCCT
GACGAGGAATTCGCCCCACTCATCCTTAATCCTGTACACTCTCTCACCCCCTTAAAATTA
CCTCTCGTTAGTTTATTAACCTATCGCAACCCTTAAATTACTGCCGAGAAAGATTAAAGC
GGGTGTCGAAGGTGGTCATCGTCGAGTTCGTAATCGTTCCCCTCGGGGAGAAGAGCCTGA
GCAGGTATGTCGCCGAGGTGATAAAGCTTTTAGAGAGGAAGGGCGTTAAATATCAGTTGA
CGCCGATGGCCACCATCATCGAGACAAAGACCGTTAGGGAGGCCTTTGATATAATCGAGG
AGGCTCACGAGCTGATGTTCAAGCTTGGCGCCGAGAGGGTTTCCACAACGATAAGGATTG
ACGACAGGCGCGACAAGGATAGGCACATGGAGGACAAGGTCAAATCCGTCCTCGAAAAGG
TTGGAGAGGTGCGGTGATGAGGGTTCTCGTTCTGGCAATTGACCGTGATGATGACTTTGG
CAAGAAGGCGGGCGTTAAGGGTCCTATCATAGGGCGAGATGCCTGTATCGATGCCGCCCT
GAAGCTCAGCCTCGCCGACCCGGAGGACAGTGACGCGAACGTCGTTTACGCGGCCGTTAA
GCTGAGGGACGAACTTGAGGAGAAGGGTGAATTCGACGAGGTTGAGGTCGCGATAATAAC
CGGCCACCCGAAAGTTGGGCTAAAGAGCGATATGGAACTCGCGAGACAGCTTGAGGAGGT
TCTCAAGGTCTTTCCGGCCGATGGAGTTATCCCCGTTACCGACGGGGCCGAGGACGAGCA
GATTTTCCCGATTATCACCTCGAAGGTTCCAATCATAACCTCCCACCGCGTCGTCGTCAA
GCAGAGCCCGAGCATCGAGACGACCTGGTATATCATCGTCAAGTACATGAAGGAAATCCT
GAGCGACCCCGAGGTCGCGCGCGTCGTCTTTGGCATTCCGGGTCTGATGGCCTTACTCTA
CGGAATAGCCAAGCTCGTCGGTGTGTGGTATCCCGAGAGTGAGAAGATAGTTTCAACGGT
GATTTGGGGGACTGTCCTTCTCATAATCGGCGGGATATTCTTCACCAAGGGCTTCAACTT
CAGCATAGGTCACCTTTTGGCGTCCCTCAGGAAGGCAGTCGTTGAGCAGTTCGTCGTTGT
CCTCTCCTTCGTTGCGGGAATACTCGTCATAGCGAGCGGTGCAATCAACGCCTACCTGAA
CCTTGAGAGCTATTCGCTCAAACTAATCGGCAGTTATCCGGGAACGTCGCTCCTGGCGAC
TCTGATTTACCTCAACGCCCTTGCGGGCTCGATTGCCCTGGGAATCGCGGTTATGATGGC
CGGAAGGGTAATCCAGGCCTACCTCAAGAGGGACCACCACATCTGGTACTACGCGTCTGC
CCTTCTCATGACGCCGGCCCTCTGGGTGACTATTGACCTCACCACCCGCTACGCCCTCGC
GATACTGACGATTTCGGACATAGATGTCTTCCAGAAACTGCTCTTCGCGATTGCCGACGT
TGCGCTCGCCGTCGTGGTTGGTGTTTACCTCCGTGGAAAAGTTAAAGGATGGATGAAGGT
TGAGACTGGAGGAAGCGATACGGGAGTACGAGCTAAGGCGTGAAGAAGGCCTGAAAAAGG
CCGAAAAACTCAGGAAGAAGTACAATAAGTGGCTTGGCAAGAAGAAAAAGGAACTTCTCA
AGGCCGTTGGGAAGCTGGAAAAGGCCAAACCCCCAAAGAACGTGGATGAGAGGCTCCTCC
AGATAGTTGAAGCCGACCGGAGGAACTACGTAAGTGCGATGAGACACGCCGTTGAGGGAA
TTCAGACCATCGATGACCTCGGAAAGCGTCTTCCAGACCTTGCGAAAGTCCACGTCGACT
ACGGGAAGCACGTTATGATTCTCTTCGAGAAAGAGGTCTACGCAGTCAATTCCCTTCTCA
AAGAGCTCAGTGAAGGTTATACTGAGTTCAGAGCAGAACTTGAGGGAACTATTCCGCCCG
AGATTGACGTCGTGGAGAAGCTTGAGGAGCTCAGAAAGGCTCAGCGTGAATTCCAGGCCA
AGAGGGATGCGCTTTCAAGACTCGCCCACGAACTCGAAGAGGAGAGGAAAAAACTCGAGT
CCCTTCTCTCATCGGAGGAGTTCACGAGAGTTGAGAAAGAGGCTCGTGAAGTTTCTTCTA
AGATTCGTTCAATCGAGCTTGAGCTCCGTTCAAAGGTCTCAAAGCTCCAGAAACCGCTTA
AGAGGATGCGCCTCGGCGGAATAGCCGATGAGGTTGCCCGGGACAGCGGAGTTGCCCTTG
AGAGGCCCAAAGAGTTCCTGTCCCTCCTCGTCAACGTCTACCCGAGACTTGAGGGAAAGG
CCAGGAAATCGGCGGAGTGGCTACTCGAAAACCTTGAGGGCAAGCTGTCCGAGCTGAGTG
AACTTCGTAGGGAGCTGGAAGGTCTTGAGGCACAGCGGGAAGAGCTCCTGGGAAGCGTTA
AGCCCGTTCAGGATGAACTCCTTGCCATAGAACGGGAGCTGTCCCTGCTGGCGGATGACG
TTAAGAAACTTGAGAGAAAGCTTCTGAGAATCGAGGCCGAGCTCAGGGAGGAGCTGAGAA
AACTTGAGGACTACCTTGGGGAGAAGGTGGAGGTAAGTTTTTAAGTTAGGCTTCCCTAAT
CAAACCGGTGGGAGAGATGTTCAAAGTAGACAGGTTGCGTTTCGGAACCGCTGGAATACC
GCTCTCAACGCCTAAGCGCTCAACGATAGACGGCATAATCCACGTGAGGAACCTCGGGTT
GGATGCGATGGAGCTGGAGTTCGTCAGGGGCGTCAACCTCAAGCCCGAACTCGCGAAGAA
AATCAAGTACGTCGCCAAAAAGCACGACGTCCTGCTCACGGCGCACGCCCCTTACTACAT
CAACCTCAACGCGAGCGAGAAGGCAAAGGTCGAGGCAAGCAAGAGGAGGATAATCCAGAG
CGCCGAGAGGCTTTACGACGCCGGTGGATGGAGCGTCGTCTTTCACGCCGGTTACTACCT
CAAGCAGGACCCTGCGAAGGTCTACAACAGAATCAGGGACGCGCTGAAGGAGATTGAGAG
GGAACTCCTGGACAGGGGCGTCAAGGTCTGGCTCAGGCCCGAGCTGACCGGAAAGCCGAC
CCAGTTCGGCGACCTTAAGGAGATAGTGAAGCTCAGCGAGGAGCTTGAGACGGTTCTTCC
GACGATAGACTTCGCGCACGCCCACGCGAGGAACCGGGGCAAATGCAACTCCGTTGAGGA
ATGGCGTGAGATGCTGGCCTTTATCGAGGACAGGCTTGGCAGAGAGGCCTTAGACAACAT
GCACATTCACATGAGCGGTATCGAGTACACTGAGAAGGGGGAGAAGAGGCACCTCCCGCT
CCAGGAGAGCGACATGAAGTGGGAGGACCTGCTCAGGGTTCTGAAGGAGTTCCGCGTTAA
GGGCGTCGTCATAAGCGAGAGCCCCAACATCGAGGAGGACGCGCTTCTGATGAAGAAGAA
ATACGAGGAGATAAAGGTTTAGTAAGCCTCGGCGAAGCTTGGCTGGTCGTACCATCTGTG
TTCATCCACATCCACGTGCAAATCGAGTGGCTCTAGGGGTTTAACTTCGTAGCCCCTCTT
CTTACCCCATTTCTCTATCTGCCTGAGGACGGCTCTCACGCCAAGGCGTGCAAGGGGGTA
GAAGGGAATCAGGAAAGGATTTCCGCGGAGCAACTCCGGCAGTCCCCTAACGACTTCCTT
TCCGAGGTGCTTCCATGCGTAGTAGAGGTGCAGGAACTGGCCGTAGGTTATCATGTCCTC
GATGCGGTAGAACTCTTGGTCCTTTAGGAGTCCCATTGGCACGAAGGCGAGGGGCGTGAC
GGTAAAGTGGGCCCTGTTGCCGAGTTTGGTCTCGAGCTCCCTCTCCATCGTGATTATTAG
CCTGGCGGTTTCTATTTCATACTCGTCGGTGTCACCGGGCAGACCGAGTATCGTGGTGTA
CGCCGGGAACCAGTAGTTCTTGTTGAATACGTAAGTTCCGTTGAGCAGAACCCACGGCCA
CTCCTCCGGCGAGAACGGCTTCATCTTGTTGTTCATGTACTTTCCAATGAGCTCCGGCGC
CGCGGTCTCGAAACCTACCTGTATTCCAATCCAGTGGTTTGGACCGGCGTCAACGATGCC
CGAGATAACCTCTATCATACCGGGTGCGGCCAGCGCCGCCGCAACGGTTCCGTGGGTGGG
GTTCACGTTCCCCGTGTACTTCCTGGCGGTCTCAAAGAGCTCAACGACCGCATCGACGTT
GGGGTAGAAGGTTTTCCTGTCCTCGACCCTGTAGAGGAAAATATCCTCACTGTGGAGCCA
TGCGTGGTCTATCCCTGCCCTGACGTTGAGCTTTATTTCCTCCTCGATTCTCTCAAGCGG
CATAAAGCGGGCGACCCTCAGGTTTGGCTCGCAAAAGCGGCAGCCCCTTCCACAGCCCCG
CATGACCTCAACGAGCCCCTTATAGGAGGGGGCGACTATCGTTGGAATCTGCTCAACCCT
CGGCCATCCCTTAACCATCACGGTCTCGTCAGCCGTTCCAGATTCTATCTCCCGAAAGAG
CTCTCCGGCGATGTGGTCAACCTCTCCGATGACAACGTGGTCTATTCCGAGCCTCTCGCG
CTCTTCCCTCCTGAACTCCAGCTGCCACGCCCCCGGGCCACCAACGACGAGCTTGAAATC
GAGTTTCCTCCGTTCCCTAATCCCGTTTATCCTCTCCACGAGCTCCCTGAACTTGACGCT
GGTGTAGTTCTTCCACTGTCCCCCGTTTGTGAACATCATGCTCACTGGACCGAGACCCAG
GGGGTCCATCTCGTAGAGAGCCACTACGGTGGTATCCTCTCCTATAAACTTCTCGACCTT
CCGCGGGTGGGCAACTACGACCTCACTCCGCTTAAACCCGTCCCGAAGGAGCGCTGCCTC
AACCTTCCTGAGGCCGTAGGGGGCCTGCGTTAGAACGCCGTCCCTGTCAGGGAGCTGGGA
GTCCATCACCCTGAAGACCCATTTGGGGAGTTTGTCGTAGGGAGCACAGCCCAGAAAGTC
GAGCAGTGGGACGTCGTGGTATGTGCTCGTCAGAGTCTCGTCGGCCGTTAACACTATCCG
CGTCAAGTTCATCACCCCCGATTATGAAGAAAAAATTGCATATTTAAGAATTTCTATCTT
CCGTTGTTTTTATAGTGCCAACTTAAAATATTCCAATAAGTAACTACTAAAAAGTGTAAG
AAAAACCACAAACTCACCGGGTGCGTCTCTCGAGTCTCCCGTACCTTTCCATTATCTCGA
GCAGTTTCTCGACGGGCAGAGCGTACCTCACGTGGCCGTTGCCCTCGACGGTTTTCGCTT
GGAGGAGGGCGTTGATTATGGCTTCTTCCGTCGCCTCAGCCGTTGCCTTGAAGAGTCTGC
TGAGGGCATTGTCGGGCAGGAAGCTTATCGGGTGTGGTTCTTTGTCGAAGGGAACGGTTT
GAGCGGTCGAGAAAGCTAAGACGACGTCGCCACTGCCGTGGTAGGCGTAGCCACCGGTTC
TCGCGAGGCCAACAACTGCCCTCTTCGCGAGCCTCTTCAGTTGCCTCGCCGTTAGCGGAG
CGTCCGTTGCAACGACCATCGAGATGCTACCCTTACCAGAGGTTCCCCTTCCAGGGTAGT
CCTTCAGCTCGAGGCCGACCGGAACTCCAGCTATGGTCAGGTCCTCCCGTTTTCCGAAGT
TCGCAAGGACGAGCGAGGCGACCGTATAACTCTCGCCACCTATCTCGACGACCCGTGAAG
ACGAGCCTATTCCGCCCTTGAACTCAAAGGCGCTCATTCCGGTTCCCGCTCCAACGGCAC
CTTCCTCGAAGTCCAGCGAGGCGTTTTTGAGGGCCTCGAAGTAGTGCTCCTCCCTAACCG
CCATCTTCCTGACGTTGTTGAGGTAAGCATCGTTGCACTCCATGACGAGGGGAGAAACGC
TCTTCAAATCGGGGTTCAGCTTAATCATGTGCTTCACCATCGCGCTCGCAACCGTGTAGA
CGCTCAGCGTGTTCGTTAGAGCTATCGGCGTCTCGATGTAGCCGAGCTCGTCAACCTGAA
CGAAGCCTATCGGCTTGGAGAAGCCGTTCATGACGAAGGTCGAGGCGAAGAGCCTCTCTT
TGTAGGGGTTCTTGACCGGTGGCAGAAGAACCGTCACGCCAGTTCTCACGTCTTCTCCCT
CAATGAGCGTCGCGTGGCCGACTTTAACGCCCAAATCCGCTATCGAGTTTCTCTTCCCGT
GCTCGTAAACGCCGATTTTGATTCCCAGCTCTGGGGCCTTCATGGTATCACCGGTGATAG
ATATCACGCTGGATTTAACAAACTTGCCCAATCAAGACTTATAAACAGGCAAAACCGAGT
TTTGGCCATGAGGTTCAAGGCCGGCTACGTTGTCCTTGTCATCCCGCTGGCGTTCCTGCT
GGTCTTCTTCTACCTGCCTATGGTGGATATTCTAAGGCTGGGCCTCTGGGATAACGGCCC
GACGCTGAAGTTCCTCTCGGCAGTCCTTGGCAACTCCTACCACCGGTGGGTTATACGCTT
TACAATCGGCCAGGCGCTCGCCTCGACTGCTCTTACGCTCCTCATTGGCCTCCCCGGGGC
GTACATATTCGCCAAGTACGACTTTCCGGGCAAGAGGGTAATCCGGGCCATCCTGACGGT
TCCCTTCGTAATGCCCGGTATAATGGTTGCCCTCGGCTTCATCCTGCTCTTCGGAAAGGA
CGGTTTCATAGCCCACCTAATCGGACGCGACCCGGGGATAATCTATACATGGAAGGCCAT
ACTCCTCGCCCACGCCTTTTACAACTTCCCGATAGTGGTTAGGATGGTCTCGTCGCTCTG
GCAACGCGTTAATCCCCACTACGAGGAGATGGCCAAAACGCTCGGTGCGCGGGGCTTCAG
GCTTTTCTGGAAGGTGACACTGCCCCTAATTTCGCCCGCAATCTTTGCCTCCGCAATGCT
CACCTTCGTCTTCTGCTTTCTGAGCTTCTCAATCCCTCTAATCCTCGGTGGCTACCGCTA
CGTGACCATGGAGGTGGACATCTTCTCGACCGTCATGACCCTCCTTGACTTCCGGACCGG
CTCCGCTCTGGCGGTGATTCAGATAACGCTGAGCGCCCTCTTCATGTACCTCTACCTCCG
TTCCCTCGATGCCTACTCGAAAAGGGAGGAGCAGAGGGTTCTTCAAAGACCTCAGAAGCT
TGGTCCGAGGGATTTCCTCAGCATCAAGGGGCTGGGCGTGGTCCTGTATTCGGTTCTCGT
GTTCGTATTCATCGTCGCCCCCCTGCTGGCAATAGTTTACGACTCCCTTCTCTTCAACGG
TCACCTAAGCCTTGAGAACTACCGCAGGGTCTTCTCGCCGGAGTACAACCCGATGTTCGG
CGTCTCGACCCTCGGTGCGATAAAGAACTCCCTCCTCTTCGGCTTCACGACCGTTGTAAT
CTCGATTCTCGTCGCGCTCCCGCTCGCTTATCTCCTGAACCGCTGGGACTTCCGGGGAAA
GCGCGTTCTCGACGTTCTCGTCATGCTACCCCTTGCGAGTTCCCCAGTAACGGTCGCGCT
CGGCTACATAATGGTCTTCCAGTCAACACCCCTCTACTACACCTTCTGGATTGTGGCTAT
AGCCCACTCCATCATAGCCTACCCCTTCGTCTTCCGCTCCCTATCAACAGGACTTGCCAA
GATAAAGCGGAACCTGCGCGAGGCCGCCTTGACGCTTGGGGCCAACGAGTGGAAGGCCTT
CCTGAGGGTGGAACTGCCACTGGCCCTTGGAAGCCTCATCGTCGGGGCAATCTTCGCCTT
CGCGATGAGCATAGCCGAGCTGGGAGCGACCTACATGCTCGCCCCGCCGGAGTACACCAC
GATGAGCCTCGCCGTTTACAAGTTCCTTGGCGCGAGGCACTTCGGGAGCGCTTCCGCACT
CTCGGTCATCCTGATGGTGGTGTCGGCAATAGGATTCCTAATAATAGAAAAGGTCGGTGA
GGAGGTATGGTGAGCGTTGAGCTCAGGAACGTAAGCAAGCGCTGGGACGGCTTTGAGCTT
CGCGTTGACCTCTCGGTGAAGGATGGCGAGTTCCTGACGTTGCTCGGCCCGAGTGGCTGT
GGGAAAACGACGACGCTGAGGATTATAGCGGGCCTTGAAAAGCCAGACTCGGGGAGGGTT
CTCTTTGACGGTACCGACGTTACAGACCTTGAGCCCAACGAGAGGAACATCGGCATAGTC
TTTCAGGACTACGCACTCTTTCCCCACATGACGGTCTTCAAGAACATCGCCTTTGGACTG
GAGATGAGGAAGCTCCCGAGGGGAGAGATAGAGAGAAGAGTTAAGTGGGCACTCGAGCTC
GTTGGCCTCTCCGGCCTCGAAAACCGCTATCCTGAGCAGTTGAGTGGAGGACAGCAACAG
CGCGTTGCCCTCGCGAGAGCTCTTGTTATTGAGCCGGAAGTTCTGCTCCTGGACGAGCCC
CTCAGCAACCTCGACGCGAAGATAAGGGAGCGCCTCCGCTCCGAGATAAGGCGGATTCAG
CGCGAGCTCGGGATAACGACGGTCTACGTCACCCACGACCAGGAGGAAGCGATGGCGGTT
AGCGATAGGATAGCGGTTATGAACGTCGGAAGAATCGAACAGATTGGGGAGCCACTTGAG
CTCTACTACAAACCCAGGACGGAGTTCGTGGCGCGCTTCCTCGGAACGAGCAACATCCTT
GAGCTCGAAGCTGAGAACGGCGTGGCGAGGCTTGGAAACCTTGAGTTCTCGGTTGGTGTT
GATGGGAAAGTTAAGGTGTTCTTCAGGCCTGAAAGTGTGTTGATAACGGAGGGTGAAGAT
GCCACTGTTACAGGTTACGAGCTTCTTCCGGGGAGGATGAGGCTTTACCTTGACGTTGAG
GGCCATACCATCATAGCGGAGCGCCCACTGCCGGATTTGCCCTTTGAGCCAAACCGCGTT
CCTCCACGAGTGGGCATATTAGTAAGGTCTTTCTCCCTCCTCAGTTTATAACAGGTTTAT
GTCAAAAAAAGTTTTATAAATCCGTTTTATCGCCGTTTCTATGTCAACCAATGGAGGGAC
GCTTATGGAGTGGTTTGAGCGGTACTTTGAGTTTGACAAGTATGGAACCAATATGAAGAC
CGAAGTCCTCGCTGGAATAACGACGTTCCTCACGATGGCGTACATTCTCTTTGTCAACCC
GCAGATACTCAGCGCGGCGATGGGAAAGGAGGCATTTGACTCGCTCGTTGCCGTTACTGC
CCTTTCAGCGGGTTTCACAACGATTCTCATGGGCATCTACGCCAAGAAGCCATTCGCCCT
CGCGCCGGGAATGGGTCTTAACGCCTACTTTGCCTACACGGTAGCCCCCAAATACGGCTG
GAAGGTCGCCCTCGCAGCGGTCTTCGTTGAGGGTCTAATCTTCATCGCGCTCACCCTTAC
CAAGGTCAGGAGCGCGGTAATCCACGCCATCCCAAGGAGCCAGAAGTACGCCATCGGTGC
TGGAATTGGTCTGTTCCTGACGCTCATTGGCCTGAACGACGTTGGCCTGCTCTCCGCACA
GGTTGAGGGTGCCAAGGACGCCGTTATTCCCCTCGGAAAGACCGTTCTCCTGAGCGGAAC
CCTCAAATTCACAGGGTTGAATACGGATGTTCTGTTATCAAAACAGATACTGCTCTTCGT
TTTTGGAGTCCTCCTCACTGGAATCCTCATCGCGAGGCGCGTGAAGGGGGCCCTTCTCAT
CTCGATACTCACCACAAGTGTCCTCGGTTGGATTACCGGCGCCGCTCCCTGGCCTGAGAA
GCTGTTCTCTACACCAACGATAAGCTACACCTTTATGCAGATGGACCTTCACGGCCTCCT
CAGCGCTGGTGCCCTTGGGGTTGTCTTCGCTTTCTTCATGGTTGACTTCTTCGACACCCT
TGGAACCGTCACCGGTTTGAGCGCCAAGGCCGGCTTCCTGACTAGGGATGGAAGGGTTCC
CGATGCCGAGAAGGTTCTCCTCACGGACGCGATAGGAACGACCTTAGGTGCCGTCCTCGG
AACGTCAACGGTCACCACTTACATTGAGAGCGCCGCGGGAATCGAGGAGGGCGGAAGGAC
GGGAATGACTGCCCTCGTTACTGGATTCCTCTTCCTCGCAATCGGTCTTTTCATCGCTCC
CCTCGCCGGTGCGATACCGGCCTTTGCAACCGCCCCAGCGCTCGTCATAGTCGGCTACTA
CATGCTCAGCGCCCTCAAGGAGGTTGACTTCAGCGACCACACCGAGGCCCTTCCGGCTTT
CCTAGTGCTCATCACGATACCCTACACCTACTCCATAGCCGACGGAATCGGTGCTGGCTT
CATAAGCTACACCGTCCTCAAGGTCTTCAGCGGCCGCTGGAAGGAAGTCCACCCGCTCAT
GTACGCCCTTGCGGCCGTCTTCGCGGTTTACTTCGCCTACCTTGGCGGTCTCTTCTGACT
TCTTTCCTTTATCCTGCAGAACGAAACGAGGAACAGGAAGACGGAATCAGAAAGAACCTT
ATTCACTCCTCCAGTTTCTCCTTCAAGAACTGCTTGAGAACGTAGGGGCACTGCTCCTGG
ATGAACTTAGCAAACTCCTTCATCCTCTTGACGGTTACCTCGCTGACGTAGTGCTCGAAC
TGGCAGGCGTCGTGCTCCGCTATCTCCGGTGGGATGCCGAGTATGTCAACGAAGAACTTT
GTCAGGAAGACGTGCTTCGAGTAAGTCTCTTCGGCTATCTTCCTTCCCGCGTCGGTTAGG
AGAATCCTGTCGTACTTCTCGTACTCGACGAGACCCTTCTCGGCGAGCTTTTTGAGGGCA
TCAACGACGCTTGGGGGCTTGACGTTCATTATCTTGGCTATGTCCTTAACCCTGATTACA
CCCTTGTTCTTATGGAGAATGTACATAGCCTCCAGGTACTCCTCCTCCCTCTTGCTGACC
TGCACGGCCCTCACCGGGTTAGGTTCGCCAAAAACCTTTAAGTAGTTTTCCCAAAACTTA
AAAGTTTTAGGGAAATCCAGTATCGGTGGTGAGAATGGCGCTCTACTTCATAGGCCTCGG
ACTCTACGATGAGAAGGACATAACGCTCAAGGGTCTCGAAACGGCCAGGAAGTGCGAGAA
GGTCTTCGCGGAGTTCTACACATCGCTCCTCGCGGGAACGACGATAGACAAAGTGGAAGA
GCTCATAGGTAAGCCAATAGTCAGGCTGAGCAGGGAGGACGTTGAGCTCAACTTCGAGAA
AATCGTCCTCCCGGAGGCAAAGGAGAAGGACGTCGCGTTTCTTACCGCCGGAGACCCGAT
GGTGGCGACGACGCACTCCGACCTGAGAATCCGGGCGAAGAAGGCCGGCGTTGAGAGCTA
CGTGATTCACGCCCCGAGCATCTACTCCGCGGTGGCCGTAACCGGACTCCAGATTTACAA
GTTCGGGAAGAGCGCCACAGTTGCCTATCCTGAGAAGAACTGGTTCCCGACGAGCCACTA
CGACGTAATCAGGGAAAACCGGGAGCGCGGTCTGCACACGCTCCTCTTCCTCGACATAAA
GGCCGAGCAGAACCGCTACATGACAGCGAACGAGGCGATGGAGATACTCTTACAGGTAGA
GGAGATGAAGGGGGAAGGCGTTTTCACGCCCGAAACCCTCGTCGTGGTTCTGGCAAGGGC
CGGTTCGCTGAATCCGACGATAAGGGCAGGCTACGTCAAGGACATGATTAACGAGGACTT
TGGAAGGCAACCCCACGTTCTTATAGTTCCGGGAAGGCTCCACATCGTCGAGGCGGAGTA
CTTGGTCGAGTTCGCGGGTGCACCTGAGGAAATTTTGAAGGAAGTTTAGCGAAAGCTTTA
TATTTTTGCCCGCTCTCCATACTCCGGGCGGGCCCGTGGTCTAGTCTGGTTATGACGCCG
CCCTCACGAGGCGGAGGTCCGGGGTTCGAAGCCCCGCGGGCCCACCAGTTACAAACTTCG
CCTGCGCGAAGTTTGACCAAGGTTCGTGATTCCTCCTGAAAATGCTGTGTATTGATGTGG
ATTTCTTTTTGAGTTGCTCTTTTGGAGAGGTGAATTTCTCTGAAAGGCCCTTCTGATACG
AGGTTCACGTCTTTAGCGCTCCAAAGGAGCGCGGTTTAAGTAGAACCCGTGTGAAAGAGG
GTGTATTTTTAAAAAAATTCAACCTTTAAGGGCCAGTTTAGAGTTTAAAATCCCTTGATG
AGGAGGCCTTAAAAAGGAATCACAAGCTTTTGGTGAAGCTTTTTCCAAAAGCTTCCTTCG
CAAGCAAGGGCTGATTGCAAAAAAATTACACACATCCAACCACGAAAAAGGGTTGCAGGG
TTCGAAAGTCTTTTAAATAGTCTCCATAAGCTCCCTTCAGCGCGTTGGGGTTAGGGAGGA
CAGTGGGGGCGAAATATGGCCTGGCACGTCTTCATTCCTGATTCCCTCCTTGAGGAAACC
GACGATCCAAAAATCCGGACGTACAAGGTTGGGCAGGTTGCGAGGGCCTGCGCAATCTTC
GGCGTCGAGCACATCTGGATTTACAGGGCAGGCGGAAGGGACGGGAAGTTCATAAAAACG
GTCCTTGAGTACATGGAAACACCGCAGTACCTCAGAAAGAGGCTGTTTCCCCTGATGCCC
GAGCTCAAGTACGTGGGCGTCGTCCCCCCGCTCAGGACACCGCATCACAAGCTCAAGGGA
AAACCAAAGGTCGGAGAAATCCGCGAGGGCTATGCCTTCCGGAAGGGAAGGAGAATCTAC
GCGGACATCGGGCTCGACGAGCTGGCGCTCGTTGAGGGGAGCGTCGAAGGCAGGGCAACG
TTTAGAATCGTGTCAACGAGGCCCCTCAAGGTCGTCCCGGCGAAGCCGGTTGAATACTGG
GGGTACAAAGTTCACCTGAGCGGGAAGCCCCTGGCGAAAACACTTAAAAAGGCTCACCTG
GATTTGGCAATCGCGACCTCGAGGAAGGGTCGCGACGTGAGAAAGGTCAACCTTCCCCCG
CTCGAAGGGGAGGTTGGTATCGCCTTTGGCTCGCCGAGGAAGGGCGTCATGGAGCTCCTC
GGCGGAGAGTACGAGTTCGATTTCGTGCTCAACACGATTCCGAATCAGAAAACTAAAACC
GTCCGCACCGAGGAGGCGCTCCTCGCCACGCTGGCGATATTCAATCTCATGAGGAGGGAT
TGAGATGGGAAAGGTTCACAGACCAAGGAGAGGTTCACTCGCCTTCAGCCCAAGGAAAAG
GGCTAGGAGTGTAGTCCCGAGAATCAAGAAGTGGCCAAAGGACAGTGAGGTCAGGATGCT
GGGCTTTGCTGGCTACAAGGCCGGAATGACCCACATCCTCATGATAGACGACAGCCCCGG
GCTCACCAAGGGCAAGGAGATATTCGTGCCCGTGACCATAGTTGAGGTTCCGCCTCTCTT
CGTCTACGGAATCAGGGCCTACAAGCAGGGCTACCTTGGCCTTGAGACCGCCACCGAAGT
TTGGTTCCACGAGCTCAACGACAACGTCAAGAGGCGCATAAAGACCCTGCCGAAGAACTA
CGACGAGGAGGCCTTCAAGGCCAAGCTCGGTCAGCTTGAGGACCTCGTCAACGACGGCGA
GATTGTCGACGTCAGGCTTCTCGTCCACACCCAGCCCTGGCTCATCAAGCTCAAGAAGAA
GCCGGAGGTTATGGAGTACGCCATCGGTGGCGACGACGTCAAGGCCAAGTTCGACTACGC
CAAGGAGAAGATAGGCAAGGAGCTCCGCGCCAGTGAGGTTCTCCACGAGGGAGAGCTTCT
CGACGTCATAGCGGTCACCAAGGGTAAGGGAACCCAGGGCCCGGTCAAGCGCTGGGGAAT
CAAGGTCCAGTTCCACAAGGCCCAGAGGGCTGGAAAGGGCAGGCACGTTGGAAACCTCGG
TCCATGGCACCCGGCTCGCGTCATGTGGACCGTCCCGCAGGCCGGTCAGATGGGCTTCCA
CCACAGGACAGAGTTCAACAAGAGGCTCATCGCCATAGGCGAGAACGGAAAGCTCGTGCT
CGACGGCAACGAGATTGAGATAACCCCGAAGGGTGGCTTCCCGCACTACGGAATCGTCAG
GAGCGACTTCCTCATGATTGAGGGTAGCGTTCCGGGTTCGTTCAAGAGGATAATCAGGGT
TAGGCCCGCTATAAGGCCGCCCAAGAAGAAGCCGCCCGTTGAGAGGCCCCAGATAACCTA
CGTCAGTAGGGAGTCCAAGCAGTGAGGTGAGATAAATGAAGGTTAAGGTCTTCAACCTCG
AAGGCGAGCCCGTTGAGGAGATAGAGCTCCCCAAGGTGTTCAGCACTCCCTTCAGGCCCG
ACCTCATCAGGAGAGCTGTCATCGCTTCCTGGACCCACAGGATACAGCCCCAGGGAAGGG
ACCCGCTCGCTGGAAAGAGAAGGGTCACCGAGAACATCGGTAAGGGCCACGGTATGGCGA
GGGTCGAGAGGATAAAGACCCCGCCGAGGTTCGCAGCTTTCGTCCCCTTCGCTCGCGGTG
GAAGGAGAACCCACCCGCCGAAGGTCGAGAAGATAATCTGGGAGGATATCAACAAGAAGG
AGCGCAGGCTTGCCATAATGAGCGCCATCGCTGCCACCGCCAGCCCTGACCTCGTGAAGG
CGAGGGGACACGTCACCGACAACGTTCCGGCCTTCCCGCTCGTCGTCGTTGACGACCTTG
AGAAGGTCTTCAAGACCGCCCAGACCAGGGAGATATTCAAGAAGCTCGGCGTCTGGGACG
ATATCGAGAGGGCCAAGAGGAACACCAAGATAAGGGCCGGTAAGGGTAAGATGCGCGGAA
GGCGCTACAAGAAGGCCAAGGGCCCGCTCATCGTCGTGGCTAAGAACGAGGGAATCGTCC
AGGGAGCGAGGAACCACCCGGGCGTTGACGTCGTTACCGTTGACAACCTCGGCGTTGAGC
TTCTCGCGCCCGGAACTCACCCTGGAAGGCTTACCATCTGGACTAAGGGCGCTATAGAGA
GGCTTAGGGAAATCTACGGGTGATGAGAGATGGACCCCTATAAGGTTATCATAAGGCCGC
TCGTTACCGAAAAGGCCGTTTCGCTCATAGAGAGGGAGAACAAGCTCACCTTCATAGTGG
ACAGAAGAGCTACCAAGGCCGACATCAAGAGGGCCGTGGAAGAGATGTTCAACGTCAAGG
TCGAGAAGGTCAACACCCTCATCACCATGAGGGGCGAGAAGAAGGCCTACGTCAAGCTCA
AGCCCGAATACGACGCGAGTGAGATTGCCGCAAGGTTGGGATTGTTCTGAGGTGATGTGA
GATGGGAAAGAGTCTCATACAGCAGAGGAGGGGTAAGGGAACCACAACCTTCCGCGCTCC
TTCCCACAGGTACAGGGGCGCCGTTAAGTACGTTCCTCTCAACGTCGTGAAGGAGAAGAC
CCTCAGGGGAGTCGTTGAGGAAATCCTCCACGACCCCGGAAGGACTGCTCCCGTCGCTCG
CGTTAAGTTCGAGGACGGAACCAAGAAGCTCATCCTCGCCCCCGAAGGCGTTCTCGTCGG
CCAGGAGGTCTACATCGGACCCGAGGCTCCGATAGCGATAGGCAACACCCTCCCGCTCGC
CAAGATACCGGAGGGAACCTACGTTTACAACATCGAGGGCGTTCCGGGCGACGGCGGAAA
GTACGTCAGGGCTGGAGGAACCTACGCCCTCGTCGTCAGCAGGGAGAAGGACAAGGTCAT
CGTTCAGCTTCCGAGCGGTGAGCTCAAGCAGTTCAAGCCCGAGTGCAGGGCCACTATCGG
TGTCGTTGCCGGCGGTGGAAGGCTTGAGAAGCCAATAGTCAAGGCTGGTAAGGCCTACTA
CATCGCCAAGGCCAGGAACAGGTTCTGGCCCAAGCCGAGGGGTGTCAAGATGAACGCCGT
CAACCACCCGCACGGTGGTAAGGAGCACCACATCGGTAGGCCCTCGACCGTTTCGAGGCG
CGCTCCGCCCGGAAGGAAGGTCGGTCACATAGCCGCGAGAAGAACCGGTAGGAGGAAGTG
AAGATGGCGAGAAAGAAGGAGTTTAGGTATAGGGGTTACACGCTCGACGAACTGCTCAAC
ATGTCCCTTGAGGAGTTCGCCAAGCTCCTCCCGGCCAGGCAGAGGAGGAGCCTCAAGAGG
GGCCTCTCCCCGGAGCAGAAGAAGCTCCTCAGGAAGATTAGGCTTGCCAAGAAGGGCAAG
TACAACAAGCCCATAAGGACCCACAGCAGGGACATGATAGTCCTCCCCGAGATGGTCGGC
ATTACGATTCACGTCTACAACGGCAAGGAGTTTGTCCCGATTGAGATAAAGGAGGAGATG
ATAGGCCACTACCTCGGTGAGTTCGCCCTCACGAGGAAGATAGTCCAGCACGGCTCACCG
GGTGTCGGAGCTACCAGGTCCTCGATGTTCGTGGCAATCAAGTGAGGTGGTTTAGATGAG
CAGGGGCAGGTTTTCCTACTCATTCCAAAATTTTGACCCTGAAAGAATGGCTCGCGCGAG
CGGAAGGGACCTCAGGATTTCACCCAAGCACAGCGTCGAGCTCCTCAGGGAGATAAGGGG
CATGATGCTCAACGACGCCCTCAAGTACCTCGACGACGTCATAAACCTCAGAAGGCCCGT
TCCGATGAAGCGCCACAACGACAGCCAGGGCCACAAGCCTGGTAAGGGCTTCGGTCCCGG
TCGCTATCCGGTCAAGGTCGCCAAGGCCGTCAAGAAGATACTCCTCAACGCCAAGAACAA
CGCCGAGCAGAAGGGCCTCGACGTCGACAGGCTCAAGATAATCCACGCGGCCGCTCACAG
GGGGCCCGTCCTCAGGGGTTACATCCCGAGGGCCTTTGGAAGGGCCACCCCCTTCAACGA
GCAGACCACGCACATAGAGATAGTCGTCGAGGAGATTAGGAGGTGAGACCTTTGGCCATC
GAGAGGTACTTCATCAAGGAAGGCGTTAAGGAGATGCTCATCGACGAATACCTTGAGAAG
GAGCTTCGCAGGGCGGGTTACGGTGGAATAGACATCAAGAAGACTCCCCTTGGAACCAAG
GTTATAATCTTTGCAGCGAGCCCCGGTTACGTCATCGGAAGGGGTGGAAGGAGGATAAGG
GAGCTCACCAGAATCCTTGAGAGGCAGTTCGGCCTCGAGAACCCGCAGATTGAGGTCGAG
GAAATCAAGAACCCCTACCTCAACGCCAAGGTTCAGGCCGTAAGGCTCGCCCAGGCCCTT
GAGAGGGGAATCCACTTCAGGAGGGCCGCTTACTCAGCAATCAGGGCCATCATGAGGAAC
GGTGCTCGCGGTGTTGAGATTAGGCTCAGCGGAAAGCTCACCGGTGAGAGGGCTAAAAGC
GTCAGGTTCTACCAGGGCTACCTCGCCAAGGTTGGCAACCCGGCCGAGACCCTCGTCAGC
AAGGGCTACGCTCAGGCACTCCTCAAGCTCGGTGTTATCGGCGTTAAGGTTGCCATCATG
CCGCCCGACGCGAGGCTTCCGGATGAGATTGAGGTCAAAGACATAGTCGAGGAAGAGGTG
AGCGGCAATGAAGCCCAGTGAGATTAGGGAGATGAGCATCGAGGAGATTGAGCAGAAGAT
AAGGGAGCTCAGGCTTGAGCTTGCCAAGGAGCGTGGCGTGCTCACCATGGGGGCTTCCCT
CGAGAACCCCATGGTCATCCGCAACCTCAGGCGCGACATCGCGCGCCTGCTTACCATAAA
GAAGGAGAAGCTTAGGGAGAAAAGGTGAGGTTAGGTGCCGAGGATTGTGAACCCTCTGGA
TGAGATGCTCTTTAAGGAGGTCCTGAAGGAGCAGCAGAGGATTAGGGTCTACATCGAGAG
GGCCCGCTACGGAAAGCTTAAGACCATAATCGAGGGCATAGACGAGAAGGAGTTCGACCT
CGAAGACATAGCAAAGAAGCTGAAGGCGAAGCTGGCATGTGGCGGAACCGTAAAGAAGGG
AAGGATAGAGCTCCAGGGCGACCACAGGGACCGTATCAAGAAGCTGCTCGCAGACCTTGG
ATTTTCCGAGGAGCTCATAGAGGTCGAGTGACGCGGAAAAACATAGTCTGGCACGAGCTC
ATAGGCCTCAAAGCAAAGATTATAAGGGCATCTCATCCAGAGCTGGTCGGCATCGAGGGC
TACGTCCTTGACGAGACGAGGAACACCCTCACCATAGGTGGGGAGAGGGTTTGGGTCGTT
CCAAAGGACGTGGTCGAGATTGAGTTCGACCTCGGCGATGAGAAAATCCGAATCAACGGT
CGTGATTTGATTGGAAGGCCCGAGATGAGACTCAAGAAGAGGTGGCGGAAATGAGAGAGA
TTGGATTGAGGGTTCAGCCTCCCGCTGAGGTGTGTAACGACCCCAAGTGCCCCTGGCACG
GGAACCTCAAGATACACGGGAGATACGTTGAGGGTATAGTCGTCAGCGACAAGGGTAAGA
AGACCGTCGTCGTCGAGAGGCAGTACTACCACTACCTCAAGAAATACGAGCGTTACGAGC
TCAGGAGGAGCAAGGTTCACGCCCACAACCCCGAGTGCATCAACGCAAGGGTTGGAGACA
AAGTCCTTATAGCCGAGACCAGGCCGATAAGCAAGACCAAGAGCTGGGTCGTCGTGGCCG
TCCTTGAGAGGGCCGAGAGGAAGGAGGAGGTGTGAGGCAATGGCCAAGAAGGGTGCCGGT
GCGACCAGGGGTATAAGCCCCGTCAGGCCAACTCGCGCTCTTCCGATTGGGGCCTACCTC
AAGGTCGCCGACAACAGCGGTGCCAAGGTCATTCAGATAATCGGCGTCGTCGGCTACAAG
GGAACCAGGAGGAGGCTCGCTTCAGCTGGCGTCGGCGACATGGTCGTTGCCACCGTCAAG
AAGGGAAGGCCCGACATGAGGCACCAGGTCGTCAGGGCCGTCGTTGTCAGGCAGAGGAAA
GAGTACAGGCGCCTTGACGGCATGCGCGTCAAGTTCGAGGACAACGCCGCTGCCATAGTC
ACTCCCGAAGGCGTTCCGAGGGGAACCGAAATCAGAGGTGCCATAGCCAGGGAGGCCGCC
GAGAGGTGGGTCAGGCTCGGTAGCATAGCGAGCATAGTGCTGTGAGGTGAGAGTTATGAA
GCTTGATATGAAGCAGCCGAGAAAGCAGAGGAAGTTCCTCTACAACGCTCCCCTTCACCT
CAGGGGTAAGATAATGAGCGCGACCCTGAGCAAGGAGCTGAGGGAGAAGTACGGCATCAG
GAACCTCCCGATTAGGGTTGGCGACAAGGTCAAGGTCATGCGCGGGGACTTCAAGGGCAA
GGAAGGAAAGGTCGTTGAGGTCGACCTCAAGAGGTACAGGATTCACGTTGAGGGAGTCAC
CCAGAAGAGAACCGACGGAACCGAGGTTTACTACCCGCTCCACCCGTCGAACGTTATGAT
TGTCGAGCTCAACCTCGACGATGAGAGGAGAGAGAAGATAATTAAGAGGAGGGCTGAGTG
ATGGCGAGAAAGGGTCCGAAGAGGCACCTTAAGAGGCTTGCCGCTCCAACCGCTTGGTAC
ATCCACAGGAAGGCCTACAAGTGGGCCGTTCGCCCGAGCCCGGGTCCGCACAGCATGAAG
ACTTCCATACCGCTCCTTTACATAGTCAGGGACTACCTTGGCTACGCGAGAACCGCGAGA
GAGGCTAGGAAGATACTCAACGAGGGCAAGATACTCGTTGACGGCAGGGTTAGGAAGGAC
TACAAGTTCCCGGTTGGAATCATGGACGTCGTCTCGATTCCGGAAACTGGCGAGCACTAC
AGGGTCCTGCCCAACAGGATTGGCAAGCTCATCCTCCACCCGATAAGCGAGGAAGAGGCC
AAGCTCAAGCCCTTCAGGATTGACAACAAGAGGATGGTCAAGGGCGCGAAGGTTCAGCTC
AACCTCCACGACGGAAGCAACCACCTCGTCAGCCTCGCTGAGAAGGACGCCTACAAGACC
TCCTACACCGTCATCATGAAGGTTCCGGAGAGGCAGATAGTCAAGATACTGCCCTTCGAG
GTCGGTGCCTACGTCTTCGTTACCCAGGGTAAGAACGTCGCGAGGAAGGGTAAGATAGTC
GAGGTCAGGCACTTCCCGATGGGCTGGCCCGACGTCGTCACCATCGAGGACGAGAACGGC
GAGCTCTTCGACACCCTGAAGGAGTACGCCTTCGTCGTTGGTAAGGACAAGCCGGAGATT
TCCCTTCCGTGAGGTGAGAGACGATGCAGATTAACAGGGAGGCTATCCTTGCAGACTGGG
AAGCTCACCCGATGAGGAAGCCGAGGATTGCGAAGCTCACCATAAACATCGGTGTTGGCG
AGAGCGGTGAGAGGCTTACCAAGGCCGAGAAGATGCTTGAGCAGCTCGTCGGCCAGAAGC
CGATAAGGAGGCGCGCGAAGCAGACCAACAAGGACTTCGGAATAAGGCGCGGTGAGCCGA
TAGCGGTTAAGGTCACCCTCCGTGGAAAGAAGGCCTACGAGATGCTTGACAGGCTCCTTG
AGGCCGTTGACAGGAAGCTCAGCGTCGGCAACTTCGACGAGCACGGGAACTTCTGCTTTG
GAATCCAGGAGCACATCAACATACCGGGCGTCGAGTACGACCCCGAGATAGGTATCTTCG
GTATGGACGTCTGCGTCACCCTTGAGAGGCCCGGCTTTAGGGTCGCCAAGAGGAAGAGGC
AGAGGAGGAAGATACCGACCAGGCACAAGCTGACGAAGGAAGAGGGTATAGTCTTCGCTA
TTGAGGAGTTCAAGGTCAACGTGGAGGGATTGTGAGATGGCGAAGGCTGATTACAACAAG
AGGAAGCCGAGGAAGTTTGGTAAGGGAGCGAGAAGGTGCATGCGTTGCGGCCAGTACGGC
CCGATAATCAGGATACACGGCCTTATGCTCTGCAGGCACTGCTTCCGCGAGGTCGCTCCA
AAACTCGGCTTCAAGAAGTATGAGTGAGGTGAGAAGCGATGACTCTGCTTGACCCGCTTG
CGAACGCTCTCTCCCACATGACCAACAGCGAGAGGGTTGGAAAGAAGGAGGTCTACATAA
AGCCCGCCTCGAAGCTCATCGGTGAGGTTCTCAGGGTTATGCAGGAGAACGGCTACATCG
GCGAGTTCGAGTTCATAGACGATGGAAGGGCAGGCATCTACCGCGTTCAGCTCATCGGCA
AGATAAACAAGGCAGGAGCGATTAAGCCGAGGTTCCCGGTCAAGGCCAGGGACTACGAGT
ACTGGGAGAAGAGGTTCCTTCCGGCCTTCGAGTTCGGAATCCTCATAGTGTCCACCTCCC
AGGGCGTTATGACCCACAAGGAGGCCCGTGAGAAGGGCATCGGCGGAAGGCTGATAGCCT
ACGTCTACTGAGGTGAGAGCGATGCCGATAGACGCGTGGGTAAGGGAAGAGGTTGAGATT
CCAGAGGGAGTCGAGGTCACCGTTGAGAACAACGTCGTCAAGGTCAAGGGTCCCAAGGGC
GAGCTCCAGAGGGAGCTCAAGTACCCGGGCGTTAAGATATTCACCGAGGACGGAAAGGTC
GTCATATACAAGGAGTTCCCGAGGAAGAAGGACATCGCCATCGCGAGGACGTTCAAGGCC
CACATAGCCAACATGATTAAGGGCGTCACCGAGGGCTTCACCTACAAGCTCAAGGTCGTT
TACAGCCACTTCCCGGTCACCGTCAAGGTTCAGGGCGACGAGGTCGTCATCGAGAACTTC
CTCGGTGAGAAGGCTCCGAGGAGGGCCAAAATCCTCCCGGGCGTTACGGTAAAGGTTCGC
GGTCAGGAGATACTCGTCGAGGGCATAGACAAGGAAGCCGTTGGCCAGACCGCGGCCAAC
ATCGAGCAGGCCACGAGGATAACGAAGTGGGACAGGCGTGTCTTCCAGGATGGTATTTAC
ATAGTTGAGAAGGCTGGCAAGCCGATAAAGTTCTGAGGTGTGAGAAATGGACGAGAAGGC
GAGACTCCTTAGGGTGAGGGCCAGGCTCAAGAGGAAGAAGCCCAAGTTCCTCCGTCAGGA
GTGGTGGAGGTATCCCAAGTTCAAGAACGACCCCAAGTGGCGCAGGCCCAAGGGAATCGA
CAGCAAGATGAGGCTCAAGAAGAAGGGCAAGCCCCGCTCACCTAGCATAGGCTGGAGCTC
ACCGAAGGCCGTTCGCGGGCTTCACCCGAGCGGTTACGAGGAGGTCCTTGTTCACAACGT
CAAGGAGCTCGAGGCAATAGACCCGACCAGGCAGGCGGCGAGGATAGCTGGAACCGTCGG
CGCGAGGAAGAGAGAACTGATAATCGCGAGGGCCAAGGAGCTCGGAATTAAGGTCCTCAA
CGCGAGGTGATGCTCATGCTTAAGATGCAGAGAAGGATTGCCGCTGACATTTTGAAGTGC
GGTGAGAACAGGGTTTGGATTGACCCCGAGAGGATTGACGACGTTGCCGCGGCAATAACG
AGGGAGGACATAAAGAGGCTCATCCACGACGGCGTCATCAAGAAGAAGCCCATCAAGGGC
CAGAGCAGGGCCAGGGCAAGGGCCTTCCACGAGGCGAGGAAGAAGGGACGCCACAGGGGC
CCCGGAAGCAGGAAGGGCAAGAAGACCGCCAGGATGGGCAAGAAGGAGCGCTGGATGATG
ACCATAAGGGCCCTCAGGAAAGAACTCAGGAAGCTCAAGGCTGAGGGCAAGATTGACGCC
CACACCTACAGAAGGCTCTACATCAGGGCCAAGGGTGGCCAGTTCAAGAACAAGAGGCAG
CTCTACCTGTTCATGCAGGAGCACGGCATCTTGAAGGAGTGAGGTGAGATAAATGGCGAG
AGGACCAAGGTATAGGGTTCCCTTCAGGAGGAGGAGAGAGGGTAAGACCAACTACCACAA
GAGGCTCAAGCTCCTCAAGAGCAAGAAGCCGAGGCTCGTCGTGAGGAAGAGCCTCAACCA
CCACATAGCGCAGATTATAGTCTACGACCCGAAGGGCGACAGGACTATAGTTTCCGCCCA
CACCAGGGAGCTCATAAGGGACTTCGGCTGGAAGGGCCACACCGGGAACACCCCGAGCGC
GTACCTCCTCGGACTGCTCATCGGTTACAAGGCGAAGCAGGCCGGCGTTGAGGAGGCCAT
ACTCGACATAGGCCTTCACCCGCCGACCAGGGGAAGCTCAATATTCGCCGTCCTCAAGGG
AGCCGTTGATGCAGGCTTAAACGTCCCGCACAGCGAGGAGATATTCCCTGAGGACTACAG
GATTAGGGGCGAGCACGTTGCAAACTACGCCAAGGCCCTCAAGGAGGAGGACGAGGCTGC
CTATAGGAGGCAGTTTGGTGGCTACCTCGTCAAGGGCCTTGAGCCCGAGAAGCTCCCCGA
GCACTTTGAAGAGGTTAAGGCCAAGATAATCGAGAAGTTTGAGGGGGCGAGAGAATGAGC
GACCCGAGAGAGATTGCCCAGAGGGTTCTTGAGGAGTGGGAGCCGAAGACCAAGCTCGGC
AGGCTCGTCAAGGAGGGTCAGATAACTGACATTCACGAGATATTCAGGAAGGGCTACCAG
ATAAAGGAGCCCGAGATAGTTGACGTTCTCCTTCCCGAAGTCAACCTGAGGGAGAACCAG
GAAGTGCTTGACATAGCTCTCACCGTCAGAATGACCGACAGCGGTAGGAGGATTCGCTTC
AGGGTTCTCGCAGCTGTTGGCAACAGGGACGGCTACGTCGGCCTCGGAATTGGCCACGGA
AGGGAAGTCGGCATAGCCATCAGGAAGGCCATAAGCTACGCCAAGATGAACATCATCGAA
ATCAAGCGCGGTTGCGGTTCATGGGAGTGCAGGTGCAGGAGGCCTCACTCAATCCCGTTC
GCCGTCGAGGGCAAGGAGGGTAGCGTCCGCGTCAAGCTCATGCCCGGACCGCGTGGTCTC
GGACTCGTCATAGGTGACGTTGGCAAGAAGATACTCACCCTTGCCGGTGTCCAGGACGTC
TGGTCCCAGACCCTCGGTGAGACGAGAACCACCGTCAACTTCGCCAAGGCAGTTTTCAAC
GCCCTCTACAACACCAACCGCGTCGCCATACAGCCCGGTATGGAGGAGAAGTACGGTATC
GTCGTTGGCAGGGCGATGCCCCAGAGCTTCACCCTTGAGTGAGGTGAGAGAAGATGGCAA
AGCTTGCACTCATAAGGCTTAGGAGCGGGATTAGGGCGAGGGGCGAGGTTAGAGACACCC
TCGCCATGCTTCGCCTTCACAGGATTAACCACCTCGTCATAGTCGACGACACCCCGAGCT
ACCGCGGAATGATACAGAAGGTCAAGGACTACATCACCTGGGGCGAGATAGACAAAGAGA
CCCTCGTCAAGCTCCTCAGGAAGAGGGGCAGGCTCGTTGGCAACAAGCCGATTACCGATG
AGTACGTCCAGGAGAAGCTCGGAATGAGCATCGAGGAGTTCGCCGAGAAGGTCATTAACG
GCGAGATGAAGCTCAGGGACCTGCCGAACATCAAGCCCGTCTTCAGGCTCCACCCGCCGA
GGGGAGGACTGAAGGGAAGCAAGAAGCGCTCCTTCAAGGAGGGCGGTGCCCTCGGCTACA
GGGGCGAGAAGATTAACGAGCTCATAGAGAGAATGCTCTGAGGTGGCGAGAGATGATTAG
GAGGAGGAAGAAGGTTAGAAAGCTTCGCGGAAGTCACACTCACGGATGGGGGTGCAAGAA
GAAGCACCGCGGCGGCGGAAGCAAGGGTGGCCGCGGTATGGCCGGTACCGGTAAGAGGAA
GGACCAGAAGTTCACCTGGACCATCAAGTACGCCCCCGACCACCTCGGCAAGCGCGGCTT
CCACAGGCCCAAGGCCGTCCAGTACATCCCCAAGGTCATCAACCTGAGCGACATCGACGA
GAACTTCGAGCTCTTCAAGGACATGGGCGTCATCTACGAGGAGGAAGGAAAGCTCGTCTT
CGACGCCACCCAGCTCGGCGTTGACAAGGTTCTCGGTACAGGAAAGCTCACCCGCGCCAT
CGTCGTCAAGGCCTACTACGTTACCCCCAAGGCCGAGGAGAAGATTAAGGCCGCTGGTGG
CGAGGTCATCCTCGCCTGATTTCTTTCAACTTTTGGCGGGTGTCGGCTATGGGAAAGGTA
AGGGACATTGTATACGCCATAGAGCGCTACTTCCCCGAGGTTGAGAGGCCGAAGAGGCAC
GTTCCCCTCAAGGAGAAGTTCATGTGGACTGGAATAGTTCTGTTGCTCTACTTCATACTC
GCTGAAATCCCCCTGTATGGAATCCCACCCAAGGTTCAGGATTACTTTGCAACGCTCCGT
TTCGTGCTCGCCGGTAAGAGCGGTTCGCTTTTAACGCTGGGTATCGGTCCCATCGTTACC
GCGAGTATAATCATGCAGCTTCTCGTTGGTTCCGAGATAGTTAAGCTCGACCTCTCAAAT
CCCGAGGATAGGAGGTTCTATCAGGCCGCTCAGAAGCTGTTTTCGGTATTCATGAGCTTC
TTCGAGGCGGCCATCTACGTCTTCGCCGGAGCGTTTGGTAAGGTCAGCACCGGAATAGGG
GCCTTCCAGACCGTTACGAGCCCTGATGGATTCGTTTACATAGGTCTTGGCCTCGCAATC
CTGATAATCCTCCAGCTTGGATTTGCGTCCACGATGCTTATACTACTCGATGAACTCGTC
AGCAAGTGGGGAATAGGCAGTGGTATCAGTCTCTTCATTGCCGCTGGAGTTTCACAGACG
GTCATTTACAAAGCCCTCGCCCCGATACCAAGCAAGGAGTACATTGACCCCCTGACCGGA
GAGCCTGCCATAGTCGGTGCCATCCCCGCCTTCATCCAGCACCTAATTCATGGCGACATA
ACGGGGGCTATCTACCGTGGTGGAACCCTGCCGGATATGGTTAAACTCCTTGGAACAATA
GCGGTGTTCCTAATCGTCGTATATCTCGAGAGCATGCGCGTTGAGATTCCGCTCAGCTAC
GGCCGCGTGACCGTTCGCGGAAGGTACCCGATAAGGTTCATGTACGTCAGCAACATTCCG
ATAATCCTCACCATGGCCCTCTACGCCAACATCCAGCTCTGGGCCAGGCTTCTCAACAAC
TACGGCATAACCTGGCTCGGAACCTTTGGGGAGAACGGCTACCCAGTGAGCGGCTTCGTC
ACGTACCTCTATCCCCCAAGGGACATCTTCCACGTCATTAACGACCCCGTCAGGGCGCTG
GTCTACGCCATAATGACGATATTCTGGTCGCTGATATTCGGTTTCCTCTGGGTTGAGCTG
ACAGGACTTGACGCGAGGAGCATAGCAAGACAGCTTCAGCAGGCGGGACTCCAGATTCCA
GGATTCAGGCGCGACCCGAGAATCCTTGAGAGGGTCCTCCAGCGCTACATACCCTACGTT
ACCTTCTGGGGCTCCTTCACGCTGGCGCTGGTGGCAGTGCTCGCGGACTTCTTCGGCGCG
CTGGGTACTGGAACTGGAATACTGCTGACGGTCGGCATCCTCTACAGGTTCTACGAAGAG
ATTGCCAGAGAGCAGGCAACGGAGATGTTCCCGGCCCTCAGAAGATTCTTCGCCAAGTGA
CCCTTTCCTTTTTGCAAAACCTTTTAAGGCCGTTTTTCCTTACCCAACCAGAACCCCCTG
GGTGAGAGCTATGCCGTTTGTGGTCATGATTACAGGTATTCCAGGAGTTGGCAAGAGCAC
TATTACGAGACTTGCCCTTAAGAGAACCCGGGCTAAGTTCAGGCTCGTCAACTTCGGTGA
CTTAATGTTCGAGGAAGCCGTTAAGGCGGGTCTGGTTAAACACAGGGATGAGATGAGGAA
GCTCGACCCGAAGACGCAGAGGGAGCTCCAGCTTAAAGCCGCCCAGAAGATAGTCGAGAT
AGCCCGGGAGGAGCCGGTATTGCTCGACACCCACGCGACCATTAGAACTCCGGTTGGCTA
CCTACTCGGCTTTCCCAGGGAGGTTATTGAGGTCATAAACCCCAACTTCATAGTGATAAT
CGAGGCGACGCCGAGCGAGATACTCGGAAGGCGCCTCCGCGACCTCAAGAGGGACAGGGA
CGTTGAGACCGAGGAGCAGATTGAGAGGCACCAGGACCTCAACAGGGCAGCTGCGATAAG
CTACGCCATGCACTCAAACGCCCTCATAAAGATAATCGAGAACCACGAGGATAAGGGTCT
CGAAGAGGCAGTTAACGAACTCGTTCAAGTGCTGGACTTGGCGGTGAGTGAGTATGATTG
AGGGAATCTACCAGTTTCTTGACGATGTTTTCGGGCCGTTCATGATGAACTACCATCCCC
TTTGGGTCATAACACTAATGGGCTTTATAATCGGTGGGTTCTACACGTTGCTCTATTACT
TCTTCACGGACATTGAGAAGCAGAAGAAGCTCCAGAAGCTCGCCAAAGAAGTTCAGAAGG
AAATGAGGGAAGCCCAGAAGAGCGGCGACGAGAAGAAGCTCAGAAAGGCTCAGCAGAAGC
AGTTGGAGCTCATGAAAATGCAGAGCGAGCTCATGAAGCAGCAGATGGTTCCGATGTTCC
TCACGATGCCAATATTCTGGATATTCTTCAGCTGGCTCAGAAGATGGTACACAGAGGTCG
CGATAGCCAAGGCCCCGTTCAACTTCTTCCTCTTTGACTGGTTCCACAGTATGTATCACT
CTGCCCTGTCCGGAAGTGAACTCGGCTACTTCGGCTGGTACATCCTTTCGAGCTACGTCA
TTGGTATGGTGCTCAGAAAGCTCCTTGACATGGGATAAATTTAAAAACGCTCCGCTGAAA
GGGGTTGCGAGGTGAGAGTAATGAAGCCGATGTACCGCTCAAGGTCATGGAGGAGGAAGT
ACGTTAGGACTCCCGGAGGAAGGACCGTAATCCACTTTGAGAGGAGGAAGCCCAAGGTCG
CCCACTGCGCCATGTGCGGAAGGCCCCTCAACGGCGTTCCGCGCGGAAGGCCGAGCGAGC
TCAGGAAGCTCCCGAAGACCGCGAAGAGGCCCGAGAGGCCCTACCCGAACCTCTGCCCGA
GCTGTATGAGGAAGGTTATGAAGGCCCAGGTTAGGGCCTCCCTCAGCTGAGGTGCGCCTA
TGCCGAAGGGCTGCCTCGTCATAACCGTCAGTGGCCTGGCCGGTTCCGGAACCACCACCC
TCTGCCGGAACCTTGCCAAGCATTATGGCTTCAAGCACGTTTACGCCGGATTGATATTCC
GGCAGATGGCTAAGGAAAGGGGAATGACTCTTGAGGAGTTTCAGAAGTACGTCGAACTCC
ACCCAGAGATAGACAGGGAAGTTGACCGGAGGCAGGTCGAGGCAGCCAAGGAATGTAATG
TCGTCATTGAGGGCAGGCTTGCCGGATGGATGGTCAAGAACGCGGACCTTAAGATATGGC
TCGACGCTCCAATAATGGAGCGGGCCAAGAGGGTTGCAAGAAGGGAAGGCGTCTCCGTCG
AGGAGGCCTTCGTTCAGATTGCCGAGAGGGAGAAGGGGAACAGGAAAAGGTATTTAAACC
TCTACGGTATCGACATCGAGGACAAATCAATTTACGATTTAATCATAAACACTGCCAAAT
GGGGTCCCGATGGGGTCTTCGCGATTGTGAAGGCCGCCATCGACCACCTTTACCCCGACG
GCGACGCGGGGTCGGGTGAAAACCCGGAAAACAAAAAGAAGGAGGTGGGATGAATGCCAG
CTATTGAGGTCGGAAGGATTGCCGTCGTTATTGCCGGAAGGAGGGCCGGACAGAAGGTCG
TCGTTGCCGACATAATCGACAAGAACTTCGTCCTCGTCACCGGTGCTGGCCTCAACAAGG
TCAAGCGCAGGAGGATGAACGTCAAGCACCTCGAGCCCCTTCCGGAGAAGGTCAACATCG
AGCGCGGTGCCTCCGACGAGGAGATAAAGAAGGCCCTCGAAGAGGCCGGCATAAGCCTTG
AGTGAGGGCTTTCCCTCACTCTTCTTCCAATAAGTTTCTTAACGCTTCTCGGTCCCTGAT
AGTTTCGCCATTCTGTGGGCAAATACCTTCCAAACTGGCCGGTTTTCACGTACCGCTTCA
GGTATTAGGTGAGTTTATTAAGTCTGGCCTCAAACTCTATGGGGGGTGAGTGAGGTGCAA
CTCCATGCCGTCATCTGGGAGGAAGAGGGCATTTACGTCATTCGGGAGGTCTTTACAGGT
GTTACGACTCAGGGGGAGACAATAGAGGAGGCAATTGAGAACCTCAAAGAGGCCGTTGAG
CTGTACCTTGAGGAGTTTCCGGAGCTGAGGAATGAACTGAAGAGGGTAAAGTTCGTGGGC
GATTTCCATGTCGAAGTTGCCAAGGCTCTCGGGTGAAGAAGTCGTTAAAGTGCTCACCAA
AAAGTTCGGCTTCAAGGTGTCCCGCCAGAGGGGTAGCCACGTTGTCCTCGTTAAATACGT
TGACGGCAGGAAAATAGGAACTGTGGTCCCGCTTCACAAAGAGTTAAAAGCTGGTACGTT
GATGGGAGTCCTGAGACTTGCTCAAATAAGCAAGGAGGACTTTATCAAAGCGTTGGAAGA
CCCATAGGTGATGCTCATGGCGAGGGACGAAGTGAGGAGAATCCTTCCAGCGGATATAAA
GCGAGAGGTACTGATTAAGGACGAGAAGGCCGAGACGAACCCGAAGTGGGGCTTTCCGCC
CGAGAAGAGGCCGATGGAGATGCACATGCAGTTCGGCATAATCAACCTCGACAAGCCGCC
GGGGCCGACGAGCCACGAAGTTGTCGCGTGGATTAAGAAGCTCTTCAACCTGAGCAAGGC
AGGTCACGGCGGAACCCTCGACCCCAAGGTCAGCGGCGTTTTGCCGGTTGCCCTTGAGAG
GGCCACGAGGGTCGTTCAGGCGCTCCTCCCTGCCGGTAAGGAGTACGTAGCTTTGATGCA
CCTTCACGGTGACGTTCCTGAGGACAGAATCCTCGCAGTTATGAAGGAGTTCCAGGGCGA
GATAATCCAGAGGCCGCCGCTGAGGAGTGCCGTAAAGAGGCGCCTGAGGACGAGGAAGGT
CTACTACATCGATGTGCTCGAGATAGACGGCAGGGACGTGCTCTTCCGCGTTGGCGTCGA
GGCGGGAACGTACATACGTTCGCTGATTCACCACATGGGCCTGGCCTTGGGTGTTGGAGC
GCACATGGCAGAGTTGCGCCGTACCAGAAGCGGTCCCTTCAAGGAGGACGAGACGCTGGT
AACGCTTCACGACTTGGTGGACTACTACCACTTCTGGAAGGAGGACGGCATTGAGGAGTA
CTTCAGGAAGGCGATACAGCCGATGGAAAAGGCCGTTGAGCATCTGCCCAAGGTGTGGAT
AAGGGACTCTGCCGTTTCTGCCGTAACGCACGGCGCGGACCTGGCCGTTCCGGGAATAGT
CAAGCTCCACAAGGGCATAAAGAAGGGCGACCTCGTTGCGATAATGACCCTCAAGGATGA
GCTGGTGGCACTTGGAAAGGCCACGATGACGAGCGGTGAGATGCTCCAGAGGAGCAAGGG
TATAGCGGTTGACGTTGACAAGGTCTTCATGCCTAGGGACTGGTATCCGAAGCTGTGGTA
GAAACTTCGCCTGCGCGAAGTTTCATCAAGGTTGGTAGCTCCCTTCTAAAGTTCATTTTT
TAAGGATTTTCTCAATTAACATGGCTCTTTTTGGATGGGATTATATTGAATGCCTTTTAG
TGTGGGTTTAAATTTAAATTGACGCCCTTCGGGCGTCGGGAAGAGAGTAAACCCTTTTTG
AGAGGAACAATTTGGATTCTTCCCCTTTGAGCATTATGCAATTTTGTGAACAAAATCCCT
GGAATGGGTTTTTGGTAGTGAGCTACTAACTTTTGGTGAAGCTTTTTCCAAAAGCTTCCT
GTACTCTCAAACCCCCGGAGTGGGGCTTCGCCCCACAACCCCGTTTTCTTCCAAACCTCC
GGGGGGCTAACGCCCCCACACCCCCAAACTTTGCTTTGCAAAGTTTCATCAAAGTTGGTA
GCTCCCTTCTAAAGGGCTAAGTTTCGAATTATTTTTCTCCTCAATGGGTCAATTTTGAAG
GCGAGAAGATTGATTCCTTGACTGTGCTGGCCCTCCTGAACTTTTATTAAACGTTTTAGC
GTATCGTAGCAAGGTGGCATGTATATGGGCTGGAATGACCCTCGTCTCCTCCTAAACTTT
CTTCTTGGGACGGTTTTTCTGGCAGTCATGTTTCACTACTTCCTTTCGCTTCCATGGGAA
GAAAGCTTCTTGTTTGGGGTCGTCTTGGCGCTTCTCTATACTCTGGCCCATGTTCTTCGG
AAGGAACCGGATAAATGGAGAAAGTCTGGGCTCTTAAAATCCAAGGGCTTAAGGTATCTC
GTCTTTTTCCTGGGCTCGTTTGGGTTCAGTGTGCTCTTATTCGGGCTTATGTATCTGGTC
TTTGCAAAACCGGGAACTTCGTTCGTTTCCCTCGTCAAGGTGCTCGGAGCTCTCTTTGCA
GTAGGCTCCTCCATGATGTTCCTAGCCTCGGTGTTTTATAGCAAGAATAAGACGCCTGAG
AAAATCACTTACTCCTGGCAGAACTTTTTGAGTGAGCTTTCGGCGTCAATTCCCCTATTC
ATGATTTCATACTTCTCCGGTGTTAGCTTGGAAAAGAGTGTTTCAATGGCTCTTTATGTT
TTTGTTGCGGCCGGCTGGTACTACTCCATGATGGCGCACAAATATGTGATATCTGACAGG
GTACTCAAAATCCGGGCCGTTGTGAATTTTGTTGCCATTACTTCGGGGCTGTACCTATTT
GTAATTGATAACGTAATCATCAGCGGGCTGGCGGGGATAGTTTTCGCGGTTGTCTCTGAA
AAAGACTACAAGATAACACGGAAACTCATTGAGGTGGGACTGCTGGAGATAAAACACGCC
GAAATTGGGGCTGGACGCTTGTTTTATGCCGTCTTTTATGGACTTGGGATGGTGGTTGCT
TTGATGATAATAACGGGGAACTACAGTGCCTCGTTTATCCGGGAATCTTTGCTGACTATG
TTTGGGCTCCTGTACATCTTTACAACGATGTTTTTGCCCTTCGGGACGCTAATCGGTTGG
TTAAGGTTGAAAGCTCATGGTGTGGGAATCGATGAGCAATAGCGCTGGAGAAACTACCCG
CCGGGGCATGAGTCCGCGTGCATCTTTATAAACCCCTCAACGAAGCACCGCACATGAGCC
ACTACTACTCCGAGGAGCCGAACGTTCCGCTGAGGACGAAGACGATAGAGGTCTGCCTTA
GGGGCCACTGCTTCAAGTTCATCACTGCGAGCGGTGTCTTCTCCTTCGGGAAGCTCGACC
GGGGGACGGAGTTGCTCATAGAGAACATGGTTCTCGATAGGAACTGGCGCGTTCTTGACC
TGGGCTGTGGCTACGGGGCAATCGGGATAGTTGCATCGCGCTTCGTTGACTACGTCGTCA
TGACCGACGTGAACAGGAGAGCGATTAGCATAGCGAGGAAAAACTTAAAAATCAACGGCG
TTAGAAACGCCGAGGTCAGGTGGGGAAGCCTCTACGAGCCCGTTAAGGGCGAAAAATTCG
ACTCAATCATCACCAATCCCCCCGTGCACGTGGGAAAGGAAGTCCTGAGGGAAATAGTTA
TAAACGCTCCCCGGCATCTCAACGATGGTGGCCTCCTGCAACTGGTGATTAAGACGAAGC
AGGGGGCAAAGTATATTAAGGCCCTCATGGAGGAGACCTTCACCGAAGTGAGAGAGCTCG
CGAAGGGGAGCGGTTACCGCGTGTACGCCGGGATTGCCTAGCCTGGGAAGGCGCGGGCCT
TGAGAGCCCGTGGGCGTTTGCCCGCCGGGGTTCAAATCCCCGTCCCGGCGCCAAAATCCC
TTTGATTCCCAAGAGGGATGGGAGGTGTATTCGTAATGACCGAGAACTTCAGGCACATAG
TCCGCGTTGCGGGCGTTGATTTGGATGGACACAAGCAGTTGAGATGGGCACTGACAGGGA
TTAAGGGAATAGGAATAAACTTCGCCACGATGGTGCTCAGGGTTGCAGGGCTCGACCCCT
ACATGAAGGCCGGCTACCTCACCGACGAGCAGGTCAAGCTGATAGAGAAAATCCTCGAGG
ACCCCGTTGCCCACGGAATCCCGGCTTGGGCCGTCAACAGGCCGAAGGACTACGAGACTG
GCAAGGACATGCACCTCATTACAGCTAAGCTCGTTATGGCCTGGCGTGAGGACATCAACA
GGCTCAGGAGAATACGCGCCTACCGCGGTATAAGGCACGAGCTCGGCCTGCCGCTCCGCG
GTCAGAGAACCAGGTCGAACTTCAGGCACGGAACCACTGTCGGCGTTAGCAGGAGGAAGA
AGTGAGGTGGTGTAAATGGGAGACCCGAAGAGGCAGAGGAAGAAGTACGAAACTCCCTCT
CACCCCTGGATTAAGGAGAGACTCGACCGCGAGAGGGTTCTGAAGAGGAAGTACGCCCTC
AAGAACAAGAAGGAGCTCTGGCGCCACGAGACCCAGCTCAAGGAGTTCAGGCGTAGGGCG
AGGCGCCTTCTCGCCGCCCGCGGTAAGCAGGCCGAAATCGAGAGGCAGCAGCTCCTCCAG
AGGCTCCACAGGCTCGGCCTTCTCCCGGCCGACGCCGTTCTTGATGACGTCCTCTCGCTC
ACCGTTGAGGACGTCCTTGAGAGGCGCCTCCAGACTATCGTCTACAAGAAGGGACTCGCC
AGGACCATCAAGCAGGCCAGGCAGCTCATAGTCCACGGCCACATCGAGGTCAACGGCCAG
ATAATCCGCTCACCCGGCTACCTCGTCCTCCGCGAGGAGGAGGACACGATAACCTACGCC
AAGAACTCCCCCTTCGCGAAGGAGGGTCACCCCGAGAGGATGGTTATTGAACAGGCCAAG
CAGGGTGGTGAGGCATGAGCGAGGAAACCCAGCAGCAGGTTAACCTTAAGAAGAAGGAGA
AGTGGGGAGTTGCCCACATCTACTCCTCCTACAACAACACCATCATCCACATCACCGACC
TCACCGGGGCCGAGACCGTCTCCAGGTGGAGCGGTGGTATGGTCGTCAAGGCCGACAGGG
ACGAGCCCTCTCCGTACGCGGCCATGATTGCCGCCAAGAGGGCCGCTGAAGAGGCCATGG
AGAAGGGCTTCGTCGGTGTTCACATCAAGGTTCGCGCCCCCGGAGGAAGCAAGAGCAAGA
CCCCCGGACCCGGTGCTCAGGCGGCAATCAGGGCCCTCGCGAGGGCTGGCCTCAAGATAG
GGCGCGTCGAGGACGTTACCCCGATACCGCACGACGGAACCAGGCCCAAGGGCGGTAGGC
GCGGTAGGCGCGTCTGACCTTTACAACTTCTTTTTTGGTGATGCAAATGGAGCCGAAGTT
TGAAATTCTTGAAAAGAGGGAGGACTCGATAAAGTTCATCGTTAGCGGCATAGACGTCGC
CTTTGCCAACGCCCTTAGGAGGACGATTCTCGCTGAGGTTCCTACCTTCGCCGTTGACGA
GGTAGAGTTTTTCGAGAACGACTCCGCTTTATTCGACGAGATAATCGCCCACCGATTGGC
CATGATTCCCCTCACGACACCCGTTGAGAGGTTCTCGCTCGACGCACTTGAACTCGACGA
CTACACCGTTACCCTCTCACTTGAGGCAGAGGGGCCAGGTATGGTTTACTCCGGCGACCT
CAGGAGCAGTGACGAGGGAATAAAGCCTGCCAACCCGAACATTCCGATAGTCAAGCTCGC
CGAGGGGCAGAAACTCACGCTCAACGCTTACGCCAAGCTCGGACGCGGAAAGGACCACGC
CAAGTGGCAGCCGGGCTTCGTCTACTACAAGTACCTGACGAAAATCCACGTGAGCAAGGA
CGTTCCCGAGTGGGAAGAGCTCAAGGAGCTCGCCGAGAGGCGTGGTTTGCCCGTTGAGGA
GAAGAAGGATGAGATTGTCATAACTACCACCAAGGCCTTCTACCTGCCGAGGAAGTTCGA
GGCCTACGAGGGCGAGAAGATTAGGGAAGAGGTAGTGCCTGGAACGTTCGTCTTTACAGT
GGAAACAAACGGAGAGCTCCCCGTTGAGGAAATCGTGAGCATAGCGCTCAAGATACTCAT
GAGGAAGAGCGATAGATTTATAAACGAACTCCATAAATTAGCCGACTGACGCGGGGGTAG
CCGAGCCTGGCCAAAGGCGCGGGATTCAGGGTCCCGTCCCGTAGGGGTTCCGGGGTTCAA
ATCCCCGCCCCCGCACCATAACGCTCACCCCGTCCACCTGTCGGTTTCCCTGCGAGAGCG
TTGAGGAGGTATGTTCATGGTCAAGAGAACCGGTCCCACCGACATCAACCTGAGAAGGCT
CATTCGGGCACTCAGGAAGAAGTCGAACGAAGAGGGAGTTAAGATTTGGAAGGACATCGC
TTGGCGCCTTGAGAGGCCAAGGAGGCAGAGGGCTGAAGTCAACGTCAGCAAGATAAACCG
CTACACCAAGGAGGGCGACACCGTCATCGTTCCGGGAAGCGTTCTCGGAGCCGGAAAGCT
CGAGCACAAGGTCACCGTTGCCGCCTGGAAGTTCAGCGAGACCGCTAAGAAGAAGATTGT
CGAGGCCGGTGGCGAGGCCATCACCATCGAGGAGCTTATGGAGAGAAACCCGAAGGGTAG
TGGAGTAATCATAATGGAGTGATGGGCCATGAGGATTATTAACGCTGAAGGACTCATACT
CGGAAGGCTCGCCTCGAAGGTTGCCAAGATGCTCCTCGAGGGCGAAGAGGTCGTCATAGT
CAACGCCGAGAAGGCCATCATCACCGGAAACCGCGAGGACATCTTTGCCAAGTACAAGCA
GAGGACCGAGCTCAGAACCAGAACCAACCCGAGGAGGGGTCCGTTCTACCCGAAGAGGAG
CGACGAGATAGTCAGGAGAACCGTCAGGGGCATGCTCCCCTGGAAGACCGACCGCGGAAG
GAAGGCCTTCAGGAGGCTCAAGGTCTACGTCGGCGTTCCCAAGGAGTTCGAGGGCAAGGA
GCTTGAGACCATAAGCGAGGCCCACATGTCGAGGCTTGCCACGCCGAAGTACGTCACCGT
TGGTGAAGTGGCGAAGTTCCTCGGTGGAAAGTTCTGAGGTGAGAAAGATGAGGGTCATCC
AGACTGCTGGAAAGAGGAAAACCGCTATAGCGAGGGCCACCATAAGGGAAGGAAAGGGAA
GGGTGAGAATCAACCACAAGCCCGTCGAGATAATCGAGCCCGAGATAGCGCGCTTCACCA
TCATGGAACCGCTCATCCTTGCCGGCGAGGAGATAGTCAGCAAGGTTGACATCGACGTCA
AGGTCGAGGGCGGAGGCTTCATGGGTCAGGCCGAGGCCGCGCGCGTTGCCATAGCCAGGG
CTCTCGTCGAGTGGACCAACGACATGAACCTCAAGGAAAAGTTTATGAAGTACGACAGGA
CTATGCTCGTTGGCGACAGCAGGAGGACCGAGCCCCACAAGCCCAACCGCTCGACCAAGG
GTCCGAGGGCCAAGAGGCAGAAGTCCTACCGTTGATGCCTCCCCTTTAACAATTTGAGGT
GTGGGAAATGATAGTCCCCGTCAGGTGCTTCACCTGCGGAAAGGTGCTGGCAGACAAGTA
CTACGAGTTCAAGAAGAGGGTTGAGGCCGGGGAAGACCCGGGTAAGGTCCTCGACGACCT
CGGCGTCGAGAGGTACTGCTGCAGGAGAACGCTCCTCAGCCACGTGGAGCTCATCGACCA
GGTAATGGTTTATAAAGTCTACTAAAAACCGCAATTCTGGGCGGGGCCGTGGGGTAGCTT
GGTCTATCCTCCCGGCTTGGGGTGCCGGAGACCCGGGTTCAAATCCCGGCGGCCCCACCA
ACATTCCGTTCACTGAAAAAACCTCTCTTGAAGGTGTGGAAGGAAGGGGTGGTAAGTATG
TTCAAGTACACCCGCTTTGAGAAGGCCCGCATCATCGGTGCGAGGGCTCTCCAGATAGCG
ATGGGCGCCCCCGTGCTGATAGACGTTCCCGAGGGAATAACTCCCCTTCAAGCTGCCTTG
ATGGAGTTCGAGAAGGGAATAATCCCGCTCACCGTAATAAGGCCGAGCTGATGAACGATG
ACGGTGATAGAGAACGTAATCGGCAGGGTTGCAGTGCTCAGGGGTGGGAAGTACTCCGTT
GAGGTAGACGTCATAACCAGCTCGGGCTTTGGGCGGTTTGCCTCGCCGATAGACGAGAAC
CCGAGCCTCTACATAGCCGAGGCTCATCGCGCTGTGAGTGAGGTTGATGAGATAATCGGG
CCCGAGCTGATAGGCTTTGACGCAACTGAGCAGGAACTCATAGACAGCTACCTCTGGGAG
ATAGACGGGACCGAGAACTTCGGACACATTGGAGCTAACACCGCGCTGGCGGTTTCGATA
GCCACCGCAAAGGCAGCCGCGAGCGAGAAGAACCTTCCCCTCTACAGCTACCTTGGTGGA
ACCTTCACCACCGAGTTGCCCGTCCCAATCCTTGAGCTCGGTCGGGGTGAGGAGTTCGAC
TACTACGTCATGGTTCGCGATTTGATGGAGATTACCGACGTCGTTGACGCTTTCAACAGC
GTCCTTGAGAACGTTGAGGGCAACACCGTTGAGGCCTACTCAAAGGCCACCGAAAAGGCC
ACCGACGAGCTCGGCCTTGAGGTTGCCCTCGGACTCGTCCAGAAGAAGGAGCTCGATATA
GAGACCGTCCTCTCGACGGTTGAGGACAACAACGTTGCCTACATAAAGCCCATTGGCGGT
GAGGAGCTCTTCCTTGAGCTCATAGCCGGAACCCACGGGGTCTTCGTTGACGGCGAGTAC
CTCTTCCGCGAGAAGGACATACTCGACAGGCGCTACTACAACGCGCTCTCCATAAAACCC
ATAAACCTGGGCACGCTCACCGACTTGTACAACCTCATAAACGACGCCAAGTCGGAGAGA
ATTGTTCCAATCCTCTCGGAGGCTCGCTATGAGTCCTCCGATGAGGCCCTCGCCCACCTC
GCGGTGGGCTTCCGTTGCCCGGCGATGGTGCTCCACTCGAACTCCATCGCCAGGCTGAAC
GAGCTGATAAGAATAGCTGAGGATTTGGGTGAAAGGGGCAGGATAATAACCTTTGAAGGA
TGAGGAGGTGTGAAGGAAATGGAGGAGTATCTCGTTCCACTCGACCAGTATCTGGCAGCG
GGTGTCCACATCGGCACCCAGCAGAAGACCCAGGACATGAAGAAGTTCATCTACCGCGTC
AGGCAGGATGGCCTCTACGTCCTCGACGTTAGGAAGACCGACGAGAGGCTCAAGGTCGCT
GGCAAGTTCCTGGCCAAGTTCGACCCGGAGAGCATCCTCGCTGTCAGCGTCAGGCTCTAC
GGCCAGAAGCCCGTCAAGAAGTTCGGCGAGGTCACCGGTGCCAGGGCCATTCCAGGCCGT
TTCCTCCCGGGAACCATGACCAACCCGCAGGTCAAGAACTTCTTCGAGCCGGACGTCATC
ATCGTCACCGACCCGAGGGCCGACCACCAGGCCATGAAGGAGGCCGTTGAGATTGGAATA
CCGATAGTTGCCCTCGTTGACACTGAGAACTTCCTCAGCTACGTTGACCTCGCAATCCCG
ACCAACAACAAGGGTAGGAAGGCCCTCGCGCTCATCTACTGGATACTCGCAAGGGAGATA
CTCTACAACAGGAAGGAAATCGAGAGCAGGGAGGACTTCAAGGTTCCCGTTGAGGACTTC
GAGATGAGGATTGTGAGGACCTGAGGGGAAGGTTTTTAACTTTCCCCCTGTATTTCCCCT
CGCGCGGGGGTGCCCGAGCCTGGCCAAAGGGGCCGGACTTAAGATCCGGTGCCGCAGGGC
TTCGCGGGTTCAAATCCCGTCCCCCGCACCAAACCTTTAAAAGTTCCCCGTTGAACGAAA
CCCGTCAAGGTCATTTGAGGTGGTTGAGATGGCGAGATTCCCCGAGGCTGAAGCAAGAAT
CTTCAGGAAGCTTATCTGCATGCGCTGTGGCGCCACCAACCCGTGGGGCGCAAAGAAGTG
CAGAAAGTGTGGTTACAAGGGGCTTCGCCCCAAGGCCAGAGAACCGCGCGGTGGCGGACG
CTGATTAGGTTTTCTTCAACTTTTTCAGCGTTTCTTCCAGAAACTCTATTCCCTCTTTTA
GCAGTTCCTCGCCCTTCGGCGTGAGCTTGTAGTACTTTCTGGCCGGCTTTCCGGTTTCGC
TCTCCTGCCACTCGGCGGTGACGTAGCCGTCCTTCTCAAGCTTGTACAGGACGACGTACG
AGCTGACGGTGGCTGGCTCGAAGTCGAAGGCTTCCTTTATGCGCTCCTTGAGCTCGTAGG
CGTACATCGGCCTCTCCTCGAGGAGCCGGAGTATGTAGAGCCAGAGCACCTCTTTCGTAA
CCTTATTCCTCAACCTCTCTATCGGCGTCGTCATGCTCCCACCTGTTTTACGTCTTGTAA
ATATTTTGGAGGCGTGTAATTTAAGCCTTTTGGGGATAAGGTTTTATACGTTCGCTTCCT
AAGGAACCTCGGTGGTGATTATGGATTTCAACGTGAGTGGCATGTTTGGAGATATGGGCG
TTGGAGCCCTCGTTGGATTCATCACCGGATACGCTCTCAAGAAACTCATGAAGCTGGCGA
TGGCTATAATCGGTGCCTACGTCCTGAGCCTGTTCTACCTCCAGCAGAAGGGCGTGATAA
CAATAAACACAGACAAGCTATTCAACCTGACAGGTAGCATCACCCAGCAGGTGGTCAGCC
TCAGTCAGAAGGTCGTGGGAATCCTTCCTGGAACCAGCGCCTTCGTCGCGGGCTTCTACA
TTGGCTTCAAAAAAGGATGAGGAATCAGACCTTCCCGCGGTAGAGAATCTTGATTAGTTC
CTCAGGAAGACCTTCCTTCTTGATTTTCTCCTCGATGAGCTTCTTTTCCTTCTCGTAGTC
CACCTCGATGAACTTGGCGTGGAGCGTGTCAACGTCAACCAGCGCGAAGGTTGCCTTGTG
GTTCTTGCCCGGCGGATAGCCTATGCTTCCTGGGCAGATTACCCTTCCATACCTCGTCAT
TGCGTTGACCGGGTACTTCGGCGACGCCACGAAGAGTATCTCGTAGTCTTTGACTGGCCT
CATTATGGCCTCGTAGTAGCTGGTCGGCTGGTCCGGGAGAACCTGGCCCTCGAAGGGGTT
GAGCGGGCTTCCATAGACGCCGAAGATGTCGTTCTTGCCTATCTTGTCCACGAGGTAAAT
CGGCAGGTCCCTGATGAACTCCCTGCCATCGTGACCAAGCTTCTCCCACGTGTACTTCAG
GGCCTTCTTGATGTAGTCTGGGTAGTCCAGCCTGTCAATGTAGTCGGGCCCCTCCGCGTG
CGGGTCGCTGGCCGCTATGACCTGGTCGAACTCACCGCGGATGACCTTGACGACGTTGTT
CCTGATGAGGTCGTCGAGCGTGTCAAGAACTTCTTTCGGGTACGGGAAGAGGCCGACCAC
GTTTCCAAGGACGTAGTACTTCTCAATCTCATAACCTTCTTCCTTGAGGGCCTCAATCTT
CTCGAGGGCCTTCGCCAGAGCGGGAAGGTTTCCGTTTATGTTCGCCAGAACCGCCACGTA
CACCATGGTATCACCCCCATTTTTTCTTACCTGAAGAAACTAAAAGCTTCAAGGTATTTA
AACGTTTCGGGGCATTTGGGTTTCACAAAAGGGTATTGGGAGGGCTCGGGGCATCAGAAG
GGAAGGCGTCCCTTCTTTTTCTTGACCCTCTTCTCCCTGTGCATGCTCTCAAGGTAGAGC
AGGAGTGCGTCCTCTATCATCTCTATCACCTCCTTTGGTTTTGTTGGTGGGATTCTGCTT
CTTCCATGCGGTCGGGAAGTTCCGCTGGTGGCCATTAGGGCATCGGTTTCCGAAGGTGCC
GACAGAACTTTTTAACGGCCCTTGGAATTGAGTACGGCGGAACTCTAAGGGGCAAACAAG
TCTGGAAAAGCCCACTCAAAGTTCGTGATTCTCTTAACAGGGACTTTTTGTGTGTTTGTG
CTTTCAGAGAGCCTTTTGGCTTTGGAATTCTCTGGGTTGGGGCATTTTATTGTTTGGGTT
TACACTTTTCCGCGCTCTGAAGGAGCGCCTTTCAGAGTAAACTTCCACTGTAAGGCCCCG
GTGAAGCGAATTCCAGTGTAGATTACATTCAAGAGTGCACACTTTTGGGTTACACTTTGG
AGGAGAACCACGAACTTTGATGAACTTTTGCCAAGCAAAAGTTTCTATGGCGGACCGGCG
GGGCTTCGAACCCCGGACCTGCGGCTTAGGAGGCCGCCGCCCTATCCTGGCTAGGCTACC
GGTCCACTGCCCGCTATTCCCTCCCGGAGAAGAGTATTTAAAGTTTACGGTTTACTTTTG
GTGGTGAAGGGCATGGTTGACGAGCTGGACCTCAAGATAATCTCGCTCCTCCAGAAGAAC
GCCCGCCTCTCGTTTAGGGAGATAGCGAGGGAACTCGACGTTGCCGTTGGCACGGTCTAC
AACCGAATCAAAAAACTCGAAGAGGAGGGGGTTATCAAGGGCTACGCCCCCGTTCTCGAC
TACGAGAAGCTCGGCTTTGGCCTAACCGCGCTGATTGGAATCAAGGCGCAGGGAAGAAAG
ATAGCGGAGATAGAAAGGAAGATAGCCGAGAAAACCCGGGCGATGATGGTCTACGACATA
ACGGGCGAGTTTGACATCTTCGTCATAGCGAAGTTCAGGGACAGGGCGGACATGAACCGC
TTCGTGAAGTGGCTTCTCTCCTTGGATGGGGTTGAGAAAACGAACACGAGCGTGGCCATG
CAGGTGGTTAAGGAAGAACCAAGGTTAGCCCTTGAGGACTAACACCTCGTCAAGGAAGCG
CTTTGCAAAGTCCTCGAAGCTCTCAACTGGAAGCTCCACTTCCTTTCCGTTGACCTTTCC
CCTGAAAACGTAGCGTCTCGCCGTTATTTCCAGGATTTTTTTGAAGTCCGGGCTATCTTC
GACTGTTCTTTCAAGAACCCTCGTGAACTCGTCGCTGTCGACCTTAACGACAACGCCCTC
TATGACGACCCTCTTCCCACACTCCTCCTCACCGCACTCAAACTTGAAGGGAACGCCGGG
GGCGAACTCTATCGGCAGGCTCAGCCCCTCGGCGTTGTAGATGAACCCCTTCATGTCAAT
CCAACCTTATGAGGCTTTCAACCGGGAACTCGTATTCTTCCTGGAGTTTCTCAACGATGT
CGCCGACGCTCACGAGGAAGAACATTCCTATCGGCTTTGCTCCGGCCTGCCTCGTCATCT
CCACAAGGGCCCTCTGGGTTTCTCCGCTCCTTATCACGTCGTCCACTATGAGAACGTTCT
CGCCCTTCTTGAGTGCCCACTGGGGAAGGTACAGGGTCATAACGGTTCCGGAGGCACTGG
GAACGTAGCTGACCTCGTAGAACTTCTCAACACCGACTTCCTTCTTCTTCTTGGCGTAGA
CTATGTCCGCACCAAGTTCCCTGGCTATGTGGACGCCGAGGGCAATACCGTCGGTTGCGG
CAGTGAGCACTTTGTCGACGTCCTTGTCGAGGTACCTCCCGGCGACCTCTTCGGCTATGA
GGCTCATCAGGGCCGTGTCGCTGAGCACCGGCATGTTGTCGAAGAAGCCCCTCTCGTCGA
ACTTTATCCTCTTCTTTACCTCCTCCTCGAGGTTTATGTAGGGCAGGAGGAGTTCTAGCA
GTTCCCTCGTCCTCTCGGCGCTCGGCAGAACCTTCCCGCGAACGTACCTGTTCAGGACGG
TTATGGGCAGTCCCGTTATCTTCGAGAGCTCCTCGTATGTGTAGCTTTTCTTGAGGAGCC
TCAAAACCCTGATGAGTCTGAGCTTCTCCTGGACGGACTTCAGCTGGCTCATTCTCTCAC
CTCCGCGTGCCCGTTGTTTAACAAGAAAATGTATAAATACGTTTCGGTCACCCGAGAACC
TTGCGCCGGTACTCCTCTATGACGTCACCGTATTCCCTCAGGAGAAACTCCTTCGTGATG
GGCTCCCCCTCGGGATGGTTGATTCCAGGGCAGAACGAGTCCTCCTTTACGTAAATCTCC
ATCTTCTTTCCGTGTTTGACGAAGATGAAAGGATAAAGCCTGCACGCCAGGGGCCTGTGG
TTGTAAATCCTGCACCTCTTCGTTTCTGGGTCAAGGAAAACGCACGCCCCGTCGAAGGGT
CTCTTCTTCAGGGCGTAGCCGAGGAACTTATCCCCACGGTAGAAGAGCTTCTCGTAGTCC
ACGAACTCCCAGGCGTTATAGCCCAGCTCTTCAATCTTGGCGATGTCCTCATCCCGAAGG
GGGATTTCAAGCTCCTCACAGCACTTCCCGCAGTTTTCAACGCACTTAAATTTGAAGGAT
GGGTCGGACTCGACCTCAAGGGTTTCGAGGTCAATAGTCGCGACCCACCGATTCACCCCT
TCACCCCCGGTAGGTGCTCGCTATCAGCGTTTCGGTCATCTCTATCTCCGGAATTTTCCT
GAGAACCTCATCGTGGAACTTGTCGAGGTCCTCTATCGTGGGCACCTCAACCCTAAGTAT
TATGTCGTATTCCCCATAGACCCTGTAATCTTCCTTAACGCGCGGGTCCTTCTTGAGCTC
CTCGTAGACCTTCTCCTCGTTTCCGGGCTTCACAACCACCAGCACGAAGGCCTCAATCAT
ACCCCGAACCCCCCGAGGTTGAACTTCTTGGCCATCTTAGCTAATTTCCTCTTGTTCATG
CTCTTGAACATCTTTTTCATTTGGTTGTATTGGTTTAAAAGCTCTCTGACTTCAGACGTG
CTTGTGCCCGAACCCCGGGCAATCCTCTTTATGCGGGAGTAGTTGATTATCTCCGGATGC
TCAAGCTCTTCTTCCGTCATCGAGTCCATTATAACGCGGTACCTCTTGAGCTTCTCCTCC
CCAACGCGAATTGCCTCGTCGGGGAGCGAATAGCCAAGGCCGGGAATCATCTGGAGTATC
TGCTTGAGCGGGCCCATCTTCTGCATCGCCTCGAGCTGGGCGTACATGTCCTTGAGGTTG
AACTTGCCCTTGAGGAACTTCTCAACGTCCTCTTCCTTGAATTCCTGCTGCTTCTGGAGC
TCTTCAATCTTCTCAAGGAGTCCCTGGATGTCTCCAAGGCCGAGAAGCCTTGAAACGAAG
CGCTTGGGGTCAAAGGGCTCCAAATCGTCTATCCTCTCGCCGACACCGATGAACTTAATC
GGCGCCCCCGTTGCGGCAACGGCGGAAAGCGCTCCACCGCCCTTGGCCGAACCGTCGAGC
TTCGTGACGATTATCGAGCCTATTGGAGTGGCTTCTTTGAAGGCCAGCGCCTGGTTGTAG
GCCTGCTGGCCGATGGTCCCGTCTATGACGAGTATGACCTCGTGGGGCTTTATGGCCTCG
CTTATCTGCTTCATCTCCTCGATGAGGCCCTTCTCCTCCTTGTGCCTTCCGGCGGAGTCC
ACGATTATGACGTCAACTCCTTTCTCGCGGAAGTGCTCAACCCCTTCCCTTGCGAGCTTG
ACCGCGTCCTTCTCGTTGGGGTCGCCGAAGACCTCTATCCCGTAGGAGTCGAGGAGCTGT
CTGAGCTGGTGGTACGCTCCGGGACGCCAGGTATCGGAGCAGACGACGCCCACTTTATAG
CCCCTCTTCTGAAGGTGCCTCGCCAGCTTTGCCACGCTCGTCGTCTTTCCAGAACCCTGA
ATACCAACGGTGAGCAAAACGGTCGGCTTCTCCTTTATCTCAAGGGGCTTCGCCTCGGTT
CCGAGGAACTTCGTGAGCTCTTCGTAGACTATCTTGATTATGTGCTCCTTCCTGCTGACG
CCCGCCGGCGGTTCCTCCTCGAGGGCCCTCTTCTGTATTGTTTTCGTGAGCTGAAGAACG
AGCTTGACGTTGACGTCCGCCTGCAGGAGTGCCCTCTGGATGTCCCTAACTACCTCCTTT
ATCGTCGCCTCGTCAACTGTTCCGGAGCGCGCGAGCTTCCTGAGGGCGTTGTTAAGGGCC
TTCCCAAGTTTTTCTAACGCCATCTTACCACCGTTACTATGAGGGCTGGGGAGTTTATAA
ACGGTTGGGTGGGAGAACCCTGTATAAATGCACGCATTTTTCAAAAACAGCGATGATATG
TCTCTTTTCTTTGAACAAAAGTGTTCATTGGAGCTCAAAATCCGTCCTGGGGCATTTTTT
GAGCGAGTGTAGAGCTGAAAGTGTCATTCTTGCCAGAAACGGCGCTGAAAACCTTTTTAA
ACTAAAAAAGACGTATAATAAACTGGAGAGAAAGAAAAGGGGGTGAGAGAGATGATGTGG
CCAATGGCTATGTACGAGTACATGCTCATGCGTGAGAGGGAGAAGAAGAGAAGGAAGCCC
ATACCTGAGGAGCTCGAGTACGTTGAGATGCTCCAGTGAAGTATTTAAACGGTCCTTTCT
ATTTCTCCTGGTGGTGCTATGAGGATTCATCACGAGTGCATTGCCTGCGCGATAAACCAG
TGCCAGAAAATCGTCGAGATGAGCTTAACCGATGAAAATTCCCGCAGGGACGCAATGCTG
TTTTCGCTCAAGCGCGCTTCCGAGCTGTTCTCAAAGGACTCAATTCCCGCAGTCGTCGGT
GGACTGCTCTTCCTTGACCTCTACGAGTTCATTGGGAACGACGACCCCTTCAGGGAATAC
AAGCGCCTTTCAAACGAGATGGCAGAGGGGCTCGTCGGTCACTTCGAGAACTCCGACCTT
AAAACCGCACTAAAACTCGCAATAGCCGGGAACGTCGTGGACTTCTCGACGGGCTACAAC
CCCGAGAAGCTTGAGGAGGACATAAGAAGGGTTCTCGATGAGAGCCTTCTCATAGACCAC
AGCGATGAGCTCTTCGAGATGCTGAAGCGCGCTGGGACACTCCTCTACCTCGTTGACAAC
[truncated: 1,609,377 more chars]
