# Supplementary material for: Flipping chromosomes in deep-sea archaea
Source: PLoS Genet. 2017 Jun 19;13(6):e1006847. doi: 10.1371/journal.pgen.1006847 (PMC5495485; doi:10.1371/journal.pgen.1006847)
Supplement: S3 Dataset — Predominant T. 5–4 chromosome sequence obtained after sub-culturing for 36 generations. (FASTA) [file pgen.1006847.s018.fasta]

>Thermococcus_5_4_36G
TCTTGGCCTCCTTGTACACTCGTGGGTCCGGTTTGAACGGATTAGTGAGTAGCATGAAGA
CCTTTTTTCTTCCCATCAGCATCACCTTTTTATTAAGTTCACACTCCAGTAGGTATCGGG
TGATAGAATAATGAAGGTTTCGGTCATTGGCTCTGGTTACGTTGGCCTCGTTACCGGCAT
GGGCTTCGTTAAGCTTGGAAACGAAGTTATTTTCGTGGACGTTGATGAGGAAAAAATCAA
CATGATAAACAATGCAGAACCACCAATCTACGAGGAAGGCTTGGACGAGCTAATGAAGGA
ATTTAAAGGGCGCTATCATGCGACTAACGATTACCGCGAGGCGATTCTCAACTCTGAAGT
CACTTTCATCTGCGTTGGAACACCCTCTCGAGAAGACGGCTCAATCGATTTAACCTACGT
TAAACAAGCCGCCGAAGAAATCGGGAAAGTTTTGAAGGAGAAGGACTCCTACCACGTTGT
CGTTGTCAAGAGTACTGTCCTGCCAGGAACAACCGAAAACGTCGTCAAGCCGATTCTGGA
AGAGTACTCCGGCAGAAAAGCCTTCAAAGACTTTGGTTTGGCGATGAATCCCGAATTCCT
CCGCGAGGGCGTTGCATTGAGGGACTTCCTCAACCCGGATAGAATCGTCATCGGCGTTCA
GGACGAGAGGACGAGAGAGATTCTCGAGGAACTCTACCAGCCGATAGATGCCCCAAAGCT
CTTTACTGACATTAAGACGGCGGAGATGATCAAGTACGCTTCAAACGCTTTCCTTGCGAC
AAAAATCAGTTTTGCCAACGAGATTGGGAACATTTGTAAGAAGCTCGGCATCGACTCGTG
GAAGGTTTTTGAAGGCGTCGGCCTGGATCACCGGATTAGTCCGCACTTCTTTAGAACTGG
AATCGGCTGGGGCGGTTCATGCTTCCCGAAGGACGTTAAGGCACTCATTAATAAAGCTGA
AGAAATCGGTGAAGAGCCGGTAATACTGAAGGCCGTCGTGGAGGTGAACGAGAGGCAGCC
GCTTAAACTCATTGAACTCCTCAAGAAGTACGTTCCAGAGCTTAAGGGAAAAACCGTTGG
GGTCCTGGGACTGGCCTTCAAGCCGGATACGGATGACGTGAGGGAAACGAGAGCGTACAT
CGTCATCAAGAAGCTCCTCGATGAGGGAGCTAAAGTCCTAGCTTACGACCCTCAGGCGAT
GAAGAACTTTAAGCGATTCTATCCGGACGTTGGAGAGAGGATTGAATACGCGAGTTCGGT
GGGAGATGTTTTGGAGAGGACAGATGTTGTCCTCATCGTTACAGAGTGGGGGGAGTTTGG
GGAGTTGGATTATTCGGGGAAGATTGTAATCGATGGTCGTCGGGTGAGAGCCGCTGAGAG
GACTGCGAAGATTTACGAGGGGGTGTGCTGGTGAAAGTTAGAAAGGCCGTTATTCCTGCG
GCTGGACTCGGCACTAGAATGCTCCCAATAACGAAATCAATGCCCAAGGAAATGCTCCCC
ATAGTTGACAAACCAGTCATTCACTACGTGGTTGAAGAGGCTATAAAGGCCGGCATCGAC
GATATCCTCATAATTACCGGAAAAGGAAAACGCGCTATAGAAGATTACTTTGATAGGAGT
TTCGAGTTGGAGTACTACTTGAGGGAGAAGGGTAAGGTTAACGAGCTCAGGCAGATTGAA
GAGATTGGTGAAATGGTGGACATCTACTACGTCCGCCAGAAGAAGCCCCTCGGGCTGGGG
GACGCGATACTCCATGCGGAGAAACATGTAAACGGAGAGCCTTTCGCTGTATTGCTGGGC
GATGACATCATAATAAGTCAAAAACCTGCGATAGGACAACTGATGGAGGTCGCCAAAAGA
AGGGACGCAGCGGTCATTGGCGTGGAGGAGGTTCCCTTTGAACTTGTGGGTAGATACGGA
ATCGTTGATGGAGAGAAAGTTGAAGACGGCCTCTACAGGATACGGAGCCTTGTGGAGAAG
CCATCACCCGAGGAGGCACCTAGCAACATCGCAATAATCGGGAGGTACGTTTTAACACCG
GATGTCTTCGACGCACTTAAAGAAACATCCCCTGGAAAGGGAGGCGAGATACAGCTCACC
GACGCCCTCGGAGCCCTCTTAAAGGAACAGGAGATGTTCGCAAAGAAGATTGAGGGTAAA
AGATACGATGTGGGGAGCAGGGTTGGCTTTATACGGGCCAACCTTGAATTAAGTCTCGCA
AGGGAGGAGCTAAGAGATGAAGTAACCAAGCACTTACAGAGCATGCTTAAGGAGGTTCTT
GATGGCTAAACCCACAGTATCCGTGATAATACCCACGTACAACCGCGCAAATCTGCTAAA
AAGGGCGATAGAGAGCGTAATTAGTCAGCGATTTGAGGACTTCGAGCTGATAGTTGTTGA
TGACGCATCCCCTGATAACACCCCCGAGATCGTGGAAAGTATAAACGACACCCGGATAAG
GTATATACGTCTCAAAGAAAACTCCGGTGGACCTGTTGCAAGGAACACTGGCATAAAGAA
GGCCCGGGGGAAATTCATAGCCCTGCTGGATGACGATGATGAGTGGCTCCCCAACAGGCT
GGAGGTCCAGGTAAGGAAATTTGAAAACCTTGATAGGGAATTTGGGGTCGTCTACGGGGG
ATTTTACTACGTCTCCCAGCAGGATGGTAAAATACTTGGGAAGAGACTTCCGAGGCACCG
GGGTGACGTATACGAGCACTTTCTCCGTGAGAACTTTATCGGAAGCCCAACGTTGCTGAT
AAGGCGCGAATGCTTTAAAAGGGCGGGACTTTTTGACCCAAAGCTAACGAGCTCCCAGGA
CTGGGATATGTGGCTACGGATCGCGAGGTACTACAAATTTGATTACGTCAACGAGATAGT
CGCAAAGTATTATGTTCACGGAAGGCAGATATCATTCAACATGGGGAAATACATCCCCGG
AAGGGAACGATTCATCAGAAAGCACCTAGATATCTGGAGAAACCCAAATGTTCTCAGCAT
TCACCTAAGCCAGATGGGATTGCTCCTTCTCCTGGGCGGTGATCCAGAAAAGGGGCTGAA
ATACCTCATACGTTCCGTAGCAATCGCTCCCTTTAACATGGAAAACTACAGAAAGCTCGC
CGAACTTGCACTGGATTCACGCTCGTTAGAGTACATCAAGAAAATACTGCATTTCAACAG
GTAGCGCACTACATTTTTAAACCCCACTGGAAAGCCCTTATTAGGTGACCCAAATGAACA
GCACACTCCTCATAGTCATCATTGGCATCGTCGCATTCTGGATGATCCTCTACGCCCTCT
TCGGTAGAAGGGAGGAGAAGGAAGAGGGGCTGACCGTTGACCTGTTCATCGCAATGTGGA
GAACCAAGAGGCTACTCGGGCTCATAGACAGCCTCGCAGGTAAGGCCAAGCGCTTCTGGA
AGGTTTATGCGGACGTTGGAATAGTCCTTGGATTCGCTGGAATGGTCTACGTATTCTACG
CCCTTCTTAAGACTGCAATGAGAACCATCCAAACCGGCGGCGAGCAGTCCGGGGTTCAGT
TAGTCATCCCCGGCGTCACGATTCCCCTCTGGTACGGTCTCATAGCCCTCGCCGTCGTCA
TGGTGGTTCATGAGCTGAGCCACGGAATAGTAGCCAGGGCCGAAGACCTGCCACTAAAAT
CGGTGGGGCTGGTTCTCCTCGCGGTGATACCTGGTGCCTTCGTCGAACCGGACGAGGAGG
AACTTGAGAAAGCCCCTCTCCGCTCGAGACTGAGGGTTTACGGCGCCGGTTCCCTCGCGA
ACGTCGCAACAGCCCTTATAGCTCTCCTAATAATAAACTTCGCAATAACACCCGTTCTTC
AGCCCGCAGGGATCCTCGTTTCTGGGGTTTTGGAGGATGGCCCAGCGTTCGGCGTTCTCC
AGAAGGGAGACATCATAATCGCAATGGACGGACAGCAGATAAGGGACATGGATAGCTTCA
TCAACTTCATGAACACGACCAAACCCGGCCAAGTCGTGACGCTTACAGTTCTGCGCAACG
GGGAGGAACTGAACCTCCAGCTGAAGCTCGGTGCGCATCCTGAGGATCCGGAGAAGGGCT
ACATCGGCATCTATCCCGCCCAGCATGTGGTATCAAAAATCGGCTACGAGAACATAGTAC
TTCCGCTGTTCTTCACGTTCTACTGGATATACGTGCTCAACATCGGAATCGGCCTGATGA
ATCTCTTCCCGCTGGTGCCCCTCGACGGAGGCAGGATGCTGGACGACGTTGTTAAGGCGT
ATCTGCCGGAGAGAGTAGCCAAGCCGGTGAGGTACTTCACGATAGGCGTCGGCCTGTTCC
TGCTGGCGCTCAACCTGTGGCCCGCGCTGGCGAATCTGGTCGGCTGAGCTAAATCTCCAG
CCTCTCCGGGACTATCCTTATTTTTCCCTTTGAGAAGCGGAACTCAGCGGTGCACGGTTC
AAAATCTGGCAGCAGAGACTTTCTCACTACCATCTTCTCGACTCCTGGTGCCTCCCTGTG
GCTGAACTCTATTATATGCTCCGCGTACTGCGATATCCACGATATGAAGCGCTTTGAGAC
CCTATCCTGATTGAGGAGGAAGATGTTGACGGGTCTCTTTCTCCTTTCCGCGACTCGGGC
GGATTCTTTCATCACCAGGTTCTTCTGGAGAAGCTTCATAGTGGACTCTTCTCCGAAGAG
GTACGCGAAGCCGTCGAGGGTTATCGTAATGCCAATGGGTTTCCTTTCACCGACTTCGTG
GAGAATCTCGTAATACACCGAAACCATCTTCGGAAGGTACGTGCTGGCATCGATCTCCCC
TGGGGAATACACAAAGGGCAGGTCAGCGGCTATGCCGTTGACGGCGCTGAAAACGTCAAT
TATCGCCATATCCCTCGACTCACCGAGCTTTCTCACGTCAAAACCGAGCATCTTGCCGTA
CTTCTGCAGCAGGCTCAGAGGGAATGAGTAGTTGGTGACAACGCCGAAGCCGTTCCTGCT
GACGAGGCTCCTGAAGATTTCAACCCCCAGCACCCAGCCGAAGGAGTTCGTGTCATAGAT
GACGAGAACTAGGCTGTCGTCGAGGAGGCCGCCCCCGAGCATGGTGTCCAGCTCATCAAT
CCCGGTTTTGATAACCTCATCCTCCATACGCCCCACTCAGTTAGTTTAAGGAACCAACCT
TTTTAAACGATGTCCCGACCTTTCATCGGTGAGCCCATGAAGTGTTCCAAGTGCAACAGG
CCTGCAGTTTATCACGCGCGCTACACGGGAAGGTATTACTGTAAGAAACACTTCAACGAG
ATGGTGGAGAAGAAGTTCAAGGAGACCGTCAAGAAGTACCGGCTCATAGAAAAGGGCGAG
AGGATAGCCGTGGGAGTGAGCGGCGGAAAGGACAGTGTAGTCCTGATGCATCTCCTGGCG
AAGCTCCGCGAGAAATTTCCCTTCGAACTGGTCGCGATAACGATTGACGAGGGGATATCG
GGATACAGACCTCCGAGCGTGGAGATAGCCAAGAGAAACGCGGAAAAACTGGGCATAGAG
CACAGGATTTATTCCTTCAAGGAATACATCGGCTTCACCCTAGACGAGACGGTTGAGATG
ATGGGGAGCTTTGAGAAGGGCGAGCGCGTCGGGGCCTGCTCCTACTGCGGCGTCTGGAGG
CGCTGGCTACTCAACTATGCCGCAAAAGACGTTGAGGCAGATAAATTAGCCGTTGGCCAC
AACCTTGATGACGAGGTCCAGATGTTCATAATGAACATCCTGCGCGGTGACATAGCCCGG
CTGGGAAGAACTGGTCCCTACTACGAGGAAATCCATCCGGAGCTGGTTCCTAGGATAAAG
CCTCTCCGAGAGATTCCGGAGAAGGAGATAGTCCTGTATGCGGTTCTCAACGATATAGAG
GTTGACCTCAGCGAGTGTCCCTACGCGGTCGAGGCCTTCCGGGCGGAGATAAGGGACTGG
ATAAACGAGATGGAGGAGGAACACCCCGGAACCAAGTACCAGATACTGAGGAGCTACGAC
AAGCTCTTCCCACTCATAGCGAAGACCTACACGAAGAGAACGAGCGAGCTGAACCGCTGC
AAGATATGCGGCCAGCCGACGACGGGCGAGATATGCAAGGCCTGCCAGTTCCGCCTTCAG
GTCGAGAGGAAGGCGAGGGAGAAGGGACTGACCTTTAGAGTTGGATAAGCATTCCCTAGT
TGTCCCTAATTCTGAAACTCAGAGAAACCCCACGGTATAAATAGGCGGGGGTTCTATTCT
TAATCGGTGAGACGCATGGAAGAGGTCAAGGAGCTGAGGGAGGTCCTCGAGAGAGTCGAG
GGCAAGCTCATAGCGGCGGGAAAGATGTACGGAGCAATGAACTTTGGAGTGTGGCTGGCC
ATCATGAGCCTCTACTACGTCATGATGGGTGTACTAAATTTACCGTGGCAGTTCAACCTG
ATATACTGGCCGGTGGCGTTTATAGTTGCCATGAAGTTCACGGGCAACGTGTGGAAGAGG
TACGTCAGACTGGCAGGAATATCGGGGAGTTCCTGGAAGGAAGGAGCAGTGATAATGGGG
ATATGGATTACGGGCGTACTTCTCGGGTGGATCGTGGTGCCGCTGGCTCTCAACAAGCCG
GTCGATACCGAGATAGGTGTTGCCCTTCTCACGTTCATCTCGTTCTCCGTGGGAGGAATG
TTCGCCCTTACGAGGGAGAGGGAAATGGTTCCGGCCTTTGGAATACCGGCACTCCTCATA
CCCTTCGCCTACAGCACAGTCTCCAACGCAACTGTACTGGCGGCCTTTGGAATCTCCCTA
GGCTTCAGCCTCACAACCCTCTGGTACCTCCACTCAGCCTTCATGGCAATAGAGCGGTGA
TACCATGGAGGCCCTCAGAGAGCTGAGCAGGAATCACACACTTGGAAATCCGATTAGGTT
AGGGGTGATGCTCTATCTGCTCCCGCGGGGGAGGGTTCTCTTCCGGGACCTCTTGAAGGT
TCTGGAGGTAACGCCAGGCAATCTTGATTCGCACCTTAAGGCCCTCGAAAAGGCGGGCTA
CATCGAGATTTACAAGGTTATCGCAGACAGACCTCGAACGGCCGTTAGAATAACGGAGAG
AGGAGCGAAGGAAACCGGGGAGTATTTGAAGGCCCTGAAGGAAGCGCTATCACTCATTCC
CGCGGAGGACTGAATGGATAGCCCTTCTTAGTGACCATCCAGAGCCCGAAGAGGGCCCCC
AGCTGTTCCATCAGGACGTCCCTTATCTTGTTCGGTATCGTCTCCTTCAGTATGCCCTCC
GTGAAGTGGCTTCCAAACCACTCCGCTATTTCCCAGCCCACCCCGATCACCAGCAGGAGC
GCGAAGGAGTAGAGGAGCATCTTTCTCCACGGCATCTCACTGAAAAGCCCCCGGAGGATG
CTCACGAGGAAGAGCCAGAGGACGAGTCCCCCCAGGGAGTGGCTTATCATGTCCACGTTC
CGGCAGGCGACGTTGAAGAGGTCCACGTTCGTGAACGGAACGTTTACGAGGGATGCATGG
GCCGCGAGGAAAACCGAGGTCATGGCAGTGATGCCCCCGTTGTAGAAGGGGCTGAGAAGG
GCCCCAAGGGTCCCGTCCGGCCGTTTGTACTTTCGAGGAAGCCACAGGAGGGCGAGAAGG
TAGGCTATCATCCACGAAGTTCTCAGTATGTGGTCAACCCTTCGGTAATAGAGGCCGGTT
AAAAACCCGATGAGAAGCACGAATATTGATACCAAAACGACCTTTTCTTCCCGGTTTATA
TCTACCACCAGTCCTGGGCGATTTTCAAACTACTTAAGCCTTTCGATGCTCCGCTTTGGC
TTCCTCCTCGGCCTTTCTCCTCAGCTCCTTCATGCGCTCTATCCTGTACTCCTCCACGAG
GCGGAGGAGCCTCTCTGCCTCCCTCTCGCGGTCTTCCTCCTCCCATCTCGCCAGCAGTTC
ATCGATTGCCCTTTCGAGGGTCTCCCTCTCAACGACGGCAAACTCGTCAACCCTCTTGAC
GTCCAGCTCATCGCTCGTGAAGAATGGCAGGTGGGCCTCTCGGAGGACTTCCTTGACCGG
CCCCGGAAGGGGCTTCTCGGTGATGAGGGCGCGTATCCCCTTCCCAACCAGCTCCTCCGC
TATACCTCTACCCGCCCCAGCGGGGTTTACGACGAAGAGAACGTCCCCCCGCTTGATTCC
TATTTCACGTTCCAGCCTCTGGAGCTCGCGCCAGCTGAGGACGTTCATGACCTTGAGAGG
AACCGCGCTGCCACGTATCTCTACCACGTTCATCCTCTTCACCTGAACCAAGTCCTTGCT
CAGGCGCTCTATGACGGCCTTGGCATCCCTAAGCTGCCTTTCCAGAACCTCTATGCGCTT
CACCTTCGCCTCCAGCTCCCTCTCGCGGAGAACCTTCCTCCGGATCTCCTCGTCGTAGTC
AACCAGCTTTCTCTCAAGCCGGCCGATTACCCTCTTCTGCTCCTTTATAACCTCCCTCAG
CTCGGCATTTTCTCTCTCAAGGAACTCTATCCTCCTCTCAAGCTCGCGGATGCGCCTTAT
GTAAGGCCTGGCATCTATACTCTGCCGCTCCTCGGGTGCTTCTCCTTCCTCCTTCGGCCT
CTCACGCAGTGTAACGCGCTGCATGGCCTCTCCGAGGTTGTAGCCCTGAATGACCAAAGC
TTTAACCTCGTCGGCCTTTCTCGTGAGTCCCGCCTCGCGGAGCTTGGCGTCAACGTGCTC
AAGCTTGGGCTTCAGGCGAAGGTAGGCCTTGTAAGCGGCGGCTAAAGCGTCGCGCTGATG
ATCGTCGTCAACGCTTATCCCCAGGTTCCGCAGGAGCTCGTTCTTCTCCTCAACGCGGAG
GCTCTCCCTGGGGACGAAAAGGTTGGCCTTGAAGGAGCGGGCAATTTTTTCGACGAATCC
TGGGGCAGGGTTTACATCGGTAGCAACGATAACCGGATGCCCGACGTCGCTTATGAACCG
GAAGACCTCGCCGACCGGCATGTTCCTCTCACTGTGGAGGGCGACTATCCTCCCGTTCAG
GTCTATGGCCGCTATGCCAACCGTTATCCCGGGATCTATGCCCACTATGATGCTCCTCCT
CTCGCGTATTGCCTCTTCCCCCTTCAGGGGGGCGAAGCCAAGCTCGGCCCTCTCAACCGG
CTGGATCCTCACCTCGACGTCCCCGCCGCGCATGGGCTTTATCAGTCCCGCGAGCTCTTC
CCTGCGGGCGTAGACCTTGAACTCCCCCTTGGCCAAGCCGTAGTCCTTCTCCTCAGTCTC
AAGGTCGAAAGGTATATCCGCCCTTCTGAGCCTGTCCTCTATCTCCCTCACTTTATCGCG
GACGAGGTTGTGAACGCGCTTCCTGTACCTGTCCTGGCTCCAGCCACCCTTGCCATGGCT
TCTCCCCCGGGTTACCTTGATTATCACCTCGTCTTCGAAGGCAAGAACCTCGTAGCCGAC
TCCTTTGCTGGCCAGCAGGGCGGAAAGCTTGGCCTCCTCATAGGGGTCAAAGCGGTCTCC
GGTTCTTATCCCGTGCTCCCTCGCGAGGCTCTGAAGGGTTCTCTGCTCACCCGGACGGCC
GGTCACCTGGACGAGCTTCGTCCCGCTCGGCAGGGCCCGGAGGAACTTCCTGAGGTCGTC
GCCAAGCTCGGTGACGCTGTCCATAGCCACTATATCCGGCCTCTTGGACTGGATGAAGCG
GATAAGACGGTAGAGAGTGAACTCACCCTTTCTCTCAAGCCTGCCGTTGAACCAGCTCAC
GACGGCAAACCTCTTGGGGTTCTCGCTTATTATGTCCACTCCGAGGATTAGAATAGGCCT
CACCCTCTAAGGGTTCTGTAGAAAGGTTGGAGGGGCCATTTAAAAAGCTTATCAGCCCCT
CAAGGAGGTTCTGATGGCGACCTCAAAGGCCTTCCTTATCGTTTCAACGGCCATTGAAGG
CCTCGGCTTTTCTAGAGCCTGCTCGTGGCTGAAGGGGACGTGGATGAAGCCGGCCTTGGT
CTCCATTCCAGCGACAGCTATCGTGTGGAGCGCCGTGAACATTGCAGTATTGCAGACGTA
GGTGCCAGCCGTGTTGGAAATTCCAGCTGGGATTTTTGCCTCCCTCAAAGCCCTCACGAT
GGCCTTTATCGGGAGTGTTGCGAAGTATGCAGCCGGCGCGCCCTCAAAGACAGGTTCGTC
CTCTGGAGCAAAGCCCTCGTTGTCAGGCATCGTCGAGTCCATGACATTTATTGCAACGCG
CTCGACGGTTATGTTCGGCCTCCCGCCGGCCTGACCGGCCAGGATCACAAAGTCCGGCTT
CTCATCGACGATCAGCTTCGGGAGAATCTTCCTGACGCCGTTGAAGGTCACCGGGAGCTG
GCGCTTTATTATCTCTGCCCCCTCGATCTCATCCGGAAGCCCCGAAACGGCCTCCCAGGA
GGGGTTTATCTCCTCGCCGCCGAAGGGCTCAAATCCCGTCACGAGCACTTTCATGCTATC
ACCGAAAAGGTTAGGTTTTTAGGTTTTAAAACGCACTCCCCTCGGTGGGTGAGAATGAGG
TACGACGTTCTTATCATCGGTGGCGGACCGGTTGGCAACTACCTCGCCAACCTGCTCGCG
AGGGACTTCAGGGTAGCCGTTGTGGAGAGAAAGGGCTCCTTCGGGGGTAAGGCCTGCACC
GGCATAATAGGGGCCGAGAACTATGAGAGGCTCGGCCTTCCGGAGAGTGCAGTTTTGAAC
AAGCTCCGCGGTGCGGTTTTCTACTCGCGGATACAGAGCTTCGAGATAGGGAGAAAATCG
CCTCAAGCGTATCTCGTGGACAGGAAGGCCCTTGAGAGGTGGCTGGCAGAGAGGGCCGTG
GGAAAGGGCGTGGACTACTACATGGCGACCACGTTTCTTGCCTTCAGGGATGGAAAGGCC
GTCCTCCAGAGGCTCGGCGAGAGGATCGAGATAGAGGCAGACTTCTACATCGGCGCCGAC
GGCGTGAACAGCACCGTAGCCAAGGCGATAGGGGTTCAGACGAAAGGTGAATTCCTGAGC
GGCTACGAGGCCGAAGTGGTGGGAGAATTCAATCCCGACTTCGTCGAGGTCTGGGTGAAC
AGGGAGATAAATCCCGAGTTCTTCTTCTGGGTGGCCCCGGTGAGCGAGAGAGTTGCCAGG
GTTGGAACATTCGGGAGCCTCGATGCCTTCCACAGGTTCCTGAAGATAAGGATGCTGAAG
CCAACTTCGATAGTCGAGTTCAAAGCTGGAAGCGTCGGCTTCGGCGTAAGGAAGCCCTGG
GTCAGGAACAACGTTGCGCTCGTGGGCGACGCGGCGCTGCAGATAAAGCCGACCACCGCT
GGAGGAATAGTCTACGGGATGTACTGCGCCCACGTCCTCAGAAGGGCGCTCCTCGATGGA
AGGCTCAGGGACTACGAGAAGGGCTGCTCCTTCGTCAAGAAGCAGGTAAGCTTCGGGCTC
CGCTTCAGGAAGGTCTTTCTGGGCCTGAGCCAGGACGACATCGAGAAGGTCTTTGAGGTC
CTCGGAAGTCCAGAGGCGAGGGAGGTCATAGAGGGCCAGGCCGACTTCGATGACCACGTG
AAGACCGCGAAGGCAATCCTTAAGAGGCCAAAGCTCCTCGCAAGGCTGATAAAGATAAGC
CCGGCCATAGTCAGAACCCTCCTGTGAGGTGGTTCCATGGCAACGTGGAGGATGGGACTT
CAGGAGGAGTACCTCAGGGCTATAGCCGAGGGCAGGAAGAGGGTCGAGGGGCGCTTGTAC
GACGAGAAGAGGCAGGGAATTAGGCCAGGAGACACGATAATCTTCGAGAACAAGCTGATG
TGTGTGGTGAAGGACGTGAGGGTTTACTCCTCCTTCAGAGAGATGCTGGAGAAAGAAGGA
TTAGAGAACGTCCTCCCCGGCGTTGAGAGCATCGAAGAGGGCGTTAAGGTGTACCGCCGC
TTTTATTCGGAGGAGAAGGAGCGAAAGTACGGGGTAGCGGCAATAGAGGTCGAGCCGGTC
GGGTGGATTGGAGAACCCCTTGAATGACTACCCAACCAAAAAGTTAAAGTCCCTTCTCCC
ATTTTAACATGGTGTGCGATATGAGAAAGAAGCTCCTCATCATTATCCTTCTGGTGTTCA
TAATCGGTTTCATATCGCCACCCGCAGGAGCCAGTTCATTAATGGGAAGAGAGGTGGAGC
ACTACATAAACGAATACCAGCTCCGAACCCTGAACCATGCATGGAACACCGGAAGCGTTT
CCGGATGGGACGCCTTCAGGGAAAACGAGACGTTTTATCTTGCATGCCTCAAAGTTATAG
CCCTCGCGCGGAGCGGCTATCCAAGGAACTCGACGGAGTTCCGAGCACTGGTCGAATGGA
TAAAGTCAAGGCAGGACAAGGACGGTTCCTTTCCGGCGATAATAACTGACGACTACCCAG
AGCCAGATTCGGAGTGGTTTTACTGGGAGCTCTCCAGATCGGCCGGAACAGGACTGGCGA
TTTTAGCTCTCCTTGGGGCGGGTGAAAGTCCCGATTCCAGGGAGATAGAAAAGGCAGCCC
AATTCCTCCTGAAGAACGAGAGCGGGAACCACTGGGGGAGCACGGTCTACCTGTTCTGGG
AGCAGACGGGACTCAACGCGGTCAATGAGTCGCCGAGCATCGTTGCCACGGCTTATGCAA
TCGCCGCCCTCTCAAGACTCGGTCACAACGTCTCGGAAGAGTGGAGATGGCTGGAGGAGA
GGCTGACGCCGGAGAGGCTTGTGAGCCCGTATCTGGACAACACCTTCACGGGTTTCATCT
TTCCCATGCCCTACCGCGATATTAGGCCCCCCTACGAGAGCATAGTCCTGCCGTTGCTCT
TCCTGAGGGAGGAGAACATGAGACCGCCGAAGGGGACGCTCGATTTCATCGCCTCCCTTC
TCGAAAGGACGCAGTACCTCGGAAACGCAACGCTGAGGCTGAGCTTTAGGGGGATTACCA
ACTACACGGTTGAGGAGAGGGTTTACACAGTAAACGGCTGGGAAGTGGAGAAAACCTGGA
ACGGGACCGGAAGAATGGCCGAGATAAACGTCAGCCTGGGGACCCCCGACCGGGGAAGTA
CCTTCCTGATACTCTCAGGGAAAGCCCTTCTCGAAAACGAGTCCGGCTTCTTCAGGGGAG
GAGTGAGGCTCTACCCGGAACTTCCGGAGGGATATCAACCTTTCATCGGAACTGGGTACG
CCGAAAGGACGGTTTTCCAGTTCAGGGATGGGGAGAACTACGCAGTGATTGAAGACCCGC
ACTTGGACGGTTCCTGGAATCATGAAGTTTACTCGACGGCTATAGCCCTGATATGGCTCC
ACATGGCTGGCAGGGACGAGGGCACCAAAGAGGCCCTCGAATTTCTCGAACTCGCGAGTC
CCAGAGAATCCATGACCTTTGACGGCGATGCCTATGCTCTGATAGCCCTGAGCCTATACG
GTGGAAAGTGGGAAAGCAACAGGCCCGGACCAGTGGAGAATGAGCCAAGCGCCCAATCAG
GGGTTTCATGGAGGCTGCCGGCGATTTTTGGGATAGGGCTTTTGATTGGGGCACTCATTG
GCGCCAAAGCGGGAAGAAAATGAAGGAGTGGCTAAAAAGAAACCTCAGAGGTACCTCTCC
TTCACCCACCTTATGAAGTAGTCCGGGTTCAGCTCCTCACCGATGGCCCTCTGAAGGAGC
TCCTTGGGTGGGTATATGCTTCCGTGCCTGTGAATCCTCTCGCGGAGCCAGTCCTTTATG
GGTCCGAAGTTGCCCTCGCTTATCAGCTCCTCCACGTTGAGATCGCGCTTCATGTGGTAG
TAGAGCTGAGCCGAGAGGAGTGTTCCGATGCTGTAGGTCGGGAAGTAACCGACCGTTCCG
TGGGCCCAGTGGATATCCTGCAGGATTCCCTCGCGGTAGGTCTTTGGCCTTATGCCGAGG
AGGTTCTCCATCTCGTCGTTCCAGAGCTCGGGGAGGTCTCTGGCTTTAACGCCCTCATTG
AGCATCATCCTCTCGAGCTTGAAGCGGAGGAGTATGTGGAAGTTGTAGGTAACGACATCG
GCCTCGGTCCTTATGAAGTCCGGGCGCACCATGTTGAAGTACAGGTAGACGTCCTCGGGG
GTGTACTTGGACATGAAGGGCAGGTTCTCCCGAAGGGTTGGGTAGATGAGGCCCGCGAAC
TCCCTCGAGCGGCCAACGATGTTCTCCCAGAAGCGGCTCTGGCTCTCGTGGATTCCAAGG
GAGACGCCCCCGACTATGGGGCTGAACATGAATCTCTCGTCCTGCTGGAGCTCGTAGAGC
GCATGTCCGAACTCGTGGACCGTGCTGAGGACGGTCATCCTGAAGTCGTAGCCCTCGTAG
CGCGTGGTTATCCTGACGTCCCTTATCCCGAACTCAGTCGTGAAGGGATGAGCCGAAACG
TCGAGCCTTGAGCGAACGCCGAGTGGAAAGCCGAACTTCTCGAGTATCCAGCGGTTCACC
TTCTCCATCTGGGCCTGCTCGTAGGTTTCCTTCTCAAGCGGGTGGCTCTGGGGAACTTTC
CCCTCCTCCATTATCTTCTCGAGGAGAGGCTTGAGCTCCTTCTCGAGCTTGTCGAACATC
CTCTCGACTTCCTTGGTCCTGAGGCCCTCCTCGAAGAGGTCGAGCAGGGCATCGTAGGGC
TCGTCCTCGTAGCCGAGGTAGTCGGCGGCGCGCTTCGCGAGGTCTATGATTCTATCGAGC
CACGGCTCAAACTTGGAGTAGTCGTCACTTCTCTTCGCCTCCTCCCAGGCCTTCGTTGCC
TGGCTCGTGACCTCGCTCATCTCCCTAAGGAACTCAGGTGGGAAAGAGCGGCTTATCCTT
ATGTTCCTGTCAAGAACCCTGACGACACCGCGCTCGTACTCGTTGAGGTCCTCGATTCCC
TTGGCCTTCTCGACGAGCTCAATGAACTCCGGCTTGAGGAGGAACTCCTGGCTGAGAACA
GAAAGCTCGCCCTGGGCAACCGAGCGCTCAAGGATGCCCTCCCGTGGCATGTTGACCTCC
ATGTCCCAGCCGAGGACGCTCTGGGCGTGGCCTATTGCCCAGATGCGCCTGTACCTCATG
AGTATCTCCCTGACGGTCTCGTTCTGGAAGACGCTTTCCATCGAAACCACCCCTTGTTTT
TGATAGAACTTTCAGGCATCCGCTTTTAATCTTTTCGATGCTCATCTAAACGGGAGGGTA
GAAGTCTGTTACTTCCACCGGAAACGGCTTAAAGGGGGAAGCGTAAGTCCGTGAAAGAAC
GAGTGCTGGTGATGACTATGGAACTCGACCTGGCTGTACTGGGCCACGTCTCAATAGACC
ACATTCGGTTTCCGGGGAGGGAGGAGATACTCTATCCCGGTGGTGCGGCTGCGGCCGTGG
CTACTTCGGCAGCTTTGGCCGGCGCGAGGGTTGGCCTGATAACCAAAGTTGGAGAGGATT
TTCCCAGGGAATGGCTCGAAAAGCTCGCCTCCGTTCTGGACGTGGGGGGCGTTCAAATCC
TGCCCGGCAAGACGATTCACATATACATGATTTACCACGAGGACGGAACCGTGGATGCTC
CAGTTGACATGGGTGTCGCCCGTAACATGGGGGAGACCCCGATTCCGGAGGAGTACATGA
ACGCCGAAATCTTTCACATAGCCCCGATTCCACCAGAAGAGCAGCTCAAGGCCCTGAAAA
GGCTGGAAGGCAAGAGGATAAGCCTGGACTTTAACCCGACCTACATCGAGGACTACGCCA
AGAGAACCGGGCTCATGAGGGAGATAGTATCGCGGGTCGAGGTTCTCTTTCCAAACGAGA
GGGAAGCTTTAACGATAACCAAGGTCCGGGACGTGAAGAGAGCCGCTGAGGTACTGTACG
AATGGGGAGCGAAGATAGTCGTGATAACGCGCGGCGAGAGGGGCGTTCTCGTCTATGACG
GTGATTTCAGGGAGTTCCCGGCGCTTCCGATATCCCCCCACGAGATAGTCGATCCCACCG
GTGCGGGGGATGCCTTCGCGGGCGGCTTTCTTGCGATGTACTCCAGGGGTGCGGCGCTCG
AAGACTGCGTGAGAAGGGGCCTGGAGAGGGCGAGGGAAGTTCTGAAAAAAACCGGAAGCT
GGAGCGTTTAAGAGGTCGCGAGCCTGGCGAAGAGGTAGAGCACCACCAGGAGCAGCGCCG
CCAGGGCCGTCACCTCCAGCCTCGGGAGCGCAGGGGAGAGCGTTGACATCAGCAGGTAGG
TTGGGAAGGACATCGCAACAGCCGCGAGGAGAATGAGGTAGTGCTCCCTCGGGGCACGCT
CCCTGTCCAGGTAGCCCATTTCAAGGGCGAGGATAGCAAGCGCCATCACAGCGAGACCGT
AGAGACCCCCCGTCCTCGTGTAGATGAGGAAAGCCGCCGTTGCCAGGAGAAAGAGCGTGC
CGACGAAGTACCACTGAATCGCCATGAGGGCCAGCGGGATTAGGAGGAGGGTTCTGGAAT
CGAGGGTTCCGAGCAGGACGAAGAGTGGAACCAGAGGTATGAGGGAGTAGAGCCTTCTCC
TCACTTTCATAGACCCACCACCTCCGCTATAGCAGCCTCCAGGGGTTTTCTGACATCCCA
GTCGATGATGATACCGTAGGCGGACATCTTTATGAGCATCGCGCGCCTCTGGAGCATCAG
CAGCTTCAGCGCAAGCTCCTCCTCTCGGCTCTTAGGCTCAACCGCCGTGTAAGGATTGGG
ACTTATGACGACGACGTTGTAGCCGTACTGGGCCATTATCCTGAGGGCCTCTCTGCTCTC
CTCGGTCAGGAGGGGGGAGAAGTACAGCAGCTGGGCTTTGGCCGGGAAGCGCGCCTTTAT
GAGGTGCTCGACCTGGTAGGTTATCATGTTGTTCTTGTCGGGTTTGGCCGTGCTCAGGAA
GTCGATGCACTTGAAGAAGTGCCTCTTGCCGTAGTCAACTCGAATCCAGAGCGGGACCTC
TTCGGACAGTAGGAGTCCGAAGCTCGTGCCGTTGTTGAGTGCATTGAGCATGAGGGAAGC
CGCGGCACGGACGAGGTGGTCAAAGACGAGATCCCCCGTGTAGGAGGCGTCCACTATGAA
GACGACGTCGACCTTGCGCTCGCTCTCGTACTCGTTGGCCATTATCCTGCCGGTTCTGGC
GGTGGCCTTCCAGTTGATTATCTTGAGCGGATCGCCCGGCTGGTACTCCCTGACGGCGTG
GAACTCAACACCCTCCCCCACCCTCGGCGATGGGAGCGGGCCGACGGTTATCTTCGTTCC
CTTGGTGGAGTACGGCGTCGGGACGTCCGTGATTATCGGAACGCCCACTATCTCGCTGTA
AACCTCCACCGCCTTGTCAACCTTGAAGAAGCCGAAGGGGTCGCGGTAGCTCAGCCTCAC
CCAGTTGAACTCGTGAATTCCCCTCTTAACGCGAACCCTGTACCGTATCTCCCGTTCCTC
CCCGGGTTTGAGCGACAGAACGTACTCTTTCTGCCCTTCTACGAGCTCCAGACCCGGCGG
GATGTCCTCCGTGATCTTCAGGGTGGGTATCCTCTCGTGCGATTTAATTCTAAGGACTAT
CTCCAGCTCGGTTCCCTCAAGGAAGCGGTTGTGCGGGATTACACGCTCTATCTCAACGTT
GAGGGTCGGTTTGAAGAAGAACACCGCCACGAAGAGGAGCCATATTATCGGGAGCGTCAG
GTACACGAGCTCCCACCGCAGGAGGAGAAAGGCCAGCATGACGATTAGCCAGAGGGCGAG
GAGTATCTCCTCCGCCTTCTCCGTTGGGTACATTTTGCCCGTGGGCTCCTCCCTCTCCTC
GACCGGAACGGAGTGCCCGTAGAGCGGGGGTTGGGCCTGCACCTTTTCACCTCACTCAAA
CTTGGGAACTGGAACGCGCTCAAGGAGCTTCGCCATTATGCTCTCCTGGCTGACCTTCGT
GTACCAGAGCTCCCTCTTGAGGATGAGCCTGTGGCTCAGCGCCGGAACGGCGACGGCCTT
TATGTCGTCTGGAATGACGTAGTCCCTACCCTCGAGGGCAGCATAGGCTCTGGAGAGCTT
GAGAAGGGCGAGGCTCCCCCTGGGCGAGGCCCCAACCTCTATCTCCTTCTTGTCCTCCCT
CGTGGCTAGGACTATCTCGGTTATGTACTCCAGGATTGCGTCGCTGACGTAGACGTCCTC
TATGGCCCTTTGCATCTCTACGACTTCTTCTGGGGTCAGGATCGGTGTTATATCCACCTC
CTCCTTCTTCCTCGCCATCCTCCTGCGGAGTATCTCGATCTCCTCGCTCTTGCTCGGATA
ACCGACGCGGAGCCTGACGAGGAACCTGTCCAGCTGGGCCTCCGGAAGCGGATAAGTACC
CTCCTGCTCTATTGGGTTCTGAGTGGCGAAGACTATGAAGGGCCTCTCAAGTTCGTACGT
GTTGCCCTCGACGGTGACCTGCCTCTCCTGCATGGCCTCTAGGAGAGCGCTCTGGGTCTT
GGGCGGGGCACGGTTTATTTCGTCGGCCAGGAGTATGTTCGTGAAGACGGGGCCCTTTTT
GAACTCGAACTCGAGCGTTTTCTGGTTGAAGATGCTGACGCCGAGGATGTCGCTGGGGAG
AAGGTCGGGTGTGAACTGGACGCGCTTGAACCTCACCCCCATCGCGGTGGCGAAGCTCTT
CGCCATGAGCGTCTTGGCCAGTCCGGGCAGGTCTTCCAGGAGTATGTGGCCATCCGCCAA
AATCGTCGTCAGTATGAGCCTCAACACCTCGTCCTTTCCGACTATCGCCTTCTTGACCTC
TTCAAGAACGGCGTTACCCTTGGAGCTTACCTCCTCTATCTTCATAGAGATCCTCCTCCA
CAATTTTTAAGGCCCTTTCAAGGTTATCGAGAAAGTCTCCCTCCGAACGGAGGGCTTGGA
TGGCCTCGTTCGGCTCGGAAGTGAGCGAATGAAACGTCTGATTGTAGTCCTCGGAGAGGG
TGGCGTATATTTCCGCTATCTTCTCCTCAAGGAGGGAGCGTGCAACCCTTCCCCTCTTGG
CGCGCTCTATGAGCGTCACAACCCTCTCAACGTCAGTTTTTCTCTCGACCCTCTCCAGTC
TCTCCCTCGTGGGGAGGGGAGCGCGTATCTCAAATCCGAAGAGGAGAAAGGCCAGAAGGG
CACCCAGCGCCAGAACGGCGAGCCATCTAACCAGGTAGGAGCCGGCAACTATGGCCACGA
GCAGCGGTATCACGGCTATCGCGAGCACGTGTCTGTTAAACCTCATCCACCCCCCTCCTC
ATCTCGCGGTAGACCTCGAGGGCCCTCCGGGCATCATCCCATGTTATTTTCTCGGGGGCG
TATTTGGCCTTTTCGAAGAGCCGCGTCAGCTCGACGAAGGCATCGTGCATGTATTTAACA
TGCTCCGCGTGCTCCCAGTGCGTCCAGCTCTCCTGGTACGGCATCCCGAGGTACTCGAGC
CAGAGAACGGCGTTCTTGTATATACCCACGACGGCCTCCCTTGGGTTCTCAAACATCCCA
AGGCCGAGTTCGTCGAGTTTCCTGTCGAAGAGCTCGGCCCGGAGCCTCATCTCCCTGCGT
TCCTTCTTCCGCAGGTACGTCCTGTACTGGACCGCGGCGAGGTATGAAAAGACCACTATC
CCAATGAGCAGAACGGCATAGAGGATGTACTGGGAGGGGAGGGACTGCCTGGTCGGGGCC
AGTTGGGTGCCGTTGTAGTGACCGGGGGTTTGAACGGGCGCGGAACCGTTCACGGAAGCG
TTTAAGGCGGTACTGTTGTTGGAGGGGATTTTTACGGCCGCATTCTCCCGAATCAGATAC
ATCACGAGGACGAGGCCGGAAAATCCCAGAGCCAGCATGATATACCTGATGAAAAGGGCG
AGGCCGCCCGAATCAAGTCTCTGAAAGGGGTCCTTCCATCCTAAGAATACGCCAACGATA
ACGAACAGGCCAACTATCGCGAGGATCATCACGAGAACACCCGCCCACTGGGCGGGACTA
CCCCTTGAGGTCTCCGACGTGGCCGCGCTGTAGTTAATCATCAGCGCCATCAATGAAAAC
AGCAGTCCAGAGAGGGCCAATAATTTTACCCTGGTGGACATTTTTATCAGGGGTTTTAGA
GAGGGCAGGTTTAAAAACTTTTACCCCCAGGTAAAGGTCAGGTGATGAAAGTGGAGAGGG
TTCCAAGGCTTTACGTTGAAGCTCCCCCCGAGGAGTGCCTTGAGGGAAGGAAGGTTAAAA
AAGACTGCGTGGTCATCAGCGGGAACGTTGAGGTCTGGCTGAAGAGGGACGAGAGCGTTC
CGGACTTCATCGAGATCGAAGGGGCCAAATTCCTGGCGAAGGAAGTTTACGACAGGTTCT
ACCTCTACGTTGACAGAATGGAGGGTAAGATGCTTGCCGATGCCATCCTGGCCCTCCCCG
ATGGGAGAACGCGGATATATTTGAAGAGGGACGATGAACTGCTAATCCTTCCCGTCGAAG
GATACACGAAAACCCTGATAGCGAACGTTGGGAACCGGGTGAGGACGGGGGATGCCTTTG
CAGCGATAACCACCAGAAAAGGAGAGGTTCACTACCTCAAGCCGCCCAAGACGGGAACGG
TCGTGTTCATAGACGAGGTGACCAACAGGCCGCACTACGTTTACTACATACTCCCCGAGG
AATGAGCGTTCTTTCCCACTTTTGTACAAACCTTTATAAACTGCCGGGTCAAGCCCCACC
TGAAGAGAATTTTGGAGTTGAAGGAAATGAAGATTGAAGCTGGAGATTTTGTGGTGTTTC
ACTACGTCGGAAAGTTCGAGAACGGCGAAGTTTTTGATACCAGTTACGAGGACATTGCCA
AGGAGAACGAGATATACGTGGAAGAGAGGGAGTACAGTCCCCTTGGCGTCAACGTCGGTG
TTGGCGAGATAATCCCCGGCCTTGACGAGGCCCTTATCGGCATGGAGCTTGGGGAGAAGA
AGACGGTCACGATACCGCCGGAGAAGGCCTACGGCATGCCCAACCCGGAGCTCGTCATTG
AGGTGGCAAAGACGGAGTTCTCAAACGTCGGCATAGAGCCCATCGAGGGCATGTACGTCA
TGACCGACTCGGGAATCGCCAAGATAGCCAAAGTCGGCGAGGAGAACGTCACCCTTGACT
TCAACCATCCGCTGGCAGGGAAGACCCTCGTCTTCGAGGTAGAAATAGTGGACATTCAGA
AAGCCAAAGAAGAGGCCTCAGACGGCGAGGTTGAGGCCTGAGGCTCCCTGGAAGACCGCC
ACTCCCATTATTACGAGCAGCAGGCTGTACTTTATGCCTGCTGAGTATTTCCCTTCTCTT
ATGACGCCAATTCCAAGGCCTGAAACTATCGCTTGGAGGGCAACGAATCCCAGCAGTATG
GTCCTCACGGTCTCCACCGGAAACTCCACGTTGCCGGTGCTCATAGCCAGCATTACCTGG
GCGACTATGCCGAGTATGAGGGGTCCGATAAAACCGCTGGTGATTATGAAGAACATCACC
TGCATGCCCGTTGAGGCCTTCCTCTCCTGCTTTATCCTGAGTATCTCCCTGACGTCGTTT
CCAACGAAGACAAGGACGTCGCTCATCGGGGCACCCCTCTCGAGGGCCTCGATGATGATC
ATCATCGAACGGTAGATGACGGGAGACTTTCTGTTCCTTACCGCAAAGGCCCTGAGGGCT
TCGACGGTCGGACGGCCCTTCTTTATCTCGGCTACGGTCTTCTTGAACTCGTCAGTCAAC
GCTCCGAACTTGGCTGTTGTCAACTCCTCCAGAGCCTCCGAGAAAGAGATACCCGCCCTG
AGCGAGCTGGCCAGGTAGAAGAACGCATCCGGGAGCATCTTCTCCATTTCATCAATGCGC
TTGCTGATTCTCCAGTAGGGGTAGCCAAAGGCCATCACTCCAAAGAGGGCCAAGAACGTT
ATGAGGGCATAAACTGCAGTGAAAAACATATCAACGAGTACGGCACCGATTATTCCGACC
AGCAGGGAGACGATGAGGTACTCTGCGGCGAGGAAGTTTATTCCCGAGGAGTATATGAAC
ACCTCGTAGCGCCTCATCCATCGTTTGGGGACTATTCTCTCAATGATCTGAACCAATGCT
CCTGACAATCCTCCCGCCATCATTGTCACCTCGGCTCTCCCTTCTTAATCATGTTGACCA
CTATGAACGACAGCGCCGGGAAGGCGAACAGCAGTATAACCGCCAGGGTCTCCGGGGGCA
GTATGAGCTGCTGGGACATCACCGAACCGGCGAGTATTCCAACGACGAACATGGTGGGCA
TGACTATCGTCATGAACATGTAGATGAACGCTATACCGTTGACCCTCTGGACGTACTCTA
TGAGCTTCATCCTGTACTCAAAGGCGAAGTCCTCGGCCAGTTTGTAGAGTATCTCGGAGA
GGTTTCCACCGAACTTTATCGCCCTGAGTATCTGCTTGACGACACGGCTGACGTTCTCGG
AGCCCATTTTCTCATCAAACTTGGTGAGGGCATCCTCAAAGGAGGAACCCGTCCTCATGT
CCCTCAGTATGAGCTCAAACTCCTCGGATATAACGCCGTAATCGGCGCGGGCAACGGATA
GCAGGGCCTCGGATATACCGACACCAGCGCTGAGGAGGGAAGCCATGTGCCTCAGGGCGT
AGGGCATCGCCCTCTCAACCTCAACTACCCTGCGCTTCCACACCATGCGCGGATAGTACC
TCATGTACATGAAACCGCCCACGAAGCCCAGGAACCCAACGAGGGCGGACATGTCAATGG
GGATGTACAGAAGGTACGCGAACAGGAATCCAAAGATGCCCGCAAACACGGCCACCGCCA
GCATCAGCGCGACGTACTTCTCCTGGGGCATCAGTATGCTCGCCCGGTAAAGCTCCTGGT
CGAGGCCCTTGAGGGAGTTCGTGAGTGATTGAACCGGTCCCTTGAAGTAGCGGAGCACAG
TCTCCGCAAGCCTCTCAGAGAAGGGCTTCTGGATTTCCTTCTTCCTCCACTCCAGAATCT
CCTCTATCTCCTTCTCCTTTTCTTCCTCAGCCCTCTCCTTCTCGATTTCCTTCTGCAGTT
CTTTGAGCGCCCGGAGCCTCTCCTGAACACTTTTACCCTGGGGGATTCTTCGCAGGGGCT
TCTCGGCGACCTCTACCGTCTTTCCCCCTAGGCGCTCCAAAAAGTCGGTGATGGCTTTAA
CGACGCCCACGATTATCACCCTTAGATCAGATTCTTAACCTGCTTGCTGGTTTCAATGCT
GCTCTCGGCCTGAATCCTCTTCAGCAACGCCTCCTCGTCTATGTAGAACTGCCTTATGTA
GTGGCCAACCTTATCAATGCTCCTGATGCCCTGCTCTATCATCCAGTCGAGGATTATCTT
GCGCTTCTCCTTCTCGAACTCAAGCTCGGATATGCTCATACCCGTGTGGTGGGCCAGGGT
GTTCAGTGTTCTGCTCGGAACTCCCGTGGGAATCAGCTCATCCTTGGCCGGGTCGTACTT
GTAGAGCTTGTTGAGCTGGACGCTCTCGGCCTCGATGCCCGAGATCTCGGCTATCTCTGT
GATGCGCCTTATGGTTCCCTTCTTCCGGCTGTGGAACCTGACCTGCATTATGATGATGTC
CAGCGCGGGTATCATTATCCTGGGAACGCTCATTGGCGGGCTCTCCAGACGGACTATGGT
TTCCCTCGCGCTGTTTGAGTGTATGGTTCCCATACAGCCGTCGTGACCCGTGTTCATTGC
GGTGAACATAGTTCTGGCCTCTGGACCACGGACCTCACCGACGATGATTCTGTCGGGACG
CATACGGAGGGTGTTCTTAACGAGGTCGTCCATGGTTATCTCGCCCTTGCCCTCGACGTT
GGGCGGCCTCGTCTCGAGCCTGATCCAGTGCTCAACCGGGAGCTGAAGCTCGGCCGTGTC
CTCTATCGTTATCACACGCTCACTCGGCGGGATGAACATGGCTAGGGAGTTAAGGGTAGT
GGTCTTACCGGAACCCGTACCTCCTGCAACGAGAACGTTCGCAGGCTTGACGCCCAGGCC
ATCCACGAATATCCACAGCAGGGCAGCTATCTCGGTGTTCATGGTCCCGTACTTGATTAG
GTCGATTATCGTGAGCGGGTCCTTCTTGAACTTACGGATGGTTATGGTAGGGCCGTCAAG
GCTGATCGGTGGGATGGTCGCGTTGACACGGCTTCCGTCCGGAAGGCGTGCATCCAGGAG
GGGGCTCTGCTGGTCGATTCTCCTGCCCACTTCCCTCGCTATCCTCTCGATGATGTTGAG
TATCTCCTTCTCCTCGGGAAAGACTATGTTGGTCTTACACATATTGAAGCGCCTGTGCCA
GACGTAAACGGGCCTGCCTGTACCTATGACCATGATTTCCTCGAGGTTGTCGTCGCGGAC
GAGGGGATCGAGCTTGCCGTAGCCTATCATGGACTGGACTATCATCTCGGTGAGGACCTC
GACCCTGCCCTCCGAGAAGTGGGGGGCCTCGTCCTTTATCATCCTCCTGACGGCGTTCAT
GAAGACGCGCCTGCGCTCCTCCAAGTCTGGAAAGGCAGAGGGGTCTATCTGGAGTTCTGT
TATCGCCCGGTCCTTGATCCTCTTGAAGAGCTCCTCCTCCTCGCGGCTTAGCTTGGGGAG
GCGGATCTCGTATATGGGGACGGGTTCGCCCTTAACGCGGAGGATGCGGACGTTTCCGTA
GGCATCCAAAACCTCGGCCTTCCCCGCGTAGGTCGTCTCCTCCGCGCGAACAGATGAACC
TAGGATATCCTGGAGGGTTGACGGCGGTTTGGGTTTGGGGGCAGGCTTGGGCTTCTCCTT
GGGGGCCTCTTCCTCCTTGGTGAGTATCTCTCCAAGAATATCGGCACCGGTGGGCCTGTT
GGTGATGGCCTCCTCGGGGGAGGGCCTGCTGAGGATCTCCTCTAAATCAACTCCTCCCTC
CTCCCTCACAAAGGGGAGGTGCTCCTCCTCTTCCTCCTTAGTTTTATCCTCCTTCTTGAG
GACGTTCTCAAGGAGGTCGTCCTCCCCGCTCAGTATCTCATCAATCCATGAGATGGTCTC
CTTCTTCTTTTTCTTCTCATCCGGCACCAACGCTCACCGCCCCTCATTCTTCCAGCTGAC
GTGATAGGTTATATCAACACCCTTACCCATGAATATTATCCACACGGGGAAGTCGAAGCC
TGCCTGCTTGGGCGGATTGATCTCTGGCGTCCCAACGGAAACTCCGCTGATTAAACTGCT
CGAAAGCTGGAACATTCCAGGCATCGTTGGAAGCGGCTGCGGCTGGCTCTTCTGAGGCGG
GTTAAGGCCCTTGTATTTCCACACGAACTCCTCCATGTAGTCCCTGTACGTCATTGTGTA
GTTGGGGGTGAAGTCCGTCATACTGGCACCATCGAATATGACCGGTATCGAGGCGGCGAA
GAACGTGTTGAAGGTTCCCGCATCGTTGGGAACGTTTGTGAGGCGGAAGGTAACGTCACC
CTCGTACTGAAGGATCTTGATGTGGGCATCAACCATTGGGAACATGCTCCTCAGGTAGAG
AACCTTGGGGGTGTTTACGAGCTGAGGATACATGACCCCGCAGCTTATTATTCCAATATC
ATCCAGATCCTCTATCACGCCGCTAACGCTACTCCCGTTGTACTCAACGGTGGTTATTTT
AGCGGTATCTCCGCAGACCGTCTTGTAATCCATGGTCGGGACTATGTACGAGTAGTGAGA
GGTTATCCTGAAGTTTACAACAACGGTTTCGTAGGGCATTATCCAGAAGCCAGTGTAGTA
GTTGAGGGTGGTCTTCTTAACGTTCGATATGTTGTGGAGAACCGTGTTTCCAACGAGTAC
GGCATTCATGGTCTCGCTGTTGTCCAGCCTGTAGACGGTGAAATCGTAACGCGGGTTCAC
CACTATGAACTTGGGGAACGGGGCAGTGTTCACCATGGTAACGTTCAGATCTATCATAAC
CTGCCCCATGATACCTATGTTGTTGTAGGTATCGCCGGGAAGACGATAGGTTGCTGCACT
AACCAAAGATGAAGCTAACAAAAGAATAAAGAGAGATGCTGCGAGGCGTTTCATTGCTAT
CACCTCAGGTGGCAACTTTAGCGATGTAGATGTACTGCTGGTTGGAGAGTATGTCGGGCA
CGAATATTGAGGGAACCCTTACTATGACCAGGAACTGGGTGTTCGGGTCGAGCACGAGCA
TTCCGGATTCCTTCTCAAGGTCAACTATCTCCCAGCCGTAGGCCCTGAGCTGCTCCTTGA
CGTCCTCGCTGGCCTGTATCTTTCCGGCCGCTATCGCCTTGAGTATCTCCGTCAGATCAA
CGTTGTAGGTGTAGCTGGCTGAGGCGCTCTGGCTGGCAGTCTGGGAGTTGGAGTAGATGT
CGCTTATCGCCTGGCCGTTGGTTATGGACGCATCTCCAGGCGTGTACTGGGTGTTGTGCT
GCTCGGAGTACTGGGTCGATGAGCTGGTGCTCGATGAGCTGGTCTGGGTCTGGGCCTCGT
TGACGGAAATCGTTCCGGCCTCCGTCGGGAGGAGTACTAGCTCAACGTAACCCTCATTCA
CTATCTCCTTGAAGGGCGCGTTGGTCGCGTTCTTGGCGAATATCATGATCTCATCGCCCG
GAGCAAGGAAGGCACCGTTTATCTTGTCCCTTGAGAGGACGAGGGCGATGTCAACGAACT
CAACCTTGTAGACCTTGTACTGCATCAGCTCCTTGTAGTCCAGTATTCCGCCCAGCACAG
CCTTTGCGTCGGATTTGCTGACTATCTTCTTGACGTTGTCCTTCTCCAGGATGACGTTCT
GGGTCGGGATGGTGTCGATGATGTAGTAGTAGTACTCCCTCCAGAGCTCGAGAAGGTACG
GATCCGCGTTGACAGCCTCGACCTGCTGCTCGCTGGTGGCGCTCATGACCTGCTCCTCGA
GGCTGTTCATCGAATCAACCACCTTCTTCTTGAGGCTGTCCGGCAGCGGCATCGCGAGGA
GCTGGCTGAACTGTGCCTCGATCTGGCTTATCTTCTCCTTCTTGGTCTGGTTGAGCTGCC
TCTCCATTTCAAGGCGGTGCTGCTCCTCGAGGTAAGCCTGATACTGGTTCCAGGCACTCT
GGTATGCGGCTTTAACGTCTATCGATTCGACCTCATCCACAGTCTGGGCCGCGTTTATCT
TTCTTATCAAGTCGTCCCTGGCGTTCTTTCCAAACGTCGTGTTCATGAGTTCGCTTCCGG
GTTTGAAGTAGTAGTTAACCTCCGCGAGCTTTTTGTTCTTAGCCTGGGTGAGCTGCTCGG
CGGCGCGGTTCTCCATGTAGATGTAAGCGCCTATAGAAATTATTAAAATCACAATGATGA
CTATCGATGCACCAATGAGAATGCGTCTCTTCCTTTCCCTCTCCCTTATGCTGCCCACGG
GGCGGGGCTTCTTGGGGGGTTTCTTGACAGGGGGCTTGGCCGTTTTGGGGGCCTCAGGCT
CTACGCTGGCTTTACCCAGCTCTCTAAGACGGCGGATTTTCGCCTCAATATCCTCGGACA
CGTTGAGCACCACCATCAATCGTTATCATAACCAGCTTCTTATGTCGAATAGTTTTTTGA
ACTTCAATCTTTATTTAGGTTTCGGTGAGAAGTATGGAGCGGTTAGAGATTGCCGTAATA
GAAATCCGGGGAAAATGTCCCGTTTTTAACCCGGGAGACAGAATCGTCATAGAGGGGCCC
AGCGTCAAACTCGATGAGACCGATGCGATTTGCACCCACGCCTTTGCATCCCTGCTCCCA
TACATAGTCGCCCTGCGAAAGGGTATTAAGCCCAGCGAACTAGGCCTTGGCAGGGGAGAG
AAAGCGTACGTTCAGTGCCTCGATCCCGGACCGCCGTACACGAACGGTGGGACTGTAATC
TTCGAGATAACGGTGGTGAGAGATGAAGCAGAGGAAGGCGTGGAGGATAGTGAGGGAGGT
AGTTGAGGAGGCCGACCTCATCGTTGAGGTAGTTGACGCGAGGGACCCGATCGGGACGAG
GAACAGAAAGCTCGAGAGGCTCGTCCAAGAGGAGGGCAAACCGCTCCTCATAGTGATGAA
CAAAGCGGATTTAGTGCCGAAAGAGTGGGCGGAGGAATACAAGAGGAAGAGTGACCTTCC
GGTCGTCTTTATATCGGCCCGCGAGAGAAAGGGAACTGGAATCCTGAGGAGGGAAATAAG
GAAGCTCGCAAAGCCTTTGCTCGACGAGAGGGAGAAGGTTAAGGTTGCACTCATAGGCTA
CCCCAACGTCGGCAAGAGCACGATAATCAACACGCTGAAGGGCAAGAAGGCCGTTGGCAC
TGCCCCCATACCAGGCTACACAAAGGGAAAGCAGCTGATAAGGCTCAGCAAGAAGATATG
GCTCCTGGATTCGCCAGGTGTTGTTCCAATAGACGATTTCGACGAGCTGGTAATCAAAGG
AGGCTTCCCGGCTGACAAAATAGACGAACCCGTAAAGCCTGCGTTAAAGCTCATAAGCAG
GATTCTTGAGACCAGAAAAGAAGCCCTCACAGAGAAGTTCGGGATAGATGAATTCGAGAG
CGAGGAGGAGATTCTTAGGATGATAGGCGAGAGAAGAGGGCTGATAAAGGCCGGAGGCGA
GGTTGACATCGAAGAGACGGCAAGGTGGTTCCTAAGGGAGTGGCAGACGGGTCGCTTTAC
CCTCTTCGGAAAGGAGGAAACGGGGAAGGAGGAATTTGCCTGGGACTTCGAGGAAATCCT
CGATGGAGTTGAGAGGGACCTCCTGCTCGACCCAAGGAGGATACTCTGGAAGTACGGCGA
CGAACTAAGGGAGAGGCTCGACAACCGGAAGCGCGTTGGGATACGTGAGATAGAGGGCTT
TACCGTCGGAATAGCGACGGGCTTCAAGAAGTGCGACGGGGGGATAAAGCTCCTCGAGAG
GCTCACCGGCAAGCACGTTCTGGCGAGCGAGTGCTTCGGGAAGAAGTGGAAGGGCGTAGT
TGTGATAATGGAGTGATGCGGTATGAGGCTTTTGCTGACGACTTCGCAGGGGATTGAGGA
CTTAGCGAGGGCCGAACTTGAGAGTCTGCTCTCGGGCCTTGGAGTTCCGTTTCGAGTAGA
GGAGAAGCCGCTCGGCGTCGAGGGGAGGGTCTTAGCGGAGGTCAATAAAGCATTTTACAT
CGACGAGAAGGGGCGGAAGAGAGAGCTGAGCGTTTCGACATATCTGAACGAGCGCTCGCG
GCTTCTTCACCGTGTAATAGTCGAGATAGCTAGCGAGAGGTTTGAGGGAATCGGTGAGGA
AGAGCCCGAGAGGGCGTTGAAGAGGATAGAAGAATTCGTCTCGGAGCTTCCGGTGGAGAG
ATACGTCAAAATCAGTGAGAGCTTCGCCGTGAGAAGCTTCCGAAAGGGCGAACACAAAAT
TACAAGCCTCGATATATCCAAAACCGTTGGCAAGGCGATATTCGAGCGTTTGGAGCGCTT
TGGAACCCCAAGGGTGAACCTCGACCATCCTGCCGTTATATTCCGGGCCGAGCTGATTGG
AGAGGTTTTCTTCCTCGGGGTAGACACAACCGGCGACAGCTCCCTCCACAAGAGGCCTTG
GCGCGTTTACGACCATCCCGCCCACCTCAAGGCGAGCATAGCGAACGCACTAATTGAGCT
GGCAGAACCGGACGGCGGCCCGTTCATCGACCCGTTCTGCGGGAGCGGCACGATTCCTAT
AGAGCTGGCCCTGAGGGACTACGATGGAAGGATAATTGGCCTGGAGAAGTATAGAAAACA
CCTGCGCGGGGCCGAGATGAACGCCCTCTCCGCAGGGGTTCTGGAGCGGATAGAATTCAT
ACTCGGCGACGCCACCAGGCTGAGCGAGTACGTCGATAGTGTCGACTTTGCCGTCAGCAA
CCTGCCCTACGGGCTGAAAATAGGTCGCAAAAGCGCCATTCCGAGGCTCTACATGGACTT
TTTCAGCGAGCTCGCCAAGGTTCTTGAGAAGCGCGGAGTCTTCATAACGACGGAGAAAAG
GGCGATAGAGAAAGCGATAACCGAGAACGGCTTTGAAATCAAACATCACCGCCTCATCGG
CCACGGCGGGCTCATGGTGCACACCTACGTGATAGAATAGCCATGAGAAGAAAAGAAAGG
GCTCAGACCTTCAGCGCCTTGACCGCGCTGAGGGTCTCCTTGAGGTCCTCGTAGCCGTAG
TGGAGGTATCTCCGCCCCTCGCTTTCATAGCCGTCCGCAAAGGCGCTCCAGGCCCTGTTG
AGGGCCCTCTCGCCCCTGCTGAAGACGCTCATGATGGTTCCGTAGGTCATGAGACCCTCT
ATCCTGAGGGGCTGCGCCTTCTCGGCGAACTCGTCGAGCTCCTCGAGTATCTTCGTCAGC
TCGGCCGTGACCTTCTCGGCGGGGGCGTCCATTATCTTCTCAATTCTGACGATGGCATCG
GAGAGGAGTCTCTCGAGCTCCCTGACACCGCCGGTTCCGCTCTGGGCCGCCCTGTGGAGC
TCCTCCTTCGCACCCTGGCGCCTGAGGAAGATACCAGCCCCCATGACGGCCAGGGAAACG
GCCAAGCCGCCCCACATGGGCGGTATCCTGGCGGCGGTTATCGCTCCGGCAACGAGGCCA
GCTGTGAGGAGTACGTTTCCGATGAGCTTCTTCATTTCCATCACCTCACGGGTGGAGCAC
TCCCATGACGGTCAGGACCGCGAAGAGGAGGGTCATAGCCGCCTCTCCGACCATCAGTCC
GGCCGCGACCGGGAGCATCTTCTCGGTTATGAACTCGTTGCCCTTCTTCCTCTTGGCTAT
CTCGTGGACGATACAGCCGAGTCCGTAGGGCAGGATGTAGAGCATCGGCAGGTACATCGA
CAGGCCGACGAGGACTCCGAGTCCCGGTATTCCGCTCATGGAGAGGGCGAAGCCAAGGAT
TCCTCCCGCGATGAACTTGTCCACAGGGACGTTGCCCCCGAGGATCGCATCGACCATGGA
CTTGAGGGCCATGGCCTGCGGAGCAGGAACCATCTCGTTTCCGATGCCGTAAGCCTTCCA
TATGAGGCCGACGACGGTGAGGGCTATTATCGGGCCTATCCAGGCGGTGAGGAGCTCGAC
CTTCTGCTGCCTGGAGGGAATACCTCCAACGAGGTGGCCGGTCTTGAGATCCTGCATCAT
GTCGGCGGCGCCGGAGATGGCGACACCGACGGTGGCTCCGAGGAGTATGGTTAGCGGAAC
CTGCTTGCCGGTGAGGTAGAGGAGTATCATGACCGACACGAGGGAGAGACCGGAAACTGG
GCTCCAGTCGGTCATTCCGGTGGACATGGCGACGAGCAGGGCCGCCACGAATATCCAGGC
GACGCCGACGATTGCCGTGAGCAGGCTCCTGCCGATGCCGAGGTTACCCAGCTGGTAGGT
GGTAACCAGCAGCAGGAGGAACGCAAGGGTTATTCCGGCGTAGAGGTACTTTATCGGGAG
TTCCTCGTTCCTGCCGGTTCCGAGCTTGCTCGCGTTGGCTATGCTCCTGAGGGCGACTAT
GATGACGGGCATCGAGAGTATGAGGCCCGCTATCGAGCCGCCGAGGAGCATTCCGATACC
GAGCGGCCTGGTCATGTTGGCGTAGACGAAGCCGCTGATGGCTCCACCGGTGACGTCGCT
CGGGAGCCAGCCGAGGGCCTTGACTATGGGCGTGATGATGTAGTAGGAGAGTATTCCACC
GGCGAGGACTATGAGACCGTTCCTTCCGGTGATGAGGCCCATTCCAAAGACCATCAGCGA
GAGGGCCATGGCGAGGCTGACCCACTCGGGAAGGTGGAGTATGGCCCCAAGGTCGATGTA
CTCGGGGATTATCTCCGGAAGGCCGAGCACCGGGAACTGCTGGACGAGGTAGACGGCCGC
GCTAACGGCCATGCCGAGGAAGAGCAGCCTGGCCTTCTCGATTCCGCTTCCCGGGGTCTT
GAGGACGGTTGCAACGGCCGTTCCGGTCGGGAAGCGAAGCCTGTCAATCTCAATCATCTG
CTTCCTCAGCGGGATTATGAAGGTGATTCCCAGTATCGCTCCGGCCGCGGTGGCGAGGAA
GAAGTACGTGGTGTTTATCTCCTCGTGGAGTCCCATGATGTAGAGCGCCGGGATGGTGAA
GATGACTCCAGAGACGGAGATGTTGACGGCAGAGGCTATGGTCTGGACGATGTTGTTCTC
GACGACGGTTCCCTTCTTGAGGATTCCCCTGAGGACTCCCCAGCCGACGATGGCAGCTAT
AGCTGAGCCGCCGGAGGTGAAGCCCATTATCATTCCCGCGTAGGTGAAGCTGGCGGCCAT
GAAGGCGCCCCAGATGACGCCGAGGATTATGGCGGCAGGCGTCACTTCGCGGTAGGTCTC
GTCCGAATCCTTACGCTTCCAGCTCGCTTCTCCAACCTTCCAGTTGGCATCCGCCATCTC
CCAACCTCCTGTACAGTTATGAGCATTCATGTCCACGTTCTTCGGGAATGTGCATTCCTT
GGAGGTTGGCCCGTTCTGAAATATAAAGTTTTTCAGCCCTGTAAATATCAAGAACGTGGA
TTTAAAACCAGAAACGAGTTAAAACAGGCCTTTATGCCGTTTTTAGTCTCAGCATGAATA
AAAATTCATCAAGAAGATGAACAAATGGGCACTGACGCACATTACGACATTAGAGGCTCG
AAGGGTATTTACTGGACCGTTTAATCCGCCGAACGATGGTTAGTTGAAACTTGAAAAGAC
TGAAGCGATTTAGGGGAAGCAACGAGAAAAACGAATGCTCATGTCTTCAGCGTCACGTCA
ATGACCACGGTCTCGTTGCAGGGGTTCCTCACCACGACCTTCCACTTGCCATCTGGAAGC
CCAACGACCTCGTTTACTTCCTTGACGGTTCCAAAATCCTTCAAAACCTCCCCATCGGCC
GAGACCACCTTTACCTCCACCGGAAGGTTTGAGGTCAACTTTACGGTCAGATTGGCCGGA
CCCTTAAAGGGCCACTCCCTGGCTTCACCTGCAGGAACGCTCTTCCCCTTGACGTAAACG
AAGTTGCTGTCCAGGCAGCCCGCCATCACGACGGCGAGAACGAGGAGGATGATGACAGGG
CGTACCCACCTCATGGCACCACCGGAGATAGTCAAATAAGGAAAACTTAAAAAAGTTTCT
CAGCACAGTATCGAGTCCTCGGCCAGGACGTCCTCCTCCAGCGTTCCTATGCCATCTATC
CACGCCTCAACCCTATCCCCGTGCCTCAGGGGGCCGACTCCAGCCGGGGTTCCCGTCGCT
ATTATATCGCCGGGTTCGAGGGTCATTATGCCCGAAATGTACTCGATTATCTCCGGGATT
TTGAATATCATCTCGCTCGTCCTCGCGAGCTGCCTTATTTCGCCGTTGACCCTCAAGCCC
AGCTCCAGATCGCTCACGTCCAGCTCACGTTTGTCAACCACCCTGGGGCCGACCGGAGCG
AATGTGTCGAAGCCCTTGGCAACCGTCCAGGGAAGGCCCTTCCGCTTGGCCTCCCACTGC
AGGTCTCTGGCCGTTATGTCCAGCAGAATCGTGTAGCCGAGGACGTAATCCATTGCCCTC
TCCCTTGGAATCCTCCTCCCGCGTTTGCCTATTATCACCGCCAGCTCAACCTCGTGGTGA
ACTTCCTTGCTTTTCCTTGGCAAGATTATGGCCTCTTTTGGGCCTATCAGGGAGCTCGGC
GGTTTGAGAAAAATCACCGGCTCTTTCGGAACCTCATGGCCGAGTTCCTTTGCGTGCTCC
GCGTAGTTCCTGCCGAGGCAGATTATCTTGCTCGGCCTCAGTTCGTAAAAGCCATCACGG
AATGGAAGGCGAATCATCTTGAGCACCCAAGAATAGTTCGGGGATTCGGTTATAAACCGC
TCGCGGGAAGGGTAATAAACCACTTCATCCAAACCCTCAACGGTGAAACCCATGAAGCTC
GTCGTCCTCAAGGAGAGGGGAAGCACTCTCGTCTTCGTTTTCTTGGTGATTTTTATAGTG
CTCTTCACGCTGCCGCTGATATACATGCTCATCAACGTTCCAGAGGGGAGGCTGTTCATA
CTGGGCTTCTTCGTCTTCTTCCTGCTGATGATGTCCCTCGGTGCCTACTCCCTGCTCAGA
AGGCGTAGGGAATACCGGCGCGCCGAGAACTTCGCGAGCCTGGTGGGATTCTCCGACTCG
GGGGTAACGTTTCCGGAGGAGATTGAATTCGAGACGGGAACGCTTGAGATGAGGGGCTAC
TGGGTCGGGAGCGGAAGGAACAGAAGCTACCACGTGGAAAGAAAGTTCATCTCTGGGGAG
AAGAAAAGGGCCTCGCGGGTTCCCTTCATGGACTCACCGTTCAAAGTGGCCGTTTCTTCA
GACGGAACGGGCTTCGTAAAGGCTCCCGCCGTGAGGATAATCGATGAGCTCTACAAAAAC
ATCGTGGTGCTCTTCTTCACCGATGAGGGCAAGGTCAGGGGCACCGGCACGGTAACGGTG
GCGACCGAGAGCGACTCGGCGCAGGTAAACTACCGAGGGGACGGGAAGTTTATCATGGGG
ACGGTCTACTCGACGCTCACCAAGGCTAGGACCGTTAAGGTCGCCATAAGCGCCGAAGGA
TTCGAGTACGAGAAGATCGTCGGAAAGGGCCGGAGCTTCGAGTTCAGGGAGGGGATGCTC
CCCGAGGAGAGGGTCATCATGGTCGGCTCCTACGGCACGATAACGCCGAAGATGGTGGTG
AATGGCCTCGGTGGAGGAACCGTCATCCTCGGCCACGGCGAGTTCATAATCCGTGGCATT
CTGGACATAAGGCTGAGGCCGGACGTGCGAGCTGAGGAGACCTTCAGGGTCGAGTTAAAG
GGAGAAGAAATCGAGGAAGAAAAGGAGTTCGAGGAGGAGTGGGGGTTTAGGGACTGAATA
GCAGTAGGATCTAATTCACATCCACCTCTATCCCCTCAACCTCAAACTTCCAGTTTACGT
TGGCCATCCACTCATCCGGGTCAATTATTATCTTGACCGGCCGGTCTTCGAGGCGGAGCG
AAACCTCCGCGGTCCTGTTGACCCACACCCGGGTATCGAGAGAGTCCCCGTTCTCCATGA
CGATCCTAATCGGAACAGGCATCGTAAAGTTGCTGGCGTCGACGATTGTGAAGGTCAGGT
TGTAGCCCTCCCCTGTCGGTGAGAGGTTTAGATTGGTAATGCTGTAGTTCGGGAAGAGCG
TGGAGTTGAACCACTCGTCGAAGAACCAATCGAGGTTTTTGCCGGAAACGTTCTCGGCGG
TTTCGATGAACACCGTGTAGTTGCAGTGGGAGCCGTGACACTCCTCAAGAACATCGTGAA
GAATCCTGTTGAAGGTTTCGTTTCCAACGATGAGACGGAGGGAGCGGAGCATAAAGGCAC
CCTTGGCGTACCGGACGCTGTAGATGTACTTCTCCTTATCGGCGGGGAGGTTTCTGCGAA
GGGATTCCCTGAGGGAAAGCGCACCGTTTGCCCAGATAGCCCTGCTTTCCTCCCTCCTGT
CGAGCCATCCCAGGGCATCGCTCTGGTTCCAGCGGGTGTAGGCCTCCATACGGAAGTACT
CGGCGAGGGGCTCGTTGAAGGTACCAAAGCTCATGTAGTGACCGAACCACTCGTGGGCGA
GTTCGTGGAACAGTGTGGACACGAAGTTCGTGGCGGAGTGCCCGATGTTCGAGGGGCAAT
CGACTATGAAAGTTCCACCAATGTTTACTGCACCGGCAGATATCCCCAGGACTTCCCGGC
TGATCCTCCAGCTGAAACCAGGGACAAAGAGCACGTTGAAGCGTTCAACGGGTTTTATAC
CCGTTATGTTCTGATAGAGACCAAAGGAGAAGGTCAGTTCCCTTTTGACCAGCTCCAGAC
CCTCTTCATCGTAGCAGTCCCCCGGATAATAGACCGTAAAGCTCACGTCCGATGCCTCAA
AACCCGTCCAGCCAAGGTTTGGGAGATAAAGGGAGAACCCGAGGTAGGGGTGGATGGGTG
AAGTGTAAACCACCTCTGAGCCGTTGCGGACGACTCCGTAGTCGAAGAGCACGAAAACCG
TGTCCTTGGGCAGATATGGAGTAACGGTGACGGTGGCGTTCTTCGAGGCGAACTCCCACC
AGGAGAAATCGGTTCCAATGAAAACATCGTGCTCCCACATCTGGCGTATATACTCCTTAT
TTTCGAGATAGCGGAAATCGTAGGTGACGACACCTTTTAGGGTGGTGAGGTTCGTCGAAA
CGTTCACCGCGTAAATCTCGATACCAACGCCGTCTTCATCAACCCATCTGTAGACGTCCA
TGCGGGAAAGCTCAAGCGGAACGCCCTCAATGCTGATGTTGAGGGTTAGGGGATCGTTTG
GAGTGACGAGGAGCGCCAGATAAAGCGGTCCCGACGTGAAATTCGTGAGGACAAAGTCGT
ATCTGCCCCTAAATGTTCCATCAGTGTAGTTCACGCTGATATTTCCATACTGGGAGTAGG
GCACGGCAGAATACGTCTTCCAGAAGAATTCGCCCATGTTCTCAAAGCTCATGTTCACGT
TGGCCGGTTCTTCGGGATAGATGAACCTCAGAGGAGGAGCCTTGTACTGAGAACCCGGTG
ATTGGACAGATGAAACTGTATTCGAAGCCGATCCGGTTGATGTGGTGCCGGTCGTTGTGT
TCCCACCGAGACAGCCGCTCACGAGAATGACAAGGACCACCAGAAGGGCAGGAACCGCCT
TCCGCACCTTTAACCCACCGGTAAAAGTTAATCCCGGCGAGTATAAAAGAGTTTCGAAAG
GGGATTAAAAATCCAGCTCAGTTCTTCAACGGCTCCGGAATGGACTTATCCCACTGCTCC
CTCGCCAGTTCACCGGTGTACTTGAACTTCTCGACCTTCTTCTCGGCCTCCTTGCGCTTC
TTCTGGTGTTCCTTCAGGAAGGCCTGAACGCGCTCGATCAGCTCGCGCTTGCACTGGCCG
CAGAGCAGCTCGCCGCTCTTGCATGCGTGGTAGCGTTCCATGAGCTTCTTGTCGTCGGGC
TCGAAGAATATCTCGAACCACTTGAAGACGACGCACTTCTCCGGCTCTCCGCCCTTCTCG
CGCTGCTCCTTCGCGGTGGCCCTCCCACCGGTGAGGGCGTACTTCCATATCTTCTTGCCG
GCCTCTTCCGGGTCGTCGGTGAGGTAGACTGCAGTCTCTGGCTTTGAGGCGCTCATCTTA
CCCTCAAGGCCCATGAGCCCTGGCACGAACTTGGAGTGAATTGCCGCCGTCTTGTAGTAG
CCGAGGCTCTCTGCAAAGTCCCTCTGGAGCCTCCAGTAGGGGTCCTGATCAATTGCCGCT
GGGATTAAACAGCGCTTCCTCTCGAAGAATGTCGGGGCTGCCTGAATCGCCGGGTAGAAG
ATCATTCCAATCTTGCTCTGGTCGGTGAAGCCGAAGACCGCTTTGGCCATCGAGTAGTTT
ATCTTCTTCGCTATCGGTATCGCCATCTCGTATATCTTCGTGAACTCGCTGTCCTGGAAG
ATGAAGGTCTTGTCCGGGTCGAAGCCGACGGCTATGATGTCGAGGATGTTGTCGTAGGCC
CATCTCTTGGTGTCGTCGAAGGTGAGCTTCTCCTTGAAGAGGAACTTCTCGTCGTCGGTT
ATCTGGACGTAGAGGTTGACGCCGAACTTCTCCTGGAGCCACTTGGTGGCAAAGAATGGA
ATGATGTGGCCTATGTGCATCGGTCCGCTCGGACCTCTCCCTGTGTAGAGGAAGAAACCC
TTACCGTTCTCATAATCCGCCAGAACCTTGTCGTAGTCCCTGTGGGAGAAGAAGAACCTC
CTCCTGAAGTAGATGGGCAGCTCGCTCCTGGTCAGCCTGGCAGTTTTCTCAAGCAGTTCA
TCCGTCAGCGGGCTTGTTCCGAATTCTTCTATTAGCTTCGCGTAGTCCACCATTCCCTCA
ACGTCCCATGGGGTGACCTTAAACGCGTCGTCCATTCAAAACACCTCCATTTCCAGTGGA
AACGAAACCCAAGGCTAAGCCGGGGCAGAAGAGCAAGGCTTCACCAAGGCCAAAAGCAAT
CACCGAGCATGGGAAGAGAAAGGGAAGAAGGGGATTTAAAGTTTTTGGATGGTTTCAAAA
TCACCGCCTTTTCCAGAGAACCCATCCAACGCCGATGCCTATTGCAAGCCCTATGAGAAG
GGAAAGGCCAAGCCAAACCCCCCAGTACCTCAGTTCCTCCCTTCCGGTCGGTGGATCGTA
AAGGGTGCCCGCGAAGAACACACTCCTGACGTCATCCAGTTTCCGAACGTGTATTCCATC
AAAAACCGCCCATCTTCGCTTGAAATCCGGAATTTGAGACCGCATAATCTCCGAACAATC
AAAGGCATCAACCAGCAAATGCCTGCCTTTGTAATGAAAGCGCGGGTCATTGGAGATGAA
CTGTACGATGACACCGCCGTAGTCGCTCCAGTTGCAGCGCTGGAATGTGAGGTTCATGCT
GTCTGAGTCATCGTTGCTTCCAAGAAAACTCAGGACGGCATCTTCTCTGAAGGAAGCCCG
AATGACAAAGGACGAGAACTTAACTGGCTCAATTTTCAGCTCGTAGCCGTCGGGGGTTTC
CAGTACAACGAAATTCGTTGGCTCCTTCGAGCGGTACAGGAAGGCTTTAAGTTCCTCCAC
GCGAACTGAGGCGTTTTCATCCACAATGAATTTCAGGGAAACATTAAACCCATTCTCCTC
GAAGAAACGAACATAGGACGGGTCAACTGGAAGAATATCGGTCAGTTCACCCCACACACT
CCTGAAGTCGCACGAGGCCGTGTAGCCCTCGGAAGTGCGGTACAGAATCGCCGGTGACGT
GTAGTTCCCTGCCGCTTGGCTCACGATGCAATCAACCCAGTAGATCCTCCCTGAGGACGA
AAGGTTCATGGTGAGGCCTATGAGCTGGCTCTGGTTTCTGGGAAGGATTCGTACCTCAAA
AACACGGATGTGCTTGTCCTCCACCCATGCAGTTCCTCCCGGGAGTGTAACAGCGGAAAC
GTTCTCCACGATGAAGCCGGTGGAGTACTTGAAGCTTTCTCCCCCGTAGTACAGCCCGGC
ACTGACCAAGGAGATCAGAAGCAACGGCACGAGTACCAAAGGGAGTAGTCTCATCGAACC
GCCCATAGTAACTCGAAGGAAGGGGTTAATTAACCTTTCGAATGTTAAGGTCAAAGAATT
CCATCACGAGAATTGCAGTCAGAGATAGCGAAAACGGGAGAAAAGGCTAAGAAGAATCAG
AGCTTCCCGTTCTCCCTCAGCCACTCGCCGTACTTGACGAGGGCATAGACCGCATCGACG
CCGTCCTCGACGGTCTCGTAGACGGGAACGCCCTTGAGCTCAATGTTCCTGGCCATCTTG
TGCGGGTAGTCTCCACCGGGGGCCACGAAGACTATCGGCTTGCCGTACTCCCTCATCCTA
GCCATTGCCTCGACGATTCCCTCGTCGAGGGCCGGGCTCTGGAAGAGGGCTATGACGACG
AGGACGTCAACGTTTTCATCCTCCAGCGCGTAGCGCATGGCTATCTCGTATCTGCTCGAC
GGGGCGTCGCCGATGATGTCGATGGGGTTCTTGTAGCTCATGTGCTCCGGAAGCTCACCC
CTCTCTATGGCCTCCTTGAACTTCCTGTTGGTCTCATCGCTCAGTTCGGCTAGCTTCATG
CCGCGCTCAAGCAGGCCGTCGCTCATCATGACTCCTGCACCGCCGCCGTTGGTGACTATG
GCGACCCTGTTGCCCTTCGCCGGCTTCTGCATGGCGAGAACCTTCGCGTAGTTGAAGAGC
TGGCGCATGCTCTTGGCGCTCAGGACACCGGTCTGCTCAAAGGCGGCCTCGTATATCTTG
AAGGAACCTGCGAGGGAACCAGTGTGGCTTGCCGCAGCCTTAGCGCCGGCCTCCGTCCTT
CCCGCCTTGAGGATGATTATGGGCTTCTTGAGCGTGACCTCCTTGGCAACGTTGAAGAAC
TTCCTTCCGTCCTTGACGCCCTCTATGTAGCCGGTGATGACGCCGGTCTTCTCATCCTCG
CCGAGATAGGCTATGAAGTCACTCTCGTCGAGGTCTGCCATGTTGCCGAGGCTGATGAAC
TTGCTCATGCCTATCTTGTGACTGGCGGCCCAGTCGAGGATTGCAGCGCCGAAGGCACCG
CTCTGGCTCATGAAGGCGACCTTTCCGAAGGGCGGCCTGGCCTGCCTCTCCGGCGGGTTG
AAGTTGCAGTCGAAGCCGTTCTCGAGGTTGGTGACGCCGAGGCAGTTCGGACCGACGAGC
CTTATTCCCCACTTCCTGGCGCGCTTGACGAGCTCCTCCTCGAGTTCGACCCTTCCGGCC
TCTTTAAAGCCCGCCGAGATGACGACGGCGCTCTTAACCCCCTTCTCGCCGCACTCGTCT
ATGACATCAGGAACGAACCTGGCCGGAACCGCTATGACCGCGACGTCAACCTCGTCCGGT
ATCTCCTTAATGCTCCTGTAAACCGGGAACTTCTTCCCGTTAACCTCGACCTCACCGCCC
TTGACGTTGACGGCGTAGACCTTTCCGCTGAAGTTGAGCGTTATCGAGCGCATTATCGAG
TTCCCTATCTTTCCGGGGACGTTTGACGCCCCGATGACAGCGACACTCCTTGGGTAAAAC
AGGAAATCGAGCCTTGGAGCCTCCATCTTGTCCACCTCCGAAGGTTTTTCGGGAGCCCAT
ATTTAAGCCTTCCTCCACAGATGGGTACATCCGGGTGCTGGATATTTTGTCCAGCTGCGG
CCCTAATGAACCATGACCTTTACTTATATAAAGGTAGCGGGAAGCAAAAGGGTTATATGC
CATAACGTTAAAAGAGGCATTAGAACGTTTAAATTGGGTGGTGGAAATGGCGAAGGTTAA
GGTCATAACAGACCCGGAAGTTATAAAACTGATGCTTGAGGACACGAGGAGGAAGATACT
CGGACTGCTCCGCAACAAGGAGATGACCATCTCCCAGCTGAGCGAGATACTGGGGAAGAC
GCCCCAGACGATATACCACCACATCGAGAAGCTCAAGGAGGCCGGCCTAGTCGAGGTCAA
GAGGACGGAGATGAAGGGCAACCTGGTGGAGAAGTATTACGGAAGAACGGCCGATGCGTT
CTACATCAACATGTACCTCGGGGACGAGGAGCTCCGCTACTTCGCCCGCTCAAGGCTCAA
GATAAAGCTGGAGATATTCAAGGCCCTTGGCTACGAGTTCGACGGCGAGGAGCTGCTCGA
CGTCATGGACAGCCTCCTGGCAAAGGAGCATGAGTACAAGACGGAGATATCCAAGGAGAT
CGAAGCCAACGAAGAGGCTCTCAAGGACTTCTCCAACGAGGACATCATCCACGCCATCGA
GTGGCTGGCCATGGCCAGGATGGGTCGCGACGAGGAGACCCTAGAGCTCCTCAAGAAGCT
GGGAGAAATACTTAAAAAATGACGCCGAAAGGAGAAGCGATGGGATATGGCGAAGGGTAT
ACGACTTCTAGTGCTGGACGTGCTTAAGCCGCACCAGCCCATGGTGACGGAGCTGGCGCT
CGGACTAAGCGAGCTCGAGGGCGTTGACGGCGTCAACATAACCCTCGTTGAGATAGACAA
GGAAACCGAGAACGTTAAGATAACGATGGTCGGCGACAACCTCGACTACGACGAGATAGT
CAGGACCATCGAGGAGTTCGGCGGCGTGGTGCACAGCATAGACATGGTCGCTGCCGGTAA
GAAGATCGTCGAAGAGGGAGAGACTCCCCAGGACAAGCTGGAGGAGTACTGAGTGAGGGA
AGTCCTCATAATAACCGAGCCGGAAAGGATAAGGGTGCTCTCCGATGAAACCCGCTTTAA
AATTCTTCAACTATTGAGGGAGCACCCCATGACCATAAACGAGCTCAGCGACGCCATAGG
GAAGGACAGGACGACTATATACCGACACATAAAGATTCTAGAGAACGCCGGGCTCGTGGA
AGAGCTTGAGGTCCACGGAAACGAGCGGGTTTACGCGAGGAGCGCCAGGCTGTTCCTCAT
AAAGGCGGATCCGGACGAGAGCGTCGAGGAGTTCAGGCAGGCCTACCTCCAGGTGGAGGC
CGAAAAGCTAGTACAGGTTCTGGAGAAGGCAGGATTCAAAATAGAAGACCGGGAGAAGCT
CAAGAATCTTGCCAAGGATGTTCTGAACGAGATAGAACTAAATTCCCAGCCGGTAATCAA
GAGAATATCCCAGGCGGGCATCGACCTGACAGAGATAGAACTCTTCCACCTCCTCAACAT
GCTGGTTTTCCTTCAGAGCTGTGAGCTCTGTGAAAAGGCAGAGAAGGTAAAGGAGCTGGT
TGAGTTCTGAGGAATTGAAAACCTCAGAACTCCATCACCCACTTAACCGCATGTGGAACT
TTCTTCGCAATCTCCAACGCCGTGAAGTTCTCGCCGAGTTCCTCTTTCACCATATCGCCG
GCGAGGCCGTTGAGGAAGGCACCAACTGAAGCGGCCCTGAGCGGTTCGTTGCCGAGCGCG
AGCAGGGCGCCAACGAGGCCTGTCAGGACATCGCCGGTTCCACCGGTGGTCATGCCCCGG
TTCCCCGTTCTGTTGTATTTCCAGGTCTTTCCGTCACTTATGACGTCGTAGGGACCTTTG
AGAAGTATAACCCCCCTAATCTCACCGGCCTTTTCCGTCACCACCTTAGCCTTCTCCATG
AGCGAACCCTCGGGCTTCACGCCAAAGAGAATCCCGAACTCGCCCGCGTGCGGAGTTAAG
GCGAAGGTCTTCCCATCGAGAACGCTCAAATCTTCTGCCACCGCCTTTAGGCCGTCGGCG
TCCACGACCATCGGCTTCTCACAGCGCCTCACGAACTCCCTCACGAACTCCCCCGTTTCT
TCTGCGAGGCCGATTCCAGGGCCGATGACGACGGCGTCGGCCTTTTGAGCTAGGCTCAGA
AGTTCACGGACGTGGTCCGGTGAGAAGTTCCTCCCTTCAATAGGTCTGAGGATTAAATCG
GGGTCACTTATTCTCTCCGCTGGTTCAGAGGGCATTGCCAGATAAACCAAATCGACGAGG
TAGCTCGCTGCCTTGGAAGCGAGATATGGGGCGCCGTAGTAGTCCCCACTGCCGCCGATG
ATGAGCAACTTACCGTTCTGACCCTTGTGCTCGCCCCTCTTCCTGAGCGCGAACTTGGCA
TCACCGGGGCCGACGATGTGATAGAGCTCCTTTGGATAGCCGATTTTGGCGATTATCCTT
TCAAAGCCCTCGTACTCCTCCTTGTCCCACTGGAAGGTCACCGCGAAGTCGGCCTTGACC
CGAATTGCGCTCGGATAGCCGCTCGGCAGGTCAACGCTCACTATCTTCGCCTTTCCGGCG
TATTCGTTAATCTTCTCTATCGCGGAGCGTATCGGCTCGCGCGGCTCGCCCTTTGTGCCA
GCTCCAAGAAGGGCATCGACGATAACATCGTAACCGCTCAGGTCCAGGGACTTTATGTAG
GCGGAATCCTTGAGAACCTTGATTTTCACGAAGTCCAGGCCCTTGAGTATCTCCCAGTTG
TGCTTGGCTTCATCGCTCCTTATCTTCGCCTCGTTCCCCACGAGGAAGAGCGTGACCTCG
TTCTCGAAGCTGAGGTGTCTGGCCGCCACGAAGCCGTCCCCGCCGTTGTTCCCTGTTCCT
GAGAAGACGGCGATTTTGAGCCCCCTTCCAAAGCGCTCCTCAATCGTTCTGGCAACTCCA
GCGCCGGCATTTTCCATGAGCTGGTAAGGCGTAATCCCAAGCCACTTGGCGTTTATGTCC
CAGATGTAAACGTCCTCGATGCGCATGATAATCACCGGAGAAATTTCAGACTCAAAGGTT
AAGGGGTTTTCCATGAGCGATACGAGGTCAGGACGAGGAGCAGGCCGAGGGGAGCCGTGA
TGTACCACACCAGGACAAATAGGAGAATCTCACTTGTCCCACTCTCAATCGCCGCGTAGG
GGAACTCGAAGACGACGGCTATGACGAAATACGCCAGAAGTAACCTGAGGGGAAACTTCC
CCCTCCTGAGAACCACCATAAGGTAAACCTCAGCGATGCCCATAAGGAGTGGGTAACCCA
AGGCGAGGAATCTGGGAAGATGCAGCAAGAGGGGCACGTTGTAGAAAAGCACCATGCCGA
GGATGGGATCGAGGAGCGTGACGAAGCGAAAACCGAGCCGAAACAGTATAAGGAGAGGCA
GCCAAGGGGAAAAGGAAGGATTGTTCCCTCCAGTCATACTATTCTCACGTTCCATAGACG
ATGCACCCGCTATTTCCTATCAGATTTTTCCGTTCCGCTGGACGCTAGTGTGAAGATGTC
CAGCTTCAGACAAATTTCAATGCTTGCTTGTAATCCCTCTCTGAGTACAGCACCAAATAA
ACCCTCTCCAAGCTCTTCACTTCCTTTGAGAACTCCTCGACAGTCTCCTTGAACGTCCTC
ACGACCTCTTCAAGCGGGCAGCCGTAGATGCCGGCGCTTATGGCCGGAAACGCTATCGTT
TTGATACCGAGCTCATCGGCCTTTCTCAGCGCGCCGAGAATTGCCTTTCTGAGCTTTTCT
TTCTTGTCATCGTCCCAGACGCCACCGCAGTAGGGCCCGACCGTGTGGATGACGTACCTG
ATTCCGTGTTCCTCAAGCCTCATCGCTGGGGTCACGACTACCTCCCCGTGCTCGATGGAG
CCCTTTCCGAGCTGCTCCCTCATGGCTTCCTTGCTTATCCTGATGTATTCGCGGGCGTCT
CCAGCGGCCGCTTTGGCTATGGCGTAGGCGACGCCACCACCGTGTTCTAGATAGCGGTTG
GCAGCGTTGACTATAGCATCAGCCGGGAAGTGGGTTATGTCCCCACGGGCAATCTCGAAG
GAAACCATCGGACTCACCGTTCCAAGGATTACTCGGGAGGGATTTAACCCTTGCGCGAGC
AATTACTAAGCAAGCTTTTCACGACATACAACTCAAAACAGTAACAGTTAAATACGGCTG
AAGCCTATGAAATGTGGTGGTGGAATGAGGGCGTTCGAGGCGCTGGGGGAAACCATTGCA
TCCATCTCCGAGGACGGGAAGAGATGGAGGTATCCCGTTGCGGCGTCAGGGATAGCCGGT
GTGCTCCTGGCCATCTCAGGATTCAACACCGATATGAGACCTGTGGATTACAGCCCCAAT
CTAAACCTGGGCATTGCGGCTCTCCTCGTCCTCATTGCCCTGCTCATCAGGCTCACCGTA
ATATACTACCCAATCAAGGCATTCTACTACCACAAAAAGGGCATACCCTTCGAGGAGTTG
ACTCTCATTAAGGAGTCCATAACCGGGGGAATACTGGCCCTCTTGGTGGGCATCGTTTAC
GGAATCGTCATCCTCATAGTCGGCGGTCTCATGCTCTTCCCAGCGATACTGGCGTACTAC
GCGCTCTCCGGAACAACGAGGTACGTGATAGCGGGACTGCTTGGACTGCCCCCGGCGATC
TTCCTGATGGGGACAATCACCATGATGATTCCGGCGTACATATGGACCAAGGATTTCGGG
GAGGGACTGGGAATAATCGGAACCGCCCTGGACAACGCCAAGGAAGTCTTCGTCTTCGGG
GCCCTGATGGGAGCTGTTATCGTTGGTATCGGGGCCGCGGCAGGAGGGCTCGTTTTCATG
ACCTCCCTCGTTGCCAGGGGCTTCATTGAAACCCTGCTGGCGGGCCTGATCGACGGCCTC
ATAACGGGCCTGTCGAACGTAATCTCCGGTGTCGCTGGGGCAGCCATGTACAGAAAGCTC
AGGGTGTGGGCGGAAAAGGAAAGGCCTGTTGAGGTAAACCCAGACTGGCTGGCCAGCCTC
TGAGCTAAGCTAGCTTCCCTATCGTTTTTTCGGCCTCGTCAAGTATCTTCTCCTCGTCGA
GCGTGAGAACCTCGCGGTCGAGCATGAGGATCTTCCCGTCCACTATCGTCGTCTCGACAT
CGTTTCCACTGGCTGAGTAGACGAGATGGCTAACCACGTTGTTCACGGGGCGGAGGTGGG
GCTGGTTAAAGTCGATGATTGCTATATCCGCCAGGTAGCCTTCCTTTATGACACCCGCGT
TGAGATGAAGGGCTCGGGCACCGTTTACTGTGGCCATCTTGAAGACAGTCTTGGCATCGG
CCACGGTTGGATCGAGGTTGTGCACCTTGTGAATGAGAGCGGCCAGCTTCATCTCGTCGA
GCATATCGAGGTTGTTGTTGCTGGCGGCACCATCGGTACCGAGGCCGACGTTTACGCCGG
CGTTGATGAGCCTCTGCAACGGCATCACCCCGCTCGCGAGCTTCATGTTGCTCGCGGGGT
TGTGGGCGACGGTAACGCCGTTCCTCGCGAGAATCTGTATGTCCCTGCTGTCGAGCCAGA
CGCCGTGGGCTATGATGACGTCCTTCCCCAGGAAGCCAATCTCATCGAGCAGAACCACGG
GGCTCTTTCCATAGCGCTCGGTTATCTGGCCTATCTCCGCCATCGTCTCGCTGACGTGGA
TCGTTATCATCTTCCCGTGCTCGTTCGCCAGCTTCCTGACCTCCTTGAGCAGGGCTATCG
AGCAGGTGTAGGGCGCGTGGGGCCCGAAGACGAAGTGAACCCTGTCGGAGCCGAGCTTCT
CTATGAACTCCATCGTGCGAAGGGCCTCTTTTATTTCCTTCTCGGTTTTCTCGGGGTCGC
CGAGGTCTATCATCCCGTAGGAGAGGTAGCCCCTGAGGCCAGACTCCTCCACGACTTCGG
CAACGGCGTCCATGAAGAAATACATGTCGAGAAAAGCCGTCGTTCCGGTCTTTATCATCT
CCAGCGCGCCGAGGTAGGCCCCAACCTTGGTGTACTCCCTCGTGAGCTTCGCTTCTCTCG
GCCATATGTGGTTCTGGAGCCAGTCCATGAGGGGCAGATCGTCGGCGAGACCGCGGAAGA
GGCCCATCGGAGAGTGGGTGTGCAGGTTCACGAAGCCTGGAGAAACCACCTTCCCCCTGG
CATCGATGACGGTGTCTGCGGCTTCAGTTACCTCCTTGGCAACCTTGACGATGCGGTTTC
CTTCTATGAGAAGGTCGGCCTCGACGACCTCAAAGTTCTCGCCGTAGATAACGCGCCCGT
TTTTGATGAGAATGCTCATGAGCATCACCTTTTAAGAAGGTGTGTTTCCCCTGGAAGTTA
AAAAGGTGTCGGAGAAAAGGAATCAGACAAACATGCTCTTCAGCACGTCGGCGCAGCCGC
ACTTCCTCTCCTCCGGAATGAGCGGGATGGCCTTCTTGAGCAGTTCCTGAACCTTGTAGT
TGTTCTCGGCCATGACCTTGAGGACCTCCTGGGCATCTACCGGCTTGTCGGCCCAGACGT
CGTAGTCCGTAACCGTCGCGATGTTCGCGTAGCACATACCCAGCTCCCTGGCGAGGTTTA
TCTCCGGGACGAGCGTCATTCCGATTATGTGGGCGTACTGCCTGAACATGAAGCTCTCTG
CCCTCGTGGAAAAGCGCGGTCCCTCGATGCAGACGTAAGTGCCCTTCTCGTGGACAGGGA
AGCCGAGCTCCTTGGCGGTCTCGTAGAATATCCTCCTCATCTCCGGGCAGAATGGATCGG
CCATGGAAACGTGGGCAACCCTCGGCCCGTTGTAGAAGGTGTAGTCCCTCTTCTTCGTGA
AGTCGATGAACTGGTCGGTTATGACTATGTCGCCGGGCTTGTACTCCTCACGGAGCGAGC
CGACGGCGGTAACGCCGATAACCCTCTCAACGCCGAGCTCATGGAGAGCCCAGATGTTGG
CCCGGTAGGGGACCTCGTGCGGCGGGAACTCGTGGTTCTTTCCGTGGCGGGGTATGAAGG
CGACCTCAATGCCCTCTATCTCTCCGATTTCCACTGGAGCCGAAGGCCTGCCGTAGGGGG
TATGGACCTTCACGGTTTCTTTCGGCTCGAAGACGCCGTAAACGCCCGAACCACCTATGA
TACCAATCTTCACCATAGACATCACCCTGTAAAAATAAAGCCCGAGTTATTTAAGGGTTG
CTTTTCCAGTGGAAATGAAACTCGGAATAAAGCTTAAGGCAATGAAGACCAAGGGGCATA
CTGGGATTTGAAATGCCGGCCGGTCTCGGCAGATGGCTCATATCCTGGACGTTCGCGGGC
ATCATCGGCTGGTTCGTGGGGACTTTCCTCATGTTCCATCTTCTGGGTTCGGGAGTTAGA
CCCTCAGCCGGCTGGTTTGTGACGTTTATGGTAGGCTGGATAATCGGAGGTTTCATCTGG
TACGAGTGGAAGATAAAGACGGAACTGGAGGGAAGCACCGTCCGGTAGAGGGCAAAATTT
AATAACCTTTTGGAATTAAATTCTTTCGTGGGGGTGAGAGCATGGACAACGGGGGACCGG
TGAAAATAGTGCTCCCTGAGATAAAGAACCCCATCCTGATAGAGGGCTATCCCGGGATAG
GCCTGGTCGGCCACATAGCGGCGAACTTCCTAGCGAAGGAGCTTGGAATGGAGATGATAG
GCTACGTGGAGAGCCCGTTCATCCCGCCTATGGCACTGATCCTCGACGGAAAACCCAACC
CTCCCCTCAGGTTCTACGGGAAGGACAACATAATACTCGCCGTGGCGGACATCTACGTCC
CGCCCACCCTGGTGAGCGAGATAGCCCGGGAGCTCGTGAGGTACCTTAGGGACATGAGGG
CGGACAAGATCGTATCCCTCGGCGGTATAGGCATAGGCCTCTTCAAGGAGAAGATGGACG
TCTGGGGGGTTGGAGCCAAGGAAGAGCTGAACAGGGAGCTCGAGAACCTGGGAGTGAAAA
TCCTCCAGTACGGTTCGATAATGGGAATGAGTGGAAAGCTCCTTTGGGAGGCAAGCAAGG
AAAAACTCGACGCCTACGTGCTGTTGGGAGAGACCTTCGGGGACAGACCCGACCCGAGGG
CCGCTGCGAACGTCATAGAAGTTCTGAAGAAGCTGACACCGATAGAGGTCTCAACGGAGC
CCCTGCTCAAGGAGGCGGAGATGATAGAGGCCCAGCTTAGGAAGATGCACGAGCAGATGG
AGCAGGCCAGGAGAAAGGCCGAGAAGCAGTACGAGAGCATCTACCTGTGAGGTGAGAGTA
TGGAGGCGATAACTCTCGCCGGAATCGCGAGACGGGTTCTCGATGAGCTTTTGAGGAGCC
CGTACAAGACTCTGGAGATAAGGAGCGCGAGGAACGTTATTGCGCTCGAAAGGGCCCGCG
AGCTCGGAAGGATCTTCCTCACCTACGAAACCTTCCAGGATGTCACTGTGGGCACGGAGG
GGCTTCTCGCGGAGATACTCCGCCTGGAGAGCATGGAGCAGAGGATTCCATGGGAAGAGA
GCGACGAGAGGGAAGTGACCGTGTGCCGGGCGCAGGTGAGGCTCCTCGGCCTCGGCAGAA
TAGTCGAAGTGAGGAAGAGGAACACGGTGCTGGTGGTCAGGGTTCGCGAGATGCTACCGC
AGGAGATGGACATAGGTTAAAACAGGGTTTTCTGCCTGCCCTTTCCGAGCTTTTCCCTCT
TCGGCGGCTGAACCTTTCTGAACTCAAGGCCCTCCTTTTCAAGGAGTTTCTTTGCGCCGG
AGGTCAGGGACGGGGCAACGAGTATCCCCCTAACGTCCCCGTGCTCCTTGCTCAGGGCTT
CAACGTAGCGCTTAAGCTGGCTGACGGCATGCAGGTCTGCCTTTCTGCGCTTCAGCTCAA
GAACGACGAGGTTACCGTCCCTATCGCGTCCGAGGATGTCCACTATGCCGTGACCGATCT
GCTTTTCCCTGAAGAGAGGCTTGAATCCAGGCTCAATGAGTTCGGGGTTTCCAAATATCA
TCTCCGCCATCTCGGCCTCGCTGCCTGTCAAAGCAAGCTCCTCGTAGTCCTCGGCCTTGA
ACATGGAGACTAGGTAAACCTCCTCAAGCTCAACTTCGAGTATCTCCTTCGGCTTCCTCC
TCACTGAACGGAGGATGATTACGCCATCGCGCTCCCCAACCGTTACGAAGCTCCCCGGCG
GCTGCCAGTTGACGGGTTCCCGCTTCTTGCTCTGGTGGATGAGAAAGGCACCGTCGGGCT
TGATTATTATCACCCTGTCGCCGGAGCCGAGCTCGCTCTTGGCTCTTCCATCGTAGTGCA
CCTTGCAGCGGGCAAATATCGTCAGCATTGCCTCGGACGACAGGGCGGAATCGACTATCC
TCATGAGTTCATCGCAGGATGGGTTCTGAACGGCCTCAACCTTTGACATGGAATGGGGTA
AAGAAGAAGGGTTAAAAAGCTAACTCAGTCCTCGATGCCCTTGTCGGTTATCCTAAAGAT
TGCCTCACCCTCTGGGAGGTGGGGGCTGTCTATGAGCCTGGCTACGCGCTTGCCGGCCTT
GCCCTTCCTCAGGTAGATTCTTAGGGTTGCACTGTGGGCTAGGATGTGGCCACCAACGGG
CCTCGTGGGGTCGCCGAAGAAGGCATCGGGCTTAGCCTGCACCTGGTTGGTAACGAAGAC
AGCTATGTCGTAGAGGTCAGCTATCCTGTGCAGGTCAGAGAGGTGCTTGGCCAGCTTCTG
CTGCCTTTCGGCGAGGGTTCCCCTGCCGACGTACTCGCTTCTGAAGTGAGCCATGAGCGA
ATCGACGACCAGAAGCTTTACCGGCCTATCGGTCTCGGCCTTCTCCTTGATTATCTCCTC
GGCCTTCTCGATGAGGAGCATCTGATGGTTGCTGTTGAAGGCCCTCGCGACGTAGATGTT
CTTGAGCGTCTCCTCGGGGTCAAGGCCGCGGTTTTCGGCGATCTGCCTTATTCTCTCGGG
CCTGAAGGTGTTCTCGGTGTCTATCCATATGACCGAACCGTGAAGGCCGCCCTCTTCCTC
TGGGAGCTGAACCATCACCGCGAGGGTGTGCGCCAGCTGGGTCTTTCCGGAACCGAACTC
ACCGAAGACCTCGGTTATGGCCTGCGTCTCGACTCCGCCGCCAACGAGTTTGTCGAGGCT
CTTGCTTCCAGTGGAAATCCTGCCTATGGTTCTGCGCTTCTCCATGTACTCATCGGCACG
CATGAAGGTTCCTATGTTGGCGGCCTCTCTGGCGGCTTGGATTATCTTGAGCGCCGCACC
CTCACTTATTCCCGCTATCTCCTTGAGCTCCATTGGAGATGCAACTGCTATGGCCTCGAT
GCTGTCGTAGCCGGCCTCGCGAAGCTTTTCAGCAGTGGCAGGACCAACGCCTGGGAGGTC
TTCAAGGGTCTTTATTTCCTTCTCCTTCTTTTTCTTGGTTGAGCTTGACGGGGACTCCTC
AACGACATCGAGCTCCTCAAACTCTTCGAGCTCTTTTATTTCATCCTCAGCCTTCTTCTT
CCTTGGCATCTCACTCACCCGCTACGGCTACCTTTCATAGGGGTAAAAAGCCGAAGGGTT
ATATACTTTTCTTTCCCATGGAGCGGAAGACAAAAGTGCCGAGTATTGGGAAATACCGCG
AATTCACGCCCCCGCTTGGTCGTTTCAATCGAGATTGGATACACAATCCGGAAGTAAGAG
TGATGGGGCAACGCCATCACCTTTTTCCACTGGAAGAGCCGGGCTTTATGATGATCAGTT
TGGACCCTTCGGGAATCTTCTCTTCCAGTGCTGGGTTGAGAACGGGCTTTTCCCTGTAAT
AACCGAGGAGGAAGTAGCCCTCGTCGTGGAGGCGCTTCATGGCCTCGACGTAGGGAATGC
CCCACAGGTCTCTGCGCTCCAGAACGGAGATATCGTAGCCGCCGGAGGCCGTGGTGAGGT
CATCTATGACGTCCACCACCTCGGGCTCGAAAACGGAGCTTGCGAGGAGCCTTCCGGCGA
GACTTCTGCTGAGTATCACCCTGTCGGCCCCGGCCCCTTTGAGCAGCTCCATGCTCTCCC
CGCGGAGGGCCTCGACGAAGACCTTCGCTTTGGACATGCGCTTCACCATGAGGGTCGTGA
AGACGGACTTCGAGTCGTCCTCCAGGGCGAGGATGACGTAGGATGCCTCCCTCACGTGGG
CGCGTTCAAGGGTCTCTGGATTCGTGGGGTCGCCGATGAGGACCTCCACTTCCTCTGGAA
GCTCAACCTTCTTCCGCTCGCCCTCGTCGGGAAAGACCACCACTATGGGCCGCATCTCCA
CCTCCCCACTAGAAATCGCGGACATGAGCTCACCCACGCAGCTGGGTATGCTGCTCCCGC
GGCCGATTATCACGTAGTGTCCGGAATACCTAACGCTGTGCATGCCCATCATCCTCCTTA
GAGACGATGAAATGAAGTATTCGGCCAGAATCGAAACGAGGGCCGTGAAAGTCGAGATTC
CGGCAACGGCAGCGACCATCGCCACGGCGCGGCCGGCCTCGGTCTGGGGCGTTATATCCC
CATAGCCGATTGTGGCCATCGTTATAACCGCCCAGTAAAAAGCTGTATAAAATCCCACGT
TCTCAAAATACATGAACAGGAACGCAAAAATAATCGCCAGCAGGAGCACAAGCGCCGCTA
TTTGGAGAAGCCGGTTCCTGCTGACCTTGACCTTCATCCTGAGAAGTCGCCTGACCACTG
GTACCGGAATCATGATGTACACTATGACACCTGCTTTAAAAAATTATCACCCATGTCCCA
GTACATCCACGGATGGACTCATTTTTCCAGTGGAAACAGAGGTCTTTTTCGATGCCCATC
TAAACGACCCCCCAGAGTTTCATTTCCACTGGAACCCAGTTTTGACTATGGACGGATTTG
AGGCCAATGGATATGGAAAGGGGGATTTATAAGGCAGATTACAAAGAGCAAATTCACAAT
TTTTAAAGAGTGTTGGTGACTCACTGAACTATCTTTCATCACTATTTCAGATTGCATCTT
TTTTATGAACATTGTTCATGAAAATATATAAATATCAGAAGTTGTAGAAAAGATGGGAAA
GTTTCACCAGGAATACAAACGGTATTGGGGAGTAGCAATAACCCCGCTCCACAGGAAACG
AAACTCCCTGGGGGTTAATCTCGTTAACCTTTTTACTGTAATGTTAACATTGATGTTTTC
CCAAAATGCCATTCCCTGGGCTATGATGTATGCTTTTTGATGTTCATTCATGTTCATTCT
CCTTTCAGTGGAAGTGAACGAATGGGTTCATCTGTCCGTTTACAAATAGAAACTTTCGAT
GTACAGAAGTGCGCTGAAAACCCCTTAGCTTCCTGTGGAAACTCATTTCGAGTGTAACGT
TATTAACCCCTTTGCCCAATTTCTACTGGTGGTTCGCATGGAGGAGATTGAAAACCTCGT
TCTGGAGTGGCTCAAGGCAGGCAACGATACGGCCGAGGACATAGTTGACCTCCCTTGGTC
CATCAGGGAGATGAGGCCCGGCATGTACGTGGCGGAGCATCCGAGGATGCCGTTCTCGTT
GCTGGTGACGTTTTCGGAGGACTTCATCCATCTGCTCGTCCCTCTGGGCCTTGAAACTTT
CTCCATGACGAAGGACGAGAAGCTCAGGGTGTATCACACTCTCCTTCGTCTCAACGACCA
GGTGAACCTCATGAAGTTCACCCTCTCGGGCATGGACGATGACGTTTATCTCCGCGTTGA
CCTGGACAAGAAGACCCTCGGTAAGGCGGAGTTCAACGATGCACTGACCGCGCTCCTCAT
AGGTCTGATGTCCGCGGTTTCTGCCCTGGGTCTGGAGGAGGCCTTTGCGAAGGAACTCTT
TGACCGCATCGTTGGGATGGTCCTCGAGAGGGTTGAACGCGGCGCCAGCAGGGATGAGCT
CATGAGGTTCCTCACGGTCAAGGTCGGCATGAGCGTTGAGGACGCCAGGAACCTTCTCAA
CGAGGTGTTCGCGGTCAAGAAGGAGATGGAGGAGCAGGGAAAGGACGTTGGCTATTTCTG
ATACCCTCTTCGGGTTTTTCATTTCCAGCGTCTGGAGTGCAGGGTATAGATGTATACGTT
TTTAGAACCTTTAAGTCCGATGTTTGAATCTTTCATTGCCGATACCTTTATTAACTCTTT
CACATTTAGAACCTTGAGGTGATTTGTGTGACTGATATTGAAACCCAGGTTCTTGAGTGG
CTTAGGTCGGGCAGCGAGGATGCCGCCGACATAGTTGACCTTCCGTGGGAGGTTAAGGCG
GTTGACAAGTCGATGTACGTGGCCGAGCATCCGAAGATGCCGTTCACTCTGGTGATCATG
TTCTCGGACGAGTTCGTTCACCTTGTGATACCGACGAGTCTTGAGACCTACGGCATGAAC
GACGAGGACAGACTCTATGTTTACCACACGCTTCTTGAGCTGAACGACAGGATATACATG
ATGAAGTTCAGCCTCGGGAGGCCGAACGACGTAGTTAACATCCGGGTTGACCTGGACAAG
AAGACTCTCGGCAAGGACGAGTTCAACGACGCCCTGACGGCCCTCGCGGTTGGCCTTCTC
TCCGGAGTTTCCGCCCTAGGCCTCGAAGAGGAGTTCGTTGAGAGGATGTTTGACCGCATC
ATCCTCATGCTCCTTGAGAGGATTCAGAAGGGTTACACCTACGAGCAGCTCATGGAGTTC
CTCACGGTCAAGGTTGGACTCGCGGAGAAGGACGCGAAGGAGCTTCTCGACGCCGTTCTT
GAAGCCATGGAAGAGGAGCCTGCGGACGGAGAAGAGTGATTTCGCCTTCTTTTCTTTGAT
TATCTCTTCTATTTTCCGCTTACCTTTTTACATCCTCCTGTTCAACAAGGCATATAAACC
CCTTGGCTCGATTATCTATGCTTTCCTCTGCATCCGGTGCTTCCTCTGGAGCACATGTTT
GACGTTCAAGATCTCTTCGATTAAATTGGCTGGTTGACAACTGTAAACCTTAAAATTATC
ACATGTTCAACAAATTGCAGATTCCCTGAATAAAAATCAGCGATGGGGCTGGATTTCCAG
TGGAGTGGGTGGTTCCTATGGACGACAATTACCTCGATTCAATCTTTGAGAAGTACCTTC
ACGCCAAGAAGATCTTTAAGAATAAGGAGGTTCTCAGGCACAGTTACACGCCTAAGGAGC
TTCCCCACAGGCGTGAGCAGATCGAGAACCTTGCTCATATCCTGGTTCCCGTTCTCCGCG
GTGAGACCCCCTCCAACGTTTTTGTCTACGGGAAGACCGGAACCGGTAAGACCGTAACCA
TCAAGTTCGTGACTGAGGAGCTCAAAAAGATATCCCAGAAGTACAACGTCCCCGTGGATG
TCATATACGTCAACTGCGAGATAGTTGACACCCAGTACCGCGTTCTGGCCAACATCGTGA
ACTACTTCAAGCTCGAGAGTGGTGTCGAGGTCCCCCTCGTCGGCTGGCCGACTGATGAGG
TCTACGCCAAGCTCAAGGAGGTTATAGACGCCAAGGAGCGCTTCGTCATAATAGTCCTGG
ACGAGATAGACAAGCTCATCAAGAAGAGCGGCGACGATATACTGTATTCCCTCACGAGGA
TAAACACGGAGCTTCACCGCGCCAAGGTGAGCATAATCGGCATCTCCAACGACCTCAAGT
TCAAGGAGTACCTCGACGCGCGCGTTCTCTCGAGCCTGAGCGAGGAGGAGGTTGTCTTCC
CGCCATACGACGCCAACCAGCTCAGGGACATACTTATGCAGCGTGCCGAGAGCGCCTTCA
ACGAGGGCGTTCTGGACGATGGGGTCGTTCCCCTCTGTGCGGCTTTGGCCGCGAGGGAGC
ATGGCGATGCTCGGCGCGCCCTTGACCTTCTCCGCGTTGCCGGTGAGATAGCCGAGCGCG
AGGGGGCCAGCAAGGTCACGGAGAGGCACGTCTGGAAGGCCCAGGAGAAGATAGAGCAGG
ACACCATGGAGGAAGTTATAAAGACCCTCCCGCTCCACTCGAAGGTTCTCCTCTACGCCA
TAGTTCTCCTCGACGAGAACGGCGAGCTTCCGGCCAACACCGGTGACGTTTACTCAGTTT
ACAAATCCCTCTGCGATCACATAGACCTCGAACCTCTCACCCAGAGGCGCGTGAGTGACC
TGATAAACGAGCTCGACATGCTCGGCATCATCAACGCCAAGGTTGTCAGCAAGGGCCGCT
ATGGAAGGACCAAGGAGATTCGTCTGAACGTAACCCCTTATAAGGTTAAGAACATATACC
GTCATGACCACCAACTTCAGACTGTGCTCACCGTGAGCATGTCCCGCCAGAGGAGGCTGC
TCTGATGGGTCTGATCGAGGATCTGATGTCCAATAACTATCTAATCACCCCTTCGGCTTA
TTACCTTCTCGTTGATGCCTATAAGAGAGACTTTACGCTCGCGGAGCTCATAAAGTTTGC
AAAGGCAAAGGGAACCTTCGTGATAGACTCTGCACTGGCAAAGGATTTTCTGTCGCAGAA
GGGTGCCCCTCCAATGGAAAGCCCCGCAGAGTCTTCGGTCGTGGAGTCGCCCACTGTTGA
AGAACACATCTCCCCGGAGGTCCCTCCTGCTAGCGAAACTCCTGTGGAAACGTCTGTTCC
TGGTGAATCCAGCGGTTTGATTGCCTCAACAACCCAAACGGCGGAATTCGTTCCTTCTTC
AAGCGATGCTTCCCAGACGTTCATTTCCACTGGAACTCCTACTGAAAGCGGCGAGGAAAC
ATCTGAAATTCCTGTATTAGAGGGAGAAGAAGGCAGTTTTTCTGAGGGAGAGAGTTCCAT
TTCTACTGGAGATGCTGAGACGGAAGAGGCCGTTGAGAGCTTTGAATCTGAAACCGGGAT
TGAGGGGGCCACTTCTTCCGAGGCTCCGGAGGAAGTCCTTCCCATGGAAGGTGAGACCAC
CGTTGAGGAAGCTCCGGCCGAGAACGGCAACGGCTACGATAACGGCTACGTGAACGGGGA
AGAGAACGGAAACGGCGTCAAGCCTAAGATAGTCTACGGTGATTACGGTGTTCCCATAGC
GTACGTGGGTGAAGAGGTCCCTGAGGAGGAGAAGAGCTACTCCGTTTATGCAGATCTCAA
GCTCTCTCCAAGAGACGGTTTCCACTACAGGGCAAAGGAGATTCCCGACGAGTACGAGGT
AACGTTCGACGTGAAGAACGTTAAGTTCGCCCTCCCAAAGGCCAAGAACGCCGCGGGTAA
AGAGGGAGAAGTCATAATCAAGGTCTACTCCGACTACTTCAGGAGCAGGCTCAAGAAGAT
GCGCAGAATCCTCCGCGAGAACCCCGAGATTGGCGGTGTGATAGACATAGCCAAGCTGGG
CTACGTTAGGGGCGAGGACGAGGTAACCATCATCGGCCTCGTTAACAGCAAGCGTGAGAC
TGCGAAGGGCTACATGTTTGAGGTGGAGGACAACACGGGCGTCATCAAGGTCTTTATAAA
CCGCAACAACGAGGAGAGCAAGAAGTTCTTCCAGATAATGCCTGACGCTGTTATAGCCTT
CCGTGGACGCTACTCCGGTAGGGGCATATTCTTCGCCAACAAGATATTCCTCCCCGACGT
TCCCAAGTTCAAGCGGGAGAAGCCGCCCCTCGAGGAGAAGGTCTACGCCGTTCTCCTCAG
CGACATCCACGTAGGCTCAAACAAGTTCTGCGAGAAGGCTTTCATGCGCTTCCTCGAGTG
GCTCAACGGCGACGTCAATAACAAGGCCGAGGAGGAGTTCGTGAGCAGAATAAAGTACAT
GGTGATCGCGGGTGACGTTGTCGATGGCATCGGTATCTATCCCGGCCAGTACAACGAGCT
GGCAATTCCTGACATCTTCGACCAGTACGAGGCGCTCGCGAATCTGCTGAGCAACGTGCC
GGATCACATAACCATGTTCATCGGTCCAGGCAACCACGACGCCGCCAGAACCGCCATCCC
ACAGCCGGGCTTCTACGAAGAATACGCTAGGCCCCTTCTCAAGCTCAAGAACGCCGTCAT
AATAAGCAACCCCGCCGTGATACGGCTCCACGGCAGGGATTTCCTCATAGCCCACGGAAG
GGGAATCGAGGACGTCGTCAACTTCATCCCGAACAGGAGCCACCACAGGCCGGCCGAGGC
GATGCTCGACCTGCTGAAGCTGAGGCACCTCGCACCGACCTTCGGTGAGAAGGTTCCAAT
CGCTCCAGACTCCGAGGATACCCTCGTCATAGAGTCCGTCCCCGACCTCTTCCAGGCCGG
TCACGTCCACGTTATGCAGTACAAGATGTACAACGGCGTTTTTCTGATAAACACCGGCAC
CTGGCAGGCCCAGACCGAGTTCCAGAAGATGGTTAACATAGTTCCGACTCCAGCGAGGGT
TCCGATAATCGACATCGAGACCGCCAGGCTGAGGGCGGTCATAAGGTTCGACCAGTACTG
TGAGGGTGTCTGAGATGGGCGAGATATATTCCCCTGAAATGAAGGCTTACTTCGAATCCC
TCCAGCGCGAGATAGACAGGGCCTACGAGATAGCGAGAAAGGCCCGCGAGCAGGGAAAGG
ATCCCAGCCTTGAGGTCGAAGTGCCCCAGGCGACCGACATGGCCGGCCGTGTTGAGAGCC
TCGTCGGCCCGAAGGGCGTGGCCGAGAGGATACGCGTCCTCGTCAAGGAGTACGGAAAGG
AGCTTGCGGCCCTCAAGGTCGTTGATGAGATTATAGACGGAAAGTTCGGCGACCTTGGGA
GCAAGGAGCGCTATGCGGAGCAGGCGGTGAGAACGGCACTCGCGATACTCACGGAGGGCA
TCGTTTCCGCCCCCCTGGAGGGAATAGCCGATGTTAAAATCAAGCGCAACGAGTGGGCCG
ACAACAGCGAATACCTGGCCCTCTACTACGCTGGCCCGATAAGGAGTTCGGGTGGAACCG
CGCAGGCATTGAGCGTCCTCGTTGGGGATTACGTTCGCAAAAAACTCGGTCTCGACCGCT
TCAAACCGAGCGAAAAGCACATAGAGCGCATGGTGGAGGAGATAGACCTCTATCACCGCG
CCGTTACGAGGCTGCAGTACCATCCAGAAGCGGATGAAGTAAGGCTGGCTATGAAGAACA
TCCCCATTGAGATAACCGGCGAAGAGACCGATAAAGTCGAGGTTTCCCACAGGGACGTCC
CCGGCGTTGAGACCAACCACCTGCGCGGCGGTGCGATTCTCGTCTTGGCCGAGGGTGTCC
TTCAGAAGGCGAAGAAGCTCGTCAAGTACATAGACAAGATGGGTGTTGACGGCTGGGACT
GGATAAAGGAGTTCGTCGAGGCCAAGGAGAAGGGCAAGAAGGCAGAGGATTCCAAGTCCA
CGGAGTCCAAGGCCGAGGATTCCGGTGCAAAGGAAGAGGTTGAGGAGAAAGTTGAGAAGG
GCTTCTACTACGAACTCTATGAGCGCTTGAGGGCAAACATAGCCCCCAACAAGAAGTACA
CGAAGGAGATAATCGGTGGAAGGCCGCTCTTCGCCGAGCCGTCGAGGAACGGCGGCTTCA
GGCTCAGATATGGCCGCTCTCGCGTCAGCGGATTCGCCACCTGGAGTGTCAATCCCGCCA
CCATGCTGGTTCTGGACGAGTTCATAGCGATTGGAACTCAGATGAAGACGGAAAGGCCTG
GCAAGGGCTGTATAGTGACGCCTGCAACGACGGTTGAGGGCCCTATAATCAAGCTCAAGG
ACGGAAGCGTGATAAGGGTAGACGATTACCAGACCGCCCTCAGAATCAGGGATAAAATCG
AGGAGATACTCTACGTTGGCGACGCGCTGGTCAACTTTGGAGACTTCGTGGAGAACAACC
AGACGCTTCTTCCGGCCAACTATGCCGAGGAATGGTGGATTCAGGAGTTCACCAGGGCGA
TGGCCGAGACCTACGAGGTTGAGCTCAGGCCCTTTGAAGACAACCCGCGCGACGCTATCG
AGGAGGCCGCGGAATACATCGAACTCGATCCGGACTTTCTCGGGAACCTCCTGAGGGACC
CGCTCCGCGTGAGGCCGAGCGTCGAGGAGGCCATACACATATCAAAGGTTCTCGATGTTC
CCCTTCACCCTTACTACACCCTCTACTGGAACACCCTGGAGCCGGAGGAAGTTGAGGAGC
TCCAGAGGGCTCTGGTCGGTGCTCAGATCGAGTGGGACGAGCACATGAAGAACAAGTTCG
CGAGGAAAGTAGTTTTGGAGAACGACGCCAGGATCAAACGCTACCTTGAACTTCTTGGCC
TTCCCCACAGGCTTGAGAGGACTGAGGACAGGAAGAAGGTTATAGTGGTCGATTATCCGT
GGAGCGCCGCCCTGCTCACGCCTCTCGGCAACCTTGAATGGGAGTTCAAGGCGAAGCCCT
TCCATACCGCCATAGACATCATCAACGAAAACAACCGGATAAAGCTCCGCGATAGGGGGA
TAAGCTGGATCGGAGCTCGCATGGGCAGGCCGGAGAAGGCCAAGGAAAGGAAGATGAAGC
CGCCCGTTCAGGTTCTCTTCCCGATCGGTCTCGCCGGCGGCTCGAGCAGAGACATCAAGA
AGGCCGCCGAGGAAGGAAAGGTAACGAGCGTGGAGATAGCCTTTTTCAAATGTCCCAGTT
GCGGCCACATCGGGCCGGAGCACATCTGCCCGCGCTGTGGAACGAGGAAGGAACTCCTCT
GGCACTGTGCCAAGTGCAACGTCGACTACTCCCAGGACGAAGCCGAGAACTTCGACTTCC
GCTGTCCCAAGTGCGGCATGGAACTGAAGCCCTACGCGAGGAGGACCATAAAGCCCTCCG
AACTTCTCCGCGCGGCGATGGAGAACGTCAAGGTCTACGGCATCGACAAGCTCAAGGGCG
TCCAAGGTATGACCTCGGGCTACAAGATGGCCGAGCCGCTTGAAAAGGGCCTTCTGAGGG
CTAAAAACGACGTCTACGTCTTTAAAGACGGCACCATTCGTTTCGACGCCACCGACGCCC
CGATAACCCACTTCAAGCCAAAGGAGATAGGCACGAGCGTTGAAAAGCTCCGTGAACTCG
GCTATACCCACGACTTCGAGGGTAAGCCCCTGGAGCGGGACGACCAGATACTCGAGCTCC
GCGTTCAGGACGTCATACTGCCCTACGAGGCTGGAAGGTACCTCCTCAAGGTGGCCCGCT
TCATAGACGACCTCCTCGAGAAGTTCTACGGTCTGCAGAGGTTCTACAACGCCGAGAAGA
TGGAGGATCTCGTCGGGCACCTCGTCATCGGTTTGGCTCCACATACCTCCGCCGGAATCA
TAGGCAGGATAATAGGCTTCTCCGACGTCCTCGTAGGTTATGCACACCCGTATTATCACG
CAGCGAAGAGGAGGAACTGCGATGGCGACGAAGATGCCGTCATGCTCCTTCTAGATGCCC
TGCTCAACTTCAGCAAGTACTACCTCCCTGAGAAGCGCGGCGGCAAGATGGACGCCCCGC
TGGTCGTTACCACGCGCCTCGACCCGCGCGAGGTTGACAGTGAGGTTCACAACATGGACG
TCGTCAGGTATTATCCCCTGGAATTCTACAGCGCCACCTACGAGATGAAGTCCCCGAAGG
AGATTAAGTTCATCGAGCGTGTTGAGGACAGGCTAGGCAAGCCGGAGATGTACGAGGGCC
TTAAGTTCACCCACGACACGGACGACATCGGCCTCGGCCCGAAGATGAGCCTGTACAAAC
AGCTCGGCGATATGGTCGAGAAGGTGGAGCGCCAGCTCGCTCTTGCGGAACGCATAAGGG
CGGTCGATGAGCACCACGTGGCCGAGACGATAATCAACTCCCACCTCGTTCCGGATTTGA
GGGGCAACCTGAGGAGCTTCACCCGCCAAGAGTTCCGCTGTGTGAAGTGCAACACCAAAT
ACAGAAGGCCTCCGCTGACCGGCAAATGCCCCAAGTGCGGCGGAAAGATCGTTCTGACCG
TCAGCAAGGGTGCCATAGAGAAGTACCTTCCGACTGCCAAGATGCTCGTTACGAAGTACA
GCGTCCTAGACTACACGAGGCAGAGGATATGCCTGACCGAGAAGGACATAAAGTCACTCT
TCGAGAACGTCTTCCCCGAGCGGCAGAGAACCCTGATGGGCTTTTCAGCCGATGTATGCG
AGAAGATGATAAAGGCAAGGACCGGCAGGTCCAACGGGAGGAACGGCTACCTCGACGAGC
TGAGGGCAAACGGGAAGCTCAAGAAGAGCTCTAAGACCGAGAAAAAGAAGGAATCCAAGA
AGACCTCCAAGCGCTCTGAAAAGAAGATAAAGCCCTCACAGGGGTTTGAAAAAGCAGTCA
AGAAGGAAAAGGCGGCCATGAAGAAGAAAAAGAAGGGTATAAGCCTCGACGAGTTCTTCG
GTTCTTAGCCTTTCCGTTAATCATATATATCATTACGTCGCTCTTTCTTTGATGGGGATG
AACTCAGGGTTCAAATTACTGCCCAGCGTGGCCTACCTGCGGGTTCAGAGGCAGACGTTC
ATAGGCTATTCTATGCCCTTGGCCGGCTGGATAGGTGAGTATCTGGTGAACTATCGGAAG
CTTCCAAGGCCGAACTTCCTCGGAAGGGCCATGGGCAAGCTGGGCTTTCACCTCGCCGGC
GAGGAGCGCGATGATAGGTATATAACTCAGTTCTTCACGAAGGGGAGCGTTTCAATAAGC
GCGAGCTGGGACGTTGACAAGGAGAGCCTCTTCCTTCAGGTGATTCCCCTCCGCTCAAGG
CTCTCCCGCGGTCTGATGGTTAGGGCCGAGAGAATCGAGTTCTACGACCAGTACGTGGTG
AGCATAGAGCCAACCGGCAAGCTCCCACCGGGAATCAGGGGCATCGGAATAAACGCCCTG
ATCCTTGAGGATTTTTATCCCATCGAGACCCCCTACTGGGGGATGCTCCACGAGGACTGG
GAGGCCGAGCTGAACCTGCTCGTCATGAAGGACGAGGTTTACGAGGGGCTGAGCCGTGAG
GAGTACCGCTGTCCCGTCTGCTTCTCACCGCTGAGTGAGGAGAACGGAGTTTTGAAGTGC
ACCACGTGCGGCTTTACCTACGCTCCAGAGACGGACTTCGAGAGGGTCATGGAAGAGTTC
AGCGTGGAGGAGTTCGCGTTCTAGAAACTTTGCCTAGCAAAGTTTCATCAAAGTTCGTGA
TTCCTCCAAAAAGCCAACTGGGAAAAGGCTTGCAATCTTAACAGACATTTTCAAGCAGGA
ATTCACAATTCAAAGCCCTAAAAACACGGGTTTAAACGCTTAAAGCGCTCCAACGGAGCG
CGAGGAAAGTAAACCCACTTGAATAAGGCATTTTCAAAGGAATTCTTCACTAAAAACCGC
ACACTCAAAAAGGCAAACCTCTCAAAAGAGCACTTCACAAAAGAATCACCAACTTTTGAT
CAAACTTCGCCTTCGTGAAGTTTTGGGGGTGTGGGGGCGTTAGCCCCCCGGAGTTTTAGA
GAAAAGCGGGGTTGTGGGGCGAAGCCCCACTATGGGGGTTTGAGAGTACAGAGAGATAAG
GGGGCGGAGCCCCCTTGTCTTTCGTTGTGGTAGCCCCGCCGGGATTCGAACCCGGGTCGC
GGGATCCAAAGTCCCGCATGCTTGGCCGCTACACCACGGGGCTGCCCGATAGAAAAGCCG
AGTCCGAGCTTATAAATCTTAAGCCTCCCCGGGCTTAAAAGTTAGAAAAGGCTCAGAGAA
TCAGCGACACCAGATCCCTTATCGCCTTTTCCGGGTCTTTGGCCTTGGTTACACCGCTCG
CGAGGAGGACTCCGACGCTTCCGAGCTCAAGGGCCTTCTTGACGTCCTCACCTGTGCTTA
TTCCCGCGCCCGTGAGAACCTTGACGTCCGGATTGACCCTCCTAACCAGCTCGACGGTGT
CGGTGATAACTTCAGGCTTGGCCTTGCTGACCGGAATACCGGTGCCTATGAGCTCGGGCG
GCTCGACGGCAACGTAGTCCGGGCCGAGTGCCGCCACCGCCGCTGAAACCGCCGGATTGT
TGGAGCAGACCATCGTCATCAGCCCAACTTCCTCAGCACGCCTTATGCTGGCCTCCAAAT
CCGCTAAAATCATCCTGTTCTCGGAGTGGTTGAGGAGCGTTCCAACGGCCCCAGCCTCCT
TCACGGCCTCCGGTAGAACGTGGCCGGTGTGGCTTCCCGGCGTTATCGGGTCGATGTGCT
GGGCGAAGACCGGAATCTCGACCTCCTGGGCTATCCTGTAGAGGTCGGCCAGCTGTGGTG
CAACGACTATGGTTATGCCCGTCTCCTTCCAGACCTTCTCCGCGGCCTTGGCTATTCTCA
GGGCACCCTCGCCCGTGGCCTGGGCGTAGGTTTTGAAGTTAATCGCTATAATCGGCTCCT
TCAGCTTCTCCATGAGTATCACCATAGGTGTTACGTTTTTGTCCCTTAAACGCCTTTCCC
TCCGGGGTTTTGTTTCCACTGGAGAGCGGTCTTCCGAATGGGTCTATCAGGCCGGCCCTT
ATGAGGGATGAGCTGATTTTGGGTCCGAGGGAGCTCCTCACGAGGCCTATGGTGACTATC
TTGAGGGGTCTTAGACCCTTCTCCTCCCGCGCCCTGTTTACGATGAGCGCGCCCTTGTAG
GTCTCCTCGCTCACGACTATGGCTTCTAAGCTCTTCATATCGTCTGCGAAGCCGATGGCA
GTGTGTATCTTAATCACGCGGTAGTTGGAGTAGCCGTTAACCTCGAAGAACTTGATTAAA
TCCTTGAGCCGTAGCTCGTACGGGAGGATTTTATCCGCGTACGGCTTCTCACGTATCATC
TCGTCGGAGGTGAGGCCGATATAGACGTACTTCCCAACCTCGAAGGCCTTCCTCAGCAGG
GCTTTATGGCCGAGGTGGAGTCTGTCGAAGGTTCCGCCGACGACCACTTTCCGGTATTTT
CTCCCCATGGAGTGAACTTAGGCGGAGGAACCAATAAGCTTTTTTATCGCCGGTGGAAAA
TTCCCGTGGAGGTGATTGAATGAGGCGATTCGTGGCGCTCATACTCATCGTTCTTCTCCT
CACTCCGCTCGCAGGTGAGGTCGGGGCCGCAGGCAACGCCCAGCCCCTCTTCAAGATAGA
CATGACCATCAAGGTTGCTCCAGTTGTCATAGAGAACACCTCGACGTGGCTTGGGACGTT
CAAGATGTACGTGGTCCTCACGGATCCGCACTACAGGGCCTACTTCGACTATTTGGCCTC
CAACAACACAACCGCGGCCAACGAGGAGTTCAAGGACTTTGTGAAGGAGCTGATCTACGA
CAACATGAAGGACAACCTTGAGAAGAGATACGAAGCGGCCAACGTAAGCAGCACAATATA
CCTCCCGTCTGGGGGGCCGGTTAAGGTCCTTGACAACTGGTCCGCCGTCGTGACCTTCGC
GGTTACGAACTTCCTGATCAGCGATGGAAAGACGCTCCGGTGTCCTGCCGCCGGAAACCT
GGACTTCGTGTACAAGGGTCACGTCTTCGACTACACCTGGGACAGGCTCACCCTCATCCT
CCCGCAGGACTACGAGATAGCCAACCTCGCCCCGGTTCCGGACGACCTGAGCGACAACGT
TGCCGTGTGGAACAAAGGGGACTTTATCCCCTTGATAGAGCTCTACACCCGCGTGTACTC
GTACGTTAGGTTCCTAAACGCCACCAGGAAGGAGATATCCCTCCAGTACGACCCTCACGA
GGGCTACGTCCAGTTCAACGCGACCTTCACGGGTGCCAACGCGACCCCTGTGGTAATCAG
CCAGCTCCTCGCGAGCTTCAAGGCCACTATGAACATAATGAGCATTGACACCCGCCAGGA
AAACGGCTCCCTGGTGGTTATAGGCGTCGCCAGGCCGGAGGTTGCCTACAAGGAGACGTC
CTCTGAGAAGATATGGAAGGCGATGGTGAAGCTCCCCGGTGCGTTCGACAGCATCTCCGT
CGTGGGCGGCAGCTACGTTGTTGCTCCTGACCACACCATCATAATAACCGTAACCGAGAA
GAAGTCAACCTACAGGTTCTACGCCTACGGAATCGCGGCTGTCCTCGTTGTGGTGGCCGT
CCTCATCGTAGTGAAGAGGCGGGGGACCAAGGAAGAAACGGAGACCGAGCCTGAGGAGCC
AGGGGAGGAAGAGCCTTTCCCCGAATCTGAGGAGCAGGAGCCCCCTGAGGAAGCGGAGGA
TGGAGGTGAGTGAATGGACTTCTTCTTTTATCCTTCCAGCGTCGCGGTGTTCGGCTCGTT
CAAAAAGGGGGCCATAGCGTACGAAATCCTGAGGAACATCGTCGAGGGCGGCTTCGGGGG
AAAGGTAATCCCTGTCAACCCAAAGGGTGGAACCGTCGAGGTCGCGGGGAGAACCTTCGA
AATCCGAGAGAGGCTTGACGAGCCCGTCGATACAGCCATAATCGCGATTCCGGCAAAGTT
CGTGCCCGCTCTCATCGATGAAATCGGCCCTCTAATCAAGGGCGCCGTCGTCATAAGCGC
CGGCTTTTCCGAGGTTGGGAACGTTGACCTCGAGCGCGAGCTGGTTGAAAAGGCGAGAAA
GCACAGCGTCAGAATAATTGGGCCCAACTGTGCGGGCATCTTCGGCGTCCACGGGGGGTT
CTTCGGCTCCTTCGAGGTTCGCGTTAGGCCCGGTGGATTGGCCCTCATCAGCCAGAGCGG
TGCCTTTGGAGGGGCGGCCTTGGCGATGGGCAACGACGAGGGCATCGGCTTTTCGGCCTT
CGTTTCCTATGGAAACGCCTCCGATTTGAACGAGAGCGACTTTCTGGAGTACTTCGCCGA
CGACGAGAACACGAAGGCCATAGCCCTCTACATCGAGGGAGTTAAAGATGGCCGGCGGTT
TTTGAAGGCGCTCCGCTACGCCACTGAAAGAAAGCCCGTCATAATTCTCAAGGCCGGCAA
GAGCGCCAGCGGTGCTAAGGCGGCCGCTTCCCACACCGGCTCGCTAGCGGGGAGTTACGA
GATTTACCGCGCGGCCTTCAAGCAGGCCGGCGCCATTGAGGTTGAGGAGATGGAGGAACT
CTTCGATGCCGCGAAGGCCTTCGAGATGTACACCAAAGCCGGAAAGAGAGTCGCGGTAAT
CACAAACTCAGGTGGCCCGGGCGTTCTCGCAACGGACAAGCTCGAAAGGCTCGGCCTTGA
GATTGCGAAGCTGAGCGATGAAACGGTCGATGAACTCCGCTCCTTCCTCCCACCCCAGTG
CTCGGTGAGGAACCCGATTGACCTCATAGCGGATGCGGACTACGGGAGGTACAGGAAAAC
GATTGAAGTCGTCTGCCGCGACGAAAACGTGGATTCCCTCCTCGTCATCTGCGTGCCGCC
CATATTCCTGCCCAGCGAGGAGATAGCCAAAGCCATAATCGAGGCCGACTGCGACAAGCC
GGTCATCGTCAACTTCATGGCCGGAGAGCTCGTGAGGGGCGGGGTTGGGCTGCTTGAGGG
GCACGGGGTCAAGAACTTCCCGACCCCCGAGCGGGCAGCCAAAGCCCTTGCCTGGCTCGC
GAGGCGCTGAGCCTCATCTTTTTTATAACATGAAGTCGGATTCATTTTTGGTGATGCCAT
GAGGCCTTACAGGCTCCTCTATCCGATGAGAACCTACCTAGTGGTGGCCGGTAAGGGCGA
GGAAGCAAACGTCATGGCTGCCGACTGGGTCACGATAGTTTCCGCCGAGCCCTTCATGGT
CGGCGTGGCGGTGGCGCTCAAGAGGTACACATGGGGGCTTATCAGGAAGCACCGGGAGTT
CGTGATAAGCGTCCCGGGCATGGAGATGCTCGATGACGTCTGGCTCGTTGGGACGAGGCA
CGGGCCCTCAAAGCTGAGGGAAACCTCCATAGAACTGGTGCCGTCAAAGGCCATTGAAAC
CCCGAGCATTGGAAACGCCCTGGCCAACCTTGAGTGCAGGCTGGTGGATGAGAGAACCTA
CGGGGACCACACCTGGTTCGTCGGAGAGGTCGTGGGCAGTTCCTACAGGAGGGATGCCTT
CAGCGGGGACAGTCCCAGGCTTGGGGCCGGCTTCCTCGCCCATGCATCGTGGACCGACTT
CGTGACCTTCGAGGAGAAGATTCACCGCCCCGGGGAGTAGCCCGGCAACTTTTTATACAC
CTTCCCGGAGCGTATCACGATGATAGCCCTAGGCCTGGAAGGTACTGCCCACACGCTCGG
CATAGGCATCGTTACAGAGAGAGAGGTTCTGGCCAACGTATTCCACACTCTCACGACGGA
AAAGGGTGGAATACACCCCAAGGAGGCGGCGGAGCATCATTCCAGACTTCTCAAGCCCCT
TCTGCGTAAAGCCCTCGATGAGGCTGGTATAGGAATGGAGGACGTTGACGTTATAGCGTT
CTCCCAGGGACCGGGTCTCGGTCCCTGCCTCCGCGTCGTCGCAACGGCCGCGAGGGCGCT
TGCGATAAAGTACCGCAAGCCCATAGTCGGCGTCAACCACTGCATCGCCCACGTGGAGAT
AACCAAGATGTTCGGCGTTAGGGACCCCGTCGGCCTCTACGTCAGCGGTGGCAACACGCA
GGTTCTCGCCCTTGAAGGCGGCCGCTACCGCGTCTTCGGCGAGACCCTCGACATAGGCAT
AGGAAACGCGATAGATACCTTCGCGAGGGAACTCGGCATAGGCTTCCCGGGCGGGCCGAA
GATTGAGAAGCTTGCCCTCAGGGGAGAGCGCTACATAGAGCTCCCCTACGCGGTTAAAGG
AATGGATTTGAGCTTCTCCGGAATACTCACTGAGGCCGTTAGGAAGTACAGGACGGGGAA
GTACCGCGTTGAGGACCTGGCCTACTCCTTCCAGGAGACGGCTTTCTCGGCGCTCGTTGA
GGTCACTGAAAGGGCCGTGGCCCACACGGGCAAGGACGAGGTCGTTCTGGTCGGCGGTGT
CGCGGCCAACAACCGCCTCCGCGAGATGCTGAGGGTCATGACGGAGGACAGGGGCATAGA
CTTCTTCGTTCCTCCCTACGACCTCTGCAGGGACAACGGCGCGATGATAGCCTACACCGG
CCTTAGGATGTACCTCGGGGGGGTGCGCTTCTCGCTCAACGACACCGTGGTCAAGCAGAA
GTTCAGAACCGACGAGGTGGATGTTGTATGGGGCTGACGGTGCCCCCTCTGGTATTCATC
TCGGACGTCGTCCTCCTTCTGGTGATAGGCTACGCAGCGTTCTACGCCCTCAGGCGGATC
AACCGCTATGAGGAGCCATTGAACCGGTTTCTGGTCATCACAGCCTTCTCCCTTCTCCTG
GCATCCATCGGACGATTTATAGATGTGGTTGACGACTTCGCCGCCAATCCTGAGACCTTC
GCGCCGCTGGAGGGGGCGCTCTACTTCTTCTCGATAGTTGGGGTAGCGTACGGCATCATA
AACTACATCCGTAGTGTCGAGAGGAGGATATTTCCGGTTCCGTCCGGAGAAATCCGCGAC
GGAAACCTTCCTCCTGGAGGCTTTCTGTACCTAGGGGAACGCGAGGAGATCTTTGAGTTC
CTCGGAAGTTGCGAGGTTCCCGCGCTGGTGGTGACGAGAAGCCCCTGGAAGTACAAGGAG
TTCTGCGAGAGCGCCCAGACCCTCTGGATAACCCAGGCTAGTGAAAGCGGTGTCGGCCCC
ACGAAGCTCCACGTGATCCTGGACAGCGCTGTGAAGTTCCTTCAGAGCGGGGGAAGGCTG
GTCGTCATAGACTGCCTTGAGGTTCTGATACTCTACAACGACTTCCACTCGGTGTTCCGG
TTCCTCTCGACGCTCAGGGACTACGCGGTGGAGGCCGGCTCGACGGTGCTCCTTATCGTC
GGTCGGTCGACCGTCGGGGACAGGGAGCTCATGATGCTGAAAAGGGAATTCATCCCAGTA
AAAGACCTGGAGGAGCTCCTTAGAACTTCCTCTTGATCTTCATCGTGTACTTGGGGTACA
CTTCCCTCGTGAACCTCACGAACTTGGCCTTTCTTGGGGAGAGCCTCACCGTTATCTCGG
TCCCCGGTTCCAGGTAGGTGTAGAACTGTCCGTCTATGGCGAGGATTATCTCCCTCGTGA
GGGCTATGTTCTTGATGTCTATCCTGCTGTACGAGGGCACTATCATCGGCCGCGAGCTGA
GGGCTATCGGCGCTATCGGGGCGATGACTACCACGTCCAGCCGGGGGTCAACGAAGGGAC
CGCCGACGCTCATGGCGTAGCCCGTGGAGCCCGTCGGAGTCGAGACCACAAGCCCATCGG
CCCTTATCTCGTCGGCGAGGCCGCCGTCTATGTAGTACTTGAGGTGGATTATCTTGCCGG
GGATTCCAGTCAGAACCGCGACCTCATTCAAGGCGTCGGGAACGATGTTTCTCCCGTTCA
GGTAGGTCCTGAGCTTTATGCGCTCGTCCAGGTGGTAGTCCCCTTCAAGGAGCTTGCTGA
GGGCGAAGAAGGCCTCGTGGGGCTCCACCTCCGTGAGGAATCCCAGGGTGCCCATGTTGA
TGCCCAGTATCGGTATGTCCTTCTTGGTTCTGTGCTCCACCCGCAGTATCGTTCCATCGC
CGCCGATGACGATGATGAAGTCCACGTCGAAGTCCTCGAGCGGGCAGACGTCCTCCTCCT
GGAACTCCGGGAGGTGCCTGTGGGTCTCGCTGTCCACGCAGACGTCGTATCCGCTGACCT
TGAGGAAATCGTAGACGCGGTATGCGAGCTTGAGTGCGGCCTTCTTGTCCCTTCTGGCCA
CTATCCCGAACTTCATGGTTCGCTTTCCTCCTTCTCTTCCATTTTCTTCTTCAGGGTTTC
CTCATCCGGAGCTGGGAGCGGGAGCTCCTCCTCTGGAACCTCGGCCTCGTAGCCGGCGGT
CACGAAGGAGCCTATAACCGTTGGGCCCCAGTAGGATATGAGCCTCTCCAGGAGAACCCC
GGTGACCGCGTACTCCGGGTTTATCCCGAGGGCTATGAAGACCGCTGAGTTAACGGCCTC
TATTATTCCCGCCCCTCCAGGAACTATTGCGAACATTCCCACGACCATGGACACTACCAG
AACGACGGTTATGTCCATCGGGGCTATCGGGTACTTTATGGCCAGAAAGACGAGGTAGTA
GCGGAGTATCGTCAGCCCCCAGTATACGAAGGAGTGGAAGAGCGCCACTACGGTCGCCAT
CTTGTCCTGTGAGAGAATCCTGAAGTCCGACTGGAGCCTCGGGATTGTTACATCCGCAAT
GTTCTGGAAGGAGGCCTTGCGTTTCTCGGCCCTTCCCGCGGATATCCTGTGGTAGAGCCT
GTAGATCCACCAGACCGCCCCAGGGGCCTTGGTCTCGCTCATGAGGAGCCATATCACGAG
GGCGGAGAAGGCCATGAGAATCGCATCGAGGACTATTATGAGGATTGTAAGGCCGGTCTC
GCCGAGCCAGTAGACGTGGAGGGTCGCCACGACCATCATCACCGCGATGGGAGCCAGGTC
GAGTATCCTGTCCATCATAACGCTCGCCGTCATCGGCCCGTAGGGACTCTTCACCCTCTT
GGCGAGGTAGTAAACCCTTATGAACTCGCCCAGCCCCTTGGCGCCGGGGCTGATGTTGTT
GAAGAACATCCCGACGAATATGGCCGAGAAAACCGCTCTGAACGGGGCCTTTATCCCAAG
CCCCTTGAGGAGAACCTTCCAGCGTAGCGCCCAGGCAACGAGGGTGAGAACGTAAACGAG
GATGGCGAGGAGGAAGTACTCAATGTCCGAATCCCGGAGGATTTCGGCTATTCCCTGGGC
TCCCGCCCAGTTGATGAGGGCGCCTATGACTATGAGCGCTCCGATGAAAAAAACTGCTTT
TTTCCAGTCCATGATGTACACCGTCAAACCCGTTATTGGGGTTCATCGTTTATATCCTTG
TCGTCCTCCCCTTCCAGTCTCTTCCTGTCCTGGCTCACCTTGATGCCGAAGTGAGTCATT
ATGCCTGCCCCTATCGCCGTCGGCGCCCAGTAGGATATCAGTCTCTCCAGCAGCGTCGCA
GTCACCGCTATCTCCTTGTTTATCCCCAGGAGAACGTAAACGGCCGAATTTATGGCCTCT
ATTATTCCCGCTCCGCCCGGGATTATCATGAACATCCCGACGACGATGCCTATCATCTGG
ACGACCATGACGTCGAGGAGCTTTATCGGGCTGTTTATGCTGATGAAGATGAAGTATGAG
CGGAGCAGAACGAGGAACCAGAAGGCGAAGGAGTAAATCAGCGACAGCGTGAAGGCCACC
TTGTGCCTCATCAGGAGCTTGAAGTTCTCCTGGAACTGGGGAACGCTCACCTCGACGGCG
TGAACGAACTTCTCCTCGTACTTGGCGGCCTTCTTGGGCATTATCCTCCCGAAGAGGCGG
TAGAACCAGTAGAGGATGCCCTTGGTCTTCTTCTCGCTCAGGAGTATTCCAACGGTGGCT
AGGGTTATTATGGCGAAGAATACATCCAGGAGGAGGAGCGTCAGCGTGAGCGAGAAAGAG
CCGAGGTTGTAGACGTAGACCGTCGCGAGGAGAAGCATGACTACGACCGGGATGACGTCC
ATTATCCTGTCCATCATTATCGTGGCAAAAACGTGACCGTAGGGTTGCTTCGTGTGTTTG
GAGATGTAGTACATCCTAACAGGCTCGCCGCCGCCCCTGGCGCCGGGGGTCACATTGTTT
ATGAAGACCCCGACGAAGAGACCGGCCACTATGGTCCTGAAGGGTGCTTCTATGCCGAGG
CTCTTTAGCAGGACGCGCCAGCGCAGCGCCCACATGATAACCGCCGCGACGTAGGCCAGA
ATTGCCAGCACGAAGTACTCCAGTCTCGCGCCCTTCAGTATCTCGATGACGTCCTCTAGG
CCGGCCCACCAGACCAGGAGGATTATTATGAGCAGGCCGAGGCCCAGGAGGGAGTACTTC
TTCCAGTCCATGCCTACACCTTCCTGAACCTGGCTATGAAGAAGCCCTGGGTCAGGTGCC
TGTTAGGATAGAACCTCTGAACCTCATCTATGTCCATACCGCTCGAACCTATAAAGATGC
TCTGCTCTTCGAGCTTTAAACCTTTGCCGAGGATGTACTTCACGTTGGCCTCGTTCTCCT
CATAACTCAGCGTGCAGGTGGAGTAGACGAGAACGCCGCCTCTCCTTAGGGATTTTATGG
CGGCGTTGATGAAGTGCCTCTGGTAGCGCGCGGTGGCTTCTATGTCCTTCGGCGTCCTGC
TCTCCCAGAGCTTCGGCCGTATACCCAGAGCGGTGCACGGTGCGTCGAGGAGTATCTTGT
CCGCCTCGATTCCCAGCTCCGGGAGCTTCCGTGAGTCCATGTGGATGGGCTTGACGTTCT
TCACGCCGAGCCTCTTCAGTTCCTCCTCCATCTTTTTGAGCCTGTTCTTGGACTTGTCCA
TCGCTATTATCTCGCCCCTGTTCTGCATCAGCTGGGCTAGGTGGCTCGTCTTTCCGCCAG
GGGCGGCGGCCATGTCGATTATTAGCTCCTCCTCGCTCGGCTCAAGGACGTGGGCGACCA
CCATGGATGGCAGGCTCTGGGCGTAGAAGAGGCCCTCCTTGAAGGACTCCAGCTCGCTCA
GACTGGGGAGCTTAAACTTCGGTAGCGTGACCTCAACGGCCAGTCCCTTTGTCGAGACTA
TCATCTCCTTGGCGCTCATTCTGGCGATTCCTATTCCGACGAGAAGCCCCCTCGGGTCGC
GTATCTCCACCTCGTCGCCGGGCTTGATTTTTTTGTCCGCCTGGAGGACGCCGGGGGCGT
AGAGCATCGCACCCTGGTAGACACTCTCGCTCGCGAACTTGTTGGCGCGGACGACTGGAA
GGCCGGGTTCGTAGTCATCGGGGAAGTTTGGGCCTTCCCTCTCGAAGTATATGCCCTCCT
TCAGGTAGGGGCTTCGCTTCGGCTTGAGGCCCTCCCTCCTGAGTATCCCCATGAGCTTCT
GCCTGCTCGTCTTCAGCGTGTTCACGCGGATGTAGTACTTCTCCACCGGCGTTCTGAGCG
AGGCCATTATCTCCTCCGCTTCGCTCCCGAAGAGCCTCCGGTAGTACTCCCTCAGCTCCT
CGGGGAAAGCATCGGCGTACATGGGGACACCTCAGAGGTCGAAGATTTCGAAGCGCTTGC
CGGTCTTTATGAGTCTCATGAGCCCTCGCTTCAGCGCCTCGACGCTGCCGAAGTTCGCCT
CGAACTGGAAGAGCTTCTCATCGCTGGCTTCAATCTTCTCAAGTATCTCCCTCGGGGAGA
CCCTTCCGTCGCGCCTCCAGTTGTATACATCGCTGAGGAAGTCCTGGGCGCCGTATATGA
AGCTCCTCGGAAAGAGCTCGATGAACAGGCCGACGAAGTTCTCGTTTATCCTCTCCTTTG
GAACCGCAACCACGAAGTAGTAGCTCTCCGGCGTGGCCCCGACCTCTATCTGGGGCTTTA
TTTCGAAGGCCGGGTGGGGGTACTTCATGAGCCTCCACTCGCCGTCGAGGAAGATGTAGG
CACCGAAGGCCTCCTCAACGTCCTCTACCCTGAAGCCCTCCTTGGGGAGCTCCAGCTTAA
GCTCCTCGTTGAGGGTGAACATGCTCTCCCACATCTCGTTGAGGAACTCGTGAATCTCTC
TCACGTTCATTTCTCTCACCAGAAATGGAAAAGATGGGGGCCTTAAAAACCTTCATCCGG
AGAGGAGGCTCTCCAGCATGTCGTTGATGCCGCCCATGATGTCGGTCTGCACGGTCTCCT
CGTAGCTTGCCAGCTTAATGCTGTACTCCCTGCCGAGGACGGTTATGTCCAGGTATATGT
CCGCCCTGACCTTGCTGACCTCACCGTTCTTTACGTGGGTGGCCCAGACCTCGGGAAGGG
CGTCCTCCTCTATGAAGGTCTCGACGTCCAGCGTAGCGTAGCCCTTGGGTGGGAGAACCA
CGGTCTCGACGGTTTTTCCGTAGCCGATTTTCACGTCGTTGGCGTACATGTCGAAGCTCA
CGTTCCCTATCGGAATTCTGTAGGAGTTGGGGTTGTAGAACTTCATGTGGGCTATTAGGA
CTGCCTTCCCGTCCTGCTCACCGGCCCAGTCGAAGGTTGTCTCGACCAGTGCGGGGCTCT
TGACGAGTCCCCCTGCGAGTTCCTTGCTGTCTGCGGTGAAGTTGAGGTACGCGAGGATGT
CCTCGCTGATGACCTGCTTTATGTCGGCGTTGATCGGGATAACCTTGAGGAGGCTCCCCT
TGAGTTTGAGCTCGACATCGCCGGTCTGGCCGTTGTCCAGGTAGGCCACGAGGGAGCGCA
CCAGATTTCCGTTGTCTATGACTATCGCCATGTTTACGTCGGTTCTCGTTGCCCCGTAGT
CGAACCTAGCGACCCTGGCAACGGGTATCCCCATGAAGCTCAGGCTCAGGTTCTCTATCT
CAGCAGGAACGAGCAGTGGCTTGCTGAGCTTTGCCTCGACCCATATTTCTGTCGTCTTCT
CGTCCACGTAGCCCCAGCTGGCGTGGACCGTGGGATGGGCCGTTACTGCGGCGTAGACCA
CGTATCCAATCCAGACGATGAGTATCAGCACGACCCCGAGTATCACCAGCTTCCAGTTCA
TTCTTTCCACCATAACGTTTCATTCTTCGAAGTGCGTTTAAAGGTTTCCAACGTCCGCTG
GAGTCATCCCGACCTCTTCCTGTATGTGTAGGCCACCACTATGACGACCAGCGCTCCGAT
GACTATCGCGAGGTTCCTGAGGTTAGTCCTCGTCTTCGTGTTCTTCTCCACCGTAACGGT
CACGGTTCTCTCGAAGACGTAGACGTTGTCGTCACCCTGGGTGGGGTCGCCCACGGCCCT
TATGCGCAGCTGGATGTTGTAGTCCTTTGGAATAGCGTTTCCATCTATCCTCAGGACGAT
CACGCCCTCACCGGTCGCCCCTGGGGCGAGGTCTCCGACGTAGTCGGTTCTCTTGTCCAG
CGTGAATGGCTGGTCGGCCTTCACAACTCCCTCGATGAGCACGCTGGTGGCCTTCTCGCC
GCCCGTGTTCTTCAGCTTGACGTAGACGTTGACGGTCTCCCCATGGAGCGGCTCCGGGTC
GAAGCGCACGCTGACGACCTCGATGTTGGGCTTGGAGCCTATTATAATCGGGACCTTGAG
GGTTACGTTCTTCGCCATACCGAGGTCGTTGGTATATGTCACGAGCAGGGGTATCTCGTA
GGTTCCAGAGCTGGCGTTCTCGGCGACGTTTATCTTGAACGATGACTGCGCGGAGTCGCC
CTTCCCCAGACTTCCCAGGCCAATTACCTGTTCGCTGCTCTCGCTGAGCGAGAAGGGCCG
CTCCGGCATGGGCTTGACTATTATCGTCCTGGCAGTCCCGGTTCCGACGTTGTCCACCTG
GAAGTCGACCTCGACGTTGTCCGTCCCGGGGATTATCTTGCCGGGCGACGTTGAGACCTT
TGAGAGTATCAGCTGGGCCCTTCCGGTCACGTCTATTCCGACCAGCCTCTCGTCGGTTAT
CTCCTTCTCGTTCGGCTCCGTGAGGTACTTCAGCTCTATCCTGAGCGGATATATGCCGTT
CTCCAGCCTGTCGTTGGCCTTGATTCTGAACTCGAGGGTGGCCCTCTCCCCCGGCTGAAG
TTCGGCTACATATTTCACGTTGTCCTCCCCGATGGGCAGGAAGGCCTCTATGTTCTGCTT
GGCGAGCTGTGCCATTATCTGATTGAGCGCGTCCTGAAGGCTCCCGCTGAGCTGCTCGCT
CCCTTGAATTGGGAGCTGCGAGAGTGCCGAGAGGTCGACGTTCTTTATCTCGCCCTGGAC
CGGCACCTTGTAGGAGCTTATCTTAAGGCTGAGGGCCTTAACCGGCTCCGCCCCGGTATT
CTCAAGGGTAAAGCGCACGGTGAAGGTGTCCCCGGGGCTTATCTCCATGGGCTCGGTCTC
GACCTTGGTTATCTCGACGAAGGCCTCCCTGGGCTTCTTAACTGTGAGCGCCATGAAGTT
GTAGCTCTGCACCATGCGCATGTTCGCCCCCAGGCCGGTGAAATAGACGACCCCAACGTA
GAGCGGGTACGTTCCAACGTCGGCGTTGGGGTTTATCTTTATCCTGAAGGTCATCGTTGC
GTTCTCCTTGCCATCGAGGTACTCGATGTACTGCACGGCGCTTCCCTCAGGATAGAAGAC
GCTCTGCGACACCCCGCTCTGGCTGAGGGCCATCGAGACCGCGCTCGCTATTGAGGAGCT
GTCGTTGAAGCTCATCGGCGTGGGCGTGACGAAGACGTTGATGTAGCGCACCTTCAGGGC
GCCCTCGTTCTTCAGGTGGACCTTGACCGTGACAGTATCACCCGGCTGAACCGTGCTCGG
CATCTCAACGCTCGAGATTATCATTCCGGGGGCGATTGCAGCCCTCCACTCGGGGGGCCC
GCTTATGCTTATCCTGACCCCGTTCGGATAGACCTCGTTGACCGTCACGTAGACCGTCCG
GTTGTCAACGTTGACCTCTACCGTCTCCCCCTCCCTGACGGGGGTTACCTCGGGGTACGT
TATCTCCATCAGGATGTCTTCCTTGCTTATCCCAAGTTCGGGGTGCTCCTCTATCGTCTT
CACGACCGCCTCCCCTATCTCCCTCGGGGATGCCGAGTTGAGCCACTGGTAGAATCCGTA
GGCGTTGGCGATCAGACAGGCGTTGAACTCGGCGGTGTTGTTCACGTACTGCTCGCACTG
GGTCACGTCGTAGCCCTGGGTTTCGGCCATGGCCAGCAGGAACTCCGGATCGAGGAGAAG
CCTTCTTATCTTCTGCGGGTCGGGCACGAGTATCGTCTTGTACTCCGCGTTGAGTATTCT
TCCGTCCTTCATTATCATGAGGAAGGCGTAGTAGTCACCGCTCCCGTAGTCCTTCTGGGT
ATCCGTGAGGGTCACTATCAGCGGGCCGACGAGAATCGCCTCACCCTTGCTCAGGTAGCC
CTCGAAGAGGGGACTTCCAGTTGATGCGCTCACGCTCCCGGAGAGCATTGCGGTGATGAG
CATCAGTCCGAGGATCGGTCCAATCTTTTTCATTCCCTACCACCTCCGATGTTCCTTCCA
TAAAAGACCTGCAGCAGCGCAGGGGTTACGAGGTAAGCGGCAAACATGGATGCGAATATT
CCAAAGGCGAGCGTGGTTCCAAAATCGTGTATGGTCGGCAGCTCACCGGCGAGCAAAGCC
AGGAAGCCGCCGGCCGTTGTCAGGGCGCCGGCCAGTATGCCCGGCCCGACGCTCTCAACC
GACGTAACTATCGGCCTGGGGTTGCCCTCGTTCATCTCTTCAAGGAAGCGGTGGGTGAGG
TGCATGCCGTAGTCAACGCCCAGGCCGACTATCATTGAGATAACTCCTGCCAGACTCTGG
GTGAACGGTATCCCGGCCCATCCCATGAAGCCAACCGTCCAGAGGGCACCTAAAAACATC
GGTGTTATCATCGCCATCGAGACCTTGGGCCGCCTGAAAAGGAGGAGCACTATCAACACT
ACAAACACGGTCCCGTACATCGAGATACGGTTTATCTCGACCTTCGTGAGCTGGTCGAGG
ACGTAGTTCAGGTATATGTCCCCCGTGAGGGAGAGCCTCGTACCCGGTGGGAACTCGGTA
TCCTGCGCCCTCGCGGTTTCCTCCTCGAAATAGCGCATTATCCTCCTGAAGTCGTCCATA
CTCTCTCCCCCGAAGTCCCCCTTGAACTTGACGATGGTCATCGAGTAGTCGCTGGACACC
ATGTTAACGCCCTGGTAGTCGCCGAGCGCCTCCTTTATCTTCCCCTCGTCGTTTGGGATG
TACCCGTACTCGCGATGCACGACGTCGGCGATGCTCTCCGAGTCGAAGACGCCGTTGTAG
TATGAGTCTGCCTTTATCTGGTTCTCGAAGCGGTAGATGCCCCTGACGATGGCGGGGTTC
CTGACATCGTTGGCCTTGACCAGAACGTACAGCTCGTCCTGGCCGCCGAAGTCACTCCTG
ATGTCCATGAGGGCCTCTATCTCCGGCATTCCCTTGGGCACGAACTTCTCGAGTCTGACC
TCAGTGGTCACCTGAGTTATCCCGTAGCCGAAGAAGAGGGTTATCAGGAACACCGCCGCG
AGAAATGCAACCGGCTTTCTCCTGATGGTCTCCCCGAGGCTATGGAATACCCTCCCCACG
AGGCCGGAGTGCGAGCGAACCTCCGGAACCACGTAGTGTCCCTTCAGTTTCTTCATGATG
TCCTCCTCGAGGATTATGACGGCGGGGGTTATCACGACGGCGTTGAGTGCGGCTAAACTT
AAACCGAGGATCAGCGCGGTAGCTAGGTGGTGGAGCATCGGAAGGCTGGAAAGGTACATC
GCGGCGAAGCCCGCTATGGTGGTAAGCGCCGCACCGAGGAGGGCTTTTCCGGTCTCCGCG
ACCGCTTCCTCGGCCGCTTCTTCTATGCTCCTTCCCTTGCCGCGCTCCTCGTAATAGCGG
TTGGTCACGTGAATTCCGTAGTCTATCCCCATTCCGATGAGCATCGCGCCTATTGTGGTT
GTGGCCAGGTCGAGGGGGATGTTCATCAGCCCCATGAAGCCGAGCGTCATCGTGACGCCG
AAGATGAGGGGGATGAGCGGAATGACGGCCTTAACGGGGGAACGGTAGAAGTACAGGAGC
AGGGCTATGACGAGGATGAATGAGATGGCCATCGTCTTGTTGAGGTCGCTCTGGAGGAGT
TCCAGTATGCGGTAGGTTATGCCGATGTTCCCCGTCTGGATGACCTCAACGTTCTTCGGG
AACTTGACGTCGTTTATGTCCTCCTCTATGCCCTTGTAGACCCTCACCAGGGTCTCCGTT
TTCTTCTCCCTGCTTATCGTCACGGCTATTATCGTCGTCGTGTAGTCCCTGCTGACGAGC
TGGTACCTCTCCTCCGGAGGGAGCATGTCGAGGACGAACTTTGCCTCCTCCTCTGTCTTT
GGAAGCCTCCCTAGAACCTGCATGTAGATATCGGCGATGCTCATGGTGTCCGTTACGTAC
TCCCTTTGCCGGAGCCTCTGCTCAAGCTCGTAAACGGCCTCTATGACCTTCGGGTCGCGG
ATGTCGTAGACGCCGCCCTGTTCTATCGAGTCCACCTTGACGACTATCAGCGTGCTGTCG
CCGCTCTGAAACTCGTTCTGGAGGGTCGTGTAGTCGGCTATGGCCGGATGGTTCTCGGGC
AGCATGGTTCTGAGGTCGCTCTCAAAGCGGAGGTTCTGGATGCCGTATATCGAAACGACT
AGCAGAAATATGGCGATTAGCGCAAAGGCCACCCTGTACCCCACGATGACTCTCGCGGCG
CCCCTCAGCAGTTTCATGCTTTCTCCCCCAACTTTCGGAAACTTCCGAAAGTTTTAAATA
TGCGAAACCTTAAAAACCTTTTGTCAGTTGATTGGTATACTCCGTTTCGGCGATGGTATA
AATCGGGGTGTTGGTCATGGGTGTGGACGAGGCCAAGAGGATAATCATGGATCATTTCGC
AGGGGCCGCGAGAAGATTCGGTTTCAACGAGCTTTACGGTTACATCTACGGCGTTCTCTT
TCTGGCTAGGGAGCCGATGAGCCTGGGTGAGATCGCCGAGGCGACGGGATATTCCCTCTC
CCACGTGAGCACCGCCCTCAAGTTCATGGAGCGCATAGGGCTCGTGATGAGGATCAAAAA
GCCCGGCGACAAGAAGGCCTACTTCCGAGCCACCAAGCTCCTGAAGGACTGGCGCCAGGC
AGCCTACTACGGGAAGATAATGGAGGACATACAGCAGACCAGGGCCAACCTCGAGAGGGC
CTTGAAGGAGCTCGAGGGCGAAGAAGGCGAGGAGGCGGAGTCAATACGTGAGAGCATCAC
GTTCGCGATGAGGAGGAACGCGCTCGCCGAGAGGATTCTTAGGTTCCTCATCGAGCACGA
GGACGAGGAGGTCTTGGAGAGGCTGCTCAACTGCCTCGAATCCACTTAAAAGCGGTAGCT
TTAAAACCGACCCTCGATAATCAAATCGGGTGAAATTATGACGGCGTCACTCTCATCTCT
CCTGTGGGCGTTCTGGTACATACTGCCCGCCTACGTTGCCAACGGTTCACCGGTGTTGCT
TGGGGGAGGGCCGCCGATAGACGGTGGTAGGAACTGGCGCGACGGACGGAGGATTCTCGG
CGACGGGAAGACGTGGAGGGGCTTCTTTGGGGGACTGGCCTGCGGCACGCTGACGGGGGT
CGTGCAGTACTTCCTCACCCCCGGCTTTTACGGAGACCTGAGAACGGCAGCCCTTCTTGC
GTTCCTCCTGGCCCTCGGTGCCCTCCTGGGGGACCTAATCGGGAGCTTCCTCAAGAGGCG
CGCGAACCTGCCGCGCGGGGCCCCTGCCATAGGCCTGGACCAGCTGGGTTTCCTCATAGC
TGCCCTTGCACTTGCCTATCCCGTCAAGACCCTGAGCTCTGGCCAGATAATCTTTCTCCT
CGTCGTCTCGCCCTTCATCCACTGGGGCGCGAACTACTTCGCCTACAGGATGGGCTGGAA
GAGCGTGCCGTGGTAGCAGAACCGTCCAGCAATCCTTTTTAACTTCCCCTCCAACTCTTT
TCGGTGGTGTGCATGAGGATTAAGGTTCGCTATTTCGCCAGATTCCGCTCCATCGTTGGT
ACTGGTGAGGAGGAGCTGGAGGTTCCGAATGGCATAACGGTCAGGGAGCTCATAGAGTTG
CTGAAGGAGAGGCACCCGGTTCTCAGGACGGAGGTCTTCGCCGAGGACGACGACCTGGCG
GACGTCAACGTCTCCCGAAACGGCCGCTACGTGGGTTTTGACGACGTGCTGCAGGATGGG
GACGTTGTGGCTCTGTTCCCGCCGGTGAGTGGTGGTTGACATGCTGAGCGATAGGGAGCT
TGAGCGCTACGACAGGCAGATAATGATCTTCGGAAAGGAGGGCCAGGAGAAGCTTAAGGC
CTCAAAGGTAGCCGTCGTTGGCGTTGGCGGCCTTGGAAGTCCGGTGGCATATTACTTGGC
CGCGGCCGGGATAGGTACCATCCTCCTCGTGGACGAGCAAAAGCCTGAGCTGAGCAACCT
CAACAGGCAGATACTCCACTGGGAGGAGGACATTGGAAAGAATCCGAAGCCCATCTCCGC
GAAGTGGAAGCTGGAGCGCTTCAACCCTGACATACAGATAGAGACCTTCGTTGGTCGATT
AACGGCGGAGAACATCGAAGAGGTCCTGAACGGAGTTGACGTCATCGTTGACTGCCTCGA
CAACTTCGAAACGAGGTTCCTGCTCGATGATTACGCCCAAAAGGCCAGAATCCCCCTGGT
TCACGGCGCGGTCGAGGGAACCTTCGGGCAGGTCACCACCGTGGTGCCTGGGTTCACGAA
GAGCCTGAGGGAGATATTCCCAAATGTGAGGGGAAAGAGCGGAAAGTTCCCGATACTCGG
CGCAACCGCTGGAGTCATCGGAACGATTCAGGCGATGGAGGTTGTGAAGCTGCTCACCGG
AATCGGCGAGCCGCTCCTCAACAAGCTACTCATAGTTGACCTGGCCTTCAATACCTTCGA
CGTCGTTGAGCTCAGGTAGAGGGCTCCGTGACCTTTCTCTTTTCGTTCACCGACGTTATG
GTTATTGTCTCGCTCCACGAGCCGTCCTGGGTTATCGTCATCTTCCCTATCGTCGGATCG
TCTATCGAGGTCTTCGTGCTGACCGAGAAGCTTATCCTCCCCCCGATCAGGTTGGCGCCG
TCGAAGTAGAGCTCAAGGACACCGTTCTTCACGCTTATCTGGGTGTCCTGGGTCGCGGCG
AAGTACATCATGGCCAGAGGGGCCACCTCCTGGTCGTTCAGGTAGTACCTGAGCACGAGC
TTCTCTCCGTTCTCCCTCTCGTCCGGGGTTCTCTTGAGGTACTCCCTCGCGAGGCTCACC
AGGTTGTACCTCCACATGAACTCTGCCGTCGCCGGATCGGTGGCCTTTACCCATCCCATC
GGGGTCATAATGTACGTGACGTTGTTGACCACGATTCTGGACGTGTTGGTGGAGGCGTTG
TCCGGAACGCTGATGGTCGTGGTGTTTATCCAGGCGCTCCACGATTCAAAGTCCATGTAA
CCGGTTTCCTCTATCGCGAGCGTCACGTTGTCCCTCTGGGTCAGGTTTTCCTGCTTCACG
ATGACGAGCATGGAAACCTCGGCGTTGGCCGTGTAGGTGAACTGCCTTATCTTAGAAACC
CCCGCGAGGAGCTCGTCCGTCGTGATCTCCCTGGGAGTTTCCGTCGGCGACTGGGTCGTT
GTGGTTGAGGAGACGCTCCTCGTTGTGGTCGTGGATGGAGTGTGCTCCGTTTGCTGAGAC
GTCGTCGGACTCGATGTCGTTGAGCCGTTGCCCCCAAGACAGCCGGCCATGAGCCCGGTG
ACCAGGATCAGAATGAGAACGAGGGCATATTTTTTCATTCCAACCACCCACAGTTCCTGG
AATCGAGGTCACTTAAACCTTTTCGTTAACCCGGCAGCTTTTAATTTGGTTGGGCGTAGT
CTCTAGGGGGATGAGGATGAAGGTTAGGATGACCAAGGATGCCTTTGATCTGAACGAGGC
GTTGGGACACATCGCCGTCCCGGAGGCTGGGGGCTACGTCTTCTTCCTGGGGAGGGTGAG
GAACGAAAGCCACGGGAGGCGGGTGAGGAGGCTCGTATACGAGGCCTACGAGGAGATGGC
TGAGGCGGAGATGGAAAGGATTCGAAAGGAGGCCCTTGAGAAGTTCCCCATCCTAGACAT
GCTGATATGGCACCGCTACGGCGAGCTTGAGGTCGGCGAGGACACGATACTCATCATCGC
CAGCGGGAGGCACAGGAAGGAGGCATTCGAAGCGTGCAGCTGGGCCATAGACGAAGTGAA
GCGTCGTGTTCCCGTCTGGAAGAGGGAGATTACCGACGAGGGGACCTTCTGGATAGAGGG
TGACAGGGTGGTGCCCGGGGAATAGGCCCTGTGGATTTTCCATTTTTTGCAGACTACTGC
CAGTAGTGTGCAAAATCGGAATAGAAAAAGTATATATACGATCCCGGCGTTTCTTCCTAT
GGTGAGGGCTAAATGGAGAAGGTAGCTTACGATGCGTCTCATGCCGTTGATGTGGGAACC
GCCCTCAACATAGTTTCCATCGGTAAGCCTCCTTGGAGTCACAGGGCTCACAACGGGAAG
CTTGAGCGCCTCATCGTTCAACTCGGCGCCGGCAGGGGGAGATTCTCGGAAGTGGGTGGG
ATACCCCGCTCCATAGGCTGCATAGGAAACAACTCCTTCCTGCTCCGCCGCGAGCCGCTG
AGTCCAGAGCGAGTTAAGGAACTGATAAAGGAGTTCAAGGAGATCGGTGGAAAGGAGCTG
TGGCTCACAAATTACGACAGGGTCGAATACCTGACAAGTGTTGCCTCATACGCGGTTGAA
ATAGGTGTTCCCGAGGTTTACGCCGTCGTTAGGCTTGAGGACGTGGATTCAATCGAACCC
ATTGAGGGTGTTCGTTTCATAGCCGAGTTCGAGTACTCGCCCGAGAACCTCCACCGGCTT
GAGGCCCACAGCTGGCTCCACGGGGCGCTGGTGATGGTGCAGGGCTCACGCCTGGATGAA
CTTAGGGGCCTCAAGACCACCTTCCCCGGAGAAATCTACGTTGACGTGCTTTTCCCGGGC
TCCGCGAGAAGGCTGGACTTCAACGTCATCGAGGTCAAGAGGATACTCAACCCGAGCGTT
GAGAAGTACCACGACTGCCTCGCGGGCACCATGGCGATAACCGCCGAGGGCTACGCCCTT
CCGTGCCCGCTGCTGAGGAACTACGTCGTTGGGGACATGAAGGAACTGGGAATCAAGAAG
GTACTCAGGAAGAAGAGGCTCAAGGCCTTCTGGAAAATGACGAAGGACGATATCGATGCC
TGCAGGACCTGTCCGTTCAAGTACATATGCCACGACTGCAGGGCGCTGGAGTACCAGGCG
AGTGGGGAGATAGACGGCCTGGAATACTGTCAGATAGCCTTTTAGAAGTCAAGCATGGAG
CGGTAGCCGCTCCCATCCTTTTTAACCATCCTGGCGTACCGGGTTCTGGCGTTTCTGTCG
TTGAGCTCCTTGAAGGTCTCGTCGAAGTACTCTATGAGGAGCTTCTCGACGTGGGCGCTG
AACTCGAGAACCTTGCTCCCCAGGTCCTCCTTGGAGGAGAAGAACCACTCCAGAATGTAT
CCGTATCCGGGGAGGACTCCCACCATTATTTCGTACTCGTTGAATCGCTCCAGGACCTTC
TCGTCCAGTTCTTTCGTGAGTCCTATGACTGCCCTGTCGTGGACGTTCATGTCTATCACC
GGCGCGAAGTCGAGGAGTATGCCCTCCTCTTTCAGCCTGTTTATCATGTATCTAACGGTG
GGCCTGCTCTTTCCGAGGTTCCGTGCCATCTCGGTTATGGGCATCCTCGAATCCCACTTG
AGTATGTCGAGCAGAATGGCGTAATCGTAGCTCAGGTCCCAGTCTCCAAAGTTGTCGTCG
CCGTCGTACGGGTATGCCCTGGCCTCGTAGTACTCGTAGTCCTCCGAGTACTGGGATAGG
AACTCCTCTATCCTGTCCCTCTGGTCATCGGGGGTGTAGAATATCACCGAAAGGCCGTTT
TTGAATCCATACGCTGGGTTCATGTAGCCAACGAATGGATTCTGGCTCATTCGAAGGCCC
ACTTCGAGGAGCCTGTCCGATGGAACCGTTAGGAATCCGACGTAGGTTCGCAGTCCAAGG
CGCTTGAGGCTGATGAACGCACTCACGGTGAGGTACTTTCCGTAGTACTTGTCGTACAGC
CTCTTAAGCCTGTAGTAATCTATACCCTCCTCCTCGGCGATTTTTTTGAGGCTGTCGAGG
GGATGTTTCTCGAGGATTTCAACGAGGAATTCGAGCTCGTCCATAATGGGTTCGCCCATT
TTACCTCACCATGCCGCCGCACGAAAAGGTTATATCATCATTGGATATTAAACCCTTCCG
GTGGTGAACATGGTAAAGATAGATGTTGTGGATATCGAGAAGCCCGAAGGGGTCGAGGTG
ATAATCGGCCAGGGAAACTTCTCTATCTTCACGGTTGACGACCTCGCCAAGACGCTTCTG
ACGACGGTTCCGGGCATAAAGTTCGGTGTGGCAATGAACGAGGCCAAGCCGCAGCTGACG
CGCTTCACGGGCAACGACGAGGAGCTTGAGAAGCTGGCAGCCAAGAACGCCCTTAAGATC
GGTGCCGGCCACGTCTTCGTGATACTCATGAAGAACGCCTTCCCGATAAACGTTCTCAAC
GCCGTCAAGAACCACCCGGCCGTTGCGATGGTCTACGGCGCCAGCGAGAACCCCTTCCAG
GTGATAATAGCTGAAACCGAGCTGGGAAGAAGCGTCCTCGGAGTCGTTGACGGCAAGGCC
GCCAACAGGATCGAGGATGAGGAACTCAAGAGGGAGCGCAGGGAGCTCGTTGAGAGGATA
GGCTACAAGTTCGACTGAAACCTTTTTATTTCTCCTTTCCACTTCCCCTCGGTGATTCCA
TGAGGCTGGCTTTTATCACTTCTAACCCCGGAAAGGTTGAGGAGGCGAGGAAGTACTTCG
AACCCCTCGGCGTTGAGGTTTATCAGCTCAGGATGCAGTACCCGGAGATACAGGCGGATA
CACTTGAGGAAGTCGCCCTCTTCGGCGTTGAATGGCTGAGCGGGAAGATTGAGGGTCCCT
TCTTCCTGGACGACTCCGGTCTCTTCATAGACGCCTTTGACGGCTTTCCCGGTGTCTACT
CCGCCTACGTCTACAGGACGCTGGGAATAGACGGAATACTCAAGCTGATGGAGGGCCTCG
AGAACAGGAAGGCCCATTTCAAAAGCGTCATCGCCTACTGGGACGGCGAGGCCCACCTCT
TCACTGGCAGGGTTGATGGCGAGATAACGGCCGAGCCGAGGGGAAGTGGCGGCTTCGGCT
TCGATCCGATATTCAAACCTCTGGGATTCGAGGAGACTTTCGCCGAAATGACAACAGATG
AGAAGAACCTCATATCGCACAGGGGACGTGCCCTTAAGGCTTTCGCTGAGTGGCTAAAGG
AAAACCTTAAATAAGGCTATCGTTCCAAAGTTAACAGTTATAATTGAACGAATGACGAAG
GGGGTCGCGATGGTAGCTTCATTGGATGGCACGGATTTGAGGTTGTTGAGGGAGCTCAAA
GAGAACGCCAGGGAGAACATAGCGAGCCTGAGCAAAAAGCTGGGGATACCCAGGACGACC
GTCCACTACCGCATCAAGAAGCTGGTGGAGGAGGGCGTGATAGAGAAGTTCACCGTGAAA
CCCAACTACAAGAAGCTCAACCTTGGAACCACCGCGTTCATACTTGCCCGGTACGAACCG
GATTCTGGTTTAAGCCAGAGGGAAGTGGCTGAGAGGATAGCGGCCCTTGAGGGAGTCTAC
GAAGTCCACATAATAGCCGGTGAGTGGGACCTCCTCATAAAGGTCCGCGCTCCAAGCTCC
GAGGAGGTTGGAAAGATAGTCGTGGACCGGCTCAGAGAGATAAAGGGCGTTGGACAGACC
GTGACTATGGTATCCTTCGTCACGGTTAAGGAGGAACTGTGAAGTCCCGGGGCGATGATT
GGCGTTCTCCTTTCTGATTTTATGATGATGCGAGGTTTCCTGAGCCCACCGTCGTGGCGC
CCTACATGACGCAGCACTCGTAGATTATCTCAACGTCCCTCACACTTTTTGCCCATTCGA
TAACTTTTCTGGGCGGATTCGTCAGCCTGTCAACGCCGGCTAGAATCGCCCCCCTGTCGA
AGTCAACCCGCCACCTGCCCAGTGGGCGCATGCAGCCTATGCTCAGCTCCCCGTCGAAGC
GCTCCCTGGCGTATTTCACGACCTTCAGGCTATCCTCAACGCTCGGCTTTGGAACGTTCT
CCATCTCCGTCCCCTTCGTCGGGATGAGTACGTCCAGCACGAGGACGTCTATCGGATACT
CCATCAGCAGGTCTATCGCCCTGTACTCCCAGCCGATTCTGCCGAAGTCTAGGCCTATGG
TTATGTGGGGGGCCACCCTGACGCCCGCCCCCGTGAGCAGGTCTAGGATCCTCATGTAGT
CCTCAACGGTCTTGTCTATCTTGTAAACGCGCCTTATGACGTCGTCATCGCCCACGAAGT
CGAGGGAAACAACATCGACGTATTTGACCCACTCCAGATCGTTCTCGTCTATGAACCCCA
CGTGGGCGTTGAGCTTGAGGCCCGTTCTCCGCTTTATCTCCCTGATTTCATCCGCGTACC
TGTCGATGGGAACCTTGAGCCTCGAATCCATTCCACCGCTCAGCAGGCAGCCGGTGTAGC
CCTCCCTCTTCAGGCTGAGGCAATAGTCAACTAGATTCTTTCTGGTGGGCTTTCTCATAC
CCTCGAGATAGTGCCTCCCGCAGTGGGCGCAGTTCAGCGAGCAGTAGTTACCGGTGAGAG
AGATTGAGGGGAATTTGATGCCTGGAATGTAGATTTTGAGCTTTTTCATTTAACTCACCT
CAGAAAGGGGGTTGTAGGGGGCTTTGCCCCCTCCGGTGTTTAAAGGAGAAGGAAGGGTTT
GGGAAACGTAGTTTCCCGATTCATGTGGGGCGAAGCCCCATCTTCGGGGGGAGGGGGTTA
GCAAGGACGTGGGGGGTGAAACCCCCCGGTCCTGCGAGGGGAATTTAATGCCGGGAATGT
AAATTTTGAGTTTTTTGGTCATTCAGTCTCCCTCCCACCTCGGGAGTCCGCCCTCCCGCT
TAAAACCCTGACTGGACGGTTTTGTTTCCTCGAAGGTCAGGAGGAACCTGAGGTAGAACA
GCTTACCGAGTATTGCGAGAACCGTGAAGGAACCGAGTATCGGGGCCGCTAGGACTGCCA
AGAGCCAGGTTACCTCGCCGGCCTTGGCGAGTGCCGGCAGAAACGGAACCGCCGCCATGA
GGAACAGCACTATCGAGTTCAGCCTCGACATCCAGAGGCTCATCTTCAGCCCCTCAATCT
TCCAGAGCACGCTGTTCCTTATCCCGACCGCGAGGTAGTTTATTCCCGCTCCCACGAGCG
CCACCACGGAGGTTATCACGAACTCGGGAGGTCCGAAGGGGAAGATGTTCTCTATAACCG
CGGAGTAGGTGTAGACTGCCGATGCGAGCATAAGAACCCACGAGAGTGCCCTGAGGAGAT
AGGCTACCGTAAACCTCTTAACCGCCCACCTTCCGAGCCTTCTGCTCACGAGCTCGGTCA
TGCCTACGTAGTAGAGGACCGTCGAGGCTCCGAGGCAGGCTATCGAGGCGTTGTAGGACT
CGGTGGCGGCGAATGCCGCCAGCAGAAGGAATAACTCGGCCAGAAGCAGGAGCGGTTTGG
GCTTTATGAGCTTCTCCGGCTTGAACTCCATCTGCTCCACCAAAATTAAGGAAAAGGGGT
CAGAGGAAGGGGTTGCGGAACTTCCTGCCGGGGTAGAGCGCTATTCCCTCGAGCTCTTCC
TCTATGCGTATCAGCTGGTTGTACTTGGCGTTCCTGTCGCTCCTAGCCGGAGCACCGGTC
TTTATCTGGCCGGCGTTGAGGGCAACCGCCAGGTCGGCTATCGTGCTGTCCTCGGTTTCT
CCGGAGCGGTGGGAGACGACGACGCCGTAGCCGGCGCGGAAAGCCGTGTATGCCGCATCT
ATGGCCTCGCTGAGGGTTCCAATCTGGTTCACCTTGAGGAGGAGCGCGTTCGCTGCGCCC
ATTTCTATGCCCTTCCTTATCCTCTTCGGGTTGGTGACGAAGAGGTCGTCGCCGACTATC
TGTATCTTGCCTCCGAGTTCCTTGGTTATCATGACGAAGCCTTCCCAGTCACCCTCGTGG
AACGGGTCCTCGATGGAGACTATCGGGTAGCTTGAGACGAGCTCCTTGTAGAGTTCGAGG
AGCTCGGCGTTGGTGTACTCCTTGCCGTTGACGACGTACTTGCCGATGTCCGGGTGGAAG
AACTCGCTTGAGGCCGGGTCCATGGCGAAGGCAATCTCGTCTCCCGGCTTGTATCCGGCC
TCCTCGATGGCCTTTATGAGGAGTTCAAGCGGCTCGTGGGGCTCCTTCAGCGGCGGGGCG
AAGCCACCCTCGTCGCCAACGTTAACGGCGTCTTTGCCGTACTTATCGGCGATAACTCCC
TTGAGAACGTGGTAGGTCTCGCTCACCCACCTTATGGCTTCCCTGAATGAATCGGCTCCA
ACGGGCATTATCATGAACTCCTGGAAGTCGAGCTCGTTGCCCGCGTGAACGCCGCCGTTG
ATGACGTTGCTCATCGGAACGGGCATGACGTAGGCGTTGGTTCCGCCGATGTACTGGTAG
AGCGGAAGGCCGAGCGCGTTGGCGGCGGCCTTGGCGACCGCCAGAGAAACGCCCAGAATA
GCGTTCGCGCCGAGGTTGCTCTTGTTCTCGGTACCGTCGAGCTCGAGCATGAGGCTGTCT
ATGTCCCTCTGCCAGGTGACGTCCATACCGACTATCTCGGGTGCGATTATCTTGTTGACG
TTTTCGACGGCCCTTCTAACGCCCTTGCCGAGATAGCGCTTCCCGCCGTCGCGGAGCTCC
AGGGCCTCGTGGGTGCCGGTTGAGGCTCCGCTTGGAACTGCAGCGCGCCCCATGCTTATC
GGCGTGTAAACCTCAACCTCGACCGTTGGGTTTCCCCTGCTGTCGAGTATCTCCCTGGCA
ACGACTCCGGTTATCTCAAAGGGATTCTCCATCTCAATCACCTCGGGTGATATTCCCGGC
AGGGCATATAAAGGTTTTAGCTTCAATCCGGGCCGAAGTGATGAATAAGCGTATATATTT
GGGCGTCGTAGTTCACTCGGTGAGAAAATGAAGAGGGTTCTGGGGTTCGTTGTCCTTCTG
ATGTTCACGGTGAGCCCACTTGTGAAGGCCTGCATGACCCCGGCAGATTCCTACGCTGTC
GAAGTCGTCCTGAACAAGCCCGGGATAACCTACGAACTCTGGCGCTTTAAGGTTGCCCAT
TACGTTCTCTCTGAAAACGGTACCTTCGTCTTCCGCTCCCACTACGATAAGAGGCTTTAC
GTCATCGTCTGGAACGAAAGCGACGGCCTCCACGTGAGGGTTGGAATCCCCCTGGAGTGG
AAGTCTTACAACATCTCACGCGCGGCGCTCAACGCGTCGATTCTCCTGACCTCCGACGCT
GTGGAGAGGCTCATTGCCGATGGGTGGAAAACCAGGGACAACACCACGTTCGTTAGAAAC
GGGGTCACGATAGCGCTGACTCCCGTGATGGGCACCGAGTGCGCCTCCGATGCCGACTGT
GCCACGGGAGGCTGCTCCGGGGAAGTCTGCGCCCCCAAGAAGGAAGCCCTGGAGATAGTG
ACGCCCTGCGTTTACAAGCCTTGGTACGACTGTCTCTCACTGACGAGCTGCGGCTGCGTC
AACGGCGTCTGCACCTGGAAGCCCAACCCTGCCTTTGAGTCCTGCATGAGGGAGCACGGG
GTTGATCCGTCATCCGTCATCCGCGCCGGGGTTATGAGGGTGGACGTTGTTGCCGTTAAC
AAGGGGGATGTGGAGATTGAAGCCGCCCTCAAGGACTTCCTTGGGGCCTTTGGGATTACA
TGCGATCCGAAGCTGACCTTTGTCCAGAGTATCGGAGGGGAATTCGTCCCCGGAGTTGAT
CCTGGAGCGCTGAACGCCTCTGAGGCCATCCGGGCGGAGCTGGAGTGGCTGATTGAGGGC
GGCGTCGTCAAAATGGATGACGGAGACGTCGACGAGATAGCCAAAACTGCTGAGTGGGGC
TTTGCCGGCCACAACTCGAAGATAGGGTGGTACAAGACCGAAAACGGAAGCTACGCCTGG
ATACCTTACCACAAGAGCAGGAACCCCGAGCTGATTAGGTGCTTCTCCACGCGGTTCACC
GTTCCGAACCTCCCGAACGGAACTGCGTACTTTGGTCCGACGGCGACGGCTCCACCATCG
GGCTCGCAAACGTCCCCCGGGGAATCCAGCGGAATATGCGGACCTGGAGTTGTGGTTCTG
TTGGCGTTGCTGGTTGCCTTCGCGGGGAGGAGATGAGCTTTTAAACTCCCCCTCCAACCT
TCCCCCCATGGACTGGAAGAGACTGCTGCGTGAGGATGGCTTCGTCGAGGTCGATGGCTT
TCGAATAGAGCTCAGTCTGGACAACACGTTCATGGACTTGGACTACATCCCCAGGGTGCT
GTTCTACGACCCGCCAACTGGGAGATGGCACGTTCTGAGGAATCCGATTCCGAAGGGGAG
GGATCTTGAGGAGAACTGGGACAACGCCGTTGAGGTTCTTGAACGCATAGCCGCCGGGAA
CGAGAAGCCCATCCTGGATGATGACGCGGTTGCCGAGAGGTTCGTTGAGTTCCTGAAGCG
GCTTGGAGATTCCACACGATGATGTGGTTTCTTCATCTCACGGCAGACTTTGCCAACAAA
TCGGCGAAGATTCAATGAAACTCTGCAGATTTTCCGATAAATTGCCCATTTTTGAGGAGA
AAAAGTCTAAATACCTTCAGGGAAAGTAGTTATTGGTGATGATTATGGGTGATCACATCG
ATGTCGCCAAGTATATTGACCATACGAACCTCAAACCCTACGCTACCGTCGATGACATTA
AGAGGCTCTGCGATGAGGCGATAGAGTACGGATTCTACGCGGTCTGCGTCAACCCCTACC
GGGTCAAGCTCGCCAAGGACTACCTGAGCGGGAAGAACGCCGACGTGAAGGTTGCCAGCG
TCATAGGCTTCCCCCTCGGAGCGACCCCGACCGAGGTGAAGGTCGCAGAGGCCAGAAAGG
CCCTGGAAGACGGCGCGGATGAGCTGGACATGGTCATCAACATCGGCGCCCTCAAGGACG
GCGATTACGATTACGTCAGGCGGGACATAGCCGAGGTCGTCAAGGTTGCCCACGAGAGGG
GCGCGAAGGTCAAGGTCATCATCGAGACCTGCTACCTCACCGAGGAGGAGAAGGTAAAGG
CCTGTGAGCTGGCGAAAGAAGCTGGGGCGGACTTCGTTAAGACATCCACGGGCTTTGGAA
CCGGCGGTGCCACCGTTGAGGACGTCAGGCTCATGAGAAAGGTCGTCGGCCCGGAGATGG
GGGTCAAGGCCGCTGGGGGTATCAGAACCTACGAGCAGGCACTGGCAATGATAGAGGCCG
GCGCAACGAGGATTGGAACTTCCAGCGGAGTAAAAATCGTGGAGGGGGCGAGAAATGCAG
GGAATTAACGATATCAAGGACATCCTCGGCAGGGCCATCGAGGAGCTCCAGGCGGAAGGG
CTCGAACCCGACATACTCCTCGTCGGACCCGGCTTCCTCGAGTACGCTGCTGGAATGCTC
CGGGACTGCAGGCTGAGGATATACAAAATCGAGGAACTGGGCTACGACGCGGTCGTCGCC
GATTCGAAATACCTGGGGCAGATGAAGAGGGCATCCAGGAGAATCTCCGTCGAGCCCCTC
CTGAAGGAAAGTGAAATGTGGGAAGAATTGAAGAGGCTGGAAGTCTAAATTAAATCGACG
ACCTCCGGATATCTCTTCTTTATTATCGTTGCCAGTCCCGTGCCCACGAGTATTCCCGTA
ACGGCTTGGAGTATGTTTCCTGGCACCTCAGTGAGCGCCGCGGGGACTCCGAACATGTAC
GCCTCGAAGAGGAAGTAGCCGGAGACCATTATGATGCCGCCGACGATGCCCGCTATGACC
ATCGTCGAGACGTTGTCGCTTCTTCTGGCGATGTATCCGATTGCAAGGCCCTCGAGGCCC
TTAACCACCAGCGTTATCGGGGCCCATCCCGCGTAGCCGCCCATGATGTCGCCGAGGGCC
GAGCCGACGCCTCCGGCGAAGACACCCACGACCGGGCCGAAGACCATTGCCGAGAACATG
ACCATCGTGTCTCCGAAGTTGATGTAGCCTCCCGTGGCAGGTGTTGGAACCTTTACCAGG
TTCGTTGCTATCGCCACGACCGCCGCTAGGATGGCCGAGAGGGCTATCGTCGCCGGTGCC
TGGTACTCCCTCCTCTTTGCCCAGACGTACGCGAGGAAAATGACCACGGCGCCACCGAGC
ACGTAGTGGCCGTAGGGTTCGAGCATCTGGGTCAGGTCCACCATGTTCACCACCGAGAGA
ATTTCAAGTTATAACTTTAAAAACTTTGACTTTTCGGGATCGTGGCTTGGGGGAGGTTGA
TAGGAAATGAATGAGAAAAGGAAGGAAATCACTGGAGAGCGGCCTTGAGGCTCTCCTCGA
ATATCTCCATCGCGACGTCTATCTCCTCCTCCTTGATGGTCAGCGGCGGTATGAACCTTA
TGCTGTTGTCGCCGCAGCCGAGGAGTATGAGCCCGCGCTTGACGGCCTCCTTGACGATGG
CATCCCTGAGCTTGGGGTTCTTCTCCTTGGTGTCCTTGCTCTTGACGATCTCAACCGCCT
GGGCAAGTCCGAGACCTCTGGCGTCTCCGATGACCTCGTACTTCTCGAGAAGCTCTTCGA
GGCGCTTGTGGAGGTAGTCACCGACCTCCTGAACGTGCGGGAGGAGCTCCTTGACTATCT
CGACGACCTCTATTCCAGCCGCTATTGCCACCGGGTTGCCGCCGAAGGTCGAGGCGTGCC
TGCCCGGCTTGTCAAATGCAATGTCCGCCCTGTGGACGACACCGGCGAGCGGGATTCCGC
CGCCTATGGCCTTACCGAACTGGATGGTGTCCGGCGCGACGTCGAAGTGCTCGATGGCCC
AGAACTTTCCGGTCCTTCCGACGCCCATCTGAACCTCGTCGTCGGCGAGGAGTATCCCGT
AGTTGTCGGCGAGCTTCTTGAGCTCCTTGAAGAAGTTCTTCGGCGGGACGACGTAGCCGC
CCTCACCCTGTATCGGCTCGAAGACTATGGCTCCGACCTCGTGGGGCGGGACGTGCCTGA
AGACGTACTCCTCGATGAACTCAATAACGCGGTTGACGAGCTCGTCCGGCTCGGCGTAAC
CGTCTATGTGCCAGGGGTTCCTGTAGGGATTCGGGTAGGGTATGTGCTCGACTCCAGGCA
TGGTCGGGAAGAACCTGTCCTGCTGAACCCACTTGCTGGCGGTAAGGCTGAGAACGGCCT
GGCTCCTTCCGTGGAAGGCGTGGTAGAAGGCGATGAACCTCTTCCTTCCGGTGCCGTACT
TGACGAGCTTCATCATGGCTTCGTTGGCCTCTGCACCGCTGTTCTGGTAAACCACCTTCT
TCGGGAAGTCTCCGGGGCTGATCTCCGCGAGCTTCTGGGCGAGTATGACGGCGTTCTCGT
AGAAGAAGTCGTTCAGGGCGAAGTGGGTGAACTTCTCGGCCTGCCTCTTAACGGCCTCAA
CGACCCTTGGGTGGGCGTGTCCGACGTTGAGAACGCCGACACCGCTTCCGAAGTCGTAGA
AGGTGTTTCCATCAACGTCGTAAACGAGGATTCCATCTCCGTGGTCGATGACTATCGGGA
GGGTCTCCGGGTCCTGCGTGGTAACTGCGAGGGCCTCAAAGTTCTTCTCAATAACCTCCT
TGGCCTTGGGTCCGGGGAGTTCTTTAACGTTCGGTCTAACCACCATGTGCATCACCGATG
GGGGATGGGGTTTATCCTATATAACCCTATGTTCATCAATGAACATCTTTGACCGAAGAA
TTTTCGATAAACATCCCGTCGGAATGGGTTCATAAAAGATAGCCGTTCCAGGGAACGCAA
GGTTAATAAACCTGAGTTGGTAGAATGATTCGGTGCTGGAGTAGTGAACATGGGCAGGCT
CGACGGTGTTGAGCTTGGGGGTGGTGTGCCCTTTGAGGAGCATCACGGGAATCGACTTTA
CAATTCCCTGCTTTCCGTGATGGTGGCCCTTTTCCTCGGTTTGATATTCTCGTACCTATT
CGATGAGAAGGTTGGGGTCTTCGTCTTTGTTCAGGCTATTTTTTCCGGAATGGCCTCCTT
GATGAGACCTGAAAACTCTGAGAAGGAGCCCTACATCATCGGTGATTCAAACGAAATCGT
GTACCTGACGAAAAAGGAGCTTGAAGAGAGGCTGAAAAAGAAGAAAACCTCACTCCACGA
CCTTTGAGTTCCACTCCTCGAGGAGCTCCTTGGCGGAGTTTGCCGCTATCGCTCCCTGAC
CTACGGCTACCGCGATCTGCTTGAAGACGTTGGTTATGTCTCCCGCGGCAAAGATGCCCT
TCACCTTCGTGCGCATGTACATATCGACCGGTATGTAGCCGTACTCGTCGGTTATTCCGA
GGTGCTTGACGAAGTCGGTCTTGGGTTCGTAGCCGATGAATATGAAGACGCCGTCAACGG
GCATCTCGGTCTCCTCGCCGGTCACGCGGTTCCTGAGCTTCACGGCCTCGACCTTGCCGT
CGCCCTTGATCTCGGTCACGACGGTGTTGAGTATCGCCGGAATGCCGCTCTCCTTGAACC
TGTCCTGGAGTATCTTGTCGGCCCTGAACTTGTCGCGCCTGTGAACGAGCGTGACATCTA
CGCCTATGCTCTTGAGGTAGAGCGCCTCTTGAAGTGCGGTGTTTCCGCCGCCGACGACGA
CAACCTTCTTGCCCTTGAAGAGCGGGCCGTCGCAGGTCGCGCAGTAAGAAACGCCCCTTC
CGGTGAACTCCTCTTCCCCGGGCACGTGGAGCTTTCTCGGCGCGGCGCCGACGGTTATGA
TTATCGTCTTCGCCTTGTACTCCTTGCCGTTCTTGGTCTTGATGGCGAACTTGCACGGCC
CCTCGTAGTAGGCGCACTCCGTTGGGTCTATGCGCTCAACCTCGTCGAAGATGACCTCAA
CGCCGAGCTTTTTGACCTGCTCGTGCATCCTGTTGGTCAGTTCGGAGCCGCTGATTCCCT
CCGGAAAGCCGGGGTAGTTCTCTATCAGGTCCGTGAGGGCCATGTTTCCTCCGAGGTCTT
TGCTGATTATCAGCGTCTCAAGGCCGAAGCGCGCCGCGTATATCGCCGCTGTGAATCCCG
CCGGACCTGCACCGATGATAAGCACGTCCCAGGTCTTGTTTTCGTATTCGCCTCCGCGTG
AGAATCCTCCCAGGCTGAACATCTCTCTCACCTCCGGTTCCTAACCTTGGGTTGAACACT
TAAAAACATTGCGGGACAATCATGTGCCAATTCAGGACAAAAAGTGGTGGGTTAAAGGAG
GGAAACCTCCCTGTCGAGGAGCAGGTGGAGGGTGTACCCGCTGAATGCCGCGAAACCGAC
GAAGAGGCCCTCCCCCGTGCTCATTCCGAGGCCGAACTCAACGAGGGCGTAGCCCAGGAG
GCCGTACACCGCCGCGAAGAGCAGTGAGTGGACTATCCCCCTGTGCTTCGGCATCATCCA
TGTGAAGGCGAACCAGGCCACGAAAGCGGCCAGCGCCCCGATTCCCCAAGCCGCTGTGAT
GTTGAGCCAGGGTTCGCCGAGGTGCACGGAGTCAACGCTCTGTACGAAGATCGCGCTCCC
CACGGCCACCGCCACTATCGGCTTCGTTCCTCGGTGTATCAGCGCGTTGGGATGATCCAT
GTCCGGCAGATCGCTGCCGAGGACGTAGAGGGCGTAGCCTATGACCATCGCCGCCGTGCT
GAGGACGAAAGGGATTCCGGCGTAGTCCCGGAGCATGAACGCGATAAAAACGGCGAGCGG
ATAGGTAACTATGCCGCTCAGGAGATGAACGTCGTAGTTCGGCATGGACTATCACTCTTC
GCCTTCTTCGGCCTCTTCGCTCTCCTCGAGGAACTTCCTCACGTACTCGGGGACCTTGTA
GTTGCCCTTGGGGTCTCCAACCAGGAACCCCAGCCTTATGAGCTCGTTGAGCTGGTCGTA
GACCTGTATTCCGGGCCTCTTGACGACCTTGGCTATCTGGATGTAGCTCACCGGTCCGCC
GTTGAACTCGTAAACGATGGCTTCAACTAAGTCCTTGTACTCCTTCGGAATCCTCGTGAG
GTACTCCTCAAGGCTCTTCGGCTCCTCGAGGATAGTTGTCACCACGTAGTCGTCTATCGG
GTCGAACTTGTGCTTAGCGGCTTCGCTCAGAACGTAGTGGAGCAGGCGAAGAATCTGCCT
GGGGTTGCCCTTTCCGAGCTCATGGATGAGTTTTACCGCCTCCTCCGTGAACGGGTAGAG
CGGGTTGTCCGTGTCCTTTATCCTGACCCTGTTGAGTCTCTTTTTCACCAGCTCGTATGC
CTCGTCTATGCTCATCGGTCTGAGCTTGAACTCGTAGTGCAGGCGCATGAAGAACGCCGG
GAATATCTTCGTGTACTCATCGTAGGCCTCGGGAACGCAGGCGAATGCAACCACGCATCC
CTGGGGCATGTTGCTGATGAAGTGCCTGAGCATCTCGAAGAACTGTATCTTCTCCCTCTC
GCTCGCGGTCTGCATGTTCTCCAGCTCGTCCAGGAGAAGGGCGCAGTACGGGTACTTGCC
CATCTGCTCGGTCAAAAGCTCGGCTATGTCCCTGCTCTTGTACTCGTCCCTGCTGCTCAG
CATCTTCTCGAGCCTGTCTATGAACCCGAGCTTCCTTGAGAGGTTCTCGAGGAATATGTT
CGTCCTGCTCTTCGGCGGTTTGAGGGCGTAGAAGATGTCACGCGTGAGCTTGAGGATGTC
GTTCGTGTCAACCTTGACGTATATCGCCTTTCCCCGGTTCTCCTCTATGGCCTTGGCTAT
GGTCTTGAGCCTCTGGGTCTTGCCCATTCCGAGGGGGCCGACGATGCTCATGGCTATCGA
GCTCTTGTTTCCGATAACCTCGGAGATTATCATCTGAAGGCGCATGTCTATCTCCTGATA
GACGTGAATGCTCTCGACGTCGGCTATTCCCTCGCTCGCAAGCTGCTCAAAGGGGTTTCG
AGAAAGACCGTAAACTTCGTATGACTGATAGGGATAAAGCTTAAGGCCACCGGCTTCCAT
TTTAACTCACCGCATAGTTTAGGAACGCGAAATATAAAAACTTGTCCATCGGTGAGCGGA
GATGACGATTCTTCTCGTTACGACCCCACAGGGACGTGAGGGTGATGGAATACTCGAACT
GGAATGGGCGCTGGGAAAGGTCCGGGTCAGGGGAACAGACTGGAAGGGCGTTCTCCTGGC
CGAAACTCCCCTGTCGAAGGGCGAGGCCCTGGAACGGCTGAGGAACTTTGAGACGCAGGC
TATACAGAGGGTCGTCCCCCTCGACCTCATCGTTCCCGCCAGGAGGGAGGAGATTGAAGG
GGCCATCCTCCAACTGGCGGAAAAAATAAACGGAACCTTCGCAGTGCGCGCCAAGGTTCG
TGGGAATAAGGGGCTCTCAGCGAGGGAGCTTGAGATTGGCCTCGGCTCCCTGGTGGTCGA
GCGCTTCGGCCTCGATGTGAACCTAAGCGACCCGGATTACACCCTCGTGGTTGAGGTTCT
CGGGAAGAAGGCCGGCATCGGGCTGGTGAGGAGGGGCGAGCTCCTCCGCTTCGAGGTAGT
CGAGTGAAGGCTAAAATAGGATGAAGTCGAATTCATAAACATGGACGTCAAGCGAGTTTC
ATACCTGGTTATCGCCTTGGTCGTGGTTTCCTCGGTTCTTCTTTTCGTCAAGCCCTACGT
TATTTGGAGGGAGGGGGGTGAGAGAATCTCCGGTGAGGTTGTTGTTCTTCCCGAGCCGAG
ACTGACTGGGGAGATGAGCGTTGAGGAGGCCATAGCAAAGCGGAGGAGCATCCGCTCGTA
CAGGAACGAGCCCCTGACCATTGAGCAGCTTTCCCAGCTCCTGTGGGCGGCGCAGGGAAT
AACGGACCCGAGGAAGTACCGCTCGGCCCCGAGTGCAGGGGCGACATATCCTTTCGAGGT
TTACGTCGTGGTAGGAAACGTTGAGGGCCTTGAACAGGGAATATACCGCTACGACCCCTT
CAACCACACGCTGATCCTGGTGAGGAAGGGGGACTGGAGGAAGGCCCTCCAGAAGGCCGC
GCTGGACCAGTCGTGGGTCGGGAGGGCGGCGGTGGACATCGTCCTGGTGGCGTACTACTC
CAGGACGACCTCCTACTACGGTGAAAGGGGTGTCAGATACGTCCACATGGAGGCCGGGCA
CATAGGCCAGAACATCTACCTCCAGGCGACCGCCCTGAACCTCGGAACCGTTGCAGTTGG
GGCCTTCTACGATGACCAGGTTGCCGAGATAGTAGGCGCCGGGGGCGTTCCGCTGTACAT
ATTCCCGGTGGGTGTTCCCGGTGGTTAGCCTGGACCATTACACGCTGGGTTACGCAGCCT
TTGCCCTCATGAGCCTGGCCATGCTCAGCGGGGCACTGATATTCCTCTCGAAGCGCAGGG
AGACATGGATAAAGGTCCACATCGTCATCAGCGTGATAGCCTACATCATCATGTTCCTAG
CGATATGGCTCGTTAGATGAACCTAAAGCTTATTAGGCCCCGTGTGCTACCCGTACGGGG
GGATGGGAATGTACGACGTTCACGAGGTCGTTGAGGCCCTTTCAAAGCTGAGTTACAAGG
ACGCCCTTGCGTACTGGATAGAGGGCGAGAAGGAGGAGGCGGAATTCTACCGCGAGCTCG
CGAGACGCGCCCGGGACCTGGGTCTCGGGGAGGAGCTGGTGAAGACATTCGAGAAGCTGG
CCGAGGACTCGCTGAACCACGCCGCCGAGCTTGAGGCCCGGTTCAGGGAGACCTACGGGA
ACGCCCCGAGGAGCGACCTCCCCCCGCTCGAGGTTCTTCCGGTTCTCGATGAGTTCGAGA
GGGCCGACCAGCTGGAGGAGGTTTTGAAGGCTGCCATGGAGAGCGAGCTGATAGCCCACG
AATCCTACAAGCTGCTCGCGGAGAGGGTCGACGACGAGCGGCTGAGGGAGCTCTACTCCA
AACTGGCCGACGTTGAGCGGGGACACTACGAGATGCTCCTGGAGAGGTACAGAGAGTTGG
TAAAGGAAAAGGCCTGAAACCCCGAAATCCGATTCAAAAACATCCCCTCTTTTGATAAAT
CCTTTATCAACGGTCCTTTTCTCCCAAACTCCTTTCATAGACGGTTGTGCCAAAGCCCGT
ATAAAACCTCCCGAGTATGGTTTACTGGGTGAGTGAGATGGTCGATCTCGAAGGATTGTC
TTTCCTTGAGGAGCTTCCGCTGAGGGAGCTTCTCGCCCACTGGATATCCCTGGAGGGTGA
CAAGGCCCTGCTCTACGAGAAGCTGGCCGAAAAGGCCAGGGGCATGGAGATTGAGGGGGC
CGTTGGGGATATGTTCAAACTCCTCGGCCAGGAAGCGAGGAGACACGAGAAGAAGCTGAG
GGCCCTCTACACGAGGAAGTTCGGGGAGGAGATTCCCGCCGTCAACGGCCCATCGTTGGA
GGACCTCTCCGACATAAGGGAGCTCGAGAGTGAGAACGACGTTTTTGCCGTTCTTAAGTG
TGCCCTTGAGCTGGAAGAGGTTGCAGAGAGGGTTTACTCGATTCTGGCTGAGAAGGCCGA
CGACGAAACCCTGAGGGCGATCTTCTCCTACTTGGGCTCCACGGAGAGGCTCCACGAGAG
GGCCGTTGAATCCCTCATCAGGGATTACGACTACAGAAACGGGGTAAGAAAAAAGGGGAT
GGAGGCTTAGCTCACGCTAGCCTTCTGACTCCGCTGCCTCCTTCACTTCTTTTTTGAATA
GCTCCTTTGCCTCGGGAGGCTCCTCTATCAGGTTGTCGCTGTACTTGTCATAGTCAGCTA
TCAGGAACTCCTCGCTCATCCTCAGCGCCTTGACGGCCTTCTCCTCTCCAGGGAACTTCT
TGCCTGGGCAGACGTCAACGCAGAGGGCGCAGAACATGCAGCGCGAGACGTAGTGCCTTA
TCTTCTTGAGTTCCGGTATCCACTCCATGGCGTCCGCCGGGCAGACCATTATGCAGAGCC
TGCAGCCTATGCACCTCTCCGGGTCGTAGACGAGCTTGCCCCTGAACCCCTCGGGAACCG
GGACGGGCGGGTTTATCTGAACCTCTCCCTTCTGGACCTTCTCTATTAAAGCCGTGACGT
TCGCTGGAGCGTGTTTGACCGGGAAGGGATTTGTGGCCGGCTTCTTGACGAGCTGCTTAA
GGAGGACGAACATCATCTTGTTCACCATGCATCACACCCCCAGCCATACCAGCGCGAGCC
CGACGAGGGCGATTATGTTGACGTAGACCCAGAACACCCTGGACGCCTGCTCTATCCTGA
ACCTTGCGAACGATGTCCTGACCAGCGTTATCGCCAGCAGGTAGATGACCATGACCTTGA
AGAGGAACCACAGGGCTTCGACGACGTAGTAGGGCGTTCCCGTTAGGTTCAGGTTGAGCA
TGCTCGTCAGCGTGAACGGGAAGAACAGCACCACCTCCAGCGCTGCCATGGCGAAGCCCC
TGACCGCGTCCGAGAGGTAGAACAGTGCGAGGTTCCTCCCGCTGTACTCCGCGAGCATAC
CCTCACATATCTCCGTCTCAGCCTCTGCTATGTCGAAGGGCAGTTTCGCCAGCTCGGCCG
GCGTGACGACGAGCAGGGCAACGAAGAGCAGCAGCACGCCCATGGCCGCGAGCGGACCCG
CGACGCCCCACACCGGTGTGCTTGCTATGGTCGTCAGTGAGAAGCTCTTGTAGAGCACGG
CGAAGCCGACTATGACGGTAGCCAGCGGCATCTCGTAGCTCATCATGAGCACCATTTCCC
TCTGCGCACCCACCGATGAGAACGGGCTTCCCGATGCAAAGCCGCCTATGGCCATCGCCA
GCGACTGGAGGGTCAGCAGGTACAGGATGACGACGAGGTCTCCGTAGCCCTCGAGCGGAG
CTTTGAGCACTCCGAATGGTATGTACAGGAGCAGGGTCATTGAGGCCGCGAATGAGACTA
TGGGCATCGCGTTGAATATCCAGGCAACGGCGTTCTCGGGAACGACGGTCTCCTTCAGGA
GCAGCTTGCCAACGTCCCAGAACGGCTGCCTTATGGGAGGCCCTATCCTGGAGGTCAGCC
TGGCCGAGACGCGCCTGTCTACACCCTTGTAGACCAGTCCGAGGAAAACCCCCAGTAGGG
GAAACGTGAAGGCGTACAGCAACGTTTCGGGGGTCATTCTCTCACCCCCAGCTCTTCTCT
AAGCTTCCTTGTTTTTTCAACCGCCTTCAGGTGTAGCGTCGCTGGGTCGATTAGCCTGCC
GTTCTCGTCCCTTACCACCGCGACCCTGTCGTTGCAGCACATGCACGGGTCTATGTAGGC
GACGACTATCGGTATATCCGCCACCTCGGCGCCGAGGAGGAGCGGTCCCCACGTGTTGAT
GTTGTTGTAGCTCGGGGCTATCACCTTCCAGACGACCGGCCCGTCGCGCTTGTTGCCGTA
CTTGAAGTAGTGGATGACCTCACCGCGCGGTGCCTCGTGCATTCCTATCGCTTCCCCCTC
ACTCCTCCTTATCTTTGCCAGAAGCGCCACGTAGTTCGGAATGGCCATTATCTTGCCCTC
TGGCATCTCATCAAGGCAGAACTCGATTATGTCGAGGCTCTGCTCTATCTCGTATATCCT
GACGAGGGTGATGTCGTAGGCATCGCCCCTGGCCTCGCCGACTATGTCCTGGGGAACCAC
TGCCCTGACCCCGATGTCGGCGTAGGCGTCGTACGGGTTGTCCTGCCTGACGTCCATCCT
CAGTCCGGCCGCCCTGGCAACGGGCCCGCATACGTTGAGCTTCTTCGCCATATCCCTAGA
GAGCTGTGCCACTCCCCGCGTCCTGGCCTTGTATACGGGGTCCGCCAGGAAGACGTCCTT
CATTTCCTCTGTGAATATCCTGTAGTAGTTTATCATGTCCTTTATGGCCTTCGCCTGGCT
CTCCGTTATGTCCCTCCTGACGCCGCCTATCATGAAGACGGAGTAGTTTATCCTGTTTCC
GGTCAGGAGCTCGAGGATGTCGAGAACCTTCTCCCTGCCCTTCCACGTCCAGAACAGGAG
GGAGTCGAAGCCCATCTCGTGCGCAACCACTCCGAGCCAGAGTATGTGGCTGTGAATCCT
CTCCAGCTCGGCTATTATCGTCCTTATGTACTGGGCCCTCGGCGGGGCCTCTATTCCCAG
GGCCTTTTCGCTCCCAATGACGAAGGCGTAGGGGTGCGATATCGAGCAGATCCCGCATAT
CCTCTCCGAGAGGTAGAGGGTCTGTATGGCGTTCCTCTTCATGCCCATGTATTCTATTCC
TCTGTGGGCGAAGCCCCTCTTGACGTCCACCTCAACTATCCTCTCGCCCTCGACCTTGGC
CTCGACCCTTATCGGCTCCTTCAGCGCCGGGTGGATCGGGCCGACCGGGACGTAGTACTG
GGTTTTCGCCATCACTCACCCCTCCTTATCTCGTTCACGCTCTTGTGGGTGTGTTTCACC
ATGTCCTCCACGCCGTACTCGTCCTTCCTCCAGGGATACTTGCCCTCCGGCCAGTCGTCG
GGCAGGAAGAGGTGCCTCTTGTTCTTCAGGCCCTCGAATTCAACGCCGAGCATCTCCCTG
ATCTCGCGCTCGTTGGTCTCCGCCCCGGGCATCAGGTCGGTTATCGTCGGCAGGACTAGG
TTATCCTTCGGAAGGTTGAAGCGCATGGTGACGCTGAGCTCTCCCCAGGGAACGGCCCAG
AACAGGCCGAAGGAGTAGACCATCCTCAGGGAGTCGCCTCCGTCATCCTCTCCAGTTATG
AAGTGCAGGTGCGGGTAGTCAAGCTCGAACATGACTTCGACGGCTCTCCTGAAGGCCTTC
GGGTCTATCTCTATCCAGAGCTCTTGGTACGTCCTCTTCCTCCTGACGCCCATCGTGTAC
TCCCTGACCTCGTGGGAGAGCAGGGCCTCCCCGAGCGCCTCCTGGAGCCTCTTGAGGACC
TCTTCCGCGCTCATTGGTTCCCTCATTCTTTCTTCCCCTCCAGCTCCTTTTCCAGCTTCT
CTATCTTGAGCCAGGCCTTCACAACGCCGTCTATTATCGCCTCGGGCCTCGGAGGGCAGC
CGGGAACGTAGACGTCCACCGGGATTATCTCGTCTATCGGGCCGGCTATGTTGTAGGAGT
CGTAGAACACTCCCCCGCTGGTTCCGCAGCTCCCAATGACCACGACGGCCTTCGGGTCGG
GCATCTGCTCGTATATGCGCCTCAGCTTGTCGGCGAAGTCCCTTGGAATGGCCCCGGTTA
CGAGGAGGACATCCGCGTGCCTTGGGCTTCCGACGAGTTTGATTCCAAAGCGCTCCACGT
CGTAGCGCGGTGTTAACGCGGCTATGATCTCGATATCGCAGGCGTTACAGCTCCCTCCAG
AGGCGTGGAAAACCCAGAGGGAGCGTTTAAAGTTGGTCAGCTTCCCCATTCACACACCCC
CCACGAGGATGAACAGGATTATGGCACCGAGTCCGAGGTACCATAGGATGTAGTCCCTGA
CGTCTCCGGTATGCATTCTCATGAGCACGTTGTAGTAGCCCTTCAGTGCCTCGATGAAGC
CCCAGTATATGTCGCCGGCCCTTACGCGGATTTCCTCCACGTCCTCAACCTCATTGCCGC
TCAGGAAGGGCTTCACCTGGTCGGTGTTCGGCTTGTAGCTCCTGTTTCCGCGGGAGTAGA
TTACGTAGCCGATGACCGCGAAGACGATGAGGAGGGCCAGCCAGACTATCGGGTTCCAGA
ATCCCGACGGGGAGTTCAGTGTAAGGCTCTCAATCCACGTCATAGTATACCACCCCACGT
CTGGTAGCTGCCCAGCTTCAGCAGCGCGTCAACCGCCGGGTAGACCAGCTTGTCCAGCAC
AACGTTCGGGAACAGACCGAAGAGCAGACACAGCGCCGCCAGGATGAGCATCGCCACTAC
CATGCTCCTTGGAACCTCCTTTACCCCCTCGTACTTCTTGACCGGCGGTCCGAGGAAGGC
CGAGGCAAAGACCTTGACGAACGAAGCCAGCGTCAGTACGCTCGTGACCATTGCGAATAT
CGCGAATATCGGGCTCAGCTGGTAGGACGTCTCGTAGATGAGGAATTTGCTCGCGAAGCC
GTTGAAGGGCGGTATTCCGGATATTGCCGCGGCGCCTACTATGAAGGCTATCGTGGTGTA
GGGCATCTTCCTCGCCAAGCCGCCCATCTCGTTGAGGTTCCTCGTTCCGGTCACGTAGAA
CAGCGCTCCGGCGGTCATGAGGAGGAGACTCTTGTAGATGATGTGGTTGATGATGTGGAA
TATACCTCCAGCCATCGCGTCCCTTCCGAAGGCGGCTAGCTTTGCCGGGTCGTTGAGGAC
TGCCAGGCCAACGCCAACGCCGAGGAGCATGTAGCCGGTCTGCGAAATCGCATGGTAGCT
CATGAGCCTCTTGACGTCCTTCTGGACGAGGGCCATCGTAACGCCGATGAACATGGTGAG
CACCCCGAGGACGCACATTATCCAGCCGACGCTGCTCATCCCCGAGCTGACCTTTCCGAA
GAGGCTGAAGCTCACCCTGAAGAGGGCGTAGAGGCTCGCGTAGGTCGCCACCAGGAGTGT
GGGGTTGATTCCCGAGGGAACCTCCGTGTACGCGTCTGGAACCCAGTGGTGGGTCGGCAC
GGAACCGCACTTCATCGCGAAGGACGTGAAGAGTATTCCGAGGGCGATTATGTCAACGGT
GTTGAACCCTATCTGGGTGCTCAGGTAGGCTATGTTGAGGTTCCCGTACTCGCCGTAGAG
CAGGCCGATTGAGAACAGCACCATCAGCGAAGCGATCGCGCTGACTATGAGGTACTTGAT
TCCGGCCTCGCTTGCCTCACCGCGGTAGTTTCTGAAGCCGACCAGTGCTGAACCGGCTAT
TCCGGCTATCTCCAGGAACACGAAGAGGTTGAACAGGTCTCCAGTCAGGACCATGCCGAG
AATTCCGACCTCTAGGAGGAGGAGCAGTGCGTAGTACTTCTCAAGGCCCGTCTCGTTCCT
CACGTGGCTGTAGGAGTACATCGCCCCGATGAAGCTCATGAGCGTTGCGGAGAGCGCCAT
GAAGGCCCCTATCGCGTCGACCTCGAATATTATCCTTATCGGGACCCGGTATCCCGAGGG
CAGGACGAGGTGCGGGTTGTCCGCTCCGAAGACGTACACCATCATCCCCTGGGCGAGCAC
CTCCCTGACGAGGAGGAGCGCCATTCCCAGCGTCACGCCGGTGATTATCATCGCCCAGAC
GGCTGGGGCACTGCCCTTCTTCTTGAGCAGGGGAGCCACGAACGCCCCGAAGAGGGGCAC
GGCTATCATGAGTGCAGGCAGGTGCTCGATCATCCTTTCAGCCTCCTGACCTTTGTAACG
TCAAGGGTTCCGTAGTGCTCGTAGATGTTGACGGCGAAGGCCAGCATCAGGGCCGAGACC
GCGACGCCTATGACGATGCTCGTCAGCGTGAGCGCCTGCGGCGTCGGCAGAACCATGTTG
TTGACGGCCTCCTTCGGTGCCATGGTGTATATCGGGGCGTAGGCGCCTTTGACGTAGCCT
AGAGCGATTAGGAACAGGTTGACGGCTCCCTCAAGGATTTCAATGCCTATGACGACCTTG
ATGAGGTTCCGCTTGAAGCCTACCGTGTAGAACCCCACCGCCAGCAGGAGCGCCACGACT
ATGAACGGGAGGTTGACTAGAATCACGTTATTCATCCTTCCTCACCCCCAGGAGGAGGTA
GAACACCAGGATTATGCTGGTCAATCCGGCCAAAACCTTCGTTCCGACGAATATGTTCAT
GTACGGCAGCGTTCCGCCCGTGTTCAGGTAGCCTGGGTTTATCCCTATCGGGGTCGGGTC
TCCGAAGAGCGGGAACCCGCTGTTGGCTATGACGTTCCTGAAGAACGTGTACCCCATGAA
GCCGATGGTTGCCACTCCCAGGAATCCGAGGGCGCCGATGCTCTCAAAGGCGCTCAGGGG
CACCTTCTTGAACCGCTCCCTTATCGCTCTGTCCTCGCACGCAACTATTAGGAGCGCCAG
ACCGCTGGCGAAGACGGCTCCTCCCTGGAAGCCGCCTCCCGGCGTGAGGTGACCGTGGAG
GATGATGTAGGCTCCGAACGTCAGTATGAGCGCCGTCAGGTACCGGGTGGTCGTCTTGAT
GATGAGGGTCGTCATACTTTCACCTCCCTCCTTCTGAGGGCCATCAGCACGCCCGCAACA
GCTGTGAACAGTACCGTGGCCTCTCCGAGGGTATCGAAACCCCTGTAGTCGAAGACTATG
CTGGTGACGACGTTGTTGGCAGAGGCCTCCGCCTGAGCGTGTTCTATGAAGTAGGAGTCC
ATCTCCGTGTGAACCGGCTCGCCGAAGGGTCTGAGGCTCGCCACTGCCACGAGGAGGAAC
AGCGTGAAGCCTATGAACGCGAAGAGACCGAGGGCTTTCCTCATTCTATCACCTCCTCGT
CTGTGGTTTTCTTGATCGCCAGCAGGTACATCGCCGTTGTGAGGCACGCTCCAACTCCAG
CCTCTGCTATCGCGACGTCCGGTGCCTGCAGTATGTAGAACTCCAGCGAGAGTATCAGGC
TAAACACAGCCATCGCAATGACGGCCGAGACCAGGTTCTTGAACCTCACAGCGGCTATTG
CTGCTATCAGGAGTCCCAGCCCGGCCATAACCTGAAGCGCCCAGAAGAGCTCCTCGAAGT
TCATAGGCGACCCTCCAGTTCGTCTATAACCGCCCCGTGGGGCAGTATTCCCGACTTCCT
GGCTGCCCTGCCGAGGGCGTGCGCTCCAACGGGGTTCGTGAGGACGAGGAATATGACCAC
CAGCGCAGAGTGTATCCCTATGGTTATCCACGAGGGGTCCTTCTCAACCCAGAAGTAGCT
GTATATCGCGTAGGTTACCGTGGCGAGCACGATGAATATCGTGCCGAAGGTCGTGCACTT
CGTTGCCGCGTGTATCCTCGTGTAGACGTCGGGGAAGCGGAGGAGCCCTACGCTGGCCAG
CAGGTTGAAGATGACGCCTATTGCCAGGAAGATCCCGATGAGCCACTCTATCATGTTCCC
TCCCCCTCGCATTCACATGCGATACCAACCCTCTTCTTGACCAGATAGCGGGCTATGTAG
AGGGTCGCGATGTAGCTCAGAACAGCGTAGACGAGAGCGACGTCTATGAAAACCGCCTGT
CTGGTTATCACGCCGTAGGCGACCATCGCTCCTGCCGTGGTCGTCGTCATGGAATCCAGG
GCGACGGCCCTGTCGGGTATCGTTGGCCCCGCTAGGAGCCTTATGAGCGTCAGAGTCGCC
GAAAACAGCAGCAGTATCATGGCCCACATGAACATTCCGTCTATCGTCATTCCGCAATCC
TCCTTGCCCATTTTGGAAGGTACCCACACAGATCCTCCGGCGTGGGCTTCTCCTTTCCGG
GCGGCACGTTTATCCAGTGAACGTAGAAGTTGCCTTCCTCGTCTATCTCCAGGGTGAAGG
TTCCAGGTGTCAGGGTTATCGAGTTGGCGAGGAGAGTCCTGCTCTCGTCCCTGGTCAGGT
CGGGCGATATCTTGACTATCCCCGGTCTTATCTTGCCGGTTATGACCCTGTAGGCGACGT
CAAGGTTGGCCTTGGCCATGGCGAAGAAGAACGGCCCTATGGCGTAGACTATGAAGAGCA
GCCACCTCTTCGGGTTGAAGAAGTAGCCCACCTTTTCGTTCATGATGTCCTTTGTGGCGT
AGCCGATGATGGCCGCTATTACAATCCCTGCAACCAGCTCCCCTGGGCTCCAAGCGATGA
TGTTGCCGGAACCCGCCGTGAGGAGTAGATAGACGATAAGGGACCACAGGAACGGTGCGG
CAAACCCCATTTTCCCACCTCAACTTTAGGTTTTAAACCCTTATCGGGCGTATTTTCCCG
AAATCTCAATTGAGCATTGGCTAAATCTTTATAAATGGATTTCTAAAACAAATGGTTAAC
AACCTGAAATTTGACAAACAGAAACGGCACAACGCTTTACATAAGTACAAAAAACGGCTC
TCCGTAGTATGTTCTTGGATACGGATGCTCAGAAAAGGACATCAGAAAAGCCGGAGGAAA
GTGCGAAAAGTAAAATGTAACTATTTGGAACCCTCTTTCTTCGCCGCTTCCTTGGCCTTC
TTCTGCTCCTCCAGCTTCTTCTTGAGCTCCGCTATCTCGTCCTCCTTGAACCAGCGGAGG
TTGTCGTCGTACTTGTCGTCCGTGGCAAGGAGGAACTCGTCGCTCATCTCTAGGGCCTTC
ACCGGACAGACGTCCACGCACTGCTGGCAGAAGACGCACCTTCCTAGCCAGAAGGTGACC
TTCCTGACCTCCGGGACGTACTCTATGACACCCGCCGGGCAGACCATGACGCAGAGCCTG
CAGCCGACGCACTTGTCCGGGTAGTAGACGAGCTTGCCCCTGAAGCCCTCGGGAGTTGGA
ACGGGCTCGCTGGCCGGGAACGGGTTGGTTGCCGGCTTCTTGAACAGGTTGCTCAGCACC
GTCGATAGCGTTGGCGGAACCTTCATGCTATCACCCCCAGGGTGTCTATCGCCAGCAGCA
GCGCCCCAACTATTGCCGCGGGGAGCATCCTGGTCCAGAACAGGCCCACTGCCTGGTTTA
TCCTTAGTCTTCCCGTCACCGCCCTGAAGACGCTCATGCTCACGAAGAGCACGGCGAATA
CCTTCAGGGTGTGGAAGAGCAGGTCGACGACTATCGCCGCAACTCCGCTGAGCCCGAGGT
AGCCCGAGATGCCCCAGGGGAAGAATATCGCCACCACGAGGCTCGCGCTCACGAAGGCCT
TTATCGCATTGGCCAGCTCGAAGAGGGCCAGGTGCCTTCCGCTGTACTCGGCCATCGTTC
CCTCGGCGAGCTCGGTCTCCGCCTCGGGGATGTCGAAGTAGCCCACCTCGATCTCGCTGG
CGAGCCAGGCCACGAAGACTAGCAGGAGTATGAAAGTTCCTATGAGGCTCAAGGGAGTTC
CGAGCTCCCAGATGTTGTGCTCGTAGAAGGTGCCCATGCTGAACGGCTTGGTAACGCCGA
GCTCGTTGAGGCGCCAGAGTATCGTGAAGAGTGCCAGCATCATCGGCCCTTCCCTGGAGA
CGAGGATTATCATCTCCCTCTGGGCACCTATCTGGGCGTAGGGGGAGCCCGAGCTAACCG
CACCGAGTACCCTGAGGAAGCCGATGAGTGTCAGCAGGTAGATGAAGAGTATCACGTCTC
CCTTGGTTCCGAAGAGCGGCTCGAAGCCGAGCGGTGTGTAGGCGAGCAGGGCTATCGAAG
TGGCGAGGGCCAGCACGGGGGCCAGCTCGAAGAACCTGTTGGCGTCCCTCGGGATTATGG
ACTCCTTGCTAACTAACTTTAGGAAGTCGTAGAACGGCTGGAGCAGCGGGGGGCCCATCC
TGCGCTGCATCCTTGCAACCAGCTTCCTGTCTAATCCTCCCCAGAGCAGTGAAGCGAAGG
AGACGTAAGCGTAAACTCCTAGGAATCCGAGCGTTGCGTAGAGGACGTTCATAGGACACC
ACCCCTCGGGCAGCCTACTCCAACAACTTCGGGCTTCGCCCTAACGTTCGGGTTCAGCTC
CCTGGTTTTCTCTATCGAGAGCCTCAGGAGGTCCTTCTCGGTGAGAACCTTCTTCCTCCC
CGTGTTCGCATCGATAACCGCGACCCTGTCGGTACAGCTCAGGCAGGGGTCTATCGAGGC
TATGGCAACTGGAACGTCCGCCACCTGCTCGCCGACCAGCGCCCTGGCTATCGCGAACAG
GTTCGGGAAGGTGGGCTCGCGCATCTTCCACTTCGCCGGAACGTCCTTGCCCTTCTGACC
CATGACGTAGTGGATGAGCTCACCGCGCGGCGCCTCATACCTGCCTATTCCCTCTCCCTC
AGCCTTCTTGAGCTGGAACAGGAGGGTGTTGTCCTTTGGAACGGCCTTTATCTTGCCCTC
CGGCATCTGGTCTATGGCCCTCTCAATGAGCTCCATGCTCTGCCAGAGCTCTCCAACGCG
GACCACCATCCTGTCGAAAACGTCTCCCTTGACAACGCCGGTGAACTCCTTGGGCGTTAT
CGGCTTCACACCGAGGTCAGGGTAGACGCTCAGCTTCTCGTTGTAGCGGACGTCCTTCTT
CACGCCGCTTCCCCTGGCAGTTGGCCCCTGGGCGCTGTACTCGATGGCTATTCTCTTGGG
TATAACTCCGGCGTCCCTCAGCCTGGCCTCCACCGTCGGGTCGTAGAGGAATATCTCCTC
GATCTTTGGCATGACCTCGTTGCGGTAGTACTCTATCATGTCGAGTATCGCCCGCACGTG
CTTCTCTTCTAAGTCCCTCCTGACGCCGCCGATGGTGTTGATGGAGTAGTTGACCCTGTT
GCCGCCGATGGCCTCGAGGATGTCCATGACGCGCTCGCGAGCGAGCCAGCTGAGGTGTAG
AATCGTGTCGTAGCCTATCGCGTGGCCAACCACGCCAAGGTTGAGCAGGTGGGAGTGTAT
CCTCTCGAGCTCACCGATTATCACGCGGATGTACTCGGCCCTCTCGGGCACCTCTATGCC
CGCCATCTCCTCGACGGCTCTGGAGTAGGTGTGGTTGTGGGAGAAGGAGCAGATTCCGCA
TATCCTCTCTGCTAGGTAGAGTATCTGGATGTAGTTCCTCCTCATGGCTATCCATTCCAG
GCCCCTGAGGTTGTAGCCGAGCTTGACGTCGACGTTGATTATCCTCTCTCCATCGAGCGT
GATGATGAACTTCTCCGGCTCCTCCAGGGCCGGATGAATGGGTCCCACGGGAACCTTGAC
CCAGTACTCAAGCTTTCCGTTCATTTTGAGCCCTCCTTTTTGATTTTGTACGGATGTCCT
GCGTTCTTCACCATCTCGGGCTTGATTCCGGTCTCGTCGAGCCTCAGCGGGTAGATTCCC
TCCGGGAAGTCGTCGGGCAGGAAGAGCCTCCTTGGGTCGGGGATTCCCTCGAAGAACAGC
CCGAGGAACTCCTGGTTCTCCCTCTCGTAGGGCAGCGCGCTCGGGAAGATGTCCGTGACC
GTTGGCAGTTTGGGGTCGTCCTTGGGGACGCTCGTACCTATGATGAGCGACAGGCTCTCC
CCCTCCTCCCAGAACATCTCCATGTGGTACTTGGCGAGGAGTTTGTCTCCCGCGTCTATC
CCTATTATGATGGAGAACTGGGCCTTCGGGTCGAGCTCCTTGATGAACTTCATGGCGTCG
TGGAACCTCTCCCTGTCTATCTCGACCCAGACGCGCCTCTTCGGGTGGGGCATCTTGTTC
TCGCTCACCCTTACCTCCGCCTCGGGGAACCTCTCGCCAAAGGCTTTAACGAACTCGTCA
ACGTTCATCTCCTACCCCCCTCAATCAGCCCTTTGCTCCGCAAAGCGCTGGCGGAAAAAC
TTTTCCTGCTAGATATGCTTTTCATTTTTTGAGGGGACTTTTTATCGCTCCATTTGGAAG
TGTTCCCTCTTGGAAAGCGCTCTTCGAGCGCAAGATGAACGGGAACGCTGTGATATGTTT
TCATTCTTCGTTCCCCTCCTTACCTTCAATTCTCTCTATCAGCTTCTGCAGACCGAGCAC
GACTCCGTAGAGTATCGCTTCCGGCCTCGGCGGGCAGCCGGGTACGAAGACGTCCACCGG
TATGTGCTTGTCCAGCGGAGCGTTGGTGAACGGGCTCTCAAAGAACACGCTTCCGCCGGT
GGGACAGGCTCCCACCGCTATGACAACCTTTGGGTCCGGCGTCTGCTCGTAGACCAGCTT
GACCCTCTCAAGGCTCTGGTCGGTCACCGGTCCGGTTACGAGCAGTATGTCGGCGTGTCT
CGGCGTTCCGACGAGCTTCACACCGAAACGCTCGGCGTCGTACCTCGGTGTTAACGCGGC
TATTATCTCGATGTCGCAGCCGTTGCAGCTGCCGCTGTTCACGTGGAACACCCAGGGTGA
GCGCCCTATGTATCTGCAGAGCTTTGATATCTCCCTCTCAAGCCTCTCGCGCTCCGAGGA
GTTTGAACTGACATTAGTCTCTGCCCTTGTAACCTTAATCGCCATTCATCTCACCCCCAC
ACTATCAGTGCTCCCACAAGTATCGCGGTCGTGACGAGCAGGTAGCTGATGTAGTCGCTC
AGCAGGCCGGTGTGCTCCCTGCGGAAGACCAGGAACATCCTGTGGATTCCCCTTATGAGG
CCCCACATGACGTGCCTTCCGGTGACGTAGCCCTGGAAGTGCTCGAACTGCGGGATAATC
TCGTCCTGGTCCTCACCGCTGAGGAATATCTTCGTTCCATCTCCGGTTCTCCTCGTCCCC
GTGCTGGAGCGCTCGGCCCACTTGTAGAGGGCGTACGAGATGAGCAGGCCTATGGCGAAG
ACGTAGATGAAGTAGAGTGCATCCCAGTAGCCAAACATTTCACGCACCCCCCAGCACCGC
CGAAACGTAAGCTCCTATGTTCTCCAGAGTCTTTGCCGCCGGAAGCATGACCTTGTCGCT
GATGGCCCATGGGAAGAGTCCCATGACGATTATTGCCACCACCAGTATGAGCATCGGCAC
GAGCATGGCCTTTCCTGGCTCTCTGGCCTTCATGACCCTCTCGCTGGGCCTTCCGAAGAA
CGTGAAGAGCACCTTGATGTAGGCGGCGGTACAGAAGGCCGTGCCTATGACCGCTACTGC
CGCGAGGAACGGGTTGAAGAGCGCCGAGCTCTCGTAGATGAGCCACTTGCTCGCGAAGCC
GTTGAGCGGCGGAAGGCCGATTATCGCGGCCGCGCCGACCAGGAAGGCGAAGCTCGTGAC
CGGCATCTTCCTGGCTATTCCGCTCAGCTCGTTGAGGTTCTTGGTTCCAAGCTGATGTAT
GACCGCTCCCGCGACGAGGAACAGGAGTGCCTTCATTATCGCGTGGTTCACGGTGTGGTA
TATCGCTCCGGCAAGGGCGACCTGGCCGACGTCGCTTCCGTACGCGGCAAGGCCGATTCC
GATTCCCAGGAGGATGTAGCCTATCTGGCCGACGCTGGAGAAGGCGAAGAGCCTCTTCAT
GTCGGTCTGTATCACAGCCATCGCGTTTCCGACTATGAGGGTCACGCAGGCGAAGAATAT
GATTATCCAGCCGATAGTTCTGGTGCTGATTCCGGCGCTGAAGACGCTGAAGGCGAGCCT
CGCCAGGGCGTAGGTACCGCCTATCTTGATGACGAGACCCGAGAGCATGGCGCTGATCGA
GCTCGGTGCCGCCGGGTGAGCATCTGAGAGCCACATGTGCACCGGAACGGCACCGCTCTT
GAAGAGCAGTCCGCCCGCGAGGAGGCCGAGGGCCACCTTGGCGGTGAAGGTCGGGTTCTC
GGCTATCATCTTGGCCAGATAGGCCATAGTCAGCGTTCCGTACTGGCCGTAGAGGAGTAC
TATGCCGAGGAGGATGAACGAGCTGGCCAGCGAGCCGACGAACATGTACTTTATGCCCGC
CTCGATGCCCTCCCAGGTGTCGTTCCTGAAGGCGACGAGGGCGTAGCTCGCTATGCTCAT
TATCTCTAGGAAGACGTAGAAGTTGAAGAGGTCTCCGGTTATGGCTATGCCGAGCATGCC
GACCTCGAGGACGAGGACTAGGGCGTAGTACTTCTCAAGCCCCGTGTCGTGCCTCATGTA
CTCGCTGGAGTAGAGCACGGCCACGAAGGCTATGAAGGTCACCATCAGGGCGAAGAGAGC
ACTGATAAGGTCTACCTCCCAGACTATCCTTATCGGGAACGGAACTCCATTTCCGAGGGG
GCTCTTCGCTCCGAGGGTGTAGACGAGTATCTCGCCGCTCTCCCAGACTTCTTTGAACAG
ACCGACCGCGACGCCGAGGGTGATGCCGGTTATGAGTATCGCCCACAGCTCCCTGGCCTT
CCTTCCCGCGAGGCCGACTATGGGCAGTGCGAATGCTCCGAAGAGCGGGACTATGATGAG
GTATGGAATCAGCCCGTTCATCCTCTCAACCTCCTGAGCTTGTTAACGTCGAGGCTTCCG
TAGTGCCTGTAGGCGTTTATCGTGAGGGCCATCGCCAGCGAGAGAACGCAGACTCCGATG
ACTATGCTGGTGAGCGTGAGCGCCTGCGGAATCGGGGCGACCATTGCGCTCTTTACCGTC
TCGTAGCCGGTGTAGATTGGCGCCGTCGGTATCTGGCCCGCCTCTATGCGGTATCCGAAG
CTTATGAGGAGCAGGTGGATGCCCGCATCAATGATGTTGAGGGCCAGTATGAGCTTGATG
AGGTTCCTCTTGTAGAGCAGGGCGTAGATTCCCATGGCTATGAGCAGGAAGGCAGTAATG
AACTGGAACGGTATCATTCGTTCCACCTCCTGAACGCTGCTATGGCGACCATCGCGCTGA
CCAGTCCCGCGAAGACCTTCAGTCCAACTGCGAGGTTCATTACCGGCAGGTATCCCGCTG
AGAGCAGCGTTCCCGGCTGGCCGTTGAAGACCGGTCCGTTGTGCCACAGCGTGTTGTAGA
AGAACGCCACGCCGAGGCCGAGCATCGCCGCTCCGAGGAATACCAGGCCGCCGAGGCCCT
CGAGGGCCGAGTAGAGGTGGTGGTTGTAGCGCCTCTTCATCTCGCCCAGCCCGAAGGCTA
TGAGGAACAGTATCCCGGCTCCCGCTATGGTCGCTCCTCCCTGGAAGCCGCCTCCTGGCG
TAAGATGACCGTGTGAGACCACGTAGGCGCCGAAGATGCCTATGAGTGGGATGGTTGCCC
TCGCGGTGGTCTTGACTATGAGTCCCATGTCACTCTTCATCCTCATCCCTCCTCCAGGGC
CTGAGAAGTGCAACCGCTCCTGCTATGGCTGTGAAGAGAACGGTAGCCTCTCCGAGGGTA
TCGTAGCCACGGTAGTCGAAGACTATGTCGGTGACTATGTTGGTTCCGCCGACCTCTTGC
ACGCCGTGGTCTATGTAGTACTGGTCGGTGTAGCGGTAGGCCTTCCAGTCCTCACCGCCG
AGGCCGAACTTTATTCCGGTTGAAGGGCTCGCAACGACTAGCAGCACTCCGAGGAGGAAC
AGCAGTGCGAGAGCTCCAAAAGTCCTCTTCATGGTCCCTCACGCTCCCATCTCTCCGTTT
TGGCTATCCCGTACACAACCACGGCCGTAACGACGCCGGCTCCGACCGCGGCCTCGGCTA
TCGCAACATCCGGCGCGTGGAGCATGTAGAACTCCAGACTGAGGAGCAGGCTCATGGCGG
CAGAGGCTATGGCCGCGCTGAGCAGGTCTCTCATCGTTATCGTGATGTATGCCGCCACCA
GCACACCGAGGAGTATTCCGAACTGTATGGCCATGTCGACCGAGAGAACGTTCATTCGGC
ACCACCCCTGAGCTTGTTCTCGTAGGCGTCTATGACGGCCTTGGCCGGTTTGTAGCCGCT
CAGATGGGCCGCCTTGGCTATCGCGTGCGCTCCGGTCGGGTTCGTGAGGAGCAGCGCTAT
CAGGGCGACGACGCTGTGAAGCGCCATCTGGAGGTACTTGGGGTCTCCGGTGAGGTGGAG
CTGGTAGGCGGCGTGAACCACCACCGCCAGAACCGCGAATATCGTTCCGAAGGTGGTGCA
CTTGGTCGCTCCGTGGAGTCTGGTGTAGACGTCCGGGAACCTGTGGAGCGAGAAGCTGCC
CAGCAGGTTGAAGACTATGTTTATCGTGAGGAAGGCGTAGATGACGTAGGTGACAGCGTT
CATTCCAATCCCCCCTGGAGATACTTGGCTATGGCCAGGGTTCCCACGTAGCTCAGAAGG
GCGTAGACGATGGCAATATCGATGTATATCGTCCTGTCGTAGGCCGCTCCGAGGAGAACC
ATTCCGGCGACGATCAGCGTGTTGAGGGTGTCGACTCCGACTACCCTGTCGGGCACGCTT
GGTCCGAAGAACACCCTGAGCAGGGCCAGGAACGCCCCGATCATGACTATGACCGCGGCA
TAGAAGAACTCCGGTGCCATCATCTTCCCAGCCTCCTCGCCCATTTTTCGAATGAACCGG
CTATGACCTCGGAGCTCTCCGGCTCCTTCTCGGTGACGTTTATCCAGTGGACGTAGAGGG
CCTTCTCCTCTGGGCACGCGTCCACGGTGAGCGTTCCGGGGGTGAGGGTTATCGAGTTGC
TGAGAATCGTGTACTGGGCGTCGTTTTCAAGCTCAACCGGAACGCGAACGATTCCGGGCT
TTATCTTGCCCGTTATGACGCGATAGGCAACGTCGAGGTTTGCCTTGACCATGCCCCAGA
ACAGAGGCCCGATGGCATAGATTACGAAGCCGACCCACTTCGCCGGGTTGAGGAAGCGGG
ATGCCTTCTCGCCTATGATGTCCTTGGTTGTTAACGCAATTACTCCCGAGAATATCAGGC
CCGCGATGAGTTCTTCGGGACTCCAGAGTAATCCTTTACTGCCCGCAGTGAGTACTAACC
AGAGCACAAATGACCAAATGAATACAGCGATGAAACTCATTGTTCCTCCCTCCTCTCACC
TGATACGGGCTCCACAGCCCTGTGTTTCGTCAGTTTTCAATAGAAAATTCGTTATTTGCT
TTAAAAGGGTTTTTTGAAGCTTAGAATTGAAAGCAAAGGTCTGTAACCCCTTGTTGTTAA
CCAAAGGTTAAATACCCTGGAGCCGGTATGGAGACGCGGCCTTCGGTGGCTTTTTTAGCC
GGATGTTACATCCCCGAACCCTTGTGGGCCTAAAAAGCCTTTTAGTGACTTTAGGGGCCT
AAAAATCACCCAAAGCTTTATATACCCTCGGGCAGACCCATCATTGGGACTCTTCTCGGA
GTTTTCCCTGAAGGGCCCTGAAAGTTGAAAGAGTTGGTGTTGGATATGTATGGAGATGGA
TTTGGCGGTGGCTACGAAGCCCCTGTTAAGGTTGGAGAAAGATATAGAGTTAGGATCGAG
AGCCTTGGAAAGGGCGGTGACGGCATCGCCAAGATAAAGGGCTTCGTTATCTTCGTCCCG
AACACTCAGGTCGGCGACGAGGTCGAGATCGTCATTAACTCGGTCAAGAGAAAGTTCGCT
TTCGCGGAAGTCATCTGATTTCCTTTTCCTTCCTATTCTTACCTGCCATTTTGTGAGACG
TTTTTAAGATATTGACTCAAGATTTTCCTGGTGGTTCCATGGATGAGGACTCCATAATGA
TTGGAGTTACGGTTGGAGTCATGGTTCTTCTGTCACCCGTCATGCTCTACTGGACGGTGG
CCCTCTTCGACACGATCGGGGTTGATACGTATCTTCCAGATGTTGCGTTCATTGCCCTTT
CCGCACTCGTCCCGGTTTTAATCGTTTGTTTCCTCTCCTATCTCGTTATGCGGCACTTCA
ACAGGCCCCGCGAATGGGTAAAGAGAGCACTAACGCTCGTGGCCGTTTTTCTCTTCGCCG
CTCTCTTCATGCTCCTGAGTATGATGGGTGCGGTCTAATCCCCATTTTTGAACCGCACCC
TTTTTAAACCCCTTCCCAGAGCGCCCACCGATGGTTAGGGTTCACGTCGAGACCTACGGG
TGCACGAGGAACAAGGCAGACGCCGAGATGATGGAGGCGATTCTGGTTAGTGCTGGCTAT
GAGTTGGCGGAGAGCCCCGAAACTGCCGATTACGTCGTGGTGAACACGTGTGCCGTCAAG
GATCCGACGGAAAAGCACATGCGCGAGAGGATAAAGGAGCTCCTCGATGCGGGCAAGAGG
GTGATTGTCACTGGCTGCCTTCCTCATGTTAACCCAGATGTAATTGATCCCCGCGTTTCT
GGAATACTCGGCGTTAAGAGTATAGACAGAATAGCCGAGGCGATAAGCCTAGCGGAGAAT
GGTGAAAAGCTGATCAGCGTCGAGGGCTGGCGCGAGAGGAACATAGACAAGCTCGAGCTC
CCCCGCATCTGGAAGGGTGGCGTTGCCTTTGTCGTCCCGATAAGCGAGGGCTGCCTCAAC
GCATGCACTTACTGCGCGACCCGCTTCGCCAGGGGAGTTCTCAAGAGCTACAAACCCGAG
TTCGTCGTTAAGTGGGTTAAGGAGGCCCTCGCCAGGGGATACAGGGAGATACAGCTGTCG
AGCGAGGACACCGGTTGCTACGGCTTCGACATCGGGACGAACTTGGCCGAACTCCTCGAC
GAGATAACGGCCATCGAGGGCGACTTCAGGGTCAGGGTTGGAATGATGAACCCGAACCAC
GTTCTCAGGTTCCTCGACGAGCTCGTTGATGCCTACACCGATGAGAAGGTCTACCGCTTC
CTCCACCTGCCCGTCCAGAGCGGCGACGATGAGGTTCTGAAGCGGATGGGTAGAACGTAC
ACTGTGGAACAGTTCGAGGAGATAGTTCGAACTTTTCGTAAGAGAGTTCGCGATTTGAAC
CTCAACACGGACATAATAGTTGGCTTCCCTGGTGAGACGGACGAGGCCTTCAGGAACACC
GTGGAGCTTGTTAGGCGCATCAGGCCCGACAAAATTAACGTTTCGCGCTACTCGCCGAGG
CCCGGAACGATAGCGGCGAAGTGGAAGCAGCTTCCCGGCTGGAAGGTCAAGGAGCGCTCG
AGGGAGCTTCACAGGCTCCGGCTGGCCATCGCCTACGAGATAAACCGCGCCTACGTCGGG
AGAACCGTTGAGGTTCTCGTCCACGGCGAGGGTAAGAAGGGCGGCGTCGAGGGTAGGACT
TTCAACTATAAGGATATAATCCTCGATTCCGGCGAACCCGGCGAATTTCTGCAGGTTCGG
GTTGAATGGGCTGGCTCGACGTATCTGCGGGGCATTTCCCTGCACTGACGTATACTTTTG
AGTAGTATTCAATGACCCTTGGGAAACCCCCAACGATTCCGCGGTTCTTTTGTAGAACTT
ACAATATCAAAGGGTGAACCAATTAGGTTTGCATTCGAAAACTATTTATACTCTCGTGCA
AGCATATAAGCAAATCCTTCATGCTGGAGGTGAATCAGGATGAGGAGGAGTAATAAGAAG
AGGTTAATTCCGCTGGCACTCGCCCTTGTGCTAGCTCTTGTTGGAGCCGCACTGGCTGTT
CCGGTTATCACAGTGAACATCCAGCAGATTGGCGCCGGCTCAAACCCAGTTCTTAGCCCC
GTTGACGTTGCCAACATAAGCTGGACCCTCGCGTCCAACCCGGACTACGTCAGTGGTGCG
GTCATAGTCTTTGACCAGACCATTCCTGCAGGTTCCCAGGTATACCTTAAGATATACAAC
AGCACCGGCAGCATAATTGCTCTGGGTGTTAACGCGACCACCACCTCGACTAACACGGTG
ACCATATCGTTCACTAGTGCCGTTGACATAACCAAGATGGAAACTGCCGCGGTTGTAGTT
AAGGGACCCAGCCCGTGAATTCCTTGGGAGGCTCTGAATGAATGCCAAGCGCCCCAACCT
CCTTTCTCTTTTGACGTATCTTCTTCTGGGCTTTGTGGCCCTAGTCGTTGTTCTCCACTT
CGTCTTCGGCTTCCAGTACGTCGTCATTCTGACCGACTCGATGGAGCCCAACATCAACCC
CAATGACCTAGTCATCACGATGCCGGTTTCTCCGGATGAGCTTCATGTAGGGGACGTTGT
TCTTTACCGCGTGGACATAGGCAACACGACCTACAAGATAACCCACCGCATAGTGGGTAT
GAAGACGGATTCCAGCGGTAGGCTCTACTACGTTACCAAGGGCGATAACAGGAAGTACAC
GGACCCCTGGCAGGTCTATCCGGAGCAGGTTATAGGAAGGGTAATCCTGGTCATCCCGAA
GGTTGGCGTGGTGTGGTACTACACTCCGCTAATCGTTTTCGGCCTCTTCCTCATCGTCAT
AGCTTCCCTGGCCTACGACCTGGCCTGGCTCCTGCTTGAGGAGGAACCGATACGCCCGAA
GTCCAGAAAAGCCGATCTTCTCGTTCTAAGAAGGAAGAAAATAAAGGTCTATCACTACAG
GCGCCATTAGGCCCATTCTTCCTTGGGGATTGCCTCCCTCTTGGCCGGGATTATGCAGAG
GAACTCGAAGGTTTCGCTCAGGGCCTTGTAGCCGTGGGGCTCGTTGGGCGGGACGTAGAG
GAAGTCGCCCGCCTTGACGTGGGCTTCTTTGTCTCCGCCGGTGATGATTCCCTCTCCCTT
CACGATGAATATCTCGTGCTCCCAGTCGTGTTGATGGAGCGGTATCTCGGCGCCCTTCTT
GAGGACGAAGTAGCGCATCGCGTAGTTCTTCGCTCCGAGCTTTGGAGAAACGAGCCACCT
GATGGTAACACCCTCAAACCCGGTGTCCTTCTCGGGGACATCCTTGTAGTGTCCGACGAA
CATGGTATCACCGAAGGACTTTCGGCTTTGGGCTATTTAAATCTGCCGAGTTCGGGTTTC
TAATGGAAAGTGCTTTAAGCTTTCGTTTCCAATCCCCCTGAAGGTGATTCCATGAAGAAA
GCCGCTTTTGCCTTCATTCTGGTTTTAATTGTGATGGCCTCGGGCTGCGTCAGCCAGAGC
GGTCCGAGCCAGACTTCAACCACTACCAGCTCCGCCGCCGGAGGAATAGACTTCGGGGGC
TACGAGAAGGGCCAGGTCCTGGCGCAGTGGAAGAGCCTGGCGGACGTTTCCAAGGTTTAC
GTCAGCGAGGGCTACGAGGACATGGCGAAGCACTACTTCCCGAACGCCCAGATACTCCCG
GCGAGCCAGTACGACGGTGGCGTCGCGATACTCTCGCCCGCCGATGCGAGGCCCCTGCTG
AGGGGCAAACCGATTCTCATAACGGTCAGTGACTACTTCGGCTACGTGGTCTACAAGCTC
GGCCTTAAGTTCGTCGGCCCGGACAAGGGCGTCTTCGCCGCCTTCAACAAGGACGGTAAG
CCCTACTTCGTATTCACCGGAACGAGCAAGGCCGGCGCGGGCGCCGCTGTGGAGTACGCC
CTGGACTTGGCGGGTGGAAAGGCCCCCAACGCCGAGGACGTTCTCAGGAGCGGAGAGTTC
GAGGGTGTCGTTCTCAAGGTCATAGGCGACAACAACTGGAACGGAATTCCGGACGACGGC
GAGCACTGGTATCTGGACTCCTTCAAGACGTGGGAGCCCTTCATCTACTACTGGCGCATC
GTTGACGGCGAGAACGTGACGGTTAAGGGAGGGTTCATAAGGCTGGTCAACGGTTCGACG
GTCTACATCCACGCCCTGGGCTTCAACGTCAGCGTTGACGTCAAGGACTCGAAGAACGTT
GAGCTGACCTACGTCATCGAGAACATCAACCCGTCCGTCCTGGAGCTCCCCGCCGGGGCC
GAGACCGGGGACACCTGGGTCAAGCTGAGCACTTCAGAGGCTTCCCTTGACATCGTCCCG
AAGGAGCTGAAAGACTACAGGGTGATAGCCTTCGGTGACCACAGGTCCGACGGTGGGAAG
GAGCCGCCGCAGGTCTTCCTCAAGATAAGGGACGAGATAAACTCCGACGATGCTGTCTTC
ATAATCGACGGCGGTGACCTCGTCTATTCGGGCAAGGTTGATGAGTGGGCGGCCCTGCTG
AAGGAGTGGAAGTGGAACAGGCCGATATTCCTGGCCCCAGGAAACCACGAGTACCGCGGG
GAGGGCGTGAACGTCTACCACATGTTCTTCGGCCCGGACGACTATTCCTTCGCCCTCGGG
GATTACTACTACATCTTCATAAACGACGTTGAGAACGACTACGGGCTCAGCGACGAGGTC
TTTGCCTGGCTCGAGGGGGAGCTGGAGAGGGCGAAGGAGTCTGGAAAGAGGCCGGTTCTG
GTTCTCCACGCCCCGCCGGTGGACCCAAGGCCGGAGGGCGACCACGCTATGAACCCCGAG
GACGGGAAGAGGCTCTTGGCACTCATGAAGGAGTACAACGCCTTCGGAATATTCAGCCAC
ATCCACATCTACTGGTACGGCGAGGAAGACGGCGTCCAGATGCTCATAACCGGTGGCGGC
GGTGCGCCCCTCTACGCGCCCCCGGACCAAGGCGGCTTCTACCACTACGTCAGACTCTCG
ATGGGGGCCGAGGGGAACATAGGGGTCGAGCCCGTGAAGGTGAGTCCCTGATCCCTTTAT
TCTATTTATGCCTATATAGTGGATGGTATCCGGCTATATTCTACTGCGGCAAGATATTTA
TATACCGCCCCTTATTGAGCTTCGGTGGTGACGGTGGACGTATGGCTACTGATAACCGTG
ATCCTTGGATTCTCCATGGCCTGGGCGATAGGTGCCAACGACGCGGCCAACTCGATGAGC
ACCGCGGTGGGTGCGAAGGCCATAACCCCGAAGCAGGCCGTTATAATAGCCGGCGTCCTT
GAGTTCGCGGGCGCGTACTTCTTCGGAAAGAGCGTCACTGAGACTATAAGGAAGGGTATC
CTCGACCCCACGATGATAACGGACCCGAATGTGCTCGTTTACGGTTCTGTTGCGGCCCTC
CTTGCCGCCACGATCTGGCTCCTCATCGCGACCAAGTTCGGGCTGCCGGTCTCGACGACT
CATTCCATCATAGGCGGAATAGCGGGCTATGGAATAGTCTACGCCGGAACTGCGATAGTC
AACTGGGGCAAGATGGGGCAGGTCGTCCTCAGCTGGATTCTCTCGCCGATAATCGGCGCC
ATAATGGCCTACTTCATCTTCAAAGCTCTGACGAAGAGCATCTTCGAGAGAAAGGACCCG
GTTAGGAGTGCCCGCATCTGGTCACCCTTCTGGATAGGCCTTGCCTTCGTGGTCATAGGG
ACCATGTTCTACATCAAGGTTCTCCACGGGAAGGATTTAAAGACCGGGGTTCTCATGTAC
GGCATTCCGCTCGGTATAGTCGTGTTCGCCGTGACCTACTTCCTCATAAAGCTCCGCTTC
CCGAGCAGCGACCCGTTCATAGGGGTTGAGGCCATATTCCGGAAGGTCCAGGTCATTACA
TCCGGCTACGTAGCCTTGGCGCACGGTGCCAACGACGTTGCCAACGCCATCGGCCCGGTC
GCGGCGGTTTATGCTGTGGCCACCATGGGACTTGGTGGTTTGCTGGTTCCCGTTCCCAAG
TGGATACTCGCCATGGGTGGTCTCGGGATAGCGGTCGGAGTTGCGACCTACGGTTACAAG
GTCATGGAGACCGTCGGGAAGAAGATAACGGAGCTGACCAACACCAGGGGTTTCACCATA
GACTTCTCAGCCGCGACGGTGGTTCTCGTCGCCAGCTGGCTTGGACTGCCCATCTCGACG
ACCCACACGGTCGTTGGTGCGGTCATTGGTATCGGCCTCGCCAGGGGAGTAAAGGCAATA
AACAAGAACATCGTTAGGGACATAATAATCTCCTGGTTCGTTACCGTTCCGGTCGCGGGC
CTGATAAGCGCGGCCATATTCAAGTTCCTGATGATAGTGGGGTGATACCATGCAGGTGTG
GACGAAGCTCTTCGCGAAGAGCCCCTTCAAGCCCCTCATAAAGCACGCGGATGTTGTGCT
CAGCACCGTTGAGACTCTGGAGAAGGCCCTCCAGTACTGGTACGAGGGGAACTACGAGGA
GATGGAGAAGGTTGCGATCGAGGTTGACCGCCTTGAGGACGTCGCCGACAGGATAAAGGA
GGAGATAAGGGATTCCCTCAGCTCCAAGCTCATGATGGCCGTGGCCAGGGAAGACGTTCT
CATCTACCTCCACATGCAGGACAAGGTGGCGGACGCCGCCGAGGACACGGCCAAATGGCT
GCTCATCAAGAAGCCGGATGGCGTTCCGACGGAGGTCAAGGATATAATCCTTCAGATGGG
AATGGAGAGCATCAAGGCCGCGAAGCTCGTCCACGAGGCCATAGTCCAGATGGACCGCGT
TATAGAGAGCGGCTTCACCGAGGGCGAGATAAAGAGGGAGTACGAGATAATCAGGCAGAT
AGAGAGCGTCGAGAACAAGATAGACGGCCTTGACACGAGGCTCATGCAGCTGGTCTTCGA
GAACGCCGACAAGCTCAGCTGGGGAGATGGCTTCTACATCCTAAACATCGCCAGGACGCT
CAGCAACATCTCGGACAAGGCCAAGGATGCCGCCGAGAGGATAAGGCTCATGATGAACAA
GTGAGCCCTCTGCTCTTCTATTATTCCTGGAAGAATGGCAAGAGAGAAGAACGAGAGAAT
CAGATGGCTATCATCGTCGAGGTCATCTGTATCTCGGACATCTTCCTTATCTTCTCCGTG
ATGAACTGGTCAAGGTCCTTGAGGGTGTCGGTCTCGACCTTTACGACGAGGTCGTATTCG
CCATAGACCACGTAAGCCTCCTTAACCTCCGGCATGGCCAGAAGCTTCTCCATAACTTCC
CTTTCCTTTCCAGCGGCCGTCACCATCAAAATAAAAGCCGTCACCATGGCTATCACCAAA
AGTATTTTATCGGCGGAGTATTTAAGCTTATCGAGGCCTATGTTCGACCACTTGATAAGT
AAAGCTCAGTTGGGGCGGTTTTACTCTCACCTGAGAGGGCTTGGATTGGACGAAATAGGG
CCCTACGCCAAGGGCACCACAAGCCTAATCTTCAGGGCGAGGTTGGATGAAAAAAACGTC
ATTATAAAGCTTCAACGGCCGGATTCCCCGAGGCAGAACTTCGCGAGGGAGGCGGAAATC
ATCCGCGCGGTGGAGCCCTTCGGAGTGACCCCACCGCTGATAGCCTACGGCGTCTTCGAG
GGCCTTGAGTACATCATCCGGGAGTTCGCTGAGGGGGAGATAATATTCTACGCCGAGCTT
GAAAAGCGCCATCTGTTCGAGATAGTCGAGAAAACCGCCCTGCTCGACAGGCTGGACCTC
GACCACGGCCAGATTCAGGGCGGCAAGCATATAATAATCGGGAAGAGCGTTTACCTCATA
GACTTCGAGAAGGCCGGCTGGAGGAAGCCGAAGAACCTCACCTCCGCGATGGCCATGATA
TTCCTCAACGACAACTACATCTCGCGTCGCGTTAGGGGGAAGTTCGGGGTTGATGAATCC
TTCTTAAGAGAGATGAGAAACGAGGTCAGGGTTTACAAGAGAACCGGTCAGCTATCGGGC
CTTCTGAGCCTTCTTTCTCGCCTTTAGTCTGTCAGCGTAGATCGCCAGCAGGGGTATTGC
GACGGCCATCGCTATGAGGCCCATCCTCGGGTCCCAGAGGTAGTTGAAGACGAGTATGAC
AACGACCGCTATCGCTATCATGAGGAAGAGGTCCCTGTCGTAGAGTCTGGACTTTGCCAG
TATGTTCTGCCCCCTAGCGGTGTACGCCAGGTACAGCGGTATTCCGACGGCCGCTATCGC
CACTCCCACGTAGGTTCTGAGGATGAGCGAAATCAGTATTCCAGCGGCCAGTATTATTCC
AACGGCGTACTCCTCCTTCATTCTCTCACCTGGCCCGGTAGTTACGCTTATATACTTTTA
AGGCTCTCTACCAAATAGGTGATAGCGTTATGAGCAGTATCGAATGGAACCACGAGACCT
TTTCTAAGTTCGCCTACCTGGGCGACCCGAGGATAAGGGGGAACCTGGTTGCCTACACCC
TTACCAAGGCCAACATGAAGGACAACAGGTACGAGAGCACGGTGGTCGTTGAGGACCTGG
AAACCGGGGCGAGGCGCTTCATCGAGAACGCTTCCATGCCAAGGATTTCGCCCGACGGCA
AAAAGCTCGCCTTCATGCGCCCCAACGAGGAGAAGAAGGAGAGCGAGATATGGGTGGCAG
ACATCCAGACCCTGAGCGCCAAGAAGGTTCTGTCGGCCAAGAACGTCCGCTCGATCGAGT
GGAACGACGATTCGAGAAGGCTCCTGGTTGTGGGCTTCAAACGCAGGGACGACGAGGACT
TCGTCTTCGACGACGACGTTCCTGCCTGGTTCGACAGCATGGGCTTCTTCGACGGCGAGA
AAACAACCTTCTGGGTTCTTGACACGGAGAGCGAGGAGGTAATAGAGCAGTTCGAGAAGC
CGAGGTTTTCGAGCGGAATCTGGCACGGTGATTCCATAGCCGTCAACGTCCCGCACCGCG
AGGGAGGCAAGCCGGCACTTTTCAAGTTCTACGACATCTACCTCTGGAGGGACGGCGAGG
AGGAGAGGCTCTTCGAGGGTGTTTCTTTCGCGGCCGTCGATTCCGATGGAAAGGCACTCC
TCCTGCGGGGCAAGAGGGAGAAGAAGTACATCAGCGAGCACGAGTGGCTGTACCTCTGGG
ACGGAGAGCTCAAACCCGTCTACGAGGGGCCGCTCGACGTCTACGATGCCAAGCTAGACG
GGGGAAGGGTCTACTTCCTGACCCCTGACGCTGGCAGGGTGAACCTCTGGCTCTGGGACG
GCAAGGCCGAGAGGGTTGTGGTGGGAAACCACTGGATTTACGGCTTGGACGTCAGCGACG
GGAAGGCGCTGCTCCTGATAATGACCGCCACTAGGATAGGCGAGCTCTACCTCTACGACG
GCGAGCTGAGGCAGCTAACCGACTACAACGGGCCGATATTCGCCAGGCTCAAGACCTTCG
AGCCGAGGCACTTCCGCTTTAAGAGCAAGGACCTGGAGATAGACGGCTGGTACCTGAAGC
CCGAGCTTAAGGAGGACGAGAAGGCCCCGGTTATAGTCTTCGTCCACGGCGGGCCGAAGG
GAATGTACGGGCACCGTTTTGTCTACGAGATGCAGCTGATGGCCAACAGGGGCTACTACG
TTGTCTTCGTGAACCCGCGCGGCAGCGACGGCTACGACGAAGACTTCGCCCTTCGCGTCC
TTGAGAGGACTGGCTTAGAGGACTTCGAGGACATAATGGCTGGAATCGAGGAGTTCCTTA
AACTTGAGCCTCAGGCGGACAGGGAGCGCGTTGGAATAACCGGCATAAGCTACGGCGGCT
TCATGACCAACTGGGCCTTAACGCAGTCCGAGCTCTTCAAGGCCGGCATCAGCGAGAACG
GCATAAGCTACTGGCTGACCAGCTATGCGTTCTCCGACATAGGCCTCTGGTACGACGTTG
AGGTCATCGGCCCGAACCCGCTGGAGAACGAGAACTATCGGAAGCTCAGCCCGCTGTTCT
ACGCGGAGAACGTGAAAGCCCCGATACTGCTCATCCACTCGCTGGAGGACTACCGCTGTC
CGCTCGACCAGAGCCTGATGTTCTACAACGTGCTCAAGGATATGGGCAAGGAGGCCTACA
TAGCGGTGTTCAAGCGCGGTCCCCACGGCCATAGCATCCGCGGAAGCCCGAAGCACCGGG
CAAAGCGCTACAAGCTCTTCATCGAGTTCTTCGAGAGGAAGCTGAGGAAGTATGAGGAAG
GGTTTGACGTGGAGAAGGTGATGAAGGGCGAAAAGAAGGAATGAGTTTTTTATCCCTTTT
CTTTCAGCGGCTTCCTAGCCACCACGCCGAGCGCTTCTTCCACCCGCTTGACTCCGACGA
AGCCCGCTTTTCTTAACCGTTCCATCACGCCTCTCTGGAGGTCCTTTCTGCGGTACTTCT
TCCCGGGGTTTCCAACGTAATGGAAGAGTCTTCCGCCCGGCTTCAGGATCCTGAAAAGCT
CGCGGTAGAACTCCTCCCCGTAGAGGTGGCCGGCTAAAGAAAACCTCGGCGGGTCGTGGA
TAACAACGTCAAAGGTCTCGTCGTTGAACCTCTTGACGACCTCGAAGGCATCGCCCTGTA
TAACCTGCACCTTCCCGCCCGTGAACAGCTCCCTGCTCCAGGGATTTATCCTCGCAAGTT
CTAGGACGTGAGGGTCCTTCTCGATCGTTATGACGTACGCTCCCCTCCTCGCGGACTCTA
TCGCGGTGTAGCCGAGTCCCATGCAGGTGTCCAGAACCGTTTCGCCTTCCTTCGGCTTGA
CGGCGTTCACCTTGTTCCTCGTGTCTTGGAGCGGATTTACCTCCTTCGTCCTGTGCATTC
TTATCCCGTTTATCTCTATCGTCGGCGGAATCGTCGGTACGAGCTTGTAGAAACCCTCGT
CACTCGCTATGGCTGCCTTGTAAACACCGTTTCGGATGAAGTAAACGCTCCCCTCGTCCC
TTGCGATTCTCTCGATCACGTCCCTTCCAACCCGCGTCCTGTCGGGAAACACGAACTCGT
CTCCTTCAAGCGTTATGAGCCATGAGCGGTTTGTTTTTCTCAGGTCCAGGTTGAGTCTCG
CCCCTCCCTTCGCGAAGAGTAGCCTTCTCGCGTCTCTCGCTGTTAGAAAGTAGAGTTCTT
CCATAACTCCCACCGTGCCGTGGTGGGGGACAGGGAATAAAAACCTAACCCACGACCCGC
TCAAAAACCCGCTCGAAGTTCTTGAAGGTTATCGCCTCGACCTCCCTCTCGCTGAAGGTT
TCGGACAGCCTCTCGACGAGCGCGGGAATCTTGGATTCGTTCTCAAAGCCCTCGACGCTC
CTTCCGCTCCAGCCCGGGAGGTAGTAGACGAAGTCGAAGCCGAGGCCGACGTGCCGGTAG
CCAGCCAGGTCGACCATGTACGCTATATGCTCCACGTACCGCTCAAGCGTCGCGTGCTCC
CTGTGGACGAAGCTTGGAATCGCCACCGCCCCGATGACGCCGTCGCGCTCCGCTATGGCC
TTTATCTGCTCGTCAGTGAGGTTTCTCGAGTGGTCGCAGAGCCTTCTAGCGTTGGAGTGG
GATGCTACGACCGGAAAAGCGGTAGCGTCCAGGGCGTCCCAGAAGCCTGCCTCGTTTATG
TGGCTCAGGTCTATTACGATTCCCAGCTCCTCGGCCTTTCCAACGACGTCCAGGCCGAAG
TTGGTGAGCCCCCCGCCGGTTCTCTCAAAGACGCCGTCGCCTATCGCGTTGCGCAGGCTC
CAGGTGAGGGTCAAAAGCCTCAGCCCAAGGCGGTAGAACACCTCGAGGAGGTGGATGCTT
TCACCTATGGGCTCGCCGCCCTCAAGGGCGAGCCAGAGCGCGACTCTTCCTTCCTCGATG
GCCTTCTTCATGCCGTCTACCGTCGTCACGAGTTCGAAGCGCTCGCTCTCCTCGATGTCC
CTTCTTAAAGAGTTCAGAACCTCCAGGCCGTAGAGGGTTGCGCTGTTCCTCCTGTCGGGT
CGGGTCCAGATGGCCATGACGCGCGCCCCTATCCCCGGGGCGAAGAAACGGTCGAAGTTT
TCCTCCAGAACGCGGGTCTTCCCGTTAACCCTCTCATCGTAGACGAAGGTCGGGAGGTCC
GAATGGGCGTCGAATATCATATTCCCTCACTGGCCTCCTCTATGGCTATTATCTCCGTCA
GCGCCTCGGTCTTTATCCTGGGGTCGGGTATGCTCCTCACGATTTCTCTGGCTTCTTCAA
ACTCCTTCCTCTTCGCCAGTTCCAGCGCTATTGCCCTGAGCGCATCGCTCCTCTTGCGGA
CGTCCTTTATCTCCCTCGCGAATTCGAGGGCCCTCTTCAGGCTTCCGAGCTCCGTCAGGA
GCCGGGCTATCTTCTGAACGTTCGCCTCGGTGAAGTGCGGGTTCTCGCAGTGCTCGAACG
CCTTGTCCACTATGTCCAGGTACTCTATGTTGTTAACCCTCTTCATCCAGAGGGCTACTT
CCAGCTCCCCGATGAGCCTCACGACGCCGGCGTATTTCTTCTCTATGAGCGCGAGGGCGT
AGTGGTTCCTCCCCTCCAGGAGGGCCTGCCTTATTGGCGGAAGGCCGACGTCGTAGATGG
TCTGTGAGAGCTCTATCTTCTTCTCGACGATGGCCGCGCGCTGGTTGACGTGGAGCTTGT
CGAATATGTCGAACGCCATCCTGTAGAAGTCGAGGGCCTTGTTTGAGGGGAGCGTGTCTC
CGGCCTTCTCGAGGAGCTCTCCTATCCTTATTATGCCGTCCACCTTGAGGTTGTAGCCTA
TCTCCGCCCCGATTATGGTGTCGAAGGCTATGTTGAACAGTTCGAGGGCCGTCTCGGGGC
GGCCGGCGAGGGCCAGGTGGTAGGCCAGCTCCGAGAGAACCACGCCCTTCTCTATCGGGC
TCTTTATGCTGTCCGTTTCGTCTATGGCCCTGTTGAAGAAGTCCATCGCGTCCTCTTCGT
ACTCCATTATCGCGAGGGAGGATGCTATCGTTGAGTAGGCCACCGCCTTGTTGGCGGGGT
CTTTGAGTTTCTTGGCTATGTACATGGCGTCCTCTATTATGCTTGGAATCCACTCCTGGG
GCCCGCCGTGCTGGTATATGGCAACGGCTATGTCCGTGAGAACCTCTATCTGGTCGAGGG
GGTCCTTCAGCTTATGAACCTTGGACAGGGCCTCCTCGTAGTACCTCCTCTCAACTAATA
GTTCTATCTCCTCTCGCGTCGTCATACTAACTATTTAATCCGTTCTAAATCCTTATAAAC
CTTTGTTGGCCACTCTGAGTGAGGAAAGATGTTGACGCTGGCACTTTACAACACCTACGA
CCCCAAAAAACTCCACGAGGCTCATCTGAGGGCGATAGCCAGGGCCGGGCCGATAGCCTA
CGCCTATGGCTTCCATCTGGCCCTCGTGGGGTTTCCGTTCGAGGGCAGGCCAGTTGACGT
TGCCCGTGAGATAAGCTCCCACACGACCATAGGCGAGGGGGGCAGGTATCTCCTTGAGCT
GGCCGAGGGGGACCGCTTTCACCTTCTGGAGTTCCCGAAGAGGGGTTTTCCGCCGCAGTT
CGGAATTCCGGTCGCAACTACAAGGAAGCCGGGCGAGGAGAAGGAGGTAACCCCGCTGGA
ACTCGCCGAAAGGGCCCTTCGAGGCGAGAGTTTTCTCCTCCTCGTTGGCCTCGGGAGGCA
CGGGCTCCCGAAGGAAATCTTTAAGACCGCCCGCTATCATATGGACATCACGGGAAAGAG
GGTGAGCCTTGAAACGTGCACCGCGATAGGCGCGATACCCGCGAGAATAAGCACCCTCAT
GGAGGCGCTGAAATGGAGGACTCATGGAAAAAGGATTTAGCGTGGATACTGATAGCACTG
CTTGCGGTTTTCACCCTTCAGGTGGGCCTCAAGGTGGCCCTTCACACCGACTCGCCCCTC
GTGATAGTGGTAAGCGAGTCTATGGAACCGGTGTTCTACCGCGGCGACGTCGTCCTGCTC
AAGGGCATAAGTGAGGAGAACATAGACGACGTGCATCTCAACGACGTCATCGTTTACAAG
CGCCCCGGTTACGAGTACCCGATAATTCACCGCGTTAGGGAGATAAAGACCGTTGAGCTG
GATGGAAAGGTGGAGAAGTGCTTCGTAACGTGGGGGGACAACAACTGGGCACCCGACCCG
GATTACCCGACCCCCTATGGGATGATACCCTGCGTTCCGGCTTACGCGGTTGAGGACAAA
GCTCTGCTGGTTTTCCCGAAGATCGGCCTCATTCCGTTGATTATAAGGGAACACCTTGGC
CTGGGATGATGTGAGGGTAGGTGTCCGAGGTCTCCGATGAGGAGCTAATCGGCCCCTGAC
CCTACGAAAGACAAGGGGGCTCCGCCCCCTTATCTCTCTGTACTCTCAAACCCCCGGAGT
GGGGCTTCGCCCCACAACCCCATTTTTTCTCTAAACTACTGAGGGGCTCCGCCCCCACGC
CCTCAAAACTCTACAAAAAGTTGCTTGGCAGAGATGCATCAAAACTGGCACACCTTTTTG
TGATTGCTTTATCTGGTGGGCTTAATCTCAACTTGCTCGTTTTAGTTGGGTTTCTTCTTA
GGGCCCTTTGGGCGCGTTTTTAGACAACCCCTCACCAACAGGCTTTCATAAACATAACCC
CCTTAAACAAATCGCCCACTTGGCGAGGCATGCAACTACCACCTACTCTCTTAGCTACTC
AAACTCCTTTGGTCAAGCTTTGCGCGGGCAAAGCTTGCTCAGTGGTGACCGCTCTCCTCA
TCGTCACCTCGGAAGGGCTTGGGCGTCATCATCGCTGGGCTTAAAAACGCTCACGACCTT
TTAACCTTGGTGATGTCATGAGGTTCATCCCGCTCATAGTTGCCAGGCCCGAGGTTCAGA
TGGCCATAGACGAGGCGATAATGCGCGCCAGAATCGAGGGGAAGGTTCCCGACACGGTTA
GACTCTACGCCTTTTCTCCGAGCTCCGTGACGATAGGAAGGTTCCAGAGCGTCGTCCACG
ATGTGAACCTTGAGGAGGCAAGGAGGCTTGGAATTCCTGTCGTGAGGCGCATAACCGGGG
GCGGTTCGGTGTTCCACGACGAGTTTGGGGAGATAACCTACTCTGTGATCGTCGGCGATG
ACTATCATCCAATGCTCAGGAACGTTGAGACGAGCTACCGCTATCTTGCCGGTCCGCTCG
TCGATGCTCTGAAAGAGCTCGGTCTCGAAGCGGGTTTCTCGGGACTTAACGACATCGTTG
CCAACGGGAAAAAAATCAGTGGTTCCGCACAGACGAGGAGGAAGGGTGTGATCCTCCAGC
ACGGCACCTTCATGTACTCCACCCGCGTTGAGATACTCGGGAAGGTTCTGAGGGTTTCCA
AGGCAAAGCTGGCCGACAAGGGCGTGTCGAGCATCTGGGAGCGCGTAACGACCCTGGAGC
GCGAGGGGGTAAAGCTGAGCCGCTGGGAGGCTTATGAGCTGCTCAGGGACAAGTTCACGG
CCGCCTTTGAGCTCGAGGAGGGAGAGCTGACCGATTACGAGCTTGAACTGGCGGAGAAGC
TGGTGGAAGAGAAATATGGGAACACAGAATGGAACGAGAGCCGCTGAACTAGGGTAGCCT
CCATTTTTCTTCTATTCCGTGTTCCTCGGCCAGCTCGTAGAACAGTTCGTCTTCACCGAG
CTCATCCTTCAAAGCCTTGAAGTTCCTTTCCAGCCGTGGAAGTCTTCCCTTTGAGCGCTT
CAGCATATCGTTGCCGAGGTCAACTGCGAAGAGGAGGTACTCATCGTCCACCAGAACTTT
TCCGTCCTTCCCCAGCGGGGCGGTGAGGTACTCGGTGGCGTTTATCTCGACGAGGTACCG
CTTGGAGATCACCTTGAAGGTGGTGTACTTGAAGCCGCTCGCCAGACCAAGCTCGTGGAG
CTTCCTCGCCCTCTCCAGGTCTTCGGCGACGATGTGGAATATGGGCGGCTGGCTCTTGAG
GAATATGAGGCCTTTCTCGGCGTTTTTGAGTGCTCTCCTGGCCTCCTCGAACTCGATCGG
GCGGTGAACCTTTACCAGCCATCTCGAGAGGGGCTTTGCCCCCAGTGCCGGTTCCTCTAT
TATTCCTATCCTCCCGGAGCAGGAGGAGGTTGTGTAGACGCCGTTGATGGAGTTTATGAG
CAGGAGGAGGTCGATTATGTCGGCATCAACCTTTTCCTCTCTCATGGCCGTGAAGAGGCT
GGTGAGTGCTTCGCGCTTTGCCTTCATATCTAAACCCCCTATGGCCTTCCGACTGCTTAA
ATCTCGCCCCAGCTCTTAGTTATGGTATGTAAAAGGTCTCAGCTCCCTCTTTCAGCCCCT
TCTGTCGAAAACTTTATAAAGCTAACCCAAAAGGTTTAGCTGGAAATGGCCAGGGTGGTG
TAGCCTGGTTAGCACAGGGGACTGTGGATCCCCTAGCCCGGGTTCAAATCCCGGCCCTGG
CCCCATCCTCACAAACTTCGCGAAGGCGAAGTTTGATCAAGGTTCGTGATTCTTATCCGA
GGTGCTCTTTTGTAGTAATGATTTCCGGATTCAAGGAACTGTTTTTCGGTTGAATGCACT
CTTAATGGCCAACTTTAAGTGGGTTTACTCCAACTCGCGCTCCTATGGAGCGCTAAAAAG
AACAAACCCTCTTCGAGAGCCAAGTTAGAACCGCATTCCTCTAGAAAACCCTCGGAGTAT
AAAAATCACAATAATAGGGGAGACATGAGGAAAATCACGAACTTTGATGAGACTTTCCCA
AAGTTTTAGTGTTGACGGAAAGAGGGCGTTTTCTTTGGTCAAGCCCTGCGCAGGCCAATC
TTGCTGGGGGGCTAACGTCCCCACATCCCAATAACTCCGCTTGCGCGGAGTTTGATCAAA
TTTTGTAACTTCTTTTTTAAGTTTGACAGAATGAATAACAACCATCAAAAAATTCGAGAT
TGTTGGTCAAAATGAAAAGTCAAAGCAGGCCTTCAATCAGCCTGTAGTCTTCCTCGGGGA
TTTCTCTCATCGCCCTGCCCATCAGGTGGCCGCTCCAGCGCTTCTTGTTGGTGATGAAGT
TGAGCTTTGGAATGAGGGGCTTGAAGTCGAGCTCGCCGAGCTTTACGGGCTTGATCTTAA
TTCTCAGCGGGTAAGTCTCGTTAAGGTGCGGCGGGCTCTTGAATATCTTTGTTGAGTCAG
TGTAAGGCTCGCTAATGACCTCAAAGATGCCGACGATCTTGGGTTCGAGAACTTCCTTGT
TCTTCCGCTCCTTCTTGATGTAGAAGACAAGCTTGTCACCGGGTTTGACTTTGGCGATAG
TGTTCTTGTGCCTCCTCGCCACGCCCCAGACGTTCTTCGTTCTGACAACTTCCCAGTTGT
CGCGGTTGGTTATGCAGAGCCAGTGAATCATTCATACCACCACTTCAAATCTGTCGTTGA
TGATATTTAATGTTTGTTAGGTTGATTTATAATTCTCAAAACCATTTAATGAGTGTAGTG
ATAAGTATTGGAGTTGGAGCATGATTCGGGAGTTTCTTAGCTTCCAGAGATTGTGTTTCA
GGATAAAACACTAAAAATGTGAAATTTGAAAATAAAAATAATGGTTACCTTTTATCTTAA
TGGCCTCTGAAATCTTTCCTCAATAGTGGGGATCCACTCATGTTGTAATGCTGTAATATA
CTCTCTGCTGGATTCTTCCTTAAGAATTAAGCACAGCCTTTCAAGTTTGGTGGATATGCC
TTTTGACAGTTCGTTGAATCTCTCTGTTTCCTCTGTTAGGCCTTTATTGTGATACTCCTC
GAACCACTCGTCGAAGGGTATGTCTTCGAGCTTCCGCCCGATTTCATCGATCGGAGCCCT
CTCCTTGAGGACGTCACCGAAGTACAGGGAGTAGACTATGGCCTCTCTCAGGTTGTCGAA
GAACTCGAAGGCTTCCCTGTATCCCCTGGCCGTTTTTTCGTCCTCGGCCTCGTTCTCCAT
AATCTTCAGGAAGGTCAGGTACTCCCCGAGCCTTTCCAGAATCCTTTGAGTTTCCCTGTC
CGCGAGCACCACCGGCAATCTACGGACTTCGGGCATTGTTATGTTGTTCGATGAAGAGAA
CCTCTGGAAGAACCAATCGAGTAGGCGGGAGTTCAGGAGGGCGAGTAGGTATTTAGGGGA
CACTCTATCGTCGTTCAGCACCATAAAATCAATCGCGTGTGTGAGTACGACGTTCCTCGG
TACCAATGAGAACTTTAGCCTCGGCACCTGTGCCTTATTGACAACGGCTCTCCACCCGAG
CCTCTCTTTCCTTATGTTCTCCCTGACAGAGGGATACTTCTCAACCAGCCTGTTGAAGTC
CTTCACCCACCTCGGCTTCGGGCCGTTGGGGTCAAGGTTGACGTAATAGCGGTCGAGGTG
GATACCCTTGACGAGAAAGACCTTGGGGTCGTCGGGTTCGTCGCCGAGGAATTCCTTATC
CTTCGTCTCGTTGATGTCACCCTGTTTCAGTTCGGCACTAACACTATCCAGTTTTGGGAA
TCTTGATAGGTGGGCCAGTATCTCCCATTCCTCTTGGGTTCCAACGAGTGGAACCACGTA
ACTGCTACCGGTAAGTTCTCTGAGGGCCGATTTGCTGACCCTTATCGGAACCAGTGCGTT
GAGGTTCCTGATGCCCTCGGGAGTTATTCCCGTGACGAGATCGAAGCTATAATCCCCTGT
ATCCCCATCTTCGCTTTTTCCATAGACCTTTTGGAGGAGGGTTATCGTCACAGCCTGGGT
GACGCCACTTCCTTTGAAGACTCCGGTCTTCTCTGGGAACTCCAACACTTTTCGCACTAC
ACCCTTCTCGAAGAACGTCTTTCTGAGGCCGACGGATGTAGAGTCGTTTAGGAACGGGGC
GGGGAATATCATTCCAAGGTACCCACCCTTGGCGAGAAGGTCGTAGGAGCGTTCGAGGAA
GACCTTGTATATATTGACCTTTCTGCCTTCATCCTGTAATTTGTATCCCAACACCTTCTT
GTCTTTGTACAATATACTTAACAACCTTGCTAGTTTCTTGTTATTGTTGGTCTTGTTTAT
TTCACCATATGGCGGATTCCCGATGACTATATCAAAACCTCCCTTCTCCATGAATACCTC
TGGGAACTCCCAGGGCCAGTGGAACGTTCCTATCTTGGAGAGATCATCCAGGAGTTCCTT
AAGATTTTCCATGTTTATTTTGATGTTCTTCTCTTTCAGCGACTCTACTAAACTCTCTGC
GAGTTCTTGGTTGAGGTTATCGTTTACTGCGTTGGTCATCTCATCAAGTAGTTTGATTAT
TTCCTGTGCATATTTGGTGTCCAATGAGACTAGAAGTATTCTCGCTAACTTGCTCTTTAG
TCTTAAGAAACGTTTAAAGAGCTCCCTGGTAAGCTGGGTGTTCAGGCTTACTTCCAGCTT
TCTCAGTTCATTCACCACGCTCCGGCCATCAGCAAATTCAGGCTCATTCTTGAGTTTTTC
CTCTATACGTCCTATGTAATCTTTCGTATCCCCTTGGAGAGACAGATTGACCTTTGAGGA
TCCAGTCGTAGATGCAGGCTTACTGAAAGTAAGCCATCTATCCAATTTACCTTTCTCTTC
CTTTATTAGAAGTGAGTATAGTTCCTCGACCGTGATAAATCCTATTAAACTGTTGCCTGG
CCGTATGTTGAAGTGAACGTTGGGGAACCTGATGTACACATCGGTTGGATCGAAGCTTTC
CGCCAATGTCAGGAAAAGCCTGGCCCTGGTTAGGCTGACCGCCCTTGGATCAATATCAAC
TCCGTATATATTGCTGGAGATTATTATGTAAAACATAATCTTCAGCTTGAACTCATCGCC
CGCTTTAAGTTCAGTTATGGGAACCTTTACGAGTTCGCCATTTTTGTCAACAGTGGTTAT
GGCAAACTCTGATTCGTTAAATCCATAGTCAATAACTGCATTCCGTATTTGTTTGTAAAT
GTCAACCAGTACTTCAATGGCACTCTCAAGAAAATGGCCACTGCCAACCGCGGGGTCTAT
GATCTTTAGGTTTCTCAGCTCGTTGAACAAGAATATGTACTGCCTCTCTTTCTGGCTTTT
GTCTGTTCCATTTCTTTTCCAATCCTCGTTAAAGAAGTCATCCAGTGTATTATATTCGGT
TTCAAACTCTTCGTTCAGCTTGTCAATCAAGTAGGGCTTAATGGTGTTCTCTGCGATATA
TTTAGTTATCTCTTCAGGAGTGTAGTATGCCCCGCGGCCTTTTCTGGCCTCTGGATCAAG
GAGTTTCTCGAATATAGCACCTATAACGTACCTGTCAATTTCTCCTTCGGCGCCCTCTGA
TGTCCAGTCTCTGCTCTCAAAAATCGCAAGTACTGGGACTCCTTCCTCTCCCAGCTCTCT
CATTTTTTCTTTTAAATTTTTGGGTTTTTCGGTTACTAGATAATCCAGCCCCTTTTTCAG
TCCCTCGGGGGTTGAGAAGTAAAAAGCCTTGTTTGGTATCTTCACCTGATCGAGCTTTTC
AATTGACGTTAGAAACGGAGCCGGGCCGGTTATGAATATCCTGCCTAGCTCCGGGCATTC
TGCAAATGTGTTCTCATCATTAATGGCACACTCTTCGTCATTGCCCATCATGATCTTGAA
TAACCTTTTCAGAAACTCAAAATAGGAGTACTTCCCCCGGTCCTTTACTTCGAGGAACTT
TTCAATGAGGTACGGTTTTTCACGTCCCTCTGGGAGGAATCCTCTGGACTGGAGGTACCA
GACGATCAGAAGCTGAAGCATAAGCTCATCTATGAAGTATCCGATTTCTCTGTCGTCAGT
TATACCTGTGATCTCGTGGTTTTTATAGAGGTCATACAGGTAACTTCTGGCGAGTCTAAA
GAGCTGGAAGAAGTCCTCTATAATGTCCCTTCTGTCAAATATGGCTTTCCAGACTGTTGG
AAAATAGTATTCCGCTATTTCACGGTCCTCGATTAATTTGTTCAATGGAACAACTACGAA
CTTACTTGGCTTATTTAGAGACCGTGCTAGGCTCTTAAGTTTCTTTTTGAATGCCTCTGT
AATCTTGTCAGGAGATTTAATAATTGCATCGGGGTCACGTACTGGTGATGGGCCAATGAA
TGTTATCCCTCTGTTTGAGAAAACAATGGCATACCTGGGCCGTCCTGGCAAGCTGGTTAT
GTTTAGTTCTTCCTTTGATGCCAATTGGATATTACCCATGAGCTCACTGTATTCCTCATC
AGGATCCACTAAACCTGTAGTTTTACGTCCCTTTTCTAGAAGTGTTCTAAGATAACTAAC
ACAGTCTCGGTGGTCACCTTCACACTTCTTTATTATAAATATATCATCTTTGTCTTCAAC
GGGATCAATCTCTAGAAGTCTTAAGCGAAACCATATTTCATCTCCGGCGGGGATATCTTT
TTCTTTATATTTCATGTACCAGGTTTGCCAAACTTGCTTAACGTTCTCAAGTTGAGGATA
TCCTATAGCATCAAGTTTGCCTTTAAGGAGCTCGTACTCAAGAAAATCACTCCATCCAAG
CTTTTTTTCCCTGCTCATTACCACCACCATCCAACCACCTTATAGTAGATGTGTTTGTCC
ATAGTGTTAGAGTGAAACTTGCTAAAGTAGCTTATAATTCCCTCTACCAGCTTTGGAAAG
TCTGCCAGAACGGTTTTTTTGCCCCTCATTTTGAGTCCTCCAGTTTTTAGAAGGTGTTCA
CGAAATTCTTTGATCTCTGAAGGGGATAACTCGGCCATTGAAAGGTATGACTTTGCCAGT
TGGACTCTATCTGGAGTTATCTCCTTAGTCAATATTGCCTGGACGGTATGTTGCTCGAGA
ATTCCATGAAGTTCTGCAAGGAAACCTCTAAGAGGAGCGCCTCTAGAATGCTTGGCTAGT
AATGTATTCTTGGAATACCTGTGAAGGGCAGTGAGGTGCTTTTCAAGTACGTGTATGCTG
GGGGTTACTGTGGGGTGGTTCTCCCGCCACAATTGTTTTAGTACACTGCATCCGTGCTCG
GATACTCTATCTTCTTCTACAACAAGAATCTTCTTTCCAGTAATTCTTTTTCCTCTTTTA
ATCTCAACCATACCAAACAACTTTCCGGTGTTCAGGAATGTATATGCGGGGCGGGCTAGG
TGGAGTATAGGCTTTATTTCTTCGAAATCTTTCTTGGTGAGCTCTAGTTCATTTTGAATA
TAATCAAGTAGCTCAAATTCTTCTACCACGTCCTTAGGAATGCCGCCCTTTATTAATTTG
AACTCCTCCGACTGGGAGGTTTCTTCCAGCTGGCTCAGGCTGAGTTCAGCCAAGCTCTTC
AATTTTTCTCCGAAAGTTTCGAGGCTTACATCTTCATCCGAGCTTAGTATCTGGAACTCC
TTTCCTAAGAGGATTGTTATGTCCTTTATCTTTTCTCTCAACTTGGAAAGAACACCAAGG
GTTATCTCTATCTCATCTGCAGGGAAGAAATTCTTCACTATGACTTCTTTCTCATTCCCT
ATGCGGCTGACTCTACCCACTCTCTGGACTATCACCATCGGATTCCAGGGTAGGTCGTAG
TTAATAACAGCATCTGCATCTTGGAGGTTTACGCCCTCACTAAGAGAATCAGTGGAGATT
AATATCTCTATCTCTCCATGCGCCTCAGCAACATCCCTGCTATTGTTTGCAATTGGAGCA
AAACGTTTTATCATACGTTCTTTCTGTTCAACGTCTAGTTCTCCGGTGACTAAACCGATT
TTTAGTCCGCCATCTTGCTGTACTAGGTACTGTAAAACTACTTGGTGGGGTATCCATTGC
TTCAGAGCGGCATAGAGATACTTTGCGGTATCCTTGTACTGAGTGAAGATTATATACTTC
CTTCTCAGGAATTCGGTTTTGGCGATTTCCTTGAGGCGCTCAAGTTTTGGATCATAGTAT
GTGTATATCGGGACTTTCTCTGTTTCTTCAGTTATATGATCCAATACCTCTGGCTCATCA
GAATTGGGCTTTCTTACCTTCAACTCATCAAGTTTGGAGAGGATGGCTTTCATCACAGTT
ATATCTGATTTTACCTTGGTAGATACGGTCGTTATTCCCCTAATGAGGACCTGTTCTAGA
TGCTTTTTATGGATATACTGCAGAAATTCCTCGGTAGTTTTGAACTCTGGAAGCTGGATC
TGGGCACCGTTTTCTACAAATGTTGATAACATCTTGAGCTTTGTGTTATAAGTCCCAGTT
TCTTCTCCAAGCTCTTCAAGGAGAGATGACTCGATATCCTCCTTTCCAAGTACCTGAAGA
AGATCCTCTCCAAGGGAGAGCACATACCTGTCAAATTCAGCGCGGTTATTTTTTGCAACT
TTTAGTTTAGGGAGGTACTTTTTGAGAGTGGTATAAACAAGCTGGTTTTTGGTGTACATC
TTGTTTAGGGTTCTTTCAAAAGCGAAGATGCTGCTCTCTATCCTTTTTGCCAATAGGAGC
TTTAATATTGAGGATAGGGATACCTTGATAAACTCCTCTTCTGCATGGTCGGGGGTAGTT
TCCTCTGGGGTACTCCCAAGTACTATGTATCCGCTAGTATAAAGATTAACATACTCAAAT
TCGAGTTTCTTAAAATATTCGGGAAGCACTCTAAGGAATTCCCAGTATCTCTGATAGGGA
CCACCGGCTATCTCTTTGTATGTTACTCTTTCTGGTTTTGGATCTTGGAAAATAAGCTCT
CTCTCGCCAATTTTTATCTTTCCATCCTTCCCGAACGTCTGGAGAATGTACTTTCTTGTG
CGAAGTATCATGACATTATCTAAGACTTCTTCCTTTATCTTTTGAGCAATCCTTTGTAAT
TGGGCTTCGTATTTCAATGGGTCTTCTTTCCATTTTTTCTTAATTTCCTTGAATTCTGTG
AATAACTGGGTAATATTTATTCCTCTGGACTTGAATGCAGAAAAGAAATCATCCGAAAAC
ACACGTATTAAGTTGTAGATATCCCAGATAGTATTGTTCAGTGGAGTTGCTGTAAGCAGT
ATGAACTTATTCTGATAAGAGGATGACCTACCCTTAAATCTCAATATTCTCGCGTTTCTC
CACCGCTTGGTTGCACGGTTTCTTAGTCTATGAGCTTCGTCTATCAGAATGAGGTCGTAC
TCATAATTGAGTTCCATGTTCATGATGTCCTCTTGAGAGTATGTGCTGAATTTGTCCATT
GATAAAAACGCTATTTCTCCGATTCTGCCGTGTGTTTTATGGAAAACTGCATACTTCTTG
AACCTGGCTGAGTCTGAAGAGATCTGCTTTAGATAAAATCCTTCGCTCCTCGAAAAGAAG
TATTCACCGCTGACAAAGAGATACTCCCATTGGGGAATTAGAGAAGGTGGCAATATCAGA
AGCGCTTTCCTTTCCTTTTCAATTCCAAAGCGATTGGGATCCCAATTCGAAAGTTTCCCG
CGGATATATTCTTCAATAATAGTTGCCCCGATAAAGCTCTTCCCCAATCCAACTGAGTCG
GCTATTATAACACCACTAAACTCTGAGATGATCCGAATAGCATTTACAACACCTATCAGT
TGGAATTCGGCTAGGATATCTTTCTTTTCTACTGGCTCGATCATGCCATCAAACCATTTC
CAAACGAGAAGTTTGAACAGCTGTTTTGGGGTCACAAATTTCCCAAAATTTTTGCCCATC
CTCTTTCCGGTTTCTATTATCTGTAAAATCTCCTCTTGTATATCCTCACTCTCTTCCCAG
AGTTCATCAAACCACTTGTCTAACTCGAGTATCGTCTCAACATTCTGGAGCATAATATTC
AACTCTTTATTCCGGGTTAACCCTGCACTGGTTAGGTTGGAGGAGCCGACTATGGCGAGA
GTTTTACCCGGTTCCTTGAACAGGTAAAGCTTAGAATGGAGTTTTCCTTGAGTATATGCC
CTGATTTTCACAATCTCTTCTTTCAAGAGAGTGTAAAGCTTCTCCAAGGTATCTGAGTTG
GAGTATTGTGAGACCTCCTCCAGAAGTCGTAGTTTGAATTCTTCTTTTGAAATGTTGAGT
TCTGTATCAGGGGAATTACCAATGACTAGCCTCAAGAAGTCTTTAGGGGCTGTGGGGGGT
ATACCTTCGTCGATTAGGTCCCATCCGCTGAGGTAAAAGTAACCCACAGCAAATTTAGCA
TTTCGGCTTTCTCTTAGTTCGTTTTTTATATATTCAGCGAGAGGCTTTTTTGTGTTGTCT
ATTACCTCTATTTTACCTGGGATAGCTCCTCACCACCAGATAACTATATAGGCGAATTAT
TTATATTCTTTTAGCTGTTAGATAACATGCACTTTTTAATTCCTGGAGGGAAGCAGATGC
TCAAAATCAATGACAAAATTATAAACAAATGGCTCTCGGGTGAAACTAGAGTCCCATCTT
ATATAACACTAAACGAGGAAGAGTTCACTATTAGGGAAGATCTCGATGACTCATTTGAGG
TCATCCTGTCAAACCCAGGAATAAGCATAAAGAGGGTTGGAATAGCAGGGGTTATCATTG
ATAATGCTTCCAGTATTAAAGTTTCTAGTACTTCCGTTCAGGAGGTCTCGCTAGTTAAAA
TATTGCCAGCATCAGAGGATGATATTCATTTAGAAATAGAACTCGAACATGTCAAACTCC
ATAGGGGTTTGACATTACAGGATATTGAAGTCAATACTATTCTATCAGTCAGACGCGCCA
AGCTGGGGGACACCCGGCTTGAAAACGTAAAATTGGAAAGTATTTATATAAATGAGCTGG
AGGCAGAATCTTTTATACTCGAAGGGGTAGCGGGACCTGAGAATATTGCGAAGGATACAT
CTAGAATTGAATTTCAGAACTTGTCTGGCAATATCGAGAGAATACGCTTCAAGAATGTTA
GGAACTTTTCGCGGATCGTACTTTCCGGAGGGTATAAGAGCAACAACAAGCCAACGGTCA
AAGATTTGGAAATCCAAAACGTCAGTGTAGAGGGTATTAGTATAATGGGAGTCTATATCA
AAAAGTTTGAAGTGAATAATAGTAGTAAAGTCGGGATTGGTGAACTAAACTTGAGTAACG
TTGAAATTGATGAACTAAAGATAACTGGGGGGAGCATGACAGCACTACATATTGAAAATA
GTAAAATAGACAAACTTTTGATTGATGTAGATGACATTGAAATGATTTCCTTTGTAAATG
TCATTGTGGCTCATACAAATAAAGTGAACACAAAAAATGTGACTGTTACCCTAACTGCCC
GCCAGAACGAAATGAAACTTGGCATGCTGGGATTGGGGGTAGACATAAAAACATCAAACT
TTAACAATGAGAGGACAAAAAAAGAGGGGCCTTTAATGTGCGATCTTAGAGTAAATTCAT
TGCAGGGTAATGGAGATTTAATAATTCAACCCAAAACGGACTTTGATAATGTCATTTTGG
AAAATCTACAAGTGCGTAATATTAAAATTTACTGTCCAAAGAACACAATCAATCATATTG
AACAGTTTAAGTTGAGTGGAGATATTTACTCAGGAAATATAACTGAAGTTTTTGCGGACC
TAAAAATTGAAAATATAGATTTTGGGAGGTTTGTGCTCTCCAATGTGGAAGTTGGGAACA
AGCTTCAAATTCACAGTTCTGCTCGCAACGTAATTCGAGATAAGTTTTCGATGAAAAAAG
TTACCGTGGGAGATGATCTTGAATTATTGAACTATGACATTTGTCCGGGGAAGGATGCGC
CTCCCGAGGGTAACATGAGGGGGGATGTGTTTGAGATGTTAAAGGTCTACATTGGCGGTG
ATGTTATTCTAGAAGTGGATGGTAACTTTGGCTTATCCTCTCGTACACCGGCATGGATAC
GCAAGATTATTTACGGGGTTGCTAGGCGTAACTATGATGCAAACGGAAATCCTGAGAAGG
CAGATAAATATTTTGTCCTGGAAATGAGATCTAGAAGGGAAGACAACAGATGGAAGTCCA
GAAATTCAAAGTCTATTAGGAAAAAAATAACCGGAGAATTAGGATACTGGGGAGAGATTA
TTCTCATTGACATATTCTCCGAATATGGAACCAATTGGAAACGTACTTTTGGCGTTTGGC
TCGGTATATGGCTGATGGGAGCTATTTTATATGGAATATATGATCTTTTTGGACTTCTTT
CGAGTGAGTCAGTACATAGTATTGTAGGGTACATGTATATTAGCCTTTCAGCGTTAGTGA
CTTCCGATCCATCTGTTAGATTTTCAACCGGATTCGCCATTTGGACGTATGCCATCGAGA
TGGGCATTGGAATATACATCTGGACCCAGTTGCTTGCGTTATTTTCTCGTCAGTTTATGA
GAGGTGCTTAATTTGAGTCTTTTGTTTTTTGTTTGGTTTCTTGATAATATCACTAAAATC
TTACCCAACACCCTTTAAAACCCCTGGCAATTATATCCATCCGGTGAACCAACATGCCAT
GGAAAGACAAGCTCGGCCTCGTTCACATCTACACCGGAAACGGAAAGGGAAAGACCACCG
CCGCCTTTGGCCTGGCCGTCAGGATGCTCGGCTCCGGCGGGAGGGTGATAATCCTCCAGT
TCATGAAGGCGCCGGATGTTTACGGCGAGCAGAAGAAGATCGCTGAATGCGGCGCAGTCA
TAGAGTCCTTCGGCCTGCCCAAGTTCGTCCACGGGGAGCCCGAGCCGGACGACATAGAGG
CGGCGAAGAAGGCCCTGACGCGCGCAAAAGAGGTAGTCTCAAGCGGCGAGTGGGATTTAG
TCATTCTCGACGAAATCTGCGTTGCCCTCGGTTTCAAAATGCTCGACGTTGAGGAGGTCA
AGGAACTCATCAAGAACAAAGCCCCTCACACCGAACTCGTCCTTACCGGCCGCTACTGTC
CGGAGGAGCTCTTCGAGCTGGCCGACTACGTGACGGAGATGCGGGAGGTCAAGCACCCCT
ACCAGAAAGGAATCCTCGCGAGGAGGGGAGTGGAGTTCTGACGTCTCTCCTCCCTTTCGA
CGTTGACCGAAAAGCTTTTTAGTTAGGAAAGCTTAAGATAATCCGGGAAAGTTTTAGTAA
CAATTCTTTAGAAAAGGGGGTGATAGAATGAGCGAGCTCATCGGTCAGATCGTGCAGGTT
CTCAAGGAGCAGGTCGTTCAGGACACCGTTGTTCCCAGGAACATAAGGCGCGCCGCCGAG
CAGGCCATCGAGGCCCTCCTGGACGAGAGCAAGGAGCCGGCCGTCAGGGCCGCCGATGCC
ATAGCGATCCTTGAGGAGATAAGCGAGGACCCGAACATGCCGATGCACACAAGGACGATC
ATCTGGGAAGTCCTCGGTGCCCTTGAGCAGGTCAAGTGAGCGTTTTTCTTTTCCCGCTCA
TTTCCCTGCGTTTCTGGCGTTGCCGTCAGGCTTTTCTGCTCAGATACCAGAGCTTCGCGC
TCTCCTCAACGAGTTCTGCCTTGTAGAACGCCTCCCGAAGGGTCTTCCCCACGGTAACTA
TGCCGTGGTTCGCCATTATCGCCGCGTCCGAGTGGCACACGCTTTCGGCAACGATATCGG
CAAGCTCCTGCGTTCCAGCCGGCCTGAACGGGGCTATTGGAATTCTCTTCAGGTAAATCT
CGGCCTCGGGGGTTATTATCGGCAGCTCACCCTCCACCAGCGTCGAGGCGACTATGGAGT
ATGGCGGGTGGAGGTGCGCTATGGCTTTGACGTCCGGCCTCCTCTCGTAAACCGCAAGGT
GGAGCCTGTACTCCGACGACGGCCTCACCCCGGAGACCTGCCTTCCGCTCATGTCGATTA
CGGCGACCTGTTCGACCGTCATGTCGTCCATGACGGCTCCAGTGGCCTTGATGAAGACGA
GGTTTCCCTTCCTGATGCTCAGGTTTCCGCCAAACGCCGCGGTAAGCCCCCTCTCGTGGG
CCAGCCTGGAGTACTTCACGAGCTGGGTTTTTATGGCCCTGCTCATCATTTCACCACCCT
CACGCCGTAGCCGCAGTCCTGGCAGTAGGCCCTCTCACCCTTCCAGGCGAGTTCTCCGCC
GCATATTGGGCAGGTGTTGATGTCTCCCTCCTCCTTCCAGCGCTCGTAGGTCTCGCGCTC
TATGACCAGGAAGAGCCCCTCTTCATCCTCCTCGAAGTGGCCCAGAGCCGGGTTGCTCTC
CAGTTCGAGGGTCTTCTCGTCCACGATTATCGGCTCGATGCCGACGTTGCCCTCGTATTC
GAGGTCGTTGGTCGGGAGAATCTCAACCACGAAGGCCCCGAGCTTCCTGTCGTGGTAGGC
TATGACCTCCAGGGCGTCGCTGAGCTCACCGCTGGAGGAGATGGCGTCCACTACTACGGT
CTCCTCCCTGGGAAATGCCAGGGCTATGACGAACCTGCTCCGGTAGAGGGCCAGTCCGCG
GTCGAGGCAGCCCTCCTCGAGGCCAAGGCCCTTCAGCATCTCGCGAAGCTCGTCGCCGCT
TGGCAGCTTACCCTCACGTCTTATGAACTCTCCGATTTCCTTTGCGAGCGGCATGGCGAG
TGTAACGGGTTCGTAGAGCTTCATGTTCCCACCACTTCAGAGTCGGGAGAAAAATTTATA
AACCTACCCGGGGCACTATGGAACGGGCTGACTGTAGGGTCCCGCGGTAGCCTAGCCTGG
GAGCGGCGGCGGACTGTAGATCCGCAGGTCCCCGGTTCAAATCCGGGCCGCGGGACCACC
AGAATTCTAACAGCCTTTTCTGAGAGCTTCAAACCGTTGGATTTCCCGTCTCTGTGAGCC
TTTGCTTCGATTGCTCTGCTTCTTATCCCCTTACAACACGCTGAGTTTGACCCCATCCCC
ACGAGAAAAAACTTTTTAATCTTTGGCGCCATGTTAAACTTTGGTGTTTAAAAATGGGGA
ACCGGAGCTTTCTCACCGAGCAGCAGATTAGGATACTCCGCCTGCGAGCGAAGGGGTTGA
AGCAGAGCGAGATCGCAGAGATGCTGGGCACTAGCAGGGCCAACATAAGCATCCTCGAGA
GGCGCGCCCTCGAGAAGATAGAGAAGGCCAGGAACACCATCCTCCTCTGGGAGCAGATAA
ACTCCAAGATAAGCGTTGACGTGAGGAAGGGGGAGGACATCTTCAACGTCCCGGAGAGGC
TCTTCCGGAAGGCGGACGAGCTTAATGTTAAGGTTCCCTACAGCACCGCCGAGATAATAG
CTTTTCTCGTGGAGCACGCCCCGATAAGCGACAGGATAGCGAAGCGCGACTTCACACTCT
TCCTTGACGCGAAGGACAGGCTAAGGATAAGCGAATGTCTACTTGAGGACTTCGATAAGG
TAGGGAAGCAGGAGTGACGTGAAGACGCCGTTCAGGGCCATTGCCAGGCCGCTCACCGCC
CCCGCCAGCTCGTCATCGAGGATTATCCTCGCCGTCCCGAGACCGTGGGAGCTGACTCCC
ATTGCCAGCCCCCTGGCTATTCTGTCCCTAACCCTCGCCAGGCCGAGAAGCTCCGGGCCG
AGGGCGTTCCCCATTATCCCGGTCAGTATCACGAGAACCGCGGTTAGGGCCGGAATGCCG
CCTATCTTCTCGCTTATGCCTATAGCTATCGCCGTGGTAACGCTCTTCGGGGCTATGCTG
AGGAGGACCTCCTCGCTTCCGCCTAGGAGCTTGGCGATGTAGAAGGCGCTGAGGATGGCG
ACCGTTCCGCCGACGGCTATCCCGAGCGTTATCTCCTTCGCGTAGGCTTTTATGGTTTCC
CTGCCCTTGTAGACCGGAACTGCCAGACTCACAACCGCCGGTCCGAGCAGGAACTTGAAT
ATAACCGCGCTGTCCATGTAGCTCCCGTAGGGGATTCCGAACCACCTGAGGGTGACCGCT
ATCGTGATTATGGAGAGGAGAACCGGGTTGGTATAGAATGCCCTTTTCCTGGCGTGGAGC
TCCGAGAACAGGTAGAAGACAACGAGGGTGAGTGTTATTCCGAGCGGGTTCATTCCTCGC
CCCTCCTGAGGAGTTCAACCGTCTTCGCGGTGACGATCAGCGTAACCAGGAAGCTCAGTA
TCAATGCGACGAATATCGGCACCGCCTGGCTCTTTATGAGGCCGATGTAGGTGACTATCC
CCACTCCTGGGGGAACGAACATGACGCTCATGTTCCTGACGAACAGCTCGGCTTCCCCTT
CCACCCATTCCAGCCTGATGGCACCCGTGAGGAGCGCCGCCAAGAGGAAGAGCATACCTA
GCACGCTCCCAGGGATCGTCAGGTTGAGGGCAAAACTGATGAACTCACCCAGCGCGTAGA
AGCCGAAGATTATCGCCAGTCCGCGGTAAGGCCTCATGCTCTAAGCTAGGCGCTCCACCT
ATAAAAGCCTCCCGAAAGGTCAATAAGGTTCGGGGTCGAGTAAGTGCGGGTGGTTCCATG
CTCCTCAGGGACTATAGATTCCCCCCAAGGTACGGCCCCGAGTGGGGCAGCGGTGGAATT
TTTGGACTCAAATACCACAACGGAACGCTCTACTTTACGCTGGCCTTCGAGGCCGAGGCC
CACTTCGTCAGGGACGGGCGGGAGAAGGTCTACGACTTCACCCTCCTTGGCGAGGCTCCA
ACCAGCGGCGGCGACACCTACAACGCGGTCGAGACTGTTGACGAGTTCATCTACTTCGGT
GGCTGGGTTCACGCGCCGGCGGTTTACCGCGAGGACAGGAGGATACTCTTCCACAACAAG
TACTCCCACGTCCACGTCTACGACACCGAGAACGACTCCATAAGGCTGCTCTGGAAGGAT
TCCATTCACCACGAGACCGACTGGGCCGGCGAGGTGAGCGATATCCTATACGACCCCGCC
AACGACAGGCTCCTCATCACGAGGGAGGACGGTCACGCGAACCTGGGTGTGTACGCCGTT
GACAGGCTCACCGGGAAGGCCGAGGCCTTGATTCACGAGCCGTCCCTCAAGGGGACGATA
GTTCACGATACGGCCTTCTTCGGCATCGGCAGCAACTTCACGGAGGGCCTGAGGGAGATA
AGGGCCCTGGACCTGATAGAGGGCAGATGGCAGACCTTCAAGCTTGGTGAGAGCGTCGAC
GGACGGCCCTACATAAGGCCCGAGTACGGCCCGCTGGCGAGCGCTTACAACAGGGCCTTC
GCCTTCGTTCGCGGTGGAATAATCGCAGGAAACCCCTTCATGGGTGAGGACTTCCGCTTT
TTCCGTCTCTTCGAGTTCTACACCTTCTACGCCCCCTTCAGGGTGAACGCGATAAACGTC
GGGGGAGGCATCCTCACGGCCTACAACGCCCACCACGACGCGGTTTATAGAAGGGACTCA
GCCGACGTCGGCATGGAGTGGGCGGCAACGAACACCATAACCGGCCCCAGCGTTCTCCTC
TACGTTGCCCCACCGATGGTCAAGATAGTTGGGGCCTTTGGCGCCAGGATCACGAGCATA
GAGAAGATGAACGGGAAGCTCCTGGTGGCGACCAACACGGCACCCAACACGGGCGTGACC
GAGGCGACGCCCTTCGACACCGGGGCCAGGGACATAGTGGTTCTCGACGAGAGGATAATC
CAGGAAAAGCCCCCCGCGGTGAGCTTCTCCCTCCCGCTGGCACTCCCGGGCATGGCGAAG
AACCTGGGCGCCGGAACCTTCGGCGGAATCCCGCTGGACGGCTACCGCGAGCCGAGGATG
GTTCTCTACCTGAGCGGGAACAACAGGCTGACCGTTCACGAGTACGACCTGGCGCTACCG
GCTGGGGAGGCCGTGAGCGAAACCTTCGACGTGGGGGCAGGAAAGAACGTGCTCGACCTG
AGCTCATTCAGCGGCATCGTGAGCTTCGAGCTAGAAAAACCGGATATGAGGGGGAAGGTA
AGAATAGAGCTCCGCTGAGCCTTCCCCTTTACGATTCCATTCTTCCGAGGAGGTTGTTCC
ACGAGTAGCTGGATTCTATGAGCTCCCCGACGGTTACGGTCTCCTCCCTCGTTATCTCCG
GCTTTAGCTCGCTGAGCTTTTCTAGGAGCTCCGCCCTCGGAAGATCCTCCTCGTCGAATA
TCACGAAGCCGTTCTTGGCGTAGCCGTTGATGAACGCCCTCCAGACCCTCTCGTCCTTCA
GGAGCTCGTACTGTTTGCCCATTGCCCTCTCCCAGTCTATGCTTCCAAATCTGAGGACCA
GTTTGGTAAGCCTCTTCTCCGGCTTGACCGTCATTCTACCACCTCACTCCCCGGGGTTTG
TCCCGAAGTAGTCCTCTATGTCGATGTACGTCTTCCGGTAAAGCTCGCTGTTCTTCATCC
GCTCGACGAACTCCTTGGTTCTGATGTACTTGTCCTTCTGGTACTCCCAGTCTGGGTGCA
TGGCCTTCCACTCCTCCCAGGTGTAGCTGAACTGGGCCTGCACCTTGTCCCTGTAGAGCT
CCGGAATCACGTTGAAGGTACAGAACGGCACTATCCTTCCGTCCGGCATGGCGTAGTGGA
TGACGCAGCGCTCAACCCTCTCGACGTCGTAGTTGTACTCGTCCATGAAGTGCATCATTC
CGAGGAAGAGCGAGTTCATGTGGAACTTTCCGAGGGCGTCGTAGTTTCCGTGCATAAAGG
CGTTCTTTATGAGTTCGAGGACGCCGATGCCCTCGGGGGCGTACTTCTCGTCGTAGAAGC
TCTTGAACTTCATGAATATCTCCGCTCCGAGCTTGAGCTTCTGGAGCCTTCCTAGGGTCT
TCCACTGCTCTATCTCCTCCGCCTTGCTCTCCAAGTACTCGACGAAGCCCTCCACGTCAA
GGAACCTTCCTATCGGGACGACCTTCTTGTTCTCCCTGTCAAGGAAGACGTAGGTTGCCG
CGCCGCAGCAGTAGTGGCTGGTCATGTAGTAGCGCGAACCCGTGAAGGCCTCGAAAAAGC
GCGCTATGTGGCCAGCGATCGGAATCGGGTACCAGTCGTCCATGACTATGGCCCCGTTCG
TCTGCTCCTCGATGCGCTTTATGGCGCCCGGTATGGTTATCCTGAAGCGCTGGCGCTCCT
TCTTCGGAACCCTGCCGACGAGGGAAATCGGCTGGAAGTTGACACCGCGCACTATATCGA
GGTGGTTCAGGCCGAAGTTGATTATCGCGCCGAGCTCGTGGTCGTTGACGTTCCTTATGG
TCGTCGGCACGAGGACTATTCCCGGCCCACCGGCCTTTCTCACGTTCTCAAATATGAGCG
GAATCTCCCAGTGATTCTTCCAGTTGGTCTGGGGCGTCATTCCATCGTAGCTCAGGTAGA
GGACGTTAACCCCGGCCTGCCTCACCGCCTTGACCAGCTCCGGCTCGAAGGCGAGCTTTA
TTCCGTCCGTGTTGAGCTGGACGTGGTCGTAACCTTCTTCCTTCGCGATTTTGATTATCT
CGACGAGGTCCTCCCTGAGGGTCGGCTCGCCGCCGGTCAGCTGGACGGCGTTGGCTCCCA
CAGGGTACTCCTTCTTGGCGTTGCGGAGCATCATGCGTATCTGCTCGAGGGTGGGCTCGT
ATATCGGCTGACCCTCCTTGGCGTAGAAGAAGCAGTACCAGCAGCTTAAATTACAGCGGT
TGGTGAGCACTATGTTGAGCAAACTGGTGTGCGAGCGGTGCCTCGCGCAGAGACCGCAGT
CCAGGGGACAATTGACGCCGGAAGCGTCAACGTTGGCACTCATGAGCTTGAAGTCGAACT
TCCACTTCTGAAACCTGTAGTACTGCTCAACATCCTCATAATACACATCGGTTATCATAC
CCTCGGGACAGCGCTTAGTTATCCACACCTTACCATCCTTTTCCCATACGAGGGCCGGAA
CGACCCTTCTGGTCTCCGGACAGAGGGAGTACGTTCTGTGCGGCAGCGGCCCACCGTACG
CCCTGCTGGCCTTCCTGAGCATCTCCTCGAACTGCTCCTCGCTGATCTCGGGGAACTCGA
TTATGTCCCTGATCCTCCTAGTTAGCTGGTCGAATTCCTTTTCGCCGCTGGGCACTTCAC
CAACGCTCTCTGCCATGCTACTCACCTCTCCAACTTTCACCTTTGGTCACTTATCCAATC
CACAGGTATAAAAACTTTTGCGTAAATATGAAGATTTTCCTGCATATCTATGCCCCACAT
CTGGGTAATGGGCTAAGGGTTAAAAGCACGCCGTCAAAATTATCCCGGTGGTGAGATGCC
AGCGAGAGAAATGAGGATGGAGATGTTCCTCCGCGCCCTACTCCGGAGGGACTTCACCAA
GGCCAAGGCCCACCTGGAGAAGCTCCAGAAGATGGCGGGCTCCGACGAGTGGGGAAGGGG
CTACGGAAAGGCCATAAACGGCTTCATGAGCGCCCTCAAGGACAACGACACCGACGCGCT
CATAGTCCAGCTCGTAAACGAGCACGACAGGGAGAAGGCCGAAAAGCTCTTGGAACACTT
CCAGGGAATACTCGAGCACGAATTCCGCGACGAGTACGAGAAGGGCTACTACACGGCCTG
GGTTGAGTTCCTCAACGCCTACCTCGCCCAGAAAACGCTAGCACTCAAGAAATGAGGTGT
TTCCATGGGAAAGGAAGAGGCCATGAGAAAGCTCGAGGAACGCATTAGGAACTGCCAGAA
ATGCCCCCTCGGAAAGCTCAGAACCAACGCCGTCCCTGGCTCAGGGAGCTACGACGCCAA
GGTGATGTTCGTCGGCGAAGCGCCCGGTTACTGGGAGGACCAGAAGGGCCTGCCCTTCGT
CGGCAGGGCGGGGAAGATACTCGACGAACTCCTGGCCGAGATAGGCCTCAGCAGGGAGGA
GGTCTACATAACCAACATAGTCAAGTGCCGCCCGCCGGAGAACCGCGACCCCACGGAGGA
GGAAATCAAAGCCTGCTCACCCTACCTCGACAGGCAGATAGACATAATCAGGCCGAAGGT
CATAGTCCCCCTCGGAAGGCACTCCATGAGGTACATCCTCGAGAAGTTCGGATTCGAGGC
CGAGCCCATAAGCAAGATACACGGAAAAACCTTCGAGGCCCACACGCTCTTCGGAAGATT
CGTCATAATGCCGATGTACCACCCGGCCGTTGCCCTCTACAGACCTCCCCTGAAGGAGGA
GCTGAGGAAGGATTTCAGGAGGCTTAAAGAGCTGATAGAGGGCCAACCATGAAAGGCCCT
TCAATTTTCAAATACTCTTCCGAGTGAGTCGTCCGTATTTAGCGTTTTTTAAGCCTCAAA
GCCCCTTTCCTGAAGCTTTTTCTGGGAAAGATTTTTATGGTATTGGTGCGCATTATTGTA
CCTGAGAGCATGCATTAATGCAGGGATACACCAGTGTTCACCAGAACGCAAGAAATTCGA
TTCAGATGTATGGAAACGGCCCACGGGATTTTCGAAAACATGTCATTGTGTCAAAAACTT
TTCAGGAAACCTTATATTGCACCCAAGGATTCCAAGGCATGATATTTAGGTGGGGGTGAA
ACTGTGTCGGATTTCGGAGTACTGTCTCTGCTGCCACCCCTGGTGGCTATTATCTTGGCG
ATATGGACTAAGAGGGTTATCCTGGCTCTGTTCGCCGGTGTCTGGATTGGAGGCGTAATG
GTCTCCGGCTGGAACCCGGTGACGGGAACCACCCAAACCCTCGACTGGATAGTCGGCAAC
GCCATCGATGACTGGAACGTCAAAATACTGCTCTTCGACTTCCTCATCGGTGCGGGCGTG
GGACTCATATACAAGTCCGGAGGAGCAATGGCAATAGGCCGCGCCCTGGCGAGCAAGGTG
CGCAGCAGCCGCGGCGCCGCGATGATGGGATGGCTCCTCGGTGTGCTCATCTTCTTCGAT
GATTACACCAACACCATCATCGTCGGTAACACCATGAGGCCCATCACCGACAGGACCCGC
GTTTCCCGTGAAATGCTCGCCTACATAGACGACTCGACTGCGGCCCCGGTTGCGGGACTG
GCCATAGTCTCGACCTGGATAGGCTACGAGGTCGGTCTCATCGGCGACGCCTTCAAGGAC
CTCAACGTTGACTACGGCGCCTACGTCGCCTGGATGCACAGCGTTCCCTTCAGGTTCTAC
TCGATACTTGCGATAATACTGGTCTTCATCGTGGCCTTCACCCACAGGCACTACGGCCCG
ATGCTCCACGCCGAGTACCGCGCCAGGACCGAGGGCAAAGTCCTCCGCGACGGTGCGAAG
CCGCTCATGACCACCGAGGTTGACCTCGGCATGCCGAAGGAGGACGGCAGCGTCCACATA
TTCATCTGGCCGATACTGACGCTCATCTTCGTCACCCTCTACGGCATGTGGTACACCGGT
GGCGGTGGCGCGGCCTACGCTGAGGGCGGCCTCATGGAGGTCCTCGGAAACTCCGACTCG
GCACTGGCGCTCCTCTGGGGTTCCTTCGCCATGGTCGTGGTCGCCTTCTTCCTAGTCTTG
GCCATGAAGCGCATGACCATCGAGGAGGCCGAGGACGCCATCGTCCGCGGTATGAAGCAG
ATGGTCATAGCCAACACGATACTGCTCTTGGCCTGGAGTATAAAGAGCGCCACCGACGCC
GTCGGGACCGCCCCGTACATCGTCGACCTAGCCAAGAGCGCGGGCGTCACCGGCAGCTGG
GTGCCGCTGATAGTGTTCCTCATCGCCATGTTCATCTCGTTCACGACGGGAACGAGCTGG
GGAACCTTCAGTATCATGCTGCCCATCGCCATACCGCTCGCCTACGGAGTTACGGGCTAC
GTCGGCCCGGAGGTCTTCGCTGCCATCGGTGCGGTCTTCGCCGGCGGTATCTTCGGCGAC
CACTGCTCACCGATCAGCGACACGACCATCATGAGCTCGATGTTCTCCGGTTCGGACCAC
ATAGACCACGTCACAACGCAGGTGCCGTACGCGGTAACGGCCTCGAGCGTCGGCATAATA
CTCTACCTGCTCTTCGGCTTCGGCGTCCACAGCTGGGCGATACTCCTGCCGCTCGGCTTC
ATACTCCTCGTCGGCGCCTGGTACGTCCTCAGCGAGTGGTACGGCAAGAAGTACGGTATA
CCGCACGGAAAGGTCCCGGTGTACGTGGCCGAGGACTGAACCTTTCCTTTTCCCTTTTCT
CGCCACTTTTAAAAGGCCAAGGACGCACTTTTCTCGGAGGTGAGAGATTGCTCGTCAGAA
CCTTCGTTCCGGCCCACATAACGGCGTTCTTCGTTCCCAGATTTCACGATGACCCGCTTA
GAGCCGGCTCCCTCGGGGCCGGGGTAAACCTCGACAAGGGCGTCAACGTCTTCGCGAGCA
TAGAAACCGGCACCCTGGAGAGGCACATACACGTCGCCTTCAACGGCGAGCCGGTTGAGA
GGAAAAGGGCGATCATAAGCTACTCCGTCGCGGACGAGCTGGTTCCGGACAACTTTGTGG
GTGAGGTTGAAATCTGGCAGTACTTCGACTTCCCGAACGGCCACGGCTTCGGCAACAGTG
CCGGCGGTGCCCTGGGGACGGCGTTGGCTTTGAGCTACTCCTTCGGCGGGACGTGGCTCA
AAGCTGCCCAGATAGCGCACAAGCACGAGGTCCTCAACAGGGGCGGCCTCGGGGACGTTG
TGGGCCAGCTGGCCGGAGGGATAGAGGTTCGCGTTAAAGCAGGTGGTCCGGGCGTTGGCG
TCGTTGACAATCTCTTCTTCGAGGATTACCGCGTTCTCGTCGTCCCCCTGGGCAGGCTCT
CAACCAGGGAGGTTCTGGACGGCGACGTCGTGGAGGCCATAGAGCGCGAGGGGAAGGAGG
CACTTGAGAAGCTCCTCCTGGAACCGAGGCCCGAGAGGATGATGGCCCTCGCGAGGGAAT
TCGCGGAGAAAACCGGCCTCCTTAGCGGTGAACTCCTTGAGCTGGCGAGGGAACTGGACA
AAGTTATTTCCACCCCCAGCTCCATGATAATGCTTGGAAGGGGTCTCTTCGCCCTTCTCC
ATGAGAACGAGGTGGAGAACGCCATAAGCCTCCTCTCCGACCTCAACCTGCCCTACGACG
TGACCGGAATCCACGAGGGCAGGCCGAAGGTTGGCAGGTGGGTTGGCTAAACCCTTTTAT
CTCCCTACCCCCTAACCCCACTCAGGTGGTGAAGATGAAATACGCCGAACTGGCCGACCT
TTACAGACGCCTGGAAAAAACGACCCTCAAGACCCTCAAGACCAAATTCGTCTCTGATTT
TCTCAAGAAGGCACCCGATGAACTCCTCGAGATAATCCCCTACCTAATCCTCGGAAAGGT
CTTTCCGGACTGGGACGAGAGAGAGCTTGGAGTCGGCGAGAAGCTCCTCATAAAGGCCGT
TTCCATGGCTACCGGCGTTCCCGAGCGGGAGATAGAGAACTCCGTGAGGGACACCGGCGA
CCTCGGTGAGAGCGTTGCCCTGGCCCTGAAGAAGAAAAAGCAGAAGAGCTTCTTCTCCCA
GCCGCTGACCATAAAGCGCGTTTACGACACCTTCGTGAAGATAGCCGAGGCCAGCGGGCA
GGGAAGTCAGGACAGGAAGCTGAAGTACCTCGCCAACCTCTTCATGGACGCTCAGCCAGA
GGAGGGCAAGTACCTCGCCAGGACGGTTCTCGGAACCATGCGCACCGGCGTTGCGGAGGG
ACTCATGAGGGACGCCATAGCGAGCGCATTCGGCGTCAAGGCCGAGCTCGTTGAGAGGGC
CTACATGCTCACGAGCGACTTCGGCTACGTCGCGAGGGTGGCCAAGCTCGAGGGCAACGA
AGGCCTTTCAAAGGTCAGAATCCAGGTGGGCAAGCCCATAAGGCCGATGCTCGCTCAGAA
CGCGGCCAACGTGAAGGAAGCTTTGGTAGAGATGGGTGGAAAGGCGGCGTTCGAGATAAA
GTACGATGGCGCACGCGTTCAGGTTCACAAAGACGGCAATAGGGTTGTTATATACTCCCG
CAGGCTGGAGAATGTGACGAAGTCCATCCCGGAGGTTGTTGATGCCGTCCTGGAAAGCGT
AAAGCCCGAGAAGGCTATCGTGGAGGGCGAACTCGTTGCCGTCGGCGAGGGCGGGAAGCC
CAGGCCCTTCCAGTACGTGCTGAGGCGCTTCAGGAGAAAGTACAACATCGAGGAGATGAT
AGAGAAAATCCCCCTCGAGCTGAACCTCTTCGACGTCCTCTACGTTGACGGCGATGGGAT
GATAGACACGCCCTTCTCCGAGCGCAGGAAAAAGCTGGAAGAGATAATCTCCCCAAATGA
GCGGATAAGGCTGGCTGAGCAGCTGGTAACCACCAGCGCTGACGAGGCGGAGGAGTTCTA
CCAGCGCGCCCTTGAGCTCGGCCACGAGGGGCTGATGGCGAAGCGCCTGGATTCGGTTTA
CGAGCCCGGAAACAGGGGCAAGAAGTGGCTCAAGATAAAGCCCACGATGGAGGATCTAGA
CCTCGTCATAATCGGCGCCGAATGGGGTGAGGGAAGGCGTGCACACCTCCTTGGCTCCTT
CCTGGTTGCGGCCTTCGACCCGCACAGCGGCCAGTTCGTCCCGGTCGGAAAGGTCGGGAG
CGGCTTCACCGATGAAGACTTGGCCGAGTTCACCAAGATGCTCAAGCCCCTCATAATCCG
CGAGGAGGGCAAGTACGTCGAGATAGAGCCAAAGGTCGTTATTCAGGTCACCTACCAGGA
GATACAGAAGAGCCCGAAGTACGAGAGCGGCTTTGCCCTTCGCTTCCCGCGCTACGTCGC
TTTGAGGGAGGACAAGAGTCCCGAGGAAGCGGACACGATCGAGCGCATAGCCCAGCTCTA
CGAGTTCCAGGAGAGGTTCAAGGCGAAGAGGTGACCTCGTTTTCTTCCGTTTCTTCAACG
TTTTCTCGCACTTCGTCCGACTCTTCATCCTCCTCTGGAACCAGTCTTCCGGCAAGCTCG
GCGGCCTTCTTAGCCATTAGCGGGGTGGCCAGCAGGAGGCCCGTTGAGAGTCCAGCAAGG
TACGCGATCACGTTTCCAGAATAGCCGTCCACCATCGCCAGGGAGGGAAGGTCGTAGAGG
GCGTGTGCGATCATCGAGAATGCCAGCCCCGTGAAGCGCTTCCATCCCCTCTCGCCGAGC
AGGAAGCCTATCGTGATGGCCGCCCAGATGGCGTGAAGCCCCATGAGGACGATTCTGACC
CCAACGAGGTACGCCGGCTGGTTGAGGGCGAAGATTCCCGCGGTGTAGAATATCCCCTCC
ACAACGCCCAGGAAGAGACCCGCGCCTATGACGAGCTTCCACTTTTCCCATTCCGGCGAA
CGCTCGAAGAACTTCATGGGCAGGAGCTTCACCGACTCCTCGATTATCCCCGCCGCGAAG
GCTAGGGCAATCCACGTTTTGAGGAACAGTAAGGGTGCCTCAAGGACGGAGGCTATGACG
AGGCCGAGCACTCCGAGGGCGAAGGATTGAACCTTCCAGCCGCTCTCCGGGAAGGAGCGC
CACCTCTGGAGGGTGTACTTGATCGCCAGCAGAACGGACAGGCCCCCGACTACGGTTATG
ATTCCGAAGTAGTACTCGATGACCTTCTCCGGCGTGAGCATGGTACTTTCTTCACTCTTC
CGCCTTATTAACGTTGGCCCCAACTTTTTTAAATCCGGTGTGGATTTTTCTCTGAAACTG
CCAAGAAATTTACACGAAGGTGTTCAAAATGGAGGACGCGAAGGCCCGGCTCATCGACAT
GTTCTTCACCGAGGAGGCCATCCTCTTCGGTCGCTTCGTTCTCACCTCCGGCAGGGAGAG
CGACTACTACATCAACGTCAAGAAGCTCTCCACTAATCCCAGGGCGCTGAGGATAATCGC
GAGGCTGATGGCGGAGAGGGCCAAGGCCCTTGGCATCGAGTTCGACCGCGTTGCCGGCCC
GGAGCTTGGAGCTGTGCCGATAGCGACGGCACTGTCTCTGGAAACCGAAAAGCCCCTCGT
CATAGTCCGCAAGAAGCCCAAGGGACACGGCACCGGGAGCCAGATCGAGGGTGATGTAAA
GCCCGGCGAGAAGATTTTCCTGGTCGAGGACGTGACGACCACCGGCGGGAGCGTTCTGAA
AGCTGCTGAGGTTCTGGAGAAAGCTGGAGCGGAGATAGTCGCCATAAGCGTGGTGGCTGA
CAGGGAGGAAGGAGCCGGCGAGAGAATCGGGGAGAGGTACAGGTTCATACCCCTGGTCAC
GGTTTCAGAGCTTTTTGCCCGCAGGGGCCCTGCCGGAGTGGAGGAATGAGATTATAGCCT
CGTAGAGCCTGTAGAGGAGGCCGTCTCTTTTCTTCCTTCCGAATATCCACTCGTCGAGAA
CCGAGCCTGCCTCGCTTATGGCCTTTGAAGCGGGTGCGTGCGGCGCGTAGTCCAGAACCG
GCCGTCCCATGTTTGTTGCCTCCGGAACCTTGTAGTCGTAGGGTATTATGCCGACGACGG
GAACGTCGACGCTGTACTCGAGGAAGTCCACCACGTCGTCGATGTTGGCCGAGGATTCCC
TGACCTTGTTGATGATGACGCCCACCTTCAGGCCGTAGGCCTCTCCAAGGGCCTTCAGCT
TGATGACCTCGTTCTCCACCATCTTGTGTACCGAGTGTATTGGACAGCGCTCTATCTCGA
GTATGATAATCTGGTACTGGGCGAGCCTGAACGTCGATATGGTGTCGAAGGGTATGCCGA
CGGGGGAGTCTATTATCGTCAGCTTGTATCTGGCCGAGATTTCCCTCACTATGTTCCTGA
GGCGCTTGTTGTCGAGGTCAAGAACGTCGTACAGCCTTGAACTCCCGGGAAGAACGTCAA
CGCCGGTGTTCACATCGTGATACACCGCGTTGAGAACCCGCATGTCCGGGTTCTTTAGGA
GGGTATGGAGGTTGTAGACGGGGTTGTATATGCCGAAATGGAAGGCTAGCTTTGGCAGGT
ACAGGTCACCGTCTATGACGAGCGTTTTGTAACCGTTCTTGGAGAAGTAGGTGCTTAGAT
TGGCGGTCATGGTGGTCTTCCCTGCACCGCCCCTTCCAGTTATGACGACTGATACCACCT
CTAGCCCTCCGTCCGTCCTTGTTATTCTCAGGCAAAAATTATTGAAAGGAATCAGAGGTA
ATCCTCTATGGTCTTGGCCTTGACCATTATTGAAGCCTTCTTCTGGCCGTAGAAGACCTC
CACTAGGCCGTCGGATTCAAGCTGCTTAACGGTTTTGAGAACCGCAGGCATTGGAGTCTC
AAGCTCGGCGCTCAGCGTCTGAAGCGCCACGGCCCTCTTCTTGGTAGCAAGGGTTTTGTA
AACAACATCCTTACGCCTGCCGAACATCAAGGGCACCAATATCTAATTACCTCCTCCTAC
TAAATAAACCTTCTGGGGACGGGTTTGGCACATGTACGAAGGGCAGGTTTATAAGGCGCC
CGCTGGATGAAAAACCATGCGGGGAGTCGTCGAAAGGCTTGACCTGGAAGGTCTGGGCGT
TGTGAGGCTGGGGAAAAAAGAAATTCACGTCCCGTTCACCGCACCGGGTGACGTCGTGGA
AGTCAGGAGATGGTGGAGGAGGAAGAGAACGCTCATAGCCACGGATTTTGACGTCGTGGA
GCCCTCCCTAAACAGAACCGAGCCCAAATGCCCCTACTTTGGAACGTGCGGTGGTTGCCT
CCTCCAGCACATTCCCTACACGGAGCAGGTTAGGTTTAAATCCGACAAGTTATCCAAGAT
TTTGGGCTTTGATGTCGAGGTTATCCCCTCCCCCCGGATATACGGTCATAGAAATCGCAT
TGATGTTGTCATTTCGACGAGAGGAATAGGCTTCAGAAGGCGCGGCACCTGGTGGGACGC
TGTTGACATCGAGTGGTGCCCCGTCTTCGGCGAGTCCAGCGGAAGGGTCCTCCGCTCCCT
TAGGGAGTTCATCGAGGACTTCAGACCGAGCCTCTACGAGATACGGGGGAACAAGGGCTT
CCTCAGGTATATCGTCATCCGCGAGGGCAAGTTCACGGGCGAGCTGATGGTTAACCTAGT
TACCTCGGAGGGCGAGCTCCCCCAGGAGTTCCCGGAGTACTTCGACTACGCGACCTCCGT
CTACTGGAGCGTCAACAGAACCCCCAGCGACGTCTCCTACGGTGAGATAGAGCGCTTCTG
GGGAAGCGAGTTCATAAGGGAGAGGCTCGAGGACGTGACCTACCTGATACATCCCAACAG
CTTCTTCCAGACGAACAGCCACCAGGCCGTAGCGCTGGTTAGGAAGGTGGCCGAGCTGGT
CGACGGTGGGAAAGTCCTCGACCTGTACTCCGGCGTTGGGACCTTCGGCATCTACCTCGC
CAAGAGGGGTTTCGACGTGGAGGGAATCGAGGTCAACCCCTTCGCGGTGGAGATGGCAAA
CAGAAACGTCGAGCTGAACGGTGTCGATGCGACCTTCAGGGTCGGCGAGGACAAGGACGT
CGAAAATCTTTCGGAATACGAGACGATAATCGTTGATCCGCCAAGGGCGGGGTTGCATCC
CAAACTGATAAAGAAAATCTTAAAAGACAAACCGCAAAGCATCGTTTACGTCTCCTGCAA
TCCAAAGACCCTCAAGGCCAACCTCGATGAACTGGCGGGGATTTACTCTCTAGAAACCGC
GGTGGGAATTGACATGTTCCCGCACACGCCCCACGTGGAGACGGTTGTCAAACTTAAACT
CAAGGTTTAACTTTAGAACCAATAGGTTCAAAAACTTAATATACCTAGTCTGCATAACTT
TAAGCAGAGGTGATGAGAATGCTTGATGAAAGGGACAGGGTTATAATCGAAATGCTCACC
AAGGATGCCCGCACTCCGTTCACGGAGATAGCCAAGGTTCTTGGCATAAGCGAGACGGCG
GTCAGGAAAAGGGTCAAGGCCCTCGAGGAGGCGGGCGTCATAAGGCAGTACACCGTCGTG
GTGGACCCGTCGAAGCTCGGCTACAACCTCGTCAGCCTGACGGGCGTTGACACGCTTCCC
GAGAAGATATTCGACGTGGCCAGCAAGCTGAAGGAGTTTGAGTTCGTCAGGAGCGTCTAC
CTCACCAGCGGCGACCACATGATAATGACCGAGGTCTGGGCCAAGGACGGGGAGGACCTC
TCCGACATAATCTCCAACAAGATAGGCAAGATAGAGGGCGTTACCAAGGTCTGCCCGGCG
ATAATCCTTGAGAAGCTGAAGTGAGTCCCCCTTTCTTTTTAATTCTGTGAGAAAAAGAAA
AGGTGGGTTTCATTCCATCGCGGATTCTAGAATCGCTACGGCTTCTTTGACCTTTACGTA
GGCGTCCCTTACCTCATAGATTCTTGGGATGACGCCCCTCATGGTCCAGAGGGTCAGGCG
CAGGTGCTCCAGGCTCTCCTCGTTCCAGGCGTGGAGGAGCATGTCAACGGCCTCGTTGTA
AGCCTGCATCGCCGAGGCGAGAGTCTCGTTGTCAACTCCCGCGTTGGAGGCTTCCTCGTA
GAGCTCGTTGAAGTCGTCGCTCTCAGAGAAGAACAGGTTGGTCCAGATTATCGCCATTCT
GTAGTACGTGTTGTAAACGGCCAGCGGGGAGCCCTGGGCTGCTCCCACAACGTGAACATC
AACGGGTGGCAGGCCATCTATCGTAACGCTGTACGTCCCCGGGGCGTTGAGGGTGAGGTC
GAACGTCACGATTGCCGATTCTCCGGGTAGGAGCGCTCCCTTTTCGGTTTCGTTGACGTT
TCCGTTGACCTTAAGCTCGGCGGTGTATCCAATTGGAATCTCGTTGGTGTTCTCGACGGT
GGCGGATACGGTTATCGTGTCCCCCGGTGATACCACGGTTTTACTCACCTGAAGGTCTGA
GTATGTGGCCTCCGGAGTCTTCCCGATCCATGGGTCAAAGTAAACGTAATCACCAACGGG
ATCCCCGCTTCCTATGGGGGTCTGTCCGTGGTAAACAACGTTGGAAATCGCACTCGGCCC
GTCCTCGGCACCCCACCAGTTGAGGGTCGCGTTGACCCATGCCGGGCTGATGTAATAGAA
GAACGTCCTGACTCCGATGCCGTTCCCGACTATGCTGTTGTAGTGCACCTCAATCCCACT
GCTATCCCATACGAAGACACCACTTGAGTACCCGCCGATGTAGTTGTGGGTGATGTTTAC
ACCAGTCGTCTTGTAAAGTGTGATTCCCGACTGTATTCCACTCATTATGATGTTGTAGTG
TATCCCAACGTTCTGAGACCATTGGGCGTTTATTCCCTGGGTGTTGTTGATGAAGATGTT
ATGAATGACGGTCGTGTTGGTGGTTGAGTGGAGGTTTATTCCGATGGAGTTCCCGGAGAG
CTCGTTCCCCTCGGCAATGCTGGAGACGAGGTCTCTCAGGTGAATGCCGCGGGCGCTCCT
CGAGACTTTGTTGTTTCTCACCGTGCCGTTCTCCAGCTCATACACGAAGATACCGAAGGT
GCAGTTCGTGACCACGTTGTCCTCTATAACGGTACCGTCGGAGTGGTCAACATAGATGCC
GGACTGGTAGTTGGAGACAAAGTTTCCTTTGACAACGACCTTTTCGCGGGTGTAGCTCTT
CACCGCGGACATGTTCTGAACCTCTCTCGTGAAGGTGTTGTTCTCCACCACGAGGGAGAC
CCTGCTGTTGTAGCTGGCCAAGATGTCGTACTGATAGTTGTCGGTGAATACGTTGCCGCG
GATGACGGCGTTGGTAACTCTTGCGGTACCGGGGAAGTGAATTGCAGCGGTGTAGGAAAC
GCCCTGTGCGGTTTTTATGAACCTGCTGTTCTCGACGAGGATGCTATCCACGGTTCCATC
GATGACAATCGCCTGCCTGTTGAGCTCCTGGAAGGTGTCGTTCCTAAACGTCACGTCCCT
GGAATCGTACACGTAGACGCCGACGCCCGAGCCAAGGGGTCCGAGGATGCTGTTCTCTAT
CGTCACGTTGGTGGTGTTCCTCACGACGAAGAAGTCGGGTATGCTGCTGTGGGTCATGTT
GAGGCCTGAAATCACCACATCCTGAGTGTTCAAGATGTTGATTGCAGTTTTCACGACGGG
CATGCCCTCCCCGAGTATAGTGAGGGGTTTTGTGATCCAAATGTAGAACTGGGGCTCGTA
GGTTCCCGGAAGGACGTGGATGACCCCTCCGGGGCTCACGATGCTAACCGCGGTCGCGAT
GTTGTCCACGTGGTTGGCGTCGTACCAGTCAACTGGGGCGTCGTCATCAACCCATACCTC
GGGATAGCTCGGGGCGGCGGAGGCCAAGTTCACAAAACTTGGGACGACCGCCACGAGAAG
GAGAATCGCGGTTAAAAGGCTCAGGGCTTTTTTCATGTTATCACCCCAATACATCAAAAC
AATTTGGGCAAAATGGTATTTAATAATTGCTACTTGGAAACGTCCTTTTGGAATTGTATA
AATGAGCACATTGAAGTTCGTTAACAATCAGGTTATACGTATCGCGTCATCCCGAAAGTA
CGTAAAAACAGTGTTATCTGGTAAGGATCCTGGAGAAGATAACCCGAGAAGTTAAAGGTG
CAGAATTATGGTGCGGTGGCCGGGATTCGAACCCGGGTTGCCGGCTTGGGAGGCCGGTGT
CCTAGACCAGGCTAGACTACCACCGCTCCGTCCAGCCCGGTATTATTAACCATCCGTGCC
TTTAAAAGTTTTACCTACGTCCTCCGACTTCTTGGCGACGATGAGCCTCACGACGCCCCG
GTAATGGCTTTCCTCGTGTTCAACCTCGAAGTATCTTCTCACGAGCTCGTGAGTTTCCCT
CAGCGTGTTGTCCCCCAAGAGCCAGCCGAGGAGAAGGTTGAGGGGCTTCAGGAAGAGCCA
GTTCAAAAGCCTGCAGTCGCTCTTCGTGTGCTCCAGTAGGACTACCCTCCCGCCGGGCTT
GAGAACGCGGTGAATTTCCTCCATGGCCCTCTCAGGGTCCGGCACCGTGCAGAAGACGAA
GGATGAAAGGACCGTATCGAAGCTCTCGTCAGGAAACTCGAGCCTCTCGGCATCCATTAC
GTAAAACCGGGCGTTGAGACCCAGTTCTTTGGCCTTCCTCCTAGCTATCCCGACCATCTC
GGGGACGGCATCAACGGCGTGGAGCTCAATCCCCGGGGGATAGTAAGGGAGCATCTTTCC
AACGCCTACTCCAACTTCAAGAGTCCTACCACGGACAAAGGCTGCCGCCTTCTTCCTGAG
CGGGCAGAAGAACCTGTCCAGAGGTTTTTCCAGGATCTCGTAGCGCTCCCCGAGCCTCGC
GTACTTCTCCCTGAAGCTCATGTGGAAGAGTCGGTCTCCCCCGTTAAAACTCTAACTGGA
CAGTTTCGTGGAGTCGGCAGGCTTTTAAGGTCTCAGTCCAAAGCCGACCCGGTGATGCTC
ATGCCGTACCTGCTCATAGAACACCTGGAGGAACTGCGCGACTGGGTCCTGCTCGAGTAC
AGGCACGCGAGCGAGTGGTGGGGCGAAAAGCTGATATTCACCAACGTGGAGCCGAACGAG
AGGGAAGAACTCGCGAAGCTGGGGAGCGTTTTGAGCCAGAGCGTCACGGAGTTCCCCTTT
GACCGCTCGAAGCTCATAATCCTCGACCCCTTCGCCGAGGAGGAGCTGAAGCCCGAAGAC
ATCGAGGAGGACAGCATAATCGTCGTCGGCGGAATCCTCGGAGACTTCGAGTTCACGGGG
AAGACCAAGAAGTTCATAACCGAGAAGATTGAAGGGGCAAAGGCGAGGCACATCGGAAGC
GTGCAGTTCTCCATAGACGGCTCGGCGATAGTCGCGAAGCTCATAGCTGAAGGAAAGAGG
CTCGACGAGATTGAGTACGAGCTGAACCCGACGATAAGGCTGGACGAGTTCAGCGAGATA
ACGCTCCACTACGCCGTGCCAAAGCTCGAGGGAAAGCTCCTCCTCACACCGGGACTCATA
GAACTCCAGAAGAGGGAGCTGGGGTACACCGAAGCGGATGAGGAGATAAGCGACGAGGAG
CTTGAAGCGTTCTTCGAGGGGAGGGGAGAGATTTAGCCCCTCAACTCTCTCACTAGCCTC
TCAATCTCCCTCCGGACCATCTCCCTGTCGGCCTTATCAACGACCAGAAAAACGTCCTGA
ACGCTCCCATCGCTCTTGGCAACGAGCTTGAGACCCGTCTGGGTTTCCCGTGAGACCTTT
ATCTCGAAGCCCCTGGAATCGCTCGCGTAGATTCTTCCGGGGATTACCTTCTTGACCCCG
GGTATAGCTGCTATTCTCTCCAGCGGCTTCTCAAGGCCCTTCAGGAAGTGGTGCTCCCTT
TTGACGCCTTTCTTGAAATGCTTGGGCATGTTCCTTAGAACGCCCGCCGGGTTTTTAGCG
TTTTCTCAGGAGGATCACTAGAAGCACTGTGGAGACCAGAACCGCAGCGATTAGGGCACT
GAGCGAAGCCGAGAGCCTGCTCTCACCGCTGCACGGGCATTCATCCCTGGCAATCACCTT
TTGGGCCAGCGGTTTGAATGAGTATCCGTCCGTGGAGAGGAGGGGGATTGCCTTCAGCTC
CCCGTTGTAGATGAACCCGTAGACCGGCTTCAGGTCTTTTGAGCTGACGTTCTCAATTGT
GTGGGTCTTATAGGGGTTCTTGGCAACGAAGGTCAGGGTGCTCTTGGTTGTACCGTTGCA
GCTCTCCCTGTGGTAGCTGATTGTGGGGGGAAGGATGAGTAGATAGTTTTCCATAAACAC
CCCGAGAAGAAACTCTGCCTCGGAGGGGTCCTGGAGGTAAGGCAACACGTCCTTCAGCGG
AATTCTGTAGGTCTTTGAGCCGTTTGAGAACACAAGCTCGTCGTTTTTCACCACCCCGTT
AACCATACTCGGTCGTTGAACCTTGGGCCACGGCTTCCACTCGAGTTTCTCGACCTCCGT
TATCCCCTCAGGCGAGAGCCGGAACCTTCTGGTGCCGTTCTTGCAGTGAAGGGTGAGTGA
ATCGGGGGCCAGGCTGAAGTTACAGTCCGGCGATGCGTTTATGGCCCCTACTTTCTCTAT
TGAACACGCGATGTGGTACACGTCAAGGTGACCGTTCTTCATCGCCGCCGCGTATGGAAG
GAGAACCCTCAGGCGGTACGGCGAACTAACGCCCCCAAGCTGCTGGAAGCATCCGTGATA
GCCCCTCCAGACGCTGACGCCTTTGTCCTCGTTGAAGTAATGGAGGAGGTAGACGCCGTT
CCTGTTCGACGTTACCCAGAGCTCGTATAGGTATCCTACGTAGTAGATTCCGCTCCCGTT
TGCGTAGAGGGCTATGTAGTGGCAGCAGTCGTCCTGGACGTCCCCGCAGCATTCCACTCC
GCAGTGTCCCCCCGGACTCAGTGGAATCCATTCCATCAGAATCAGGGCATCGTCCCCGTT
CCCCGCTATTTTAGAGTGCACGAGAACGAATCCTGTAGCTGAAGCATACTGCGAAGTAAG
GAGCAGGAGGAGCAGCACGCCGAACTTAAGTTTCATCGCCCATCGGGTGGGCTTTACTCC
ACGAAGATAAAAACTTTGCTATTGCCTCCTCACCATGAAGAACCAGGTGAAGCCTATCAG
CGCCAGCAGGAGCACTGCCGCCCAGAACTCGAGGGCGTACGTTCTCGGCACCTCGCACCC
GACAAACCTCACACCCTCAGCCTTTACCAGGAACCTGCTTCCCGTCGGCTCTCCGAGGGG
AAAGGCCCTCAGCTTCCCGTCGTAGTACAGGACGTAAACATCCGTGGTGCCGCTGACTGC
AACGCTCTCGTTGCCGAACTCCAGCAGTTCCCCGGTGGAGTTGGCGTCGGGGGCGAAGTA
GTGGGTAACGCTCGGGGGTACCAGCAGGAGGGCGTTCTCAAGCCTGTACACCCTGAGGTG
CCCCGCCTCCTCCCGAGCCCACAGGTATTTTCCCACGGAATTCAGCGGAAGTTCGATGTT
CCCTTCGGGAATGCGGAGGGCGTCGCCGGAGACGTGGACGGCCATGGCGGTGGGTGGTTT
CTCGGGCGAGTCCCCAACCAGTCTGATGTTCTTTCCCTCCTTGACGATGGTCACGCCCCT
GAAATAGGTTCCGCTCTCGGCCTCCCTCAGGTCCAGGGTTCCAACGGTTACGTTCCTGGC
GATATTGACGGCCAGAACCTCGTTCTCCGAGACCTGCACAACGAGGTACGGAACTGCAAC
GGCGAATGCTGGGGCCGAGTCGCTGTTCCGGGATTTGACGGTGAGTATCCCCTCAAAGCA
GCCCTCCCCCATTCTGTAAACCTCTACCGAGCCTTCACTGGGTATGAAGGCGTAGTAGAA
GCCCCTATACCAGTAGACCACGGGCTCTTCCAGGGAGTCCCCTATGAGGTACGCCCCGCT
CGAGTTGACGTAGAAGTTGTAGTAGAAGTAACCGGTGGGCACCAAGGTATCGCTCATCGA
GGTTGAGTATGGAACGTACACAAGCGAGAGCAGGGCGGAGTCACCGTAGGCCGCAATGAC
GTGGAAGTCTAGGCTCTCCGCCCCCAGATAGTCGGCTGAGGCTCCCGGCAGGAAGGAAAT
AAGAACCGAGATAACCAGGAGAAGGCTGAAAAACCTCCTCATACTCAGGCCCTCTTCCTG
ACCTTGACGGCGACGCCCTTTCTCGCCCTGACCATCTCCTCTCCGGCCAGAACGGCCTTT
CCGACGCCGACAACCTTGCCGTCCCGGACTATGCCGACTATGTCGTCCGGCCTTATAGCC
GGGTCCGCCTCGTCAACGCCGATCGCGAAGACATCACCGCGGAGCTCGAAGTCAATCTTC
ACCCAGTATGATTTGAGGGAGTCGTATATCCTCTGCATTCCGAAGGGGGTGACGCTTATC
ACGCCGTCTTTGAAGGTTCCCGTCTGCTGGTTTTCAACGAAGAGGCGGGGCATCTTGGAA
CCCCTGACCCTGCCGTTCTCTGGAAGGACTGCCTCTCCGGCTCCCGGGCCGAAGTAGAAG
TCGAAGACCTTCCTTATACCCTCGAAGTAGCGGTAGGTTCTGTCTTCTTTCGTTCCCTCG
AGCTCGAACTCCCTTAAGGTTTCGGTGAGGGCTTTGAGGCTCTCCCTGCTCGTCGTCCCG
TTCTCAACGCGGGTGAAGGTTATCTCCCTCCCACTCAGCTCGGAAGCGAGCTTTGCAATC
TCGACGTAGGCCTCGTCGAGGTGTGCTATAATCGGAATCTCCTTCGGGTACTTCTCGAGA
GTTTTCGCGAGGAGTTCTGCCGCTGGCCTTATCTCCTCCTCGCTCCAGTGGCCGGTAACG
ACTATGTCGTACTTTGCCAGCCACTCCCATTCCCTCGGCACGACGCCGAAGGGTGAGGTG
AGTATGAGCTCGTGAACTTTGCTTATCCCAGAGCCGAGGGCCTCTTTCACAGCTTTGCGG
TAGAGCGTGTGTGAGCGTGAGAAGGAATAGGGCTTCTTGGCGGAGCACGGGAAGAGGAGA
ACCAGCTCGGTGTTCCTCGGCGGGACGAAGCGCTCGGCAACACGTTCGTGCCATCTCCTC
ACTTCCGGCCTTCTTATCGAGGCGTCGCTTATGAAGTAGACGGTCTCCTTCTGGATTGGG
GTGTACTTCTCGAGGTAATCTCCGTGCTCCATGTCGGCTATCCTCAGTATCCCCGCGTGG
TACTGGGTGTTGAAGAAGTTCTCAACTAGATAGCGGAGCTTGCCCTCCTGGAGGGCCTTT
CTCACAAGGAGTATGGTCTCACGGGCGAAGTCGAGGGAGTTCGGCTCTTCTTTCCAGAGG
AACGGGCTGTACCCGGTGAATCCCTTGCCGTCGAAGTCGTACAGCTTGAGCGAGCGCGTG
TCGAAGGCATCAACGCCGAGGTAAACGGCCAGTGGGTAGAAGAAGGGCTCCAGATCGGCT
ATTATCATGACGTTGGGGAATCTCTCGCGCAGCTCCCTCAGAATCCTCACGAAGTAGCGG
TATTCCCTTATTAGAATCTTCGAGTTGCCGAGGTAGACGGCGTCGAAGTTGTAGCGCTCG
ATTATCTTGAAGAACTCGCCCAGGTAGGAGGTCCTCCTCAGGGCCGGCAGGTAGAATGCG
TTGAAGCCCCCGTAGTTTACGCTCCAGAGCCTTCCGAGGGCCTTCTCTATAACCTCATCC
GGCGTGTAGAAGCCGAGCGGGATTGCGGGGGCGAGGTTGAGGTCATACTCCCCGGGCTCG
GCGGGATGGAAGAAGGAGTTGAACGGGGAGAGTGTAAAGTCTACCCCTGCCAGTGCGGGG
GTTCTGAACGAGTACTCCCCGAGTCTTACGAGGCCCAGCCTTCCAGGCCCCTCGTGCCTG
ATGACCTCCATAGCCAGGCCTCAGACGAGGTTGTACCTCTGTAGGAGGAGCAGTTCGTCG
AGGGTGAGCTTCTCGCCCTTCTTGAACTTCTCGAGGGCCTCGACGGCCTTCTCGAAGCTG
GCGTCCTTCTTGGAGCGCATCCTGGCAACGAGCCTGTAGGCGATGAGCTCCTTGTGTCTC
TCGTCGTACTCCCTTATCTTCTTCTCGATCTCGCGAAGCTCCTTTCTGACTTCCTTGATC
TTCTCCCTGAGCTCAACGACCTTGGCGTGGTACTCGTCGGCCTCCTTCTTGACCTCGTCG
GCCTGGTTGAAGGCCTTTATCATCTGCTCGTGGAACTGCTGGCTCTGGTTGGCGAGCTTC
TGTATCTCCATGCTTATGGCCCTTCTGGCCTTCTTGAGCTGGTCCACCTTCTTCCTGGTC
TCCTGGAGCTTGGTGTGGAACCTCTGGGCCTGCTGGAGTATCTCGAGTTCGGTGGCAAGG
ACCTGAATCTGGTCGACTATCTGCTTCTCCCTCTCCGGCGTTATGTTCGGGTTGGTCTGG
AGCTCCCACTCCAGCTTCTCTATGCGCTCCTGTATCTTCTCGGGCGGCATCTTAAGGCGC
CTGAGCTGGTTGTACTCGTCCCTCTTCGTCCTGTACTCGAGTATCTCCTGGTAGAGGAGG
TCGAGCTTCGCGTTTATCTCCTCGCGGTTCTTCTTGAGCTCCTGTATCTGGGCGTTGATT
TCATCCCTCTTGGCTTTATACTCGCGTCCCTTCTGGCGGAGCTCCTTGACCTCGTTGTTC
TTCTCGTCCCTCTTCTGAATCCAGATTTGAAGCTCCTTATCAAGCTCCTCCAGTTTGGCC
CTTATCTCGTTTCTCTCCTTTTCAAGGGCCTCAATCTCCCTCTTGATCCTCTTAATTTCC
TCTGGGTCCACTTTCGCTTGCATCTCTCTTCCCCTTCCCTCTTTTTAGAACAGCCCGTGA
GCTTACTCCAAACATCTGGACTGAAAACGGTGAGAGTAAATAAAAACTTTTTGGCTGGAA
TTTTGTGAGTCCTTCAAAAATGGTGGAAGTAGGGGAAATCTCGAATCCTCAGGAGCTCTC
GCCCCTCTGTGTGTAGGGCATGAATTCTACGGTGCCTCTCTGCTTCATTGGCTGCTTGTA
AAGCTCCATGAGGGCGTAAACCTCCTCGGGAACGTCCGTTTCAACGTGAAGCCCAAGCTC
CTTCGCGTGCTCGTAGGTAATTGGATAATCGTGAGTCCACCTGCCCTCGGTCAGCACTTG
CGCAAGCTCCCTCGCCTTCTCCTCGCCGTAGCGGTCCTTCAGAAGGCTGTAGACGAAGTC
GCGAACTTGGTTGATGGCCTTCTCAGCCACGTCCGCCAGGATAAGTGTTTGATCATCCAC
CTTGTCAACGCCCTTCTTTTCCACCGCCCTGACGATGCTTGGTCCAGGATACTGGCCGAG
CTGCGGGTCAACCGGGCCGAGAACCGCGTGCGGGTCCATTATTATCTTGTCAGCAGCCAA
TGCGATGAGTGTTCCGCCGCTCATGGCGTAGTGGGGGACTATGACGCGAGTCTCAGCCGG
GTGATCGTGGAGGGCCTTCGCTATCTGCGTTGCCGCGAGAACAAGCCCTCCAGGCGTGTG
GATTATCAAATCAATCGGCTTGTCCTTTGGTGCCGAGCGGATGGCCCTGAGAACTTCCTC
GCTGTCTTCAACGCTTATGAACTTGTAGAAGGGTATTCCGAAGAGTCCTATGCTCTCCTG
CCTGTGAATCATTGTTATTACCGTTGATTTTCGCTTTTCCGAGAGTCTCCTGAGTAGCTT
CGCCCTGGCCAGCTGCAGGCTCCTGTACTGCATTTGAGGCCACAGGAGAATGTACATGAA
GAACAACCACCACAGCAGCGAACCGAAGAATCCGCTCGCCGCGTCCATCAATTACCACCT
CCAAAAGCTTCAACGAGAACCCTGCCCGCCTCGGTGAGGCTCTTGCTTCCGAGGAAGCCG
AGCTGGCGGAGCATCGTTAAGGCTTTCTTTATCTCGTCGTCACTGAGGCCGAGGTGCTTT
CTGATGACGTCCACTTCCTCCATCTTGTAGTCCTTGACCTCGCCCTTCTCCTTCCAGATT
CTATTGAAGGTCTCAAGCTCCTCGTAGACCACCTTGAGCACGTTGTAGAGGGTCGGCGTG
ACGCTGAACTTGACCTTGACTATCTCCTGGAGCTTGGCGTTCTCGAGGGCGGTCTTGACC
TCCTCTCCTAGGGCGGTGAGTTTGACCATGCCGTTCTGGAGCTCGACGATAAAGCCCTTA
GCTTCCGCCTCGCCGATTGCCCTTATTATCTCCTTCTCGTCCCCGCCGACGTAATCTCTC
ACTAGCTCCACCAGCTCATCCCTGTGGATGTACTTCTTCCTAGGGGTCTTGGCAAGTATC
GCGGCGTCGTACTTGGTGAGGAATGGCTTCCTCTTGATGCTCCTGCTGAGCTTGAGGTAG
AACCTGCCCTTGTCGGTGACTCCTGCCTTGACGAGTCCCTCCTTCTGGGCCTTGATGACC
CACTCGGCTATGGGCACGTCACCGCTCTCGGCGGAGGTTATCGCCTTCATTCCATCCGGA
CTCACGGTTCCGAAGTTTATTGCTTCCCTACCCCACTCGGTGAGCCAGTAGGTGTCCTTG
TTCTTGACGAGCCTCCTCTCTATGAGCTCCTTGCTCTCGAGGAGGTGCAGAATTGCTCCA
AGGTCCTCAACCTCGACGCGCTTGGCGATTTCCTTCTCGGTGGGCAAGATGTCTGGGTTG
GTCTCGTACTTCTCCTCGATTCCTCTGATGGCCTCGAGCACCGAAAGCTCATCGTCGAGC
AGGTAAACCGGGAGAACCTTCTCCTCGACCCTGCCCATAGCCTCGTAGGTCTCCATCATG
GCCTTTCCGAACTCCGTTGTGCCCTTCTCGTCGCTGAGCCCCATGCTTTCGAGCTCGGCG
TTGCTCCTTCCGGCTTTTAAGGCCTCGAAGTCCTCCTTCCTGAGGACTATCGCGCGAGCA
AATACTGGAATCATGCTGACTGCCTTGAGAGCGAGCTTTGCCGCCGGAGTGGTCGCGAAG
GCCCTTCCCTTCTCGGTCGGCGGCGAGATGAGGAGAAGCCTCATAGCCTGCAGGGCGTTA
ACGATGTTGTCGCCGTAAAGGCGCGAGTTCTTGAATGTGACCAGCTCGTCGAGGGTTCCG
AGCTTTGGCATTCCCCTAAGGAACGAGACTATCTCAGGGGTAAGGTAGACGACCGGGTGG
GTCTCGCGGTAAAGCTGGAGGAGCGCCTTTCCGAACTCAGTGAGGCCGTTCTCATCGGCG
AGCTTCCTCTCTCTCAGCTTCTCAAGCCAGCTCTTGGGAACCTTTCCGGTCTCCTCCAAG
AGCTCGAGCATCTTGGTTATTTCCGTGTCGGCTATGACCTCGGGAAGTTCGTCTAGGTTC
AGAGACTCGCTTATCTCGAGGAGCTTCCTCCCGGCCTCGGTGAGCTTAATCTTTCCGCCC
CCAAGCTCAGCAAACCCGAGAATGTAGAGCTCGATTGCCCTTATCTGGAACTCCTCCGGG
AGCTTGGCCTCGATCTCGGCCTGACTCTCGGTCTTTTTCATTTCCCTGAGTATCTCAAGG
GGCCTCTTCTTAAGATACATTTCCATCACCTCTTCAGCTTGATCAAAAAGACTGCAGAGA
TTTTAGAAACTTAAAGTTTTTAAAAATTTCGGTAACTAAAAACGGGGAAGGTTTAAAAGG
TGCCGGCACAAGGAGAGCACGGTGATGCGTATGAGAAACACGATGGTTTTAGTAAGGACC
GACAACTTCCAGAAGGCCAGCATAGCCCTCGCCGACCTGGTGCGCTACGGCGGCATGGAG
ATACGCGGCGACCCAAGGATCATCCCTCCCGCCCTGTCCGACTGGGCCTTCGAGAAGATA
AGCGGCGAGAAGCCGAAGAGGCGCTTCAGGGCGCACGTGATTGCCCAGATAAACCTTCCG
CCGGCGAAGGCGATAGGAAGGCTCACGGACATTCACCCCCCGGCGCATATACTCGTGATA
CCCCCCGACAGCGAGGTCTGGGAGGAGCTGATTCGCCTCTGGGGCACCTTTGAGAAGCTC
AAGGGATTCCACCCGCCGAAGAGAACCAAGGCAGAGGAACTCATGAAGAAGAGAGAAGAG
GAAGAACTGGAAGAGCTCTGATTTACTTCTTCTTCCGCTTCTTGATCTTGATGTTGGCTA
TGTCACCGAGCGTTGGCTCGTAGTCCTTGGGAATCGAGGCCTTCTTCTCGATCTTGGTCT
CGGCGCGCTCGATGAGGGTTATCTTGAAGTACTTCTCCAGCTTTCTTGCTTCCTTTATCG
TCGGCTCGCGATAGCCGTGGGCTATGGCCCTCAGATCGTTCATCGAAAGACCTATCTCAT
GGGAAAGCTCCTCGTAGCTCTTCCCCGAGCGCTGTATCGCCCTGTAAACCCTCTCGGCGT
AATCCTCAACTATCTCCTCGGTGTAGAGCGGCCTCTCGGTCCTGGGCTTGGATGATGGCC
TCGGCCTGGCCGGCCGTGAATAGGTTCTCCTCGCCGGCTGCCTGCCGGTCGGCATGATGC
TGAACGTTCCGGGCTTCTTTCCGCCGTACTTCTCGTAACAGCGGTTGCAAACGAGAACCT
CCGCCCCCTCAAGCCTTATCTTGTGGCCTGGCCCCCTTATTGGAGCACCGCATATCTCGC
AGTATCTAGGCTTGGCTTTCCCCATCTCAACCACCTTCTTGCCACACTTAAGGCTCGGAG
TCAGGCTTTTTAAACCCCACGATGAGCTTATATTGATGAGCGGGGTAAAAATAGAGAGGC
TCCAACGGCTCGACCAAGAAACGTTGGAGAGGCTCATTGAAATCTACATGCGAGGCTACG
AGGGAATGCGCGAGTACGGCGGTGAAGGGGAGAGCTACGCGAAGCGCTACCTTAGATGGT
GTTGGGACAAGGCGAAGGACGGCTTCTTCATCGCAAAGGTCGGCGATGAGATAGCGGGCT
TCATAGTCTGCGACAACGACTGGTACAGCAAGTACGAGGGGAGAACGGTCGGGGCGATTC
ACGAGTTCGTGGTAGACAGGCGCTTCCAGGGACACGGCATAGGCCACGTGCTCATGGAGA
AGTGCCTGGAGTACCTGGGGAAGCACAACGACAGGATAGAACTCTGGGTGGGCGAGAGGA
ACAAGAAGGCCATCAAGTTCTACGAGGACTACGGCTTCAGGCGCGTCGGTCAGAGCGGGA
TATGGGTGCGCATGGTGAAAGACATGCGAAGGGATGATAATAGAAAACCGCTGGGGGATA
GTTGATGCCGTGCATAAAACCACCCCAGCCTGAGAGGGTGAAAGATTTGAAGGAAGAGAG
CTTCATACGCGAAGGTAAGGGCAGGCTGAAGGTTGTTGTAGAGAGCGAGGGAGAGAGGAT
CGAAACTACCATTAACGGCTCCCTGAAGAGCGTTGACGAGATGGCCGAGATGCTGGGCGT
CGAGGTTAGGGACGGAAGGATAGACGCCGTCGTTGACGGGGTGAAAGTCAGGGCCAAACG
CGGAAGGCTGGAGATGGAGTTCGAGAACGGGGACAGGCTGAGGATAGAAAGGGCATGAGT
CAGCCCGTCGAGATGAGGATTATCCCGACGCCCGTGAGGATCATGGCGTAGAGAAGTCTC
CTGGTGAAGGGCTCCTTCAGGAAAAGCACGGCCAGGAGGGCAGCCAGAATCGGGCTGGAC
TCCGCCGCAGGGGTGGCTATGCTCGAACCGGCCTCTTTTATTGCCGTCGTGAAGAAGCAG
TGACCAAGGAAGGTTCCCAGGAACGCGACGAGAAAGACCGTCGCCCAGTTCCTGGGCTTC
ATCCTCCTGACGTCCGGCAGTATCTTCGGCACGAAGATAACAGCACCGAGGGCGCCGAAG
CTTATCCTGAGGCCGGCTATGACGAGGGGGTTGTTGCCCGTGACGAGCCAGTCGGTCATG
ACGATCGCGGCGGCCCAGAGAACCTGCGCGCCGGCGCTGAAGAGGACTCCCCTGGGGTCG
AGCCTCCCCTCCCTCGATTCGCCCATGAGTATCGTCACCGCAAGGATTATCAGGAAAGCC
CCCACACCGATCTGGATGGTCAGGGGCCTTCCAAGGAAGATGTGAGCCAGGAGCATCGTG
AGTATAGGATAAGGCGTCACGAGGAGGGCCGCCCTGGAGACGCCAAGTATTTTGATGGAC
TCGAAAAAGAGCCAGTCCCCGAGTGTGAAGCCGATCAGGGCCGAGGAGATAAGGATCAAA
AAGCCCGGGGTTCCGAGGGGAGGAATGCCGTAGATAGCCAGAACCACGAGGTACAGAAGG
GCACCCATGAAGAGCCTCAGAACGTTGAGGGAGAGTGAACTGATGCCCCGCATGGAGACC
CTGGCGAGCAGCGAGCCAACCGCCCACAGAAGGGCCGCGGAGAGTGCAAAGATCACGCCG
AGGATGATGCTCATGGTGGGGGATGGGGCACCGGGGCTAATAAGGGTAGCGATTGAAAAA
GACAGAAAAAAAGACCTCACTTCAGCGGAGGCCTGAACTTGTAGCCGTAGAGGATTATTC
CGTCCTCCTCGAACTCCCTTATCTTCTTGGTGACGACCTCGACCTCCATGCCGAAGTCTA
TCTCCTCCGGGTCGACGTCCGTCAGCTGGGCAAGGACGACGGGCCCCTCTTCGAGCTCCA
CGAGCGCCAGCGGGAAGGGTTTGTAGTACTCGAAGCCGCTGGGCGGGTTCCTGACGATGG
TCCAGCTGAGGACCCTGCCCTTGCCGCTCAGCTCGATTTCCTCGATCTTCCTCGAGCCGC
AGACCGGACAGACCGACCTCTTCGGGAAGTGCACGTGACCGTTCTCGCACTTTCCACCTA
TGAGCATGTACTTCTCACGGAAGTGCCTCCAGTAGCGGGAAACCTGCATCGGGCGCGCCA
TTTCAGACCCTCCTAAAGACGTTAACGGTTATGTTCGAACCGGTTCCACCTATGTTCTGA
GTCAGTCCGATTTCCGCGTCAGGCACCTGGCTCGGCGCCTCACCGCGGAGCTGGAGGACC
GCCTCAACCGTCTGGTAAACTCCTGTGGCTCCGACCGGGTGACCGCGAGCCTTGAGACCT
CCCATGGTCTGTATCGGGTAGTCCGCGTCAATCGCTATCTGTCCCTCCTTGGCCAGCTTC
GCTCCCTCTCCCTTCTCGGCAACGCCGAGGGCCTCGAGGCTGAGTGCCGCCATGACGGTG
AAGGCGTCGTGAACCTCGAAGAAGTCGATGTCCTTGGCCTCAACGCCGGCCATCTTGTAG
GCCCTTTCGGCGGCGACTTTGGCGGCCTTCAAAACGAGAAGGTCCTCTCTGCTGGCGAGG
GTTATGGTGTCTATGGCGCGCCCCATTCCGGCAACCTCGACCCACTTCTCCTTCGGAACG
CCGAGTTCCTTGGCTTTCTCGGGCGTGGTGATTATCACCGATGCCGCACCGTCGCAGACC
GGCGAGGCGTCGAAGAGCTTGAGCGGGTCGGCAACGTAGGGGCTCTTGAGAACGGTCTCA
ACCTTAATCGGGCGCTTGAACATGGCATAGGGGTTCTTGGCGCCGTTGGCGTGGGCGTTG
ACCGCGAAGAGTGCCAGGTCCTCCTCGGTGTACCCGTAGGCCTTCATGTAGTAGCGCATG
ATGAGTGCGTTCAAAGCTACGAAACTCGCCCCGTGGAACAGCTCCCACTCGGCATCGGCA
GCGTAGGCAAGGTATCTGGTGGCGTCGCTCGGCCAGGCGTCGGTCATCTTCTCAACGCCG
ACGACGGCAACCACATCTTCGAGTCCGCTGAGAACGGCTTTGACTCCCTCCTGAACCGCG
GCACCACCGCTGGCACAGGCGGCCTCGATTTTAACGGCTGGGATGTTTCCAAGTCCAGCC
CAGTCGGCTATGAGCGCGCCGAGGTTCTCCTGCTCCACGAAGGGGCCAGAAACCATGTTT
CCAACGTAGAGTGAATCGACCTTGTCTATTCCAGCGTCGTCCATAGCGTTGAGGAGCGCC
TCGACTGCGAGATCCCTCAATCCGAGCTTCCAGTGCTCACCAACCGGGGTCATACCGGCA
CCGATTATGACTGCCTTCCTCATCTCAACCACCTCACAGGATGTACTTCCTCCTCGCCTT
CGCGTAGAGAGCGTAGTCTATGTACTTCTTCCTGTTCACGTAGTCCATGGTCTTCGGAGC
CAGCTCGCGCTTCTCCTCGATGACGTCCTGAACGACTATGCTGAAGGCGTCGCTTCCCGC
ACCGGAGCCAAAGCTGACCCACAGAATCCTGTCTCCGGGCTTGGCTATGTCGAGAACCGC
TGAAACACCGACCATCGTTGCACCGCTGTAGGTGTTTCCGATGATTCCGGTGAGCAGGCC
AGGAAGAACCTTCTCCTTCGGGATTCCTAGGATTTTAGCAACGGTGAGGGGGAACTTGAC
GTTCGGCTGGTGGAAGACGGCGTAGTCGAAGTCGTCCACAGTGAGGCCGAGCTCTTCCAT
GAGGGTTTGGGCGGCGTTGACTATGTGGTGGAAGTAGGCCGGCTCGCCGGTGAACCTGTT
TCCGTGCCTCGGGTAGTGCTCGTGCTGGCGCCTCCAGAAGTCGGGCGTATCAGTAACGTA
GGAGTAGCTGCCCTCAAAGTAGGCGACGGTCTCGCTGTTCTTCTCGCCGACTATGAAGGC
CGCTCCACCGGCACCGGCGGTGAACTCAAGGTGGTCACCGGGCCTTCCCTGTGCGGTGTC
GGCACCGATGGCCATGGCGTAGTCGGCCATCTCGGAACCGACGAAGCCTATTGCCGTCTG
CAGTGCCTCGGTTCCGGCCTTACAGGCAAACTCGAAGTCAGCCGTGCTTACATCGGGTGT
GGCGCCGATGGCCTCAGCTATGACCGTGCCAGTGGGCTTGACGGCGTAGGGCTTGCTCTC
GCTTCCAAACCAGACGGCCCTGATGAGCGTCGGGTCTATCCGGGCCCTCCTGAGTGCGTT
TCTCGCGGCCTCAATTCCTATCGTGAGCGCGTCCTCGTCGAGACCGGGAACGGCCTTCTC
CTGTATCGGGAAGCTGGAAACTCCCCAGACCCTTCCTATCTCTTCGGCCTTGATTCTATA
CATCGGAACGTAGGCACCGTAGCCGACGATGCCGACTTCGCGCCTTGGCTTCAGGAGCTT
TTTCATGGGGCATCACCTACAAAAGCTGAACGTAACTTCGGCTAAGGTTCATGAGCGAGT
TATAAAAGTCTTTCGGTAAAAGTAAAAGGTTTTTTCGACGATTGGCGATAAAAAAGGACG
GAAAACGAGGGAACACCTTTATGGTTTCCTCACAACGAACAGCGCGTGGTCCTTCTCGTA
GGGTTCGAGCGAAAGCCTCTCAACGACCTCGAAGTAGCTCGCGAGCTCCTTCTCGACCTC
CTTGAAGACCTGCTCCGGCTCCTTGGTGACATCAATGCTCCTGCTCTTGACGCTTATCAT
GCCGTAGCCGCCGCTTTTGAGGTAGATCTTGGCGTTGTCTATGAGTATCTTCGCCTGCGT
CGGCTGGGCAACGTCCTCAAAGATGACGTCAACCTTCGGCACGAGCGCGCGGTAGCCCTC
AGGCTTTGTCGCATCGCCGAGTATCGGCACGATGTTCCTGCGCTCGTCAACCAGCGGAAC
GAGCTCCCTCAGGACCCTAGGTGAGAACTCCACGCCAAAGACCTTCCCCTCCCAGCCGAC
GATGTCGCTGACGTGGGAAGCGGTCGTTCCGCTCGCGACTCCGAGGTAGAGAACCTTTGA
GTCGGGCTTTATCGGGAAGTTCTCCAGGCCGTTGAGTATAGCGGCGGCGAGCTTTGAGCG
CCTCGGGTTCCACACCCTGTACTCCTCGCCCTCGAATTTAATCAGCCTCTCGCCGTAGAC
CTTCTGGCCCGGAACGAGGTTCTTGGTGGCTATCTTCTCGCTACCGTCCTCATCCACGAA
GACGTAAACGCCGGGGAACTTGTGCTTCTTAATCCTCATCTACCTCACCTCTTGCCCTTC
TTCTTTTTCTTTCCGCCTTTCTCGCCCTTCTTACCCTTTCCTGCCTTTTCCTTCTTCTTT
CCACCGAAGCCCTTGCCCCGCTTTTCTTTCCCCTTGAACTTCTTCTTTTTCTTCTTTTCA
GGCTTGGCCTTCCTCTTGGGCGGGTTCGGATACTTCTGCTTTATCTCCTGGATGCGCTGC
TCTATCTCCTGCTTCAGCTCCTCGGCTATGTATTCACCGGAGAAGTAGTCAACCCTGGCA
GCTATGGCGAGCTTTCCGGCCAGAGCTCTCGCTATCTTACCCCTCTGCCACCACGGTGAG
CGGTTTATGGCAGGATACTGGAAGATGACGCCGTGCTTGGGTGGCTTGGCACCGCTCCTC
AGGTGCCTGAAGAGCGCCTTCTCGGCACCGAGAACCTGTATGGTCGATGCCGGCATCATG
GCGAGCTCCTTCAAACCGCCGGCGAGGCTGAGCAGCCTGGCGCCGAGCTTGGCACCGACC
AGAGCCTTCAGGTTTGGTGCGACCTCGTCCATGGCGGTCTCGAGGTAGTCCTCTATCTCC
TCCCTCAGCTTGTAGAGGTCGCTTATCTCGCTCGCGAGCTTCATTATGATGTCAGCGTCG
AACTTGCCGAGGGGAGCGCCCATCGAGGTTTCGGCCGCCTTCAGAATCTTCTCCACCTTG
CCCTCGGGGAGGCCGAGGCTCTTGAGCTTCTCCTCGCTCACGTTCTCCCTCGGGCCAACG
GTCTTGACAAAGGCAACGTACTGCTGGTGCTTGGGCAGTATCTCGTCGAGTTCAGGGAAG
TGAAGGCTGTACCACTCCCTCAAGCGAGAAACGAGCAGGTTGATGACCTTGTCGATGTCG
TCGAGGGACTCGATGGCCTGGATTATCATCTTGTCCCTTGCCCCGCTCTGCTCCTGTATG
CGGAGCCTCGTCAGGGCAACGCCAACTCCAAAGTACTCGTCGAACCAGTTCTCGCCGAGG
AACTCCTCAGGGCTTGAGCGGAGCTTTTCCCCTGCGATGTTCGGAAACTCCGCGGTGGCG
TTGTAGCCGAGCTCCTTTAGGTTTCTGCTCAGCTCCGAGTCCTCGAGGACGAACTCGTCG
TAGCCCCTCTCCTTAAGCTCGTCGAGGAAAGAAATCAGCTCGTCGCTTGGCTCGCCCTTC
AGAAGCCTGTCGAGGCTCGCCTCCGGCCTTCCGGAGAAGACCCTCTGATCAATGAGATTA
CCGCTCTCGTCAAAGGCGTAGATGCCCCTGACGTTCTCAGCCACGTAAGCTTTCATCATC
ATCACCCTCTCAGTTTTTGTTTCTGAAGTATAAAAGGCATACCCCTTTTAAGCCCTATCG
GTGGAACGAAGTGGAAGAAAAGGAGAAGAGCCTCAGTCCTCCCAGGGCTCGGTGTACTTG
AGGGCCCAGCCGAACTCCTCCTTGAGTATGTCTATGGCCGCGCTCGGCGGGATTATCCCG
CGCTCGGTTATGATGACGTCCACGTACTCCGGGGGAGTTACATCAAAGGCCGGGTTCCAG
ACCTCTATGTTCTTAGGCCAGGTCTTGAGCTCCTCCTCGGGAATGACCTCCGTCGGGTCG
CGCATCTCTATCTCGACCAGCTGGCCGAGCATCGTCTCGGGGTGGAACTTGTAGGTTTCC
GCTGCGATCATCGTCCATATCCGGTGCTCCTTGGCAGTGAGGGCTATCAGAGCCGTTCCA
ATCTTGTTTATGACCGCACCGTTGACCGTTATGCTGTCCGCACCCATGACCACCTTGTCC
GTCATCTTCATGTAGTGCCTCGCGGCGCTGTCAACGACGTAGATGACCGGGATGCCGTAA
CTGGCCAGCTCCTTAGCGGTGAGCTTGCCCTGCCACTTGGGCCTCGTCTCGGTGACGATG
ACCTTTATGTCCTTGCCCTGCTCCCATGCGGTCTTCATGACGCTTATGGCAGCCTTGCTG
TGACAGTGGGTCATTATGACGTCTCCATCCTCTATGCGCTTCGCCCCCATCTCGCCTATC
CTGATTATCGCGTTCTCGGAGTTGTGGATGAACTCCTTGGCGGCGTTGATGACGACGAAC
TTGAGCTGGTCGAGGTCGGCGCCGCCCGCGTAGGCAACCTTCCCGCGGTGCATGACGTAA
CGGAGCGCGTTGGGGAGGGAAACCGCTGTGGGCCTTGTCTCGTACAGTATCTTGGCCGCC
TTCTTCATCTCGTTCCAGAAATCGTCAACGTTCGTTGCTTTGCTCTTCTCAGCCTGAAGC
TGGAGCGCATAGGCCGCGAAGCGGGCTATCTTGCCAGCCCCCCTAATCTCCATGTTCCTG
ATTTCGTCGGCAATCTCGAGCACTTCCTTCACTACCGTCATCTCCATCACCCCTCTTCGG
TAAACCCAGGTTATGGCGGGAGGGTTTATAGGGGTTTTGTGTTCACCCGTGTTCCTTTCA
GTCCGTTGATGTTCTTAAAAATACCCCCACAAAGCACTTTACAAACGTAAACGGCACTAA
CGACCATTGCAGAAAGATTTATAACCAATCGCCGCTACCCCTTAAGTGTATAGATTTGAT
GACGTGCTCAAAAGTGTGCATCTAATGGGGGGAACGGAAGTGGAGGAAAAACTTATGCGC
AAGCTGAGTTCAGGGTCACTGGATTTTGAGGCGTACTTCTCGGACAAGGCTCAGGGTATG
AAGGCCTCGGAGATTAGGGAACTCCTCAAGCTCGTTGAAGCTGGAGACGTCATCTCCCTT
GCCGGCGGTCTTCCCGCTCCCGAAACCTTCCCTGTTGAGACCATAAAGGAGATAGCCGCC
GAGGTTCTCACCCACCACGCCGACAAGGCCCTGCAGTACGGAACCACCAAGGGCTTCACG
CCGCTCCGCCTCGCTCTGGCGGACTGGATGGAGAAGCGCTACGGCATCCCGACCAGCAAG
GTCGAGATAATGATGGTCGCCGGTTCACAGCAGGCGCTCGACCTCATCGGAAGGGTCTTC
ATAAACCCCGGCGATATAGTCGTGGTCGAGGGGCCGACCTATCTCGCGGCACTCAACGCG
TTCAAGTACTACGACCCCGAGTTCCTCAGCATCCCCATGGACGACAACGGTATGATGGTT
GACCTCCTCGAGGAGAAGCTCAGGAAGCTCAACGCGGAGGGCAAGAAGATCAAGTTCGTC
TACACCGTTTCAACCTTCCAGAACCCGATGGGCGTCACGATGAGCCTGGACAGGAGGAAG
AGGCTCATAGAACTCGCCAGGGAATACGACTTCCTCATCGTCGAGGACAGCCCGTACAGC
GAGCTCAGGTATTCGGGCGAGCCCATACCGCCCATAAAGCACTTCGACGACGAGGGCCGC
GTCATGTACCTCGGAACCTTCTCGAAGATACTCTCCCCGGGAATGAGGCTCGGTTGGATA
GCAGCTCACCCGCACTTCATCAGGAAGATAGAGATAGCCAAGCAGGCCGTTGACCTCTGC
GCCAACACCCTCAGCCAGGTCATAGCCTGGAAGTACGTGGCGGACGGCCACCTCGACGAG
CACATACCGAAGATAATAGAGTTCTACAAGCCGCGCAGGGACGCCATGCTGGAGGCCCTT
GAGGAGTACATGCCCGAGGGCGTCAAGTGGACCAAGCCCGATGGAGGAATGTTCATCTGG
GTCACCCTCCCAGAGGGCATTGACACCAAGGTGATGGCCGAGAAGGCCATAAGCAGGGGC
GTTGCCTACGTGCCCGGCGAGGCATTCTTCGCCCACCGCGAGGTCAAGAACGCCATGCGT
CTGAACTTCACCTACGTGCCCGAGGAGAAGATACGCGACGGCGTTAAGAGGCTCGCCGAG
GTCATAGAGGAAGAGATGAAGGCCCTCAAGGGCTGACGTTCCTTCTTTTCTTCCCGCAAA
GCTTTTTATTCTGACGTGAACACATCACTAGGTGGTGGTACTTATGAGGCCATTGATAGG
CATAATAGGTCAGGTTGATCCATCCAAAAACAGGCTTTTTCTCGACCGCAGGCACGTTGA
GAAGGTCACCGCTGCCGGGGGCATTCCGGCGGTTTTCAACATAAACTCCTCCCCCGAGGA
GGTTCTTGAGCACGTGGACGGTGTGCTGCTCATCGAGGGCCCAGACGTCCATCCCCACTT
CTACGGAGAGGACCCCTCGGGCGCGATAAAATACGTCGACGTTGACAGGGACGAGTTCGA
GATACGGCTCGTGAAGAGGGCCGTGGAGATGGGCGTTCCGATACTTGGCATCTCCCGCGG
AATGCACGTGATAAACGTGGCCCTCGGGGGAACGCTCTATCAGGACCTGAACGACATCCC
AAAGGCCATAAAGCACGACTGGGACGTCGAGCTGATTGGACCGACCCAGAGGGTTCATGG
CGTCAGGATAAAGACCAGCTCTACCCTCTACGAGATACTCAAGGACGAGCTGGACATAGA
GGGAACCAACGAGGTTTACCTCCGGGTCAACAGCTTCCACCACCAGGCGGTTAAGAGGGT
CGGTGAGGGAATAAAGCCAGTTGCCTACGCCGTGGACGGTCTGATAGAGGCCATCGAGGG
AACCGATGGTTTCATAATTGGCCTGCAGTGGCAGCCGGAGTACCTACCCGAGATGGACAG
GGTCTTCGAGGCCTTCGTCAAAGCCGCCGCCGAGTACCGCAGGGGCAAGCTTGAGATGGA
GAAGATAGAGATAGAGGCCGAGCTCAGGGAGGAGCTCACAAGGGAACAAGATGAGAGCCA
TCACAGCTCGGAAACGACCGATAGCCCTCCCGACACGAACCAAACGTGATTCCTTTCCCC
AAAACCTTCCTCTCCGCCTCCCTTAGGATTTCAAACCTCAGCTCGCGGGGCAGGTAGTGG
TATCCCCCAATCCTCTCCCCCTTCTCGTAGAGGGGCCACAGCTTTTCCATTAGCCCCGGA
AACTTGACGAACATCCTCCCCTTTGAATCGGGCCTCAGTTTGAGGGTCGAGACGGTTATG
TGGCTCACGAAGCTCAGGGCATCGAGGATTTCATCGAAGTCCTCCCAGGTGTAGAAAGGT
ATTATCGGGTCGATGCGGGCGTAAACTGGAATACCTGCATCCTTTGCCCTCTCAAGCGCC
CGGATTCTCGCCCTCGGGGAAGGGGCGTTCGGCTCCAGCAGCTTCGCCTTCTGTTCATCC
ACCGTGGTCACGGTTATCCCGACGGCGCACTTGAGATCGCTCAGAACGTCCAGGTCGCGC
TCAAAGATGTCGGACTTCGTAAGGAGCAGGCAGCGGACGCCGTAGCGCCTGAAGAGCTTG
AGAACGCTCCGGGTTATGCCCAGCTCACGTTCAATCGTTGGATACGGGTCGGAGGAGTAG
GAGAGCGCTATTATGTGGCGCCGGTCAAAACGCCTCAGTTCGCGCTCCAGCTTCGGCAGG
AGACCCTCTTTAGTCCGTACGCGGAAGGCGTTGGGGATGTAGCTCGTTATGTAGCAGTAG
ACGCACGCGTGGTCGCAACCGGTATAGACGTTGAGGGTGTACTTGAAGGGGCAGGTGCAG
AGCTTAGCCTTCCACGGGTCGAAGGGCCGGATATACATATTCCTGCCTACGAAAAGTCCT
TAAAAGGGATTGCGTCTACACGAATGGGTGAAAAAGGTGACAAATGAAGTTAGGGGACGG
GTTAAGTGGGTCGAGAACATGCAGTTCGTGGGAAAGATGGACACCGACCAGTGCGCGATA
ATCCTTGGAGACGGCGGCATAAGTCCCATGAAGCTCCTTCTTCTGAGCGTTGCCGGCTGC
ACCGCCTACGACGTGGTTATGATCCTCCAGAAGATGCGCGAGCCCATTGAAGGACTGGAG
GTCGAGATTTCGGGCGAGAGGCGTGATGAGCACCCGAAGATATACGACAGGGTGCACCTC
CACTACAGGATATATGGGGACGTGAGGGAGGAGAAGGCCAGGCGCGCCATAGAGCTGAGC
CAGGACAAGTACTGCTCGGCATCCGCCCACGTGAAGCTCAGCGGCGCTGAAGTTACGTAT
TCCTTCGAGATAATCAGGGGTTAGGTTTTTAACCTCCTCTTCTTCCCGCCTTCGGGTGGT
GACGTGATAGAGCTGGTCAAGCACTTCGTGATACTCTACGGTGGGCTGTTCGCGATAACG
AACCCGGTTGGAGCCGTTCCGGTGTTCCTTGGAGTCACTCACGACCTTTCCAGGAGGGAA
AGGCGGGAGATAGCCAGAAAGACCGCGATAACTGTGGTCGTTACACTCGTAACCTTCGCC
CTCATAGGGGAGTGGATATTCAAGTTCTTCGGCTCCAGCACGGACGCCTTCGCGATAGCC
GGTGGGATACTGCTCTTCAAGATGGCTATGGAGATGCTCTCGGGGAAGCTTTCCTCGGTC
AAGATAAGCAGGGAAGAAACCGAGGAGTTCAGCGAGGAAGTCGTCACCCTCGAGGAGGTC
GCGGTGATCCCCCTGGCGATCCCGTTGATTTCCGGCCCCGGCGCGATAACGACGGTGATG
CTCTACATGGCTAAGAGCACGTCCATACCTGAGAAAGGGGCGGTCATAGCAAGCATAGCT
GCGATAGCCGTAACGGTCTGGCTCATCCTCTGCTCGTCCAACGGGATACAGAGGAGGCTC
GGCAGGGTGGGAATAAAGGTCATGACGAGGATGATGGGCCTGATACTCACGTCCATGGCG
GTGCAGATGATAATCAACGGCATCAAGGGGGCGTTTGGAATTTAGGCCCTTAAATCTCGT
TCTTCGTCATTTTTAACAACTCGAAAAAGTTAAATATCATAAGCGTTCTATATGTAACGG
ATTCGGAAAAGTAAAAACACGCACTGTTCGTTATCTGTACTCGGGGGTCACCCATGGGGA
AGGGAGCAACCGGTCTGGTGCTCGCGCTGGCCATTATATTCCTCGTGCTTTTTGGGGCGG
TTATTTTAAAGAGAGGGGAAGAGAGCCCAAAAACCTGCACTTTCTCCTCGGATTTTCCCC
TCGTTCAGTCGCCACACGTCATAAACGTAGCGTACTACCCCGAGAACGGCTCCAAGGTAA
GCTTCAGTGAAGGCTTCGGAGCCTGGCCGATTAGTGGGGGAAGCGGGTATTCCATAATAG
ACGAATGGGCCACAGAGCTCGGCATAACTCCACCCTGCCACATCCAGCGCGGAGAGGTCA
GGGTCAAGATAGAGAAAGGTGCCAAGGCCTCCCACAGCGTTCACCTCTGCCATCACAATC
CGAATCCGACGGATCCACTCTGGGAGAAGTGCCTCAAAGAATACACTCTCAGGACGGAGC
TAATGATTCCGTCAGGAGAAGTGAAGATTGCCACCTTCGTCGTTCCCATAGGCGGAGGAA
GCTGGAAGAAGACCGACATGCCCTTCTGCGGGAAGGCCCTCAACCTAACATCCGCCGGGG
CCTGCCCACCTGCGACTGCCTGGGTCAACGGGACCTGCAGTTGCACTCCGGAGGAAATTC
TGAAGATCACGGTGAAGAGGTTAGAGTCAGCCGGCTTTAGTAAGCGCGAGGATGTGAAGG
TCTTGGAAACGGAGGTACTGAAACCCATGTACTCGGCCCTCTTTGTTAAGGACGATGAGT
ACCTCTACGTGGAATTCGTGGAAGTCGAGGGCATGAATCTGATGAGAGTCCTCATGATAA
TGGGCGATGAAAAAACCGTCAGAGCCTACGCGGGGGCATTCAGTAGTGCCCCCTGAGCAA
TCACCCTTTTAAACTTCCCCACCAACTCTCTAATGGTGTTGAAGATGCGTGGAGACCTGA
TCCGTGTTCTGAGCACCGTGGAGGAGAAGGCCAACGAGCTGAAGCTCGACGGCTACGAAC
CCGACATAGTCCTCCTTGGAAAGGAGGCGTACGAGTTCATAAGGGCGCAGATAAACGAGG
AGTTCGGCGACGAGGAGGAGGTTTTCGAGCTCTCCGGCCTAAAGATACGCATGCTCGACG
AACTCGACGGTGACGCCGTCGTTGTGGACAGCAAGGCGCTGGGCCTCGGTCTGGGCGGGG
CGAAGCGCTTCAAGGTCGTCCTATAACTCCCCAGACCCTTCCGTTTCTCAATTCTATCCT
TAATCCCCTGAGGACGAGCAGGCTGAGCGAGACGGCCATGACGTCCGCCAGGCTGCCCGG
GTTTCTCAGGTCGCCCCTCTCGCGCATGAAGGCATCGAACTCCTCAACGCCGAGCTCTCC
GGCGAGAACCTTCCCGGCGTTCTCTCGAACGAGCTTCGCCTCCTCCAGGCCTGCCTTTCT
GACTATCAGCGTGTCGAGGTTTGTTGCGAGCAGCTCAACGAAGGCCCTCACGACGGCGTC
CTCCAGCGGGAGCTCCTTTATCAGCTCGTAGAGCCTTCCGAAGGTGGAGTAGCTCAGCTC
GTATTCCTTGAGCCACTCGCAGAATATCAGCTCTCGTTTACAGCTTATCTCGGCGAGCCT
GGCGAGGTTAATCCCGTCCTGGAAAAGCTCCCTGAAGGAATCGTCGGAGTAGACGTCGTA
CTTGACGCCGCTGGGGATTCCCTTGGGGTTGGCTATTCTTATCGCCCGGTAGAGCTCCAT
CGTGTCCCTGACCGTTGATTCCTCTATCAGCAGCCTCGCCTTTTTCCTCGCATCGAGCAT
GTTCCTCCCAATCGTCATTCCCATTATGAGGGGAAGCGAGAGGGCCACAACGCCAAAGTT
GGGGTTGGCGTCCTGGGCCTCGCGCGATGCCTGGAGGGCGCGTTTTATCAGCTCGCCGAG
TCCCGCTTCCCGGGGCTCGAGGATGCCCTTCCGCAGAAGCTCCGCCGTCTTCACGGCCTC
GTAGTAAACCCCCGTAACGGCCGTGTCGGCGAAGAGGAAGTGGTAGAAGGTGAGGTCGTC
GAAATCCCTGAGCCTGCTCACGTTGCCCGGCTTTGGAACCGCTGCCTCGAGGAGCGGACC
GAGGGTGAAGGCGCGGACTATTCTCCACCTCTCCATTCAGACCACCAGATAGAGGAGCAG
GTAGATTAAGTAAGCGATTAGGACGAGCTTCCTCGCCGTTCTCCGGGTCAGGAAGTACAG
GCCTATCGCGATGAGGGTGACCCCTCCGAACGCCTCCTTGATGTAGGGGGCGTAGGGCTG
GAGCCAGCCGAGGAACGCGGGGTCGAACTCCCTGAGGAGGACGAGCAGACCTATGAAAAC
GAGTATTATCCCGAGGGTTCTCATCTCAATCACCTTTCACCAGCAGTATTATGCCTATCA
TGAGGAAGACGACCGCCAGGGCGGTTTTGGGGTCAACGACGGGCATCACCAGCGGAAAGA
ACGGGCCGGCCAGTAGAATCGCACCCAGGATTATGAGAACTATCGCGAGGGCCCTTGCAT
TCTCGCTTCCCGAGAAAACCTCCTCGAGCCTCTCCCCGGTCTCGTCCACGAGCTCGGTGA
TTTTATCCCCAAGGGGCTTTTCTTCCCCCTCCTCCCCCTCTTCGGGTATTATCAGGGCCA
CTATGAAGTAGAGCAGTCCCATAGCCACAGGGTTGAAGACGAAGAGCACCGCGAAGATGA
TCCTGACCAGCGTTGGGTCAACGTCCAGATGCTCCGCTATGCCGCCAAGAACCCCCAGGA
GGATTCTGTCCTTCCGCGAGCGTGTGAGCTTCCTCGCCATGGTTTCCACCAGAGATAAGA
AAATCCGGAGGCTTAAAAAGTCATCCCCCCACAGTGATGTCGCCAACCACGTCATTAACG
GTGATTACGACGGTGCCGTTCTTCCCGTTGGCCGTGTTGGTCACATCCCCCACGATGTCC
TTGACGGTGAGCGCCGCCCCAAAGCCCCGGGGAACGGTTATGGTCACGTCGCCAACCACG
TCGCTTATCGTCGCCCTCTCTGCGACGTTGAGGGCGACACCGCCCACGATGTCAGAGAGG
TCGTAATCGTTCCAGGAGGCTCCCCGCACCTGTCCCACAACGTCAGTAATGTCGATTCCA
GCCGAGTCCGCGGCCACCAGAACGTCCCCAACAACATCGTGGACGTTCAGGCCCAGCAGC
CCCCCCGGAACCTCAATTATAACGGTGCCGTTCCTGTAATCGTTGCAGACGTTCCTGTGG
CTGATGCCGACCTTCTTCGTGGGGCAGTAGACGGTAAGAACCCCGTTCTCCAGGCTGACG
TTTATCGGCAGGTTGCTCCTGACCACGATCTCGCTCACGTTGGCGCCGACGACCGAGACG
TCGCCGACCACGGCCGTTACCTCCAGAACGGAGGCGTTGAATTCGCCGATCTCAACGACC
TTCCCCGCCACTTTCTTCGGGGTTATCCCGTTTATGTGTATGTCCCCCCTGATGGCTAGG
ACTGTGAGAACCGCACCGATCAGAAGGACCGCGAGGGCCACGCCGAGCACTGCCCCCAGG
ACACCACCTCTTCGCCTCATGCACCACACCGATGAAAATATCCTAATTTTCCGTATAAAG
TTTACGCCCGGCAAGAGTTACAAAGAAAAGTTGAAGGTCAGCGGAGGAGCTTGACGAACT
CCCTCATCCAGGCGTATAAGTCGCCGGGATGCCTCGAGCTGACCCAGTTGCCGTCAACCA
CGACCTCTGAGTCTATCCACTCCGCCCCTGCGTTCCTCACGTCGTCCCTGATTGTTATCG
TGCTCGTTCCCTTTCTGCCCCTCAGAACGCCGGCCGAGATGAGTATCTGGGGACCGTGGC
AGATGCTCGCTACCGGCTTTCCAGCCTGGAACATCCTCCTGGTTATCTCAACGGCCTTCT
CGTTGAGCCTGACTATCTCGGGCGCCTTTCCCCCGGGCAGAACCAGGGCGTCGAACTCGT
CCGGATCAGCCTCGTCAAAGGTCAGGTCAACGTTCACGGAATAACCGTGCTTTCCGGTTA
TCTTTCCCCTCTCGAAGCTCGCCACGTAGACCTCGTGGTTCTCCTCTTTAAGCCTGTGGA
GCGGGTATATAAGCTCCAGGTCCTCGAAGCCGTCGGCACTCAGAAACAGCACCCTCATTC
AGAACACCCCCCATCCAAACGCTTGGAGAGAAATAGAAAGGGACATTTATAATCCTTTCT
GGGCAGAAATGGTCAGAGCGGAAGCTCCGTGGTCTCCTTGTGAACCTTGAGGACGACCAT
CGTATGGGTAGCCACGACACCGTCAATCTCGCCGATGGTGTCCAAGAACTCGTTGAGCTC
CTCGCTCCCGCGGGTTCTTATCTTGACGAGCATGTCGTAATCGCCGGTGGTCTCGAATAT
CTCAACGATCTCGGGGTACTTCTTAAGCTCACTCGCGACGTACGAGTACTTGCCGGCCTT
GGCCTTTATCAGTATGAACGCCAGAATCTTGAAGCCGAGGGACCCGGGATCCAGTATGAC
GGTGAACTTCTTTATTATCCCCCGCTCCTTAAGCTTTTTAATCCTCTCGTAAACGGTCGA
TTCGGCGAGATTGACCTCTTTCGAGATCTCCCTCAGGGGCGTTCTGCTGTTCTTTTGGAG
GATGGCGAGAATCTTTCTGTCTATGTCGTCCAAACCCGTTCGCATGAGCATCACCGCCTG
TAAAAAATTTTCGGAAGATTTTATAAACTTGCCGATTTCAGAACCACAGCGTTTATAAAA
CGCCGCTCGCCTCTTACTTCAGAGCTTCTGGGAGGGTCAGCGATGCCAACCAACGTAACA
GCGGAATACCTAGCGGCGGAGGAAGAGTACAGAAACGCCAAGACTATTCCAGAGAAGATT
CGGGCCCTCGAAAAGATGTACGCCACCGTCCCGAAGCACAAGGGGACGGAAAAGCTCAGG
CTGCAGATAAAGCGAAAGCTCGCCGAGCTGAGGAAGGAGCTGGAGAAGCAGCGCCAGATG
AAGAAGGGCGGCGGCGGGCCGTCGATGTCTGTGAGGAAGGAGGGCGCGGCACAGATCGTT
CTCGCAGGTCTTCCCAACGTCGGAAAGAGCTCACTCATGAAGGCCCTTACCAACGTGGAT
ATAGATGTTGCCGATTACGCTTTCACAACTGTGGAACCGATCCCAGGCATGATGCACCAC
AAAGACGTCCAGATTCAGCTCGTTGAGGTTCCGGGCCTCGTTGAAGGTGCCGCCCTTGGA
AAGGGAATGGGACCCCAGCTCCTCAGCGTCGTGAGAAACGCCGATGCGATAGCCATCGTG
GTTGACCTCTCCCAGGACCCGGTGAAGCAGATGGAAACCCTCCTCAAGGAGTTTGAGAGG
GCCGGAATAAAGCTGAACAAGCGCCGTCCGCGGGTCGAGATAAAGAGGACAGCGATGGGC
GGAATCGTCATCAACGGCCAGGAGAACATCAAGGGAGACATCAGCGAGGTCATGAAGATG
CTCAGGGAAGAGCGCATTCACTCGGCCGAGATAACCGTCAAGGAACCGGTAACGCTGGAG
GAGTTCGCAGATGCCCTGGATGAGAGCCTCGTCTGGAGGAGGGCGATAATCATAGCCAAC
AAGGGCGATGCCCCCGGAAGCAAGGAGAACTACGAGAAACTCGTTGAAGCCTACGGCGAC
AGGTTCAAGATAATCCCCGTCTCGGCGAAGAGGAAGATACAGTTGGACCGGCTCAAGGAC
GAACTCTACGATCTGGCCGGAATCATCCGCGTCTTCACCAAGAGTCCCGGCGAGGACCCG
GCTTACCCGCCCGTGCCGCTGAAGAGGGGCTCGACCGTTATGGATTTAGCCGAGAGGATT
CACAAGGACTTCGCCAAGAACTTCCGCTATGCTAGAGTCTGGGGCAAGAGCGTGAAGTTC
CCTGGCCAGCGCGTTGGGGCCGACCACGTCCTCGAGGACGGGGACATAGTGGAGATTCAC
GCGAGGTGAAGGTATGTTCCTCCTCCTACCTGAGAACCCAGATGAACGGTTCAGACACGG
AGGGAACAATGCAGTCTACGGCGCGACTCACGTCGGGGGAAGGGGGCACAATGAGGACGG
TTTGCTGATTATGGAGCTTCCGGATGCGTACCTCCTGGCGGTCGCCGATGGGCTGGGTGG
ACACAGCGCGGGTGAGATAGCGTCGCGCCTCGCCCTCGAAACGCTTGCTCGGTTCTTCAG
GGAGAACTACGAGCCAGGCATGGACGATGAATCCCTCGGACTTTTCATGGAGAATGCTCA
CAGAGCAGCTCATTCCGCCGTCACGGAAAGGGCACAGGGCCCATTTGAGGACATGGGGAC
GACCCTCGTCTCGGTGGTTGTGAAGGGGGATGGTGTCACGGTGGCCAACACCGGTGACAG
CAGGGCGTACCTCTTTAGGGATGGGATGCCCGTTGAGAGAACCCTCGACCACTCGCCGCT
GCAGGAACTGGTCCTCTCCGGGGAAGTGAGTGAGGAGGAAGCTATGAGGCATCCGCTCAG
GAACCGTGTGAACGCCGCTATAGGGCGGAGGTTCAGAGTGGACGTGTACCACTGGAAACG
GGGAGATGCACTGCTCCTGGGCACCGATGGGCTTCACGACTACGTTCCAAAGGCGGACAT
CGCTGGGATAATTTCCTCCGGCGAATCGGCCAGAGAGATTGCACTCGACCTCGTTGAAAG
GGCGTTGCCGGTTACCAAAGACAACGTGACCGTTGTGGTGTGGAAGTGGGAAATGTGAGT
AAAAACACGTCGAAGAGGACGCTCTTTTTGGTTCCGTGACTGTTAGCGGCAGAGTGGCCC
CTTACACTTCCTTCCGTCCTTCCCAACGAGCCTCTCTAGGCTGAACTCCTTCCCGTCAAG
ACTGTCCAGGAGGAACTTCTCCCCGTCCTTCTCGAAAATCCAGAAGACCTTGTACGCCTG
GGCCTCTCGGATTATCTCTATCCTCGGAAGCCACCACGAGACGACCCTTGAGTTGCCCCA
GGTTATCGCGCTTTCAAAGGCCTTCATCCTCGCCTCCTCGTAGTCCACCAGCGGTTCCAT
GACCTTTTTCTCATCGACGTCCCACTCGTAGAGGTCTATGAAGCCGTCACCCCTCTCCGC
CCCGAGACGGTACAGGTCGACGTAGGCGAAGTAGTCGAAGACCCTGTCGCTTCTGCCTAA
GCGCTTGTAGAACAGCTTCAGGTGGAATATGTGGTAGGGATACAGAACGAAGTCGGCATC
CGGCACCTCGGGTTTGAATATAGGTCTCATGACGTTGACCCTCATATTTCAGCCCCGAAT
CTACATACCCCCATGGCCTATTAACTGTTACCCTTTGTTTGTCACGGCCGCTCAACATCC
CGTTCTCAACGGGGAACTGGTAAACCAATATGTTTATATTTTCAAACGTTCATAATGTGG
TCTGATGTCCTTTAGTTTACACCAATGGATTGAGGTGGAGTAAGATGGGCTTGAGTGGTT
CAGCCTGGGCAACACTTTTGGTGCCGACACTTTTGGGTATTTTGACGATGCTGCTGTATG
GCTTTTGGGACAAAATAACGGGCAAGGAGTACTACGTGGACGACGAGATTCTGGCCTACG
ACGAAGACCTCATGACAACTCTCAAGGAGGAGGGTAAGCTATGAACAGCGGGATACTGTT
TGGTTTTCTGGTGTATCTCGCACTGCTGGCGTACATAGGCTGGTGGGCCAACAGGTACAC
CAAGACCGAGGATCAGTACTTCGTCGGAGGCAGGAGGGTTCACGTCCTGGCCGCGACCCT
CTCCGACAAGGCGAGTGACTTCTCCGGATGGCTGATGCTCGGTTATCCGGGTGCAGCATT
CTCCAGCGGTCTCGGTGCTTTCTGGGCGGGAATCGGCTGTCTCTTCGGTACCCTCGCCGA
TTACGTCCTTATTGGACCGAGGTTGAGGATATACGCCGGTAAATTCAGGGCAATAACCGT
GCCCGACTACCTGGAGGCAAGGCTCAAGGACGACACCAAACTGATAAGGGTTCTGAGCGC
GCTGATAATCATAATCTTCATGACCGCCTACGTTGCAGCGCAGTTCACCGCCGGTGGAAA
GACCTTCGCCGAGGGCTTCGGCATAAGCGACAACATGGGAATCCTCATAACAGTCATCAT
CCTGACGGCCTACGTTATCACCGGTGGATTCTTCGCGGTCGTCTGGACCGACGTCGTTCA
GGCAATGTTCATGCTGCTGACCCTCCTTATAGTTCCATTCCTAGCGCTCTCTGAGATAGG
CGGCTTCGAGAAGGCCACGCAGATAATAGGCAGCGCCGACCCGGCGAAGCTGCACCCGTT
CGGAGGTGCTACGGGAATAGCGGCCATAGTCTTCGCCATAGGCTACGCCTCATGGATAGT
CGGCTACCTCGGTCAGCCCCACATAGTCACCCGTTACATGAGCGTTGAGGACCCGAGGAA
ACTCAGGAGGCCGGGTATCTTCATCAGCGGTACCTGGACCATCCTCGTTCTCTGGGGAGC
GTTCTTCGCGGGCTTCCTCGGCTTCGCCATGTACCAGGCAGGAATCCTGAGCGTCAGCGA
CCCGGAGAAGGTCATCCCGGCCATGGCCGTTGAGCTGATGCCCGGCTGGCTCGCGGGCTT
TGTGATAGCGGGCATAATCTCCGCCGTCATGAGTACCGCGGATTCACAGCTGCTCGTCGC
CTCCTCGGCAATAGCGAGGGACTTCTACCACAAGGTCCTCGGCAAGGAGATAGGCAAGAA
GCAGATGGTCAACATATCGAGGCTCGTCGTTGCCGGCGTTGCCCTAGTGGGCCTCTGGTT
CGCCATCAGCGGTCCGAAGGTCATCTACCAGATGGTTGCTACCGCCTGGGGTGGCTTGGC
CGTTGGCTTCGGCCCGATACTCACGCTGAGCCTCTGGTGGAAGAGGGCCACCAAGGAGGG
AGCAATAGTCGGCATGGCCTACGGTCTTATCAGCGAGGTCATCTTCGAGGCAAAGATATA
CGGCTGGGCCTTCAACCCGGACGCTCCGGGCTTCTTCGGAACGATAGGTGGCTGGTTCAA
CGGCATACCGGTGTTCTTCATCAACTTCTTCGTAACGCTGATAGTCATCATAATCGTCAG
CCTTCTCACCAAGCCACCGGAGGACATCGTCAAGCTCCACGAGGAGATATTCAAGAAGGT
TCCCGTCGAGGGAACCGGCAAGAAGAGCATCACCGAGACCAGGGCCAAGAGCCAGGTCGA
GAACGTCGCCGAGTTCGTCCTTGCCAAGGGAATCGCCTGATTCCCCCTTTTCTTTCCACC
GTTATTTTTCGGTCGCACTACAGAGGGCTATTAAACCAAAGGTTTTGAACCTTTTTTGGT
CAACCTAACATTTATAAGCATTGGTGTATAAATGAGGGCGTCCTTTGTAAAATCTTCGAG
GTGGGAGCATGAGACCGCTCGACCTGACCGAGAAGGACCCTTCTAAGAGGATCACCATCT
ATTTTGAAGGAAAGCCCTACGAGGCCTACGAGGGGGAAAAGATCACCGTCGCACTCCTCG
CCAACGGAGTGTACTGGCTCACCACCAGCACCGAGGGAAGGAAGCGCGGAGCCTTCACCT
TCGGCCCGGTCCCCATGGTGGTGAACGGGATAAAGAACGTGAACGCGCGCAAGACGAAGG
TCAGAGACGGCATGAGGCTGGAGAGGCAGGGCTACGGAGACTTCCAGGAAACCGTGGAGA
TAGACGAGGACAAGCCCGTTGAAAGGCTGGTCGTTGACGTGGCCGTCATCGGAGGCGGCC
CGGCTGGAATCGGAACCGTTCTCGAGGTTCAGGATCATCTGACCGTCGCCCTGGTGGAGG
AGAAGGGATGGCTCGGGGGCGACCTCTGGCTCAAGGGGCTTCCCCAGGAAGGTTTTGGAG
AGAAATCTCCCCAGGATGTTGTTAGAGAGCTCACCGGAAAGTTCAACGAGAACGTCAGGG
TTTTCAGGGGCACGATAGCCCTCGGTGTCTTCGACAAGGGCGAGTACTTCCTCGTGCCGA
TAGTCACCGGGGAAAACCAGCTCATCGAGGTAATGGCCAAGCGCGTTGTTCTTGCCGTTG
GGGCCGTTGACAACATCCATCTCTTCGAGAACAACGACATGCCGGGTGTGTTCAGGCGCT
CCGACCTCCTGGAGGTTCTCAACGTCTGGGGAGTTGCCCCTGGAAGGAAGGTCGCAGTCG
TGGGCAGCAAGCCGGGGGAGATAACGGCGGAGCTCGACCGCTGGGGCATCGAGTACATCG
TCGTCCCGAATCCCAAGCGCGTTGAGGGAGACGAGAGGGTCGAGAGACTCATCGACATGA
ACGGGCACGTTTACGAGGTCGATGCCGTCGTAATGGCCGAGGGAAGAAGGCCGGACATCA
ACCCGCCGACCCAGGCCGGTGGAAAGCTGATCTTCAAGCACGGCTACTACATGCCCCTCC
TCGATTCCCAGCACAGAATACGCGATGGAATCTACGTCGCAGGTAGCGCAGCTTCAATAA
AGCCGCACTACGCGAACTACCTAGAGGGCAGGCTCGTCGGGGCCTACATCCTCAGGGAGT
TCGGCTTCGACGCCGAGCCGTGCATCTACGCTGGGAGACTGGAGGAGTACGAACCGGAGG
CGGTGCAGGTTCAGAGCATAGACTTCGGAAGCCTCAACCTTGAGGACGTCCAGATATGCG
GCTGCGACGTTTCCCTGAGGAAGGTAGACGACGTGGTCAGGGCCGGAATAACGGACCTGC
AGATAATCAAGCGCCTGACTCACCTCGCAATGGGCTTCTGCCAGGGCCGCTTCTGCCTGT
TCAACGGCGCGGTTGTGGTTTCGCAGAGGACTGGGACGCCGATGGACAGACTCGACATAC
CAGTCGCGAGACCGCCTCTCAAGAACGTCAGGATGAAGGTCACCGCCGAGGGGGTGGATG
AGTATGCCGAGTAAAGAGCTTCCCGAGAGGGGTGAAATCGTCATCATCGGTGGGGGAATA
ATCGGAGTCACCATAGCGCACGAGCTCGCCAAGCGCGGGGAGGAGGTCACCATCATAGAG
AAGCGCTTCATCGGCTCCGGCTCCACCTTCCGCTGCGGAACGGGAATAAGGCAGCAGTTC
AACGATGAGGCCAACGTCCAGGTCATGAAGCGCTCCGTCGAGCTGTGGAAAAAGTACAGC
GAGGAGTACGGCTTCTCCTTCGAGCAGACCGGCTACCTCTTCCTGCTCTACGACGACGAT
GAGGTCGAGGAGTTCAAGGCCAACATAGCGATTCAGAACCGCTTCGGAGTTCCGACGAGG
CTCATAACGCCCGAGGAGGCGAAGGAGATAGTCCCGCTCCTCGACATCAGCGAGGTCATT
GCAGCCTCATGGAACCCGACCGACGGAAAGGCCGACCCGTTCCACTCCACGGCCAAGTTC
GCCCTCAACGCCGAGCGCTTTGGGGCCAAACTCGTCGAGTACACCGAGGTCAAGGACTTC
ATCATCGAGAACGGTGAGATAAAGGGGCTGAAAACGAACAGGGGGACCATTAAGACCGGC
ACCGTCATCAACGCCACCAACGCCTGGGCCAAGCTCATCAACGCGATGGCAGGGATAAAG
ACACAGATACCCATAGAGCCCTACAAGCACCAGGCAGTCATCACGCAACCGATAAAGAAG
GGCTCGATAAATCCGATGGTCATCTCCTTCAAGTACGGGCACGCCTACCTCACCCAGACC
GCCCACGGAGGCGTCGTTGGCGGCGTCGGCTACGAGCTGGGCCCGACCTACGACCTCAAC
CCGACCTACGAGTTCCTCCGCGAGGTGAGCTACTACTTCACCAAGATTATCCCGGCTTTA
AGGGAGCTCCTCATACTGAGGACGTGGGCCGGTTACTACGCGAAGACTCCGGACAGCAAT
GCCGCCATAGGAAAGATCGAGGAACTGAGCGACTACTACATCGCTGCCGGTTTCAGCGGG
CACGGATTCATGATGGCACCCGCGGTTGCCGAAATGGTGGCGGACCTGGTTACGAAGGGA
AGAACCGACCTACCCGTGGAGTGGTACGACCCCTACCGCTTCGAGAGGGGAGAACTGAGA
ACGACGGCGATTCAGATGGGCTGAACTTTCCTTTTCTCTCTCGTTATATCCCTCTTTTGA
AAACCTTGCCGTTCACGGTAGGGATTCAGTAAACCGCTCAACCAGCCCTTGAGAAGGAAA
GCGATACTCTTTTAAAGCTTAAAATTCATACTATATACCAGAATGAAGCGGACGGTAACA
GTAAAACTACATCCCTCAAAAACCCAAGAGAAAGCCCTTTTCGAGTTATCAGATATTAGC
GCTAAGGCTTGGAACAGAGCAAATTACCTGAGGAGACAGGAATACTTTCAGGGGAAACCC
ATTGACTTTCTGAAAACTCAGAAAACCGTTTATGAGGAGTTTAAACGGGAAATTGGTTCC
GCAACGGTTCAAACAATTGCAAGGAAAAACGCCGAGGCATGGCGTTCGTTCTTCTCTCTC
CTCCGAAAGAAAAGGAATGGTGAACTCCCCAACTGGCTGAAACCAAAACCACCAAACTAC
CTCAAAGAAAACAGGAGGAGAAAACCCTTAATCGTCCTCAGAAACGACCAGTACAAAATT
GATGGGAACAAACTAATCCTCAAGGGTCTTGGAAGGTTCAAACGCCTTGAAATCCAGTTT
AAGGGCAGAATTCACTTGAGGGGCAAGCAGGGGCGCTTAGAAATCACTTACGATGAAGTT
AAGAGGAAATGGTACGCTCACTTGAGCTTCACAGTCGAGGAGAGGCTTGAGGATGAAGAG
TGGATTAAGCTTCCAAGAATCCCAAAAGGGAGCCTTTCCGCTGGAATTGACTTGGGAGTG
AACAACCTAATGGCAATCTATGTTGAAAACGGTCAAAGCTTCCTCGTTAATGGAAGACCA
CTAAAAAGCATTGACTTCTACTGGCGGAAGAAGATTACTGACTATCAGTCCAAACTTAAC
AGATCTGGGGCTAAAACGAGTAGAAAGCTCAAAAGAATGCATGAGAAAGCCAAACTTCAG
GCGAGGCATTACATTAACACAGCAGTCAGGCAGACAGTGAGAAAACTCTACGAGCTCGGT
GTTTCCAGAATTGTCGTCGGTTACCCCAAAGGCATAACCAGAAACTCTAATAAGGGAGCA
AGGCAGAATTTCCTCCTTTCTCACGTTTGGCGGTTCAATTACGTTATCAAACGTTTAACC
GAGGTTGCTGAAGAGTATGGTATTCGTGTTGTGGTTGTTGGGGAAGCTTTCACTTCTAAG
ACCTGCCCTGTCTGCGGGAAGCCTCACGAGGGGGCTCGCTTCGTTCGGGGATTGTTTAAG
TGTCCCGCGACGGGGCTTATCTTTAATGCAGATTTAGTTGGTGCTTTCAACATTTTGAAG
AAGGCTGTGAAAACCATAACCCCGAGCTTGGGCGGTTTGTACGCTCAAGGGAGGGGTAAC
TGGCCTAAGACCGGGCCAGAGGGGTTGAAAACCCACTTTTTAGCGGGTTTGAATGAGACC
CCTCAAACCTCCCCGTCAATGGCGAGGGGTTAACCCTCCAAGGCGGGGAGGGGGTCAGCC
TTAAATATTTTCGAGCCTAACCCCATTGGGTGGAATCATGTACCGCGTTGATTCTCCTGG
AAGGGTCAATCTGATCGGGGAGCACACGGACTACGCCCTCGGCTACGTCATGCCGATGGC
GATAGACCTCTACACGGTCCTGCATGCCCAGGCCGATGAGAGGGTGAGGCTCTACTCCCA
GATATCCAGGGAAGTTAAGGAGTTCGACCTCGATGAAATCAGGAAGGCCAACGACTGGGC
CGACTACGTCAGAGGAATCTTCTGGGTTCTCAGGGAGGAAGGACACGAGATTGGGGGAAT
GAAGGGCATCATTGGAGGGGACCTCCCGATAGGCTCGGGTTTGAGCTCCTCGGCGAGCCT
CGAGCTGGCCGTTCTGGCCTTCCTCAACGAGGTCTATAAGCTAAACCTCCTTCCGATAGA
GATGGCACTCCTGGCCCAGAAGGCGGAGAACGAGTTCGTCGGTGTCCCCTGCGGGATACT
CGACCAGTTCGCGATCGTCCATGGGAAGAAGGACCACCTCATTTTCTTAGACACGGACAC
GCTACGGCACGAGTACCTCCGGTTCCCGAGCGATGTTCAGGTTCTGGTGTTCTACACAGG
GGTTAAAAGGGAACTCGCAGGCTCAGCCTACGCCGAGAGGAGAAAGGTCGCGGAGGAGAC
CCTCAGGTTCCTCGGAAAGAGAACCTCCAAGGAGGTCGAAGAGGAGGAGCTGAGGAACCT
CCCCTCACTTTACCGGCGCTTCTTCGGCTACATAGTGAGGGAAAACCGGCGCGTCCTCGA
GGCGAGGGACGCCCTGAGGAGCGGCGACGTTGGAACCTTTGGGGAGCTGATGACCGCCTC
GCACTGGGATTTGGCCAGAAACTACGACGTCTCGAGCGAGGAGCTCGACTTCTTCGTGAG
GAAGGCGGTTGAATTCGGCGCCTACGGTGCCAAACTGACCGGTGCCGGCTTTGGTGGTTC
CGCAGTGGCCGTAGTGCCCGAGGAGCTGGCCCTGGACATTGCAATGAGGGTCACCGACGA
GTACGTCAGGCACTTCAACTGGGAGCCGGACTACCATCTCGTCAGCCCGAGCGACGGGGT
GAGCGTGAGGAGGGTCTGAGTTGATGGCTCTCCTCCTCCACGGCAACCTGCAGTACGCTG
AGATTCCGAAGGCGGAGATAGAAAGGGTCATCGAGAGGGCCTACGTGTCGGTTCTCTCGG
CGCTCCTCAAAAGGGAAATCCCCTTCGCCCTCAACATAACTGGCTTCACGCTCGAACTCC
TTCCGGGGGACGTGCTGAGGCTCGTGCGCGAGGGTATCGAGTCTGGGCTGATAGAAATAA
CCGGAACCGCCTACAACCACGCGATACTGCCCCTCCTAAGCCTTGACAGGGTTGAGGCCC
AGGTGAGGAGGGACAGGGAGGTAAAGGAGACCCTCCTCGAAGTCTCCCCGAGGCTCTTCT
TCCCGCCGGAGCTGGCCTACGACCCGATCCTGCCGGCCATACTCAGGGACAACGGCTACG
GGACGGTTTTCGTTGACGGCGAAGCCCTCCTTCTTTCAAACCACCTCAACAGGGCGATAA
AGCCGGTGAAGCCACTCTACCCCCACCTCATCAAGGCCCAGCGGGGCGAGGGCAACAGAT
ACCTCAACTACCTCCTCGGCCTGAGGGAGCTGAAAAAGTCGCTCAAACTTGTCTTTCCGG
GCAAAGTGACCCTCGAAGCGGTTAAGGAGATCGAAGCGATACCGGTATGGGTGAACGTGA
ACACCGTCGTGATGCTCGGTGCCGGGAGGTTTCCATTGATGAACCCGGGAAAGGCCGCGA
AGTGGCTGGAAAACCTCGACGACATCATCCTATACGGCACCGACATAGAGTTCTTAGGAT
ACCGTCCATTAGCGGACTACCTGATAACCGTCGATTCTTTCCTTGAGGTCTTCGACGCCC
TGGGGAGGGAGGTAAAGCTTCCAAGCGGGCTCCCCCACTCCGGAAGGAGGCTCTACCTGA
GGACTTCGAGCTGGGCGCCCGATAAAAGCCTCGCCATATGGAGCCTCGACGACGGCAACG
CCAGGCTGAACCTCCTCTCCCGGAATCTGAGAGGAGAAAAGGCCTTCCTCGCGGAGAACA
GCGATGCGAGGGGATGGGAGCCCCTGTCCGAGAGGAGGCTCGACGCGTTTAGGGCTATCT
ACGAAGCCTGGAGGGATGGTGAATGGGAAACCTGAGGAATAAGATGGCGATAGTCCTTCT
CGTCCTGATGGCGGCCTTCCTGATGGCCGACCAGAACCTGCTTCCCCCCAACTACCAGCA
GATAATGGCCGAGTTCGGGATAAGCGAGACCCAGATGGGGCTCGTCTCAACGATATTCGT
CGCAACGAGCGCCCTGATAACGATAGTATGGGGTTTTCTCTCCGACATCAAGGGGAGGAA
GAAGCTCCTCGTGGTAGGCGTTCTCCTCGGTGAGATACCCTGCTTTCTAACCGCCTTCGT
CAACAGCTACTACGAGCTCCTCCTCATGAGGCTCTTCACGGGGATTGGAGTTGGCTCGAT
AATCCCGATAGGCTACTCCCTGATAGCCGACATGTTCCCGAGCGAGGAGCGCGGAAAGGG
CTACGCCTTCATACAGACCGCCTTCGGCTTCGGAACCCTCTTCGGAATGATAATGGCCGG
CCTGATAGGGAGCTGGAGGCTTCCGTTTATCCTCGCCTCGGTTCCAAACTTCATACTGGC
TCCCCTCTTCTACGTGATAGCGGAGGAGCCCAAGAGGGGGGCCGGAGAGGAGGAGGTCAG
AAAGCTCATCGAGCGCGGTGTGGAATACACTTACCGGCTGAGCTGGGAGGCCGTTAGAAA
GTCCTTCAGAACCAAGACAAACCTTCTGATATTCCTCCAGGGCCTGGCCGGAACCGTCCC
CTGGGGCGTCCTCATGTACTGGCTGGTCTCGTTCCTCATCGTAACGAGAGGAATGGAGAA
GGACACCGCGACCTTCGTTCTGCTGATCCTAGGAATAGCAACCGTCATAGGAACCTTGGT
TGGAGGCTACGTCGGAGACTACTTCGAGAGGAGAAGCCCCGGCGGCAGGGCGCTGATAAC
GGGGATAGCAGTTTTTCTCGGAATGATAGCGGCGATCGGGGTCATAGTTTACCCGCTCCC
ACCGGAGCTCTCCTTCGAGGGCTGGCTCGCACTGACGGTCTACTCGATACTCTTCCTCCA
GCTCGTCAGCTTCGCGGGGCCGAACGTTACGGCCATAATCTCCCAGGTGAACCTGCCCGA
GGACAGGGGAACGGTCTTTGGAGTGTTCAACATCATAGACAACGTCGGAAAGGCCCTCGG
CCCGCTCTTCGGCGGGTTCCTCATCGAGGCCCTGAGGAGTGCAGGCTACACCAACGCCCA
GGCCTACGAGTACACGCTCGTAATAGGCTCGCTCTTCTGGACGCTCTGTGCGCTCGTGTG
GTTTTGGATAAGGCATCAGTATCCGAAGGACAGGGAGGAGGTCAGGGAGATACTCAGGAG
ACGCGCCCAGGAACTTTTAGGGGGTGAGGTATCTTGAAGCCAATCCTTCTGGCCAAGGCC
AAGCTCAGGGGAGTTTCTCCCGGCGAGTTCCGGGCGCTCTTGAGGGAAACCCTGGGCTTC
GACGTGGAGAGGCCATTCGATGGCGTTGAGAGGATCCTCTGCGTCCAGCCCCACCCGGAC
GACTGCGAGCTTGCCATCGGGGGAACGCTGGCGAAGCTCTCGCGGGATGGGAGGGAGATA
ACCTACCTCACACTGACGGACGGCTCAGCGGGGAGCAGGGAGATTCCGCCAGAGGAGCTG
AAGGAAGTCCGGGGGATGGAGCAGGAGAGGGCGGCGGAGATAATAGGCGTCAAAAAGCTC
CTCTGGCTCGACTACCCCGATACGAAGCTCCCCTACAGCGAGGAGGCAAAAATGAAGCTG
CTGAAGATAATACGCTCCGAGAGGCCCGACCTCGTACTCGCCCCCGACCCCTGGCTTCCC
TACGACGTCCATCCGGACCACAGGAACGCGGGGCTCTTAACCGGGGAGGCGGCCTTCTTC
TCCGCCCTTCCGAGCGTCGGGGAGGGGAAGCCGTGGGAGGTGAGACTTCTCGGCTTCTAC
TACACGGACAACCCGAACCACGTTGAGGACGTCGGGGCTTTCCTCAAGCTCAAGCTGAAA
GCTTTAAAGGCCCACGAGAGCCAGTTCAGAGAGGATTGGAACTCGTGGGAGGTATTCGTG
AAGAGCGTTGCCAGGTTCTACGGAGAGATGGCGGGCTTCAAATACGGCGAAGGGCTGAGA
ATTCTGCCCACGATTCTCTTCCACGCCAACCCGCTCGCGGGGGTGCTGTGAATGAGGATA
GCCTTCATCGGAGCCGGGAGCATATTCACCCCTCTGGGCCTCTACACGATAGCCACGAGC
GAGGTTCTGAGAAACGCCGATGTCTACCTCGTCGAGATAGACGGCGAGCGGAGGAGGTTC
ATAACGGCCCTGGCGGAGAAGATAAAAAAGACCTTCAAAGCTGACTTCACCGTCACTCCC
CTTGAGAGCGTCGAGGGGCTCGAAGGGTACGGCGTCGATTACGCGGTTATCTCGGTCGAG
AAGGAGCGGTACGAACGCTGGAGGCTGGATTTTGAGATCCCCCATAAGTACGGCATCAGG
CAGGTTCTAGGGGAGAACGGGGGCTTGGGGGGTCTGGCCCACACGCTCCGCGTCGTCCCG
CTGGTTCTGGAGATAGCGAGAAGGATAGAGGATATAAACAGGGATGCCCGGGTTTTCATA
TACTCCAACCCCGAGCCAAGGGTGACCTACGCGGTTCTAAACTACACCGGGCTCAAAAAC
GTCTACGGCCTCTGCACCGGCTACATTGAGAGGAAGGAAATGTTAGCTCCCCTGCTGAAG
GCCGACGAGAGGGAGATAAGCCTTATCGCGGCTGGCCTGAACCACTTCACCTGGATAAGG
GAACTCCGCGTGGGGGGAGAGGATGCCTACCCAAGGCTCGACGGGGCGCTGAAGAGAAGG
CCGGATTTCGAGCCGCTGAGCCAGCTGCTCTACAGGACGTACGGTCTCTTCCCCTCGCCG
GACGACAACCACATAGGGGAGTACCTGGGCTTTGCCTGGCCGCTGGTTCCGGAGGAGAAG
AAGGGGCTGAGATGGATAGAGCGGACGAGAAAGGAGGGGGAGGAGGTAAGGAGGCTTTTG
AGGCTGTTCCTCAGGGGCCTCGTCCCCAGGTTCGCCTTCAACCGCTTCGTTAAGTTCCCG
GACGTTGCGATGAACGTCGTGGAGGGGCTTGAGGGCATGGAAAAGCTCCAGGAGGCCATA
AACGTCCCCAACAGGGGCTACATCGACCTGCCGGAAGGGGTCATCGTCGAGGTTCCGGCG
GAGGTCTCGCCGAAGGGGGTAAAGCCGCTCCGCGTCGAGCTCCCGGGGGAGGCACTGGTT
CTCCTCAGGGTTCAGGCTGAGATACAGCGGCTATCGGCGGAGGCAGCGGCAGAAGGAAAC
GTGGAGAAGGTGATAAAAGCCGTACTCCTCGACCCAGTTGTTCACGACGCCGAGGCGGGA
TTGAAGGCCATGGCGGAGCTCCTGAGGGTTCACCTCGATGCCCTTCCTCGGTTCGACGAG
GGCGATGTGGAGAAAATAGAGGGCTGGATGAGGGCCTAAACCTCCCCAAGGCCGTACCTC
TCGAGCAGCTCGTCGCTTATTTCCCTTTTCTTAGCGATTTCGCCGTAGATGTGGGCGCTT
TTCCTCGGCTTCCTCTCGAAGGTCTCGTAATCAACCTCCACCAGCCCGAAGCGCGGCCTG
AAACCTTCTGCCCATTCGTAGTTGTCGATGAGCGACCAGTAGAAGTAGCCCCCAACGTCG
ATGCCCTCTTTTAGGGCTTTATGGACGTACTGGAGGTGCTGGACTATGAACTCCACCCGC
CACTCGTCGTCGAGCGTCGCTATGCCGTTTTCAGTGACGTAGAGCGGAAGGTCGTACTCC
GAAAAGGCCTTCAGCCCCTCGTAGATGCCCTTCGGGTAGACGCTCCAGCCCATATCCGTC
TTCCTGCTCACGCCGGCGTCCTCGACGGCGAAGCGTCTGAGCGGGTTCCTCACCGCCTTG
ACCTTCATGATGTTGTAGTAGTTCATCCCAAGCCAGTCGAGGCCGCTCGGGGGAACGTCG
AAGGTCCTCATGAAGCCCTTGAATCTCCCGGTCAGGATTCCATCCAGTATGGAGCGGTTG
AAGGTGTAGTCTATCTCTTCTGTCGCTTTCCTGTCCCTCTCGGAATCGCTCGCCGGAATG
AAGTGCGGGCGGTTCTTCACTATCCCGACCCTGAACTTGCCGTGAAGGATCTCGTAGGCG
ATGGCGTGGGCCTTGATCAGGTTTGCCGCGACCTTCTCGGCCTTCAGAGGGTTCTTCCTG
AAGGGCGGCCACATCCCCTCGAGGTAGGAGGCCACGACGTAGACCATCGGCTCGTTGAAG
GTCGCCACCAGCTCAACGCCCTCGATGTTGTCGGCTATCAGCTCAACGTAGCTCCTCCAG
TGCTCCAGGTTCTCCTCCCTTTCGAAGCCACCCTTGAGGGCGAACCAAGTGGGCAGGGTG
AAGTGGTGGGGCGTGAGCATCGGGGTAATCCCGTTCTCTCTGAGCAGGTCGATTATCCCC
TGGTAGCGCATTAAGGCCTCCTCGTTCGGCTTTCCCTCCTCCGGAAAGACCCTGCCCCAT
TCGATGGAGAAGCGGTAGGCCACATAACCCAGCCCGACCATCAGTTCGATGTCTTTCTCG
TACAGCTCCCAGGAGTTGCAGGCCTTTCCGGCAGGGGGAAGCTTTCCTTTTTCGGCCCAG
TACCACCAGTCGCTCCAGACGTTGTCGCCCTCTATCTGGTAGGAAGACGTTGCCGTTCCG
AGGAGAAATCCATCCGGAAACCTGAGCATCCTCAACCCTCCAGCCTGAGTCCAGCATTCT
CGTTAACCTTTCTCCAGCTCCGCCCGAAGAGGAATGGAAGCCTCCCGGGCTTCACGATCT
TCTCCCACCTTTCGAGGAGCTTGGCCTCTTCCCTGAAGGCCCACTCCGTCAAAGCTTTCA
GGTCCTCCGGCGTCTTCTCAATCTCCCTCGCCTTCTCTATTATCCCGGCCTGCAGTCTAT
CCCTCTCGCGGGCGAAGTCATCGATGTAGCTCCGGTAGTTCGTCAGGAACCTCCTGTGGA
AGGCCTCGAAGCGCCACCAGTATGCCTCGGGATCGTAGCGGTCGGTGGGTTCCTTTCCGA
GGTCCGGGAGGCCGCCCTCGAAGGTTACTGGCTTGAAGATGCTCATGCAGGGGTTTGAGG
TACCCGTGAACCAGTGAAGGCCCTTTCCAAGCTCGGAAACCTGCGATGAAGCCGTCTGAG
ATGGCCTAGTCAGTCCGCCGTAGTGCATGCAGATGTCCCTCATCGAGCCCTTCTCCGGGC
GGTAAGGCTCAAAGGAGTGGGAGCGCAGAAGGGACATCATGTATTCGAGCGTTATCTCGC
CCTCCATCTCCTTTAGTTTCGTCAGCGTGAAGGCCCTCCGCTCCCTGCCGTGGGCGAAGT
GAGTGTAAAAGCGGTCCGAGAAGTGTTTCGCGAAGCTGAAGGAGCCCTTTCTCGCGAGCC
TCTCGACGCCCTCGGATGCCATATCCCAGTCGCCTTCTATAGTGAGGGCGTTGGAGATGG
AGTAAACACCCTCGATTTTCTTTGCGGCCCATTCCCTCCCGACGGTCTCAAGAACCCAGG
CCTCTTTTGGGTCGGCTATTATGAAGGAGCTGAAGTAGTAGAGTTTGTGACTTTTGCTCC
CGTTCCCACCCTGCAAACCCTGCTCGACGATGCCGGTTATGAACTCCAGGGCCTCCCTCG
CGCTCTTCGTCCTCTCAAGCGCCAAACGTATCATGTCCATTCCTGTTATCCCCTTCTCCG
GCACCTTGACCTTTGTGAAGACAGCCGTGTTGCCTATCGCCAGCCCGAACTCGTTCACAC
CCATTTCAGCGCCCCACATCCACCAGGGGCGGGAGAGAATTACCGCGTAGGTCTCCTTCA
CCTGCGGAAAGTCCACGTAGGTTAGCCTGACCTTCTCCTCCTCGTGCTTGGTCCTCGGTA
TGAACTCAAGTATCTGAGCCTCGTTCGGCTCGCGGTCGCTGTTCTTGGCGAAGAGAGTTA
TTCCCTCCTTGGTGGCCTCGGGAGTAGCCACGAGAATATCGCACATGGTTTCACCCGTGA
ATCATTGGGAGAAGTTTTATAAGAGGCTTTCCGTTAGGGCCGGCCGATGAGGAGGGAACT
GACGGTACTGCAGGGGCGCAGGGAGAAGGCGGGGAAGCTGAGGAGGCTGAAGGTGAAGAG
GAAGAACGTCCTCCTGTTAGCCGTCTCCATGTTCCTCGCCAACGTCGCCTTCGGCATGGC
CTTCCCCTACCTGAGCGTCTACATGCGCCTCCTCGGCGGAACGATGCTGATAGTCGGCCT
CCTGAGCGTCGCCTTCAACCTGACCTCGACGGTCTTCCAGTATCCCTTCGGCTGGCTCTC
GGACTCGACCGGCAACAGGAAGGGCTTCATAGCCCTCGGCCTGTTCTCGACCGGGTTATT
CTACACCGCAATGGCGCTCGTCTCGACTCCCCTCGCCCTCCTAGCCCTCAGGACGACCCA
GGGAGCTTTGGGTTCGGCTATGATGCCTGCCAAGTCGGCCCTCATAGCCGAGCTCTCCAC
GAGGATAGGCTCGGCCTACGGCATCTTCTCCACCGTCGAGAACTCCGGCTTTATGGTGGG
CAACTTCCTCGGCGGCTTCCTCGTGAAGAGAACTGGGATAGATGGGATATTCGTGTTCTC
CGGAGTCTTGCTCGTTGTTTCCACAGCGATAGCCCTGGCCATGCGCGAGAGGCCGAGGGG
GAGGAGGGCACCCAGGTTGCTCCTTATCCCCCAGGAGGGCCGGGAGAGCGAAAGGGTGAC
GGTCAGGAAAACAGCCCTCGGGAAGCTCATGAGGGGCGAGCTTGGCCTCTTCTACCTCAG
CGTCCTGCTGGCGATGATAGCGAGCGGACAGGTTTACTCGGTGGTCTCGGTCTACTTCGG
CGAGACCTTCGGCGATGAGTGGGTCGGGATTCTCTTCGGCATAGACTCCCTCGCGGCTGC
GCTCAGCGGCTACTACATCGGGAAGCTGATAGACAGGCACGGCGCCAGGAACTTCTACCT
GCTCGCCATAGCCGGCTACGCGGCAGCTTTCCTAGGATACGCCTTCGCGAAGAACATCTA
CCTGATGCTCCCCGTCGCCTTCATCTCGGGCGTGAAGTGGTCGATGACGCTGAACTCGGC
ATCTACCTACGTCGCCGAGAGGGTGAAGGTGAGCGAACGCGGCCAGGCTATGGGCCTGCT
CAACGCCATGATGAGCCTCGGCTGGGTGATAGGGCCGCTAATCGGGGGCTACCTCTCTGG
AATAAGCTTCACGCTGAACTTCCTCAGCACGCTGATTCCACTCGGGCTGGCCTTTATCCT
AGCCCTCAGACTGCCAGGGTGATGCACTCCGGCGGGACTTTCTCTACTATCCTCACGTTC
TTTCCGGCCTTGTAGACTTTCAAGCCCTTCCTCCTCAGGCAGTCGGCGTCGATGATGAGC
AGAACGACGTCCCTCCCGTGTCTCCTGCCGGTTTCGAGGGCCTCGCTTCTGCTCGTGCTC
AGATGAACAAACTGTCTCTTCATCGGCTTAAGTCCTTCCCCCAGAATCCGCCCTAAGTTC
CTCCTCGGCGTGCCATGGTAGAGAACCCTTGACTCGGTGTCCTCTTCGTGGTTCAAAGAG
ACCGGAAAGCTGTGGCCGTAGCGGGCGCGGATTTTATCCTCCATTATCTCGTAGCGCCCC
TTCGCGTCCCTCTCTACGATCTCACGCACAAAATCCTCGGTAACGTCCGGATAAACCTTC
TGGAGCGCTCTGACGAGTTCGCTCAGCGGTACGAAACCCTCGACGTCGGGTTTTAGGCCG
AACTCCTCCGGCGAGTGGCGGAGAATGTAGGCCATCAGCCTGCTAACCTTGACCCTCGGC
GGCATGGAGAAAAGTGGGAGGGGAAGATAAAAAAACCTCACGGCAGCTCAATGAGAGCCC
ACACTGGCCTGTGGTCGGACACGAGGACGTCGCAGAGGCAGCCGTAGTCCTTTACCTCAG
CCGGCCAGTCGTTCTTGAGCAGTATGTAGTCGATGTTCTCCTTATCAACCACCCCGTTGC
GCTCCCAGAGGAATGTGTAGGGCGGCCTCTCGGGGAAGGCGTCGCGGTAGTCGCGAGTGA
GTATCTCGATGGCCTTCTCGTCTGGCTCGGCGTTGGTGTCGCCGGCTATTATCTGGGCCA
CCGGCGAGCTCTCGGCGAACTTCAAAAGCTCCTCCGCCTGCATGGCCCTTTCTTCCTCGC
TGAGGCCCATGTGAACGTTCACCACCGTTATTCCCAGCTCCTCGATGGAGACCTTCTGAG
CGGGCCTCGCCTGTCCCACGCTCGGAAGGTTGAGTTCACCTTCGGTCTTCATGTGCCAGT
GGGAGAAGACCGCTATTCCGTAGGTTCCCTCTATGGCCGGCTTGTACTCATAGGCGTAGC
CGAAGCGGGCCGATATCAGGAGCGGAAGGTCGACGTAGGCACTTCCTATCATGCCGCCGG
CAACCTCCTGGGCCATCAGAACGTCGGGTTTCTGTTCGTCAAGCAGGTTCAGGAGCTCGT
GCCCGTTGAACGTGCCGTCGTAGGGGCCGAGTCCCTGGTGGAGGTTGTAGGTCCAGAGGA
GAACCTCCCTCTTGCCTCCAGCGTAGCTCGGCCCGGTGTGGAAGGCGGCGAGGACAACGA
TCGAGGCGAGGATGACCCCCAGTAGGGGGCCGGCTATCTCTTTGGCACTCGGGAGCTTCA
CCTCCACGCTCTTCCCGTAGGCGCTTAGGGCGTAGACGGCCGAGGCGGCCAAGATTAGGA
CCTCCATGTTGTTCTCCATGAAAGGAACCCCTATGTCCCTGCCGACGTAGACGCCGAGCC
CGAGGAAGCCGATGAGGATGAAGTATATCGAGCCGAGGATTCCTCCCCTGCTTCCCTTGG
CACCCTCAACGAGGGCTATGGCAGAGGCGAGGGCAAGGGGCAGGCCGATCAGCGAGAGGG
GTTTGATGAAGAGCGTGGCGGAGCCAATCAGGAGAAGGAGGGCCGCCAGGTTCGGCCTCT
TCGCCAGATAGGGGCCCAAAAGAAGCGCGGCGGCCAGAATTATCGAAACGCCGATGAACT
TGGGGAGGTAGTAGACGTTGATTCCAGAGTAGCGCAGCACGGCGTTGGGGTAGATGAGGC
CCAGTCCGAGGAGTATCGCAAAGGCGTAGAGCCCGAAACCGGGCTTCTTGAGCGTTCCCG
GTTCGTGCCAGAGGGCGTAGGCACCCAGGAGAAGGAGAATGGCCAAGATCGCCCCGGTGT
ACGGGAAGTCGATGGGTTCGCCGCCGACGGCTAGAACTCGAAGCGCTAAGTCCGCGACCA
GTCCAAAGGCAAGATACTTGACGTCCAGCTCCTTGACGAGCGCCAGGGACAGGGGCAGGG
CGAAGGCCGCTATTAGGTGGAGGTATTCCGTTGCATCGCTAAATAGGAGTGCAAGCGCAT
AGACGGCCATTATCACTGCCCCGGCCTTTCTGCTCAGCCGTCCGACCAGGAAGGATGCGA
TGATCAGGAGAACCAGCCCCAGGAAAGACGGGAACATGACACCGTAGAAGAACGTCTTTT
CAACGCTTGAGTACGCTCCAGCGACGAAGATTCTCATGCTCGAAGCGAGCAGCACTCCGG
TTCCGAGACCGAGGAGGATTCTATCCCTTTCAGCGACCTTCATGGAATCACCTAAGAAGG
GAGTTGGTCTTTGAGGACTTAAAGTTTGTCCACTCAGAGGAAGAAGGGCAGCAGGAACGC
CAGCGCCCCGAGGAGGAGGGCGACTTCCATCCTTCTGAAGACCTCCCCCCGATCGGCCCC
GTGGAGCCATCTCCTGAGCTGAAGGACGGAATAGGCCATGAATGGGAGGAAGGAGAGGGA
AGCGACCGGATAGTAGCCGGGGATGCAGTACGCAACCACCATTACGGAAGAAACCGCGAA
GAGGAGCATCCCGACCCTTATCCCCCTCTCCCGGCCGAGCAGGGCCGCAGAAGTCCTCGC
ACCGAGCGAGAGGTCTTCCTCTATCGTGGGGATCGCGAGGAGCATGTGCCCCGCTGAGAG
GAGGACGAGGAAGGGAAGAGAGTAGACAACGGCCCATCTGACGGGAAGACCGAGGGACTC
AAAGACGAGCCCCATCGTAACCGGTCCGTAGGTGAGGCCGTTGGTGAGGGAGTCAACGAG
TGGCCTCGCCTTGAAGCGTAGCGGTGGGGCCGAGTAGGCAATCGCGAGAAAAGATGCGAC
GAGGGTTATTGCGATGGCCCTGAGGGATATTATCCCAGTGAGAAGAATTGCCGGAAGAAA
GAGGCCGTAGCCGAGCAGCTTGGCCGTTCTGAGGCTCACCTTTCCGCTCACGAGGGGAAG
CTCTGTTCTGTTCGCGAGGACGTCGAGCTCGTAGTCGTAGTACTCGTTGATGACGAGGCC
TGCGGAGGTTACAAGGAACACCACGAGCATTGCAATGAGAAAATCCACCGTGAAGAAAAC
ACCGTAGTGGTAGCGCGCTATGGTGAACGCAACTAACCCGGGAACGATTGATGGGAGGGC
GAACTTGGGGCGAAGAAGGGAGAAAAGAGCCCGAAGCTCCACTCAGCGGAACCTCCTGAG
GGCCATTTCGGCGGCAACGGTTATTGGGTCTATCGTCGGGCTTATCGGCGGTGCGTAGGC
GGTTTCGAGGTAAACGATGTCCTCAACGGTCGCCCCCTTCTGGGCTAAGGCTGAGAGGGT
CATTATCCTGCCCCAGACGCGCTCGCCGCCGACTATCTGAGCGCCGATGAGCTTCCTGTC
CGACTTCCTGAAGATGACCTTGACCGTTATCGGCTTTCCACCCGGATAATATTCCGGCTT
GGTGGAGCCCTTGAACTTGCCGACGGCTATCTCAACCCCCGCCTTCTTCGCCCGCTCCTC
GGTTATCCCGAAGGTGCCTATCTCAAGGCCGAGGAGCTCGGTTATCGCCGTGTTGAAGAC
CGGCCTGAAGGAGACGTCCTTTCCGGCTATGTGTTCAGCGGCAACCTTTGCCATCCTCAC
CGCGCTCGTTCCCAGCTGGCTGAGCGTTCTCTCGCCGGTTACCGCATCGATTACCTCAGC
GCAGTCGCCTATCGCGTATATGTCCGGGTCGCTCGTCTGGAGGTGCTCGTTCACCACGAT
GCCCCAGTGCACGTCTAGGCCCGACGCCTTTGCGAGGTCTGTGTTCGCCCTGACGCCGGT
GGCGACGAGAACGAGGTCGGCTGGAACCTCCTCGTCGCCTATTTTCACGGCTCTAACCGG
ACTGCCGATTATCTCGCTAACCCCCTCGTTGAACCTGAAGGAAACGCCGTGCTCCTCCAT
CTCCTTCTGGACAAGCTTTGCAGTGTCCTTGTCGAGCATGGTCGGCATGAGCCTGTCCAT
AAGCTCGACGACCAGAACCTCCATGCCGAGCTTCGCGAAGGCTTCGGCCCCTTCGAGGCC
TATTAAACCAGCACCGATGACCACCGCTTTCTTCGGCTTCCTCTCAGCGATGTAGGCCTT
AATCCTTCTCACGTCGTCGAGGCTCTTGAGGGTGAACACTCCTTCGTTCTCAACGCCCTT
GATCGGCGGGACAAAGGCCTTCGAGCCCACAGCCAGAACGAGCTTGTCGTAGGGAACCTC
GCCCTTATCGGTGACCACGACTTTCCTCTCGCGGTCGATGGATTTGACCTCAGTTCCGAG
CATGAGGTTGATTTTCTGCCTCTCGTAGAACTCGTTCGGGAAGACAATAACATCTTCGGG
CTTCTCGATCGTGCCGCTGATGACGTGCGGCAGGGCACAGGGAGAGTACTGCATGGTCTC
CTCCTTTCCGATGACGGTTATCTCGGCCTTCCTGTCGAGCTTGCGCATGAACAGCGCGAA
GTTGCTTCCTGCTGTGCCAGAACCGACGACCACGATTTTCATGAGCACCACCAGCTTGAG
AAGGGCGAGGAGGTATAAAAGGATTGAGTCAGCGCATCCACTTTCTTGCTATCACTGCAA
CGATGAGCGCCATGAAAACGGCTCCGGTTAGGGCTTCGATTGCACTCAAAGCTTTAAGCC
AGCCGGTCGGATGCATGTCGCCGTAGCCGAGGGTCGTGAAGGTGACGAGGGAGTAATAGA
GGGCGTTGGCGAAGCGGATAAAGTAGCTCGAAGTTTCAGGAAAGCCTTCAATTAGTTTGC
TCCATATCGTGTAGGGAACGGCGTTTCCAATGATTACAAGCAACGAAAATAGGAACAGTC
GAACCCAGTTCGTGCCGTATTCTGAAGGCAAATCTGCCAGTAGCCATTCCACGAAATTAT
GAACATAGGCTTTAACTTTGCTTAACTTGCCTTGTGCGTTTTTTAGCCGAGCCCTACGCT
TAGCGCGCATTTCGAGGACGAACATCCTATCTGCTTCCTCTCGCTTGCCTTCTTTTTCGT
AAGTGAGACGCTGAACACGACGGGCTTCGATTTCCGCTTCGGGGAGCTTGAACCATTCGC
TTGGGATGTCAATGTCAATGCCTTTTCGAATGTCTACATGAAAGAAATCAAGCTTGCCAT
GGAATTTGAATTTTTCATTTTCGGGTTTTCCTTGAAAAGAGATCGGCTCGTTAAATGAAG
CTCCCTCAAAGGAGACATCTTCTTTAAAAACAGTTCCTTCAAAATAGGAGTACCCCTCAA
ATACTGAGGCAGAGAAATTTGTTGGACCCTTAAAAATTACTGGCGAGTCAGGGTCTTCTT
CAATAGCTATTCCACTATACTCAAGCACGGGTATCATTCCAATACTCAGTTGTCCAAATA
TTGAAGGCGCCCTGAATATAGCCTCGCTAAAACTAACATAATCACTAAACACAACATTAG
AGAAAACTATCTCTCTATTGAACTCTGAAGTCTCGAATGAAACCTCTTCCTTGAACTCAA
CCTGGTGGAGGTGAAATGGGAGGTTAAATGTGCATTCATCAAACCTTACTCCCTTTGAAA
ATACCACATTTGAAAGATTCACCCAACTTTCAAGATTGGAGGATTCTCCAAATTTGGAAC
CTGCAAATGAAACAGTTTCAAAGAAATTGGCATCTGTGACAACGAAATCTCTCAAAAACG
AGCATTCACTAAAATCTGTTTCTCCTTTGAAGGTGGCACCATAAAGTTTAACCCATCCGT
CAAATGTACTCCGGGAGAAATAAGCTGTTTTGTGGAAAATTGTGTCGCGAGAATCAACAT
TTCCCCTAAAAGAGCAGTTATGAAAATAAGCATCACCCTTGAATCGAACCCACATGAAAT
TAAGATATTTTTCTGAACCCTTGGAAAAGATAGTGCGATCAAAGTGAACATCATCTAAAA
ATACCGAGGCAAAAAAACTAACCCCCCCAAGAAACTTAACAAAAGGAAAGTATGTGTTCC
TCTTAAACGTTACGTGGTCAAACTTTGCATTTCCTATAAATATGGATTCCATAAAGGATA
CTCCTGATTCGAAGATTCCATGTGAAAAATTAACATCTTCCTTGAAGGTAGTATATTCAA
ATGAAAACCCTACTGAACGTGGAATCTCCGGAAACACAAAACCTCTCGCATCTACAGGTC
TCTCAAAAACCAATCTCTTTATTGTAGTCCCATCAACCTCAATCTCCTCAACCCTCGGCT
TGAACCTCTCCAGAAACTTCCTGTAAAACTCAACCGCTTCCTCCTCACTCTTGTCCGGCT
TGTGAAAAATACAATACTCCTGGTCAGCCGTTTCGGGGTCGCAGTTCCCAAAGTGCGCCA
TCTTGCACATGGATGCATCTTACGCGTCAGAACTATAAAAGCTTTCGTCTGGAATAGAAC
AAGGAACAAGAGAAAAAGAACCTCACGGCTCAACAACAGTCCCGCTGTGCTTCCCCTTCA
CAACGTCGAAGAGGTGGTAGGCGTCCTTCTTGCCCACGATGTAGGTCTTTATCTTGCCGC
GCTGGATGAACTTAGCGGCGAGGGCATCGACGACGCCGCTTCCCCCGGCCTTGCTCTCGG
CCTGCATCGCGATCTCAACGAGCTGGTCGAAGGTTATCCTGTCGAGTTTCTTCGCGTTCG
GGTTCTTTCTCGGATCGCTGTCGTAGACGCCGTCAACGTTCGTCACCACGACGAGAAGGT
CTGCCTGGAGGTACTCCGCGAGGAGAGCCGAGACGGCATCCGTGGTGTGGCCCGGATGCG
TTCCGCCCATTATCGGTATCTTCTTGAGCTGGATGACCTCCCAGGCCTTACGGAAGTCCT
GGATTACGAAGGGATAGGCCTTCTCGCCAAGCGCCGCTATGAGAAGCATCGCGTTGGCGC
GGGTGATGTGTATGCCGATGTAGTCCTTGAAGGTCTCGTTGGGCGTGAAGGTCTTCGCGG
CCTTGATGTACTTGCGCGCTACCTTTCCGCCGCCGACTACCACGGCAACCTCGTGATCCT
CGCTTATCTTGATGAGCTCGTAAGCCATCTTCCCGATAAAATCAACGTCCGGGTCGTCGG
GAACGAGAACCGAACCGCCTATATCGAAGACTATCCTCATGATGACCCTCACGATGCTAA
TCGGGGCTCCTTTATAACCTTTTTCTTGCCGCAGGGGTGTTAAAAGAAGGGACGGAGAAA
GTGAAAAGGCTCAGCCTATCTGGAAGGCGCTCGTACGGAGCTCGCCGCGCTCGAAGCGGT
ACGGGTCGTACCACTCCCAGTCGAGCGGAACCTTCGAGCGGCCCTTTGAAATCAGCTCGG
CCATCGCCTCTCCAACGGCCGGCGCCATCATGAAGCCGTGCCCGCTGAAGCCTGCCGCTA
TGTAGAAGTTGTCGAGGAGCTTTCCAATGGCCGGGTTGCTGTCCGGCGTCTTTGCGTAGA
AACCGGCCCACTGCCTAACGACGTGAGCATAGCGCAGCGGCGGGGCGATTCTGACGGCAT
ACTCCAGAACGCCGCGCAGGAAGTCGTAGGTCGGCTCGTAGTCGTCGAGGCTCTTGGCCT
TGTGCTCTATCCCGGCACCGCAGATTATTCCGCCGTCCTCACCGTCCTGGATTATGTAGG
CGTCGTTCCAGCTCGGCGGGCAGACCAGCGGCTCGGCCTGTCCGGGTTCCAGAGGTTCGG
TCTTGACGAGCTGGTGCTTGTATGCCGTGATGGGAACGAGGTCCCGCTTTAAGCCGGCCA
TCTCGTTGATGAGCGGCGCCCAGGCGTTGGCCGCGTTCAGAACTGCGTCAACCTTAACGC
TCTCAACCTTCCCGTTGCTCCTGAACTTCACGGCCCTTATGGCATCACCCTCGCGCTCGA
AGCCAACAACTTCCGTGTGCTCCCTTGCATCGACGCCAAACTCCTTAGCCTTGAAAAGGT
AGGCAAAGAGCGTCTTGAAGGGGTTCGCCTTGCCGTCCTTCGGGTTCCAGGCTCCGGCCA
AGAAGGGCTCGGTGTTGAGGATCGGTACTATCTCCTTGGCCTCGTCCATGTCGATGAGCC
TCGTGGGGACACCGAATTTGTTCTGGAGCTTTATGTTCGCCTTAAACGCTTCAACCTCCT
CCCCGCTCGCGGCGAGGAACAGGTAGCCGGTCTGCCTGAAGACGATGTCGCTCTCCAGCT
CCTCCTCAAGCTTCTCCCACCTCTCAACGGAGTGCTTCATCAGCCTGATGTTCGCCTCGT
CCGTGAACTGGGCGCGGATTCCCGTTGCGCAGCGGAAGGTGGAGCCCGAGCCGAAGTAGT
TCTTCTCGAAGAGGATTACCTCCTCGCCGAGCTTCGCCAGCTCGTAGGCGGTGACAACGC
CTATTATCCCGCCGCCGATGATGGCTATTTTACTCATCGGCACCACCCACTATGACCTCT
ACGCGAACGGGCCTCGTGGGGACCCTAGCCTTTGGAAGCGGTATCTCCTCCTGCCTCTTT
CCGGTCTTCCTCGCGAGGATCGACAGCACTATGGGAATGCAGGTCCTTCCCTGACAGGGG
CCCATTCCTATGCGGAGAAGCCTCTTGAGCTCCTCGATGTCGGTGACGCCGGAATCGATG
AGCGCCTCGACTTCCTCAACGGTGACATCGTTACAGCGACAGACGATTTTCTTTCCCCCC
ATTTCAATCACCTCTCAACCCTCACGGCGCGGACGTCCCAGGCCAGCTCTACCGGCACCT
CGACGATGATTATCGGCGTGTCACCCTTGCTCTTCTCCCTCGGCACGACCGTGAGCACCT
TCCCCGTTCCAACAGGCTCGCCGACCCTGTTGAGAAGAACGACCTCCTCGCCCTTCTCTG
GAACCGGAAGGAGTTCGTGGGGCATAGTTATCCTAGCTTTGTCGCCGACGTAGTGCACCA
TGAAGAAAGCCAGACCTGGACAGATTTGGACGCAGAGGGAGCAGCCAATGCACTTATCGT
AGTCAACTATCGGCAGGTCGTTCGGGGTGGGCATGCTTATGGCCCCCGTGGGGCATATCT
CCCTGCACGGGGCGCAGGGTATCTCCTGCGGGCACTCCGGAACGGCAACGGGCCTCTTCC
TGAGCCTCTCCTCGCTCGGCAGGGGGATGAACTTCTCAAGCTCCTCAGGGGTGATGTAGC
CCTTTCTAAGGTACTCCGGAATCTCACTCATTCTCTCACCACCAGAGCCTTCTTAATGCC
CTCGAGCACGTGCCTGCCGAAGGGCCCGGAGCGGAACTCCAGGAGGTCTTTCTGGGCCTT
CTCCATCTCCTTGAGCCAGCCCTTGTCCGCTATGCCCAGCCGAAGCGCGGCGGCAATTCC
TGCGACCTTACCCTCAAGCATCGCGGTCGTTGCCTCCTCTATCCCAGCGGAGTCGCCAGC
CACGAAGATTCCCCTGACGGTGGTCTCCATCCACTCGTCGCGGACGGCCACGTGACCGCT
GAGCTCGCGGACGTACATTATCTGGCAGCCGGCCTGGTGGAGGAGCTCGATGCTGGGCCT
CAAGCCGACGGCGAGTGCTATGACGTCGACCTCAAAGGTCCTCTCCGTTCCGGGGATTAC
CCGCCAGTTCTCGTCGAGCTGGGCAACAATAGCTCTCTCGACCTTCTCCTTCCCCTCGGC
GCGCAAGATGGTGTGCCTCGTGAGTATCGGAACGCCCAGGCGCCTAACCTTCGCCGCGTG
GACGAAGTAACCGCCGACCTTCGGCATGGCCTCGACTATCGCCTTCACCTCGACGCCGGC
CTGGATGAGCTGATACGCCAGAATAAGTCCCACGTTTCCGGCTCCAACGATTAGGACCTT
ATCGCCGGGCTTGACGCCGTAGGTGTTCATGAGCGTCTGAATTGCCCCGGCACCGTAGAT
TCCAGGCAGATCGTTGTTCTCGAATGGTATCATCTTCTCCATCGCGCCGGTGGCAACTAT
GACCGCCCTTCCGCGGAACTCTATCAGCTCGCGGTTGTTCTTGACGGCCAGAACGAGCTT
CTCGTCGCCCTCCTGAAAGATGCCGACGGCGGAGGTTTCAAGGAAGATTTCAACGTTCTC
CCGCTTCCTGGCTTCATCCTCAAGGATTTTGGCTATCTCTACTCCCCTGACTCCCGCGAA
CTGCTCGCGCTTGCCGAAGAACTTGTGGGTCTGCTTGACGAGCTGGCCGCCGAGCATGGG
GTTCTCGTCGAGAAGAACTACGCTCGCTCCTGCATCGGCAGCATGGATGGCTGCCATAAG
ACCGGCAGGACCGCCGCCCACTATAACGACGTCCGCCCTGACGACCTTCGCGTCCTTGAA
CTCCGGAGGCTTTGCCTCCTTCGGCAGCTTGGCCTTTCCTCGCTGGGGTTCAATCCTCAT
GCCATCCTCAACGAGGGTTATGCACGTTCTAACGTTTGGTATTCCGTTCACGACCATCAG
ACACGAGGAGCATTTGCCGATGGCGCAGAAGAGCCCCCTGGGCCGCTTCTCGTTGGCGGA
GTAGTTCAGAACCCTCACGCCAGCGGCGTGAAGGGCCGTCGCTATCGTTTCCCCCTCGTA
TGCCTTGATCGGCCGTCCTTCAAAGTATATTGTAACCTCCCTGCCACGCTCAAAACGCAG
AACAGGATGCTCAGTTAAGCGCACGGTGTATCACCCATGCACCTATTCGTTCACGCATTT
ATGAAAATTTTTCAATCCGAAGGTTCTTCACCTTTGGTTTCAGGGAGTACCAAAGCTTTA
TATATCGGGCGGCGGATAAGTTAGCTGGCGGCGGGCTAGGCCGGGGGGTTCGGCGTCCCC
TGTAACCGGAAACCGTCGATATGCCGGGGCCGAAGCCCGGGGGGCGGTTCCCAAAGCCGT
CCCCGGAAGCCGGGGCACAACGGTGATCCCTCGTCCCACGGGGCCGGCGGTGGGAGGGGC
TCGGCTGGAGGGCCGGGCTAACTCCCTTTGCCCGCCGAACCCCGCCAGGCCCGGAAGGGA
GCAGCGGTAGGCGGGACGTTCGGCGCTCGTGGGGTAGCGGGGGTGAGCGAGCCCCGGTGG
AAGGGAACGGTGGAGGGTTCCCACCCCCGGGCGCGCCCGCCGCCACTAAACTTTTAGCGC
TTCTTCGCGTATTCAGGTACGGTGATTCCAGATGCATCCAAAGATAGGTTCTCTTCTCGC
CAGGTTTCCAAGGGTGGAGCTCATCGGCTGGGAAACGCCGATCCAGTACCTTCCGAAGAT
AAGCTCGATGGTCGGCGTTGACGTCTACGTCAAGCGCGATGACCTCACAGGCTTTGGAAT
CGGCGGGAACAAGATAAGAAAGCTCGAATTCCTCCTGGGCGATGCGATAGCCAAGGGCGC
CGATACCGTGATAACCCTCGGTGCGGTCCACTCGAACCACGCCTTCGTGACGGCCCTGGC
CGCAAAGAGCTTAGGTCTAGATGCTCTCCTCGTTCTCCGCGGGAGGGAGGAGCTCAAGGG
CAACTACCTCCTCGACAAGCTGGTCGGGATAGAAACGAGGGTCTTCGAGGCCGAGAAGAC
GACCGACCTGATTCCTATGGCAGAGGAGATAGCCAAGGAGCTGAGGGCGGAGGGCAGAAA
GCCGTACCTGATCCCGATAGGCGGCGCTTCCCCAATCGGAACCCTCGGGTACGTGAGGGG
AGTTGGAGAAATCGCCTCGCAGGCGAACGGGCTTGGCCTCGAGTTCGACACGGTAGTTGA
CGCCGTCGGCAGCGGCGGCACTTTGGCGGGAATAACCCTCGGCCTTAGCCTCCTTGGAGT
GGAGACGGAGCCCGTGGGAATGGGTGTCGGGATATTCGCCGGCGACATGGAGGAGAGGGT
CGTGGAACTGGCCGAGGAGACGCAGAAGCTTCTGGGAACCAAGCGCAGGATCAAAAAGCC
GAGGATACACGACTACAGCTTCGGCGCCTACGGGAAGATTGTGAAAGAGGTGGGGGAAAC
GATAAGGCTCGTGGCGAAGCTTGAGGGAATACTCCTCGACCCGGTCTACACCGGAAAAGC
CTTCCACGGCCTCATGGAGATGGCCCAGACCGGCGAGCTCGGCGAAACCGTGCTCTTCAT
CCACACGGGAGGAACCCCCGGCCTGTTCCACTACGGAGAGGAGATGCTCAGGCTCATGGA
AAAGCCTTAAAGCCATCCTCCACCTTTTTGCCTTCGGGGTGTCAAGATGGTCAGCCTTGA
AATGGAGCTTTTCGGGATAAGGTTCGAGAATCCCCTCATTCTCGCGTCGGGAATAAACGA
CAAGGTTCCCGAGCAGTGGATAAGGGCGCACGGGGAGGGCGCCGGCGGGGTGGTCACCAA
ATCAATCGGAATCGAGCCGAGGGCAGGTTACGACAATCCAACGATTGTGGAGCTTCCCTA
CGGCCTGATAAACGCGATGGGCCTGCCGAACCCCGGCTGGAGGGGCTTCCTTGAGATGGT
CGAAGGATACACCTTTGACTTCCCGCTCATAGTCTCGATTTTCGGCGGAACGCCGGGGGA
GTTCGCCTTCCTGGCGGAGAAGCTGAGCGACGTCGCCGATGCATTCGAGCTGAACCTCAG
CTGCCCCCATGCGAAGGGCTATGGCATGGAGATCGGCCAGAAGCCGGAGAACGTCTATGA
AGTGGTCAGGGCAGTTAAAGACGCCACGGATAAGCCCGTCATCGCGAAGCTAACGCCTAA
CATAGACGACATCACGAAGCTCGGTTTGGCGGCGGAGAAAGCGGGGGCGGATGCCGTCTC
AGCGATAAACACGCTGAAGGCGATAGCTATAGACGTCTACGCTAGGAAACCAATCCTGAG
CAACCGCGTCGGCGGCTACTCTGGGCCGGGCGTGAAGCCGGTAGCTTTGAGGGCCGTGTA
CGACCTTGCGAGAACGCTTGAAATCCCTGTCATAGGCATCGGCGGCATAACGACGTGGCA
GGATGCTGTGGAGTTCCTCCTTGCCGGGGCCTCGGCCCTTCAGATCGGCACGGCCGTCTC
GCTCCGCGGGTGGAAGGTATTCCGGGAGATAAACGAGGGGATAGCTGGATACCTCGAAAG
CGAGGGCTTTTCGAGCGTGAGGGAGATAGTCGGCCTGGCGCTGGAGTAGGTTTTTAACCC
CAGGCTTTCCTTTTAATCCAGTGGGGTGATAGTATGAAGCGCGCTGTGGTGTTGTTCTCG
GGTGGGCTTGACTCGACGGCCTGCCTCTACTGGGCGAAGAGGAACTACGACGAGGTCATC
ATGCTCACCGTGAACTACGGAAGCAACGAGGAGAGGGTCACGAACAAAGTTGCCGAGTTC
TTCTCAAAGGAGCTGGACGTTCCGCTGAAGATAATCCGCCTCGACTTCCTCGAGGAGTTC
TCGAAGCTCCGCGGAACGACCCTCGTTGGAGGTGAGACGCCGAAGGTTACCGCCGAGGAG
CTTGAGGACATGAGCGTTGCACAGGAGACGGCGAAAAGCGTCTGGGTTCCGGCGAGAAAC
GTCGTGCTGATAAGCGTCGTGGCTTCACTCCTCGATGCCCTTGGAGGCGGGGACATAATA
GTCGGCTTCAACGCTGAAGAGGGGGCAACGTTCCCGGACAACACCCCGGAGTTCGTCGAG
AGGATGAACGAGATGCTGAAGTATGGAACCATGGCCGATGTGAGGGTCGTCGCTCCGCTC
ATAGAGCTTGACAAGAAGGGCATAGCCAGACTCCTCAAAGAGCTGGACGCGAAGTACGAG
TACTCCAACTCCTGCTACATGCCGAGGGGCTTCACGGAGGACGGCAAGCCGATACACTGC
GGCCAGTGCGAGAGCTGTGTGAGACGCCACCGCGGTCTGATCGAGGCCATCGGGGAGGAC
AGGACCGTTTACGCCGTGGAGCCGAGGATATGACCTCCTCCCCAAACCCTCTCCGTTTCA
ACGGCCCCGTTTCTGAGCCACCGCAAGATTTATAAATTCGCTCTCTACCCTATCCATTGG
GCGTGGGGCGGTAGCTCAGCCTGGGAGAGCGCCGGACTGAAGATCCGGGTGTCGGGGGTT
CAAATCCCCCTCGCCCCACCACTTTCTCAGCAACGCGGTGGTAGTCTAGCCTGGTCTAGG
ACACCGGCCTTCCAAGCCGGTGACCCGGGTTCAAATCCCGGCCACCGCACCATTCTAACA
AACTTCTCCCGGATCAAGCTCGTCAGCCATTATTTTCCGGTTTTCACCGGCTTAAATTGA
TCCGAGGGTTCTCCGCTGCCCACATCTGTCCACTAAACGTTATAAAGGCCACCGTTTTAC
TTCGTCTTTAGGTGGGTTACGTTGGAGAAAGACGCTCATAGGTTCGAGCTCAACGGCGCT
TTCGTTCTTATCCCTAAAAAACCTGATTTGAAGTATCTCTACATCGAGATAACCAACAGG
TGCAACCTCCGCTGCGAGATGTGCTTCAAGCAGTACTGGGAGGACCCCGAGGGGGATATG
GACTGGGAACTCTTCATGAAGATACTCGACGATGCGGAGGAGCTTCCCGAGCTGGAGATG
ATATACTTCGGAGGAATAGGCGAGCCTACGGTTCATCCGAGGTTCATGGACATGGCCAAG
GAGGTCAAGAGGAGAGGATTTGCGCTGGGAATAAGCACCAACGGCTTTCTTCTCACTGAC
AAACGCATAGAGGAGCTCGTTGAGCTCGGCCTCGATCTGATATACTTCTCGGTGGACTCC
GTGCCCACCCAACCGGTGGACATAGGGCACATAAAGCCAGATGTGACGGGTTCCAGGATC
AGGAAGATTCAGGAGGTCAAGAAGAAGCTCGGAAGCGACGTCCCGCACATAGGGGTTGAG
GTGGTGGTCACCAAGGAGAACTACACCGAGCTCATAGACATAGTGCACTACGTGGGGTCG
CTGGGCGTGGACACCGTCCTCATCTCAAACCTGATTCCGATAACGAAGGAGCACGCGGAG
CTGATAGTCTACGACGGAAGCGTTGACATGAAGCCGATAGTGGACAAGCTCGAGGCCGTA
TACCACGGCTACATCTACAAGCTCGCGGAGTTCTCCCTGAGGACGGAGAGGCACTGCGAG
TTCGTGGAGAAGAACGTGGCCGTCATACGGTGGGACGGCGAGGTCGCCCCGTGCTACCGC
TTCCTGCACACCTATCCGGAGATAGTCTTCGGAAGGGAGAAGAGGGTAATAGCGTACTCC
TTTGGGAACGTTAAGGAGAAGAGCCTGAAAGAGATATGGACCAGCAGGGATTACTCCTGG
TTCCGCTTCGTCGTCAAGAATTCGCTGTACCCAAGCTGCGCGGACTGTCCGCTCAACGAG
TCCTGTTCCTTTGTGTGGGACACTGAGTCCGACTGCTGGAGCAACAAGCCGAGCTGCGCC
GACTGCCTCTGGGCGAGGCGCATAGTGCTCTGCCCGATACCCGAAAAAGGCATGAAAGGG
TATTGGTGAAGTTAAATTCATGCTTTTATCAACATTTTTTCATCCGTCCCCAAACTTTTA
AGTTCGAAAAAATTCGCCTCGATGTTTGTTAAACTAATGTGCTTATCATAGCATCAATGT
TGCATTCTTTTGCTTTCGTCAAATTTATTAGCATCAATGTACAAAAATGCTTCCAAGAAC
TGCTGGAGGCTTCGAAATATGTTTGCGTATTGGGGAAAAATTTTGAGAGTGAACTTGACG
GACGGAACCATTAAGGAAGAGCACTTTGACGAGGAGTTCGCGAAGAAGTGGCTGGGTACC
AGAGGTTTTGGCATATACTTCCTCCTCAAGGAGATGGACCCAACCGCGGACCCGCTGAGC
CCGGAGAATAAGATTATCTACACCACCGGCCCACTGACGGGAACGACCGCCCCGACCGGT
GGAAGGTATATGGTCATCACCAAGAGCCCGCTGACCGGTTACATCGCCATGGCAAACTCC
GGCGGCTTCTTCGGTGCGGAGCTGAAGTTTGCCGGCTGGGACGCCATCATAGTTGAGGGT
GCCTCCGACCACCCGGTTTACCTGTACATCAACGACGAGAGTGTCGAGCTCAGAGACGCG
AGCCACCTCTGGGGCAAGACCTCAACCGAGACCGAGGAGGCCCTCAAGGAGGAGATCGGA
GACAAGCGCATAAGGGCCGCGCTCATAGGACCCGCCGGCGAGAACCTCGTAAAGTTCGCG
GCCGTCATGAATGACGAGCACAGGGCGGCAGGAAGGGGCGGCGTTGGAGCCGTCATGGGA
AGCAAGAAGCTGAAAGCCATCGTCGTTCGCGGCCACAAGCGCGTTGAGGTCGCCGACAGG
GCGAAGTTCACGAGCGTCGTCAAGGAGAAGACCGACAAGCTGAGGAACGACCCCGTTGCA
GGCGGAGGCCTGCCGAAGTACGGAACGGCCGTTCTCGTCAACATCATCAACCAGAACGGC
CTGTATCCGACGAAGAACTTCCAGTACAGCCAGTTCGAGTACGCGGAGGAGCAGAGCGGT
GAGGCCATGACCGCGAAGTACCTCATCAGGAACAAGCCGTGCTACGCCTGTCCGATCGGC
TGTGGCAGGGTCAACAAGCTCCCGACCCTTGGAGTTACCGAGGGACCGGAGTACGAGAGC
ATCTGGGCGCTCGGTGCCCACAACGGCATAAACGACCTAGCGAGCATAATCCACGCCAAC
CACATGGCGGACGAGTATGGTATGGACACCATAAGCCTTGGCGGAACCCTCGCAACGGCG
ATGGAGCTCTACGAGAAGGGCATCCTCAAGCAGGAAGACCTCGGAGAGGAGGCTCCCCCG
TTTAGGTGGGGCAACACGGAGGTTCTGCACTACTACATCGAGAAGATCGCCAAGAGGGAG
GGCTTCGGAGACAAGCTGGCCGAGGGCGGCTACCGCCTGGCCGAGATGTACGGTCACACC
GAGTACTTCATGGGCGTCAAGAAGCAGGAGCTTCCGGCTTACGACCCGCGTGGAGCCGAG
GGACACGGCCTCGGTTACGCCACCAACAACCGTGGCGGCTGCCACATCAAGCAGTACATG
ATAAGTCCCGAGATACTCGGCTACCCGTACAAGATGGACCCGCACGACATCGGCGACGAG
AAGGTCAAGATGGTCATCCTCTTCCAGGACCTCACGGCTCTCATCGACGCGGCAGGACTG
TGTGTCTTCACGACCTTCGGTCTCGGTGCCGACGACTACCGCGACATGATAAACGCCGCG
ACCGGCTGGGACTTCTCAACCGAGGAGTACCTCAAGATAGGCGAGCGCATCTGGAACGCC
GAGAGGCTCTTCAACCTCCGCGCTGGTCTCGACCCGCTCAAGGAGGACACCCTGCCCAAG
AGGCTCCTCGAGGAGCCCGTCAGGAACGGTCCGAACAAGGGGCACGTCGTCAGGCTGCAC
CTGATGCTTCCGAAGTACTACAAGTTCCGCGGCTGGACCGAGGACGGAAAGATAACCGAG
GAGAAGATGAAGGAGCTCGGAATCGAAGAGCTCTGATCCCTATCTTCTCACCTTTTCTGC
CATTTTCTTCACCCTGGATAGCACGAACTTCCTGAGGAACCGCTCGTCGAATTCCGTCCT
CCTGCCGTCGAGGTAGGCGCTGTATATCCTCACGGCGTCCTCATCCCCGAGTTCCCGCAG
GGCGCCCAGCACGTCCTCCTTCGCGAGGCTGGAGCCGTTCAGAAAGGCCATCAGCCTTGC
CGTTTCACCGGCCAGGATGTGGAGCATCTTCAGGTTCCCCGAAAAGCGCTCGAGGTTCCT
CAAAAGGCCCTCCAGCCTTCCGGGGAGGAGCTCGTCCAGGGAATACTCCGGAATGATGTC
AACCACGTCCTCCCCGAGCAGAACCGCATGATTTTCTCTGAAATCCCGCTGGTAGACAGT
AAGAAACTTGTAGGGATAGCCCAGGTTGAGGGGGTCGCTTAGATTTGAGAGCCATTCCCA
GGCGACGTCAACCTCCACCGGGTTGAGGGACGATGAGCACTCCTCGAGAACCGGCTTTAT
CTCCCGGAGAATGGACTCTGGGTCGGTTCCGTCCTCAAGGACCGCGAAGAAGTCTACGTC
GCTCGTTCCTGGAACGAAGTCGCCCCTAACGAGGGAACCGTACAGAATGAGGGAATGGAG
GCCGGGAATCCGGCCGAGTTTCTCCCGTATGCAGTCCGCGAGCCTTTCGGCCCTCATGTG
GTCGAGGCCTCTTCGTCGTTGTAGAGCTCGTCGCCGACGGTAATCCTGTCCTCGAAGCCC
TTCGAGCCCTCGAGGGTCTGAATCCTGAACATGTAGCTCTTGTACCAGTTGTAGGACGGC
TTGACCTTGACCGGCAGGAGCTTCCAGGCGCGGGTCTCTTCCTCGTAGCCCCAGTTGACG
TACTCGTTGAAGTTCCTGATGATGTCGGTAATGACGACCCCGAACTCGTTGAGGAGAACC
CTCTGAATTTCCCTCCACTTGTCGAGAGAGCTCTCGCGCCTCGTTATGCCGAAGTAGCCG
GCGCAGCCGGGTCCTTTGAGCGTCGCTATTCCCCTGCCGACGAACGCCCTTATGGCGTCA
ACCGTCTCGGGCGGGTCGGTGATGAAGGTATCGAACTTGTGGAGCGCGTAGTCCGGGAGC
GGCTCGCGGAGGTCGAAGGTGAACATCTCGATGTTCTCGTAGCCGAGCTCGTCGGCGGTC
TTCTCGATGAACTTCACGAGACGCTCGTCGATGTCGAGGACGGCAATGCGCTTCGGAAGG
CCGCTGAGCATGAGGGCTATGCTGGTCAGGTCGTCGTCGCCAAGGACGAAGACCTCCTTG
TTCTCAAGGTCCCCGCGCGTGTGCATGAGGGCTATCCTAGCGACGGTGGTCTCGGGGGTA
ACGTAGGCCTGGTCGAAGTCGTGCTTGGGCTGCGGCCTGTCCTTGACTATCTCCTTGAAC
TGCTCGAGAAGGTCGCTGAAGGCACTCAGCTCGACCGTCTTGCCCTCGCAGTGGGAGCAG
GTGTAGTCCTTCCTGGGCCCTATTCCATACTTCTCCACCAGCTTCCTGCCGCTCTGGGTG
AGGACGACGCTCGGGCCGTCGAAGGCCACGTAGCCGAGCTCGTGGAGTGCGGTGACAACG
GCAACGACGAGCGGGAGCGGCTCCTCGCTGAGGTCAACGATTCTCCAGACGTCTCCACTC
GCCTGGATGGCGCTCAGAACGTTCTCGACGGTTCTCTCGTAAACGGGGATGCTCGTCTTC
TCCCTAACCTTTTCCACTATCTCCCTCATCGCAAGCACCTCCAGAAGCATTTTAGGTTCG
TGAACGGGGTTAGGGTGGGTCTCTTTTAAGGTTTTCCCAGCGGCAAGTTTAATAAGTGGG
GCGTTTAGTGGCCTTCGATGATAAAGCCAGTGGGAGACGAGTTCGTCAAGCGCTACCGCC
TCGAGTACAACCTGGAGGCCCTTGAGAGGGTTAGGGGGAAAATCGGCGAAGAAGCCTATT
CCCGCCTGAAGGCCTTGATAGAATACCGACTGGGCGGGAAGGACTTCGACCGCTCTCCGG
TCGGCGTTAAGATGGCCCTGGCATTCTCCGCCGGTTCCGACAGCACGGCCGCGCTCAAAA
TACTCCGCTGGGCGGGCTTTGAGGTGGTGCCCGTAACGGCCAGGCTTCCCCAGATGAACG
AGGCGGTCATAGAGAGGGCAGAGAAGCTGGGGGCCGTCTTCGTCGAGGTTCCCGGATACC
TTGAGGTAATCACGGCCCAGATGGAGAAGGGCGCGCCGATCTGCGGCAAGTGCCACTCGA
TGGTAATGGCCGCCGTGGAGGGGTACGCGAAGGAAAACGGGATAAAAATCCTCGCCAGCG
GCGATCTGCTCAGCTCAGGCCTCATCTCGATCTACGAAACCGGGGGAGTTATTACCCTGA
ACCTTCCAGCGTTCTTAGCCCTGGACAAGGCCGAGATAATCGAGATCATTGGGGGCAGAT
ACGACCTCAAATTCGGCTGTCCCCTCCTCTGGGAGACGTTCAGAAAGACGCCGAGCGTAA
AGCGCTTCGCCATGCAGAGGATTCTCCGGGAGCTCCGCGCCAGGGCAATAACCCCCGAGA
TGGCCGAGGCGCTGATACTGGACGTGCTGTCCAGATAGTTACTCATTTCTGACCCAAAAG
GTTTAAATCTGTCATCCGGAACTTCACCCAGGTGGTGAATAATGGTCACGAAAGAGGAAG
TTGAGAACGTCGTTAAAGCTATCGTTGACGAGAAGTTCGTAAAATCCGTTGAGGTGAACG
AGAAGGGAGACGTAGCGGTCACCCTCGCGAAGGACACCCCGAACATCGACGACGTGCTGA
TAAGGCTCAATGCGGAGCTCGGAAAGCTTGAAGGGGTTGGCACGATAACGATAAACCGCG
AGAGGGAGATGAAGGCCGAAGAGAACGCCGAGCTGAGCGAGGAGCTGATCCTTGAGAAGC
TCAAGGAGGTCATAGACCCCGAAATCGGCATCGACGTCGTCAACCTCGGCCTCATATACG
AGCTAAAGGTCAGGCCGGATAAAACCGTGTACGTGAAGATGACGATGACGACCCCGGGCT
GTCCGCTCACGATGTGGATTCTTCGCGCCGTTGAGGACAAGGTTCTCGAAATCCCCGGCG
TTAAGGACGCCGAAATCGAGCTAACCTTCGACCCGCCCTGGACGCCCGACAGAATCAGCC
CGGAGTACAAGAAGAGGCTTGGACTCTACTGACCCATTCTGTCAATTTTTGTTCATCAAC
GGGCGGTTTGCTCCCCTTTTCCACGTATTTTCGTCTTTCGGAGTCCTTTCCTCGACGAAA
AGTTTATATTCGCCTGGGTTCATCTAACTCCGGTGATGTTCCCATGGCTTGGAAGGTTAG
GGTTGACCAGGACGTTTGTATCGGAGATGCCATCTGTGCCAGCCTCTGCCCGGACATCTT
CGAGATGAACGATGAGGGCAAGAGCGTTGTCATCGTCGAGGTTATCGAGGACGAGAACCT
CTACAACTGCGCCGTCGAGGCCGCTGAGGCCTGCCCGGTCAGCTGCATTTACGTCGAGGA
GGCCTGAAGCCTCTTCTTTTTCCCCTTCATTGGGCCCGCTTTTCTGAAAGTCCTGGAAGA
TTTAAAAGAAGAGGAAGTCACTCCAGGCCAAGTCCAAACTTCTCGGCCTGCTCGAGCACG
TACTCCCTTATCTCCCTCGCCTTCGGCAGCTCCGCCACTATCTCACCGTTCTCGATGAGC
GGTTTGAGGAGCGGCTCAACCTTCGCCCCGCAGACCGGGCAGCGTTCGAGCTTTTTGCCC
GCTGGAACGCGGTGGTAGTGGCCGTTCTCGCAGCGGTATATCTGCTTCCTTCCGCTGAGC
TTGCCGCGCTTGGTGATGGGCTTCCCCTCAATTTCAACTATGTCGAGCGAGAAGTCAACG
GGCTTGGCGCTCGCTATCGAGCCTCCAACGCCGAAGGCATCGACAACGTCCACTATCTCC
CTTATGCTCTCCTCGTCGAGACCGCCGCTCACGAAGATTTTGACGTGCTCGTAACCCCTG
AGGTCGAGCTCCCAGCGGACCTCCTCGATTATCCTCCTGAAGTTGCCCCTCCTGGAGCTC
GGGGTGTCGAGCCTGACCGCTGTGAGCCTCTCGCCCAGGGCTTCTGCAGCCATCAGGGCC
TCGAACTTCTCGTCACAGAGCGTATCCACCAAAGCGGTTCTCGGAACCTCGGGCTCAACG
ACCTCGTCGAAGTACTTCCAGGCCTTCACCTGGTCGCCAACGACGAGGATGAGCGCGTGG
GGCATCGTGCCGACGGGCTTCTCCCCCATCATCTCAGCACCCAGAACGCCGCTGACACCG
TCGCAGCCGCCTATGAATGCCGAGCGGTCTATCATCGGCGCTATTGCCGGATGCATGTGC
CTTATGCCGAAGGAGTAGACAGGTTTGAAGTCCGCCGCTATCTTCGTTCTGAGTGCGGCG
GTGGCTATTCCCGTGGCCTGGCTGAGCATTCCCAGCAAAGCGGTCTCGTAGATTCCAAAC
TCCTTGTAATAGCCCTCTACCTGGAGGACGGGCTCGTAGGGGTGGAATATCGTTCCCTCC
GGCATCGCATAGACGTTTATGGGGAGCCCCTCAAGGAGCTTTGCGACCTCTTCAATCCCA
GCCAGAACCCCCCACTTCCAGCCCTTCGGAAGGGAAGTCGTTGTCACGTCGGCGAAAACC
TTCCTGTGGATGCCCTTCTCGACGAGTATCTTCTTCGTCCTGATGAAGTAAACGTCAGTG
GTCTTTCCGGCTTTGATATCCTCCTCGTGGGCGATGTAGAAGTCTCTCATTTCTCCTCAC
CTGATAGGGAGTTCTCGCCATCCGATTTAAGGCTTTCCGGGAAAAGGCTTATAAGACTAA
AAACCGACCGGTCGGTAGGTGAAATAATGAAGGTCTGCATAGTCTACGACTCCAAGAGGG
GCTCGACCGAGAGGGTGGCGCGGGCGATGGAAATGGCCCTCCGGGAGAGAGGCTTCGAAG
CCCGTGCATGGAACGCGGGGCAGGATCCGGACGTTGATGACTGCGACCTCGTGGTCATCG
GGGCGCCCATCTACTACGAACGTCCCCTACCGGGAATCGGGAGGTTCATCGCATCGAAGA
ACGGCCTGAAAGGAAAGAAGGTCGCGGTCTTCATACTCTGCATAGCCGACAGGTTCGGGA
AGCTCGGTAGGAGATACACCGAGCGGAGGTACCTCAGGATGATGACCGAGCCCATCGAGG
GGAGGATAATCGCCGCCCGGGTCTTCGACGGCTGGATACTGGGTGAGAACGAAGGGACGA
TAGACGAAGCCAGGGGCTGGATAATGCGGGTCGTTGAGGCCTTCGAAGATGGAAGAGGGC
TCGGAATCGAGCATCCGGGGTGATGGGGATGAAGGGAGAGGAAACCAGGAGAAGGATAGT
GGAATCTGCCCTCGAGCTGTTCAGTGAGAAGTCCTACCACGACGTCTCCATGGAGGAGAT
AGCGAAAAAAGCAGGCCTCTCAAAGGGCGGCCTCTTCCACCACTTCCCGAGCAAGTACGA
CCTCGCCAGAACCGTCCTGTTCACGCTCCTCGACGAGTGGCTGGAGAACCTCACGGCGAG
GCTGGAGGGACTCTCGGGCAGGGAGAAGCTTGAAACCCTCGTGGATGCAGCGTTTGAGCT
GATAACGACCAGTCCGAAGCTGTCGCGCTTCTTCCTGGAGCTGTACGAGGAGAGCCTGAG
ACTGAACAGAACCGCCGACTGGGACGAGTTCTACGGACGGTACATAGGCTCGGTGTCCAG
CGTTCTCAGGGATGCAGGCGCGAGGGAGCCGGAGAAGAAGGCCCTGCTCCTGGGGGCGCT
GGTGGATGGCCTCGCCCTTCACCACCTCCTCTCGGGAGGGAAGCTCTTCGAAGTCGAGGA
CATGAAGGAAGAGGTCTTGAGGATTATGGAGGGATGAGTTTATGGAAAGGTCTCTGGGCG
ATCTCATCTCCCTGAAGGGGAGACGGGCCCTGATAACCGGCGCGGCATCTGGAATAGGCC
GTGCGACGGCACTTCGCTTCGCGGAGGCCGGTGCCGACCTGGAGCTTGTAGATATAGACG
AATTTGGCCTGAGGGAGACCAAGTCGCTCGCCGAGGAGTTCGGCGTCGAGGTTGGCATTC
ACCGCGTTGACCTCTCGAAAAAGATCGAGGTGGACGCGCTCTGGGAGGCCCTGAAGGGCA
GGGAGCCGGATATCCTGGTGAACAACGCCGGCGTATACTGGTTCAAGGACTTCACGGAGG
TCGACGAGGGGTTCTACGAGAAGGTCATGGCGATAAACCTCGACTCCGTCTTCTGGATGT
GTCAGCACTTCGTCAGGGCGAGGAAGGACAGGGGAGGGGTGATAATCAACGTGAGCTCGA
TAGAAGCTTTTCTCCCCTTTGCCAAGGGTCTTGCCCACTACGACGCGGCCAAACTTGGCG
TGGTTGCCCTCACCAGGGCGATAGCCAGGGACTATGGCAAGAAAATCCGGGCCAACGTGG
TGGTTCCGGGGGGCATAGAGACAGAGGGTGTGAAGAGGCTCAAGAAGGAGGCGATAATGA
AGTTCGACATGGAGAAAATAAGCATCTCGTTCAACTTCAACGCGCGCCTCCCGATGGGCC
GCTTCGGCCAGCCGGATGAGGTAGCCAGGGTCATGCTGTTCCTGGCGAGCGACCTGGCGA
GCTACGTCAACGGGGCGGTAATCCCCGTGGACGGCGGGTTCCTCTCGACGTAAGCTTTAG
AGCGTTGTACCAGTACATTATTAACGCGGCCTTCCGAATCTCCTTCGGTGGGGCCGATGC
GCAAGGATTTTGATATCGGCGAGGTAATCCCCGGAGGGGTTCTTCTGGTCTCCTACGGCC
AGTACAGCCTCGGCTGGAAGATAGGTGTGGAGTACCTCAAAAGGGAGATTGAGGGGGGCG
CCTTTGGACTCATCATGAACACCACGGTTCCCGTTAGGAAGCTCTGGGAGAGGGCAAGGT
CGGCAGGATTCGACATCGTTGAGGCCGGAAAAAACGGACGGTTGGCCGTTATAGACCTGT
TCAACGAGCAGACCGGGCTCGACTTCGTCTATCCCATCGAGACCGTCGATAGAACCCTCA
TAATCCCGCGGATAGAGAAGGTTATGGACGAGATACAGGCCAGATACGACCTCAAAAACA
GAAGGGTCGTGGGGGCCATAGCGACCCTGGACGGCCTCTACGAGCTGTTTGGAGGGAAGT
TCCTGAAGAACATGACGCTCCAGTACCTCATCCGCTCCGAGAGGCTGCTGAAGGAGGGCT
ACGACCACTGGACGATTTTCATAGTCAACAGGGACACCATACCCCGGGAGCTCCACTCCT
GGATAATCAGCGTCAGCGACTACGTGATCCTGACCGAGGGCATAGTGGACAGAGAGAGCC
TGATAGAGAACACGGTCCTCCTGAAGAGTCTGGCCCCAGGTTTCTCCCAGAGAATGTTCC
AGACGACCGTGCCTGCAAAAAAGCTGCAATGAGTCAGAGGCTGAACGGAAGCTCCACCTC
CTCGCCCCCTTCCCTTTTGTGAAGCTCCCGCCTGTAGGCCTCAAGGGGCCTGTCTTCAAC
CTTCAGGTAAGCGGCGAACGTCTTTGGAGTTTCCTCCAGCTCATCGAAGAACTCCGGATA
GCGTTTGTCCCTGATGATGTGATGGTCGAGTATTACCTCAGCCCCCGTTTCGCGGATTAT
CTCGTTGAGGTTCCTGATGCCCGTTTCCCAGCTGCCCTCGGCGCGTTTTCCGAGGTAGGT
CGGCGGGCCACCCGTGATGAGCATGTCCGGATTCTTCTCCACTATCCATTCAACGGCCTT
CCTGTTGAGGAGCTGGATGTCGCTGGCGTGGATTAAGCGGAAGCCGTCGTCAATCATGAC
CATGACCACGAAACCGAGCTTCGAACCCTCGCTTCCGTGAGGAACTGCAGGGGAGAACTC
CAGCGTAACGCCGCCGAGGTCGAAGCTCCTGCCGTCCGCGAACTCTATCCTCTCCGCTAT
CGGCTCGGCGTTCTTCATGAAGGCCCAGGCGCGCTTCCTCTGGCTGAAGTTGATGTTCTC
CCTCGGGTGCTTTATGAGGAGGAGCTTTCCGGAGTAGATTTCCCTCGCAAAGGCTTCACT
GGAGCTCTCGTAGAGACCATCAAAGAAAGGCGTGTGGTGATCGTAGTGGTAGTGGGAGAT
GGTGACCACGTCCGCCCTCCGGGCGTAGCCCTGAAGCTTGCGGCGCATCCTGTGGAGAGT
CTCTATCTCGACCCTTGCGGGAGGAAGGCCGTAGCGCTTAGGCCCGAGGGCAACTCCCGG
ATCTATGAGAACTTTTATCCCGGATGCTTCAACGAAGGTTGCCAGGCTCCTCACACCGAG
GCTTTCGGAGGCGAGTGGAATGATCCTCATGATTCTCCCCATGTTAGACTTCCATGCTAA
ACCTTAATAAGTCCTGCCCGTTAGTGGAAGTTGACCGATGAAGAGTGTCATCCCTCCTGA
TGCCAAGATGATGACATTATCCCCACCTGAGGTGGTTTCATGCTTGGATTCTTCAAGAAA
AAGAAGAAGGAAACCTACGGCCCGCTCGTCTACCTGAGCGAGCCGACGATACTCTACCAC
ACCCACACCGAGCGGGCGCTCCTTGAGATACTCGAGGAGAAGCTCGGCTCCAACAACTTC
GTCGTTCCATCTGACTACGGCCTCAGAACCACCGACCACCTGATACCAGAGGCCGAGATA
TTCGTGGCGATAGCCATAGTCGGCAAGTTCACTTCCCTGGTCGTCAGGGAGATCGAGATA
GCCAGGAAACACGGAAAGAAGATCTACACCCTAGACGTGGCCAGAAAGGACGACGAGATA
CTCTACCTCTTCGAGGAGGGAATTCCGGAGAGGATCGAGTGGCTAACCCCAGAGGAAACC
CAGAGCCTCTACGCGGCATTCCGCGGCGAGGACTTCTCGGGCTTCATGAAGTTCTTCGTG
GGGGATAGAAAAAGGCAGTGGTAAAAAGAAAGGAATCATGCGTTGGCCTTTTTGCCCTTT
ATGTACCCGTCTATCGCCTTCGCGGCCTTCTTTCCGTCTCCCATCGCCAGAATAACCGTC
GCCTCTCCCCTTATCGCATCTCCACCGGCGAAGACTCCGGGAATGCTGGTCATCAGGTTC
TCGTCGACGATCAGCGTTCCGTCCGGGTTGGCCTTAAAGCCGCTGGCCTCAACGAGTATC
TTGTTGGGCTCAAGGCCGATGGCTATGATGACGGTGTCGGCTTCGAGGGTCACGTACTCG
CCGGTTCCGACTATCTTCCTCTTTCCGCGCTTGTCCCTCTCCTCGAGCGGGCGCATCTTC
TCGAACTTAACGGCCTTGACCTTGCCGTTCTCGTCGCCGATGAACTCGACCGGCGTGAGG
AAGAACTCGAACTTGACGCCCTCCTCTTCGGCGTGGCCTATTTCCTCCACCCTAGCCGTC
ATGTCCTCCCTTCCGCGGCGGTAGGCGATCGTAACCTCGGCGCCGAGCCTGAGCGCGGAG
CGCGCCGCGTCCATGGCGGTGTTTCCGGCACCGATGACTATGACCTTCTTTCCAACGGCT
ATCGGCGTGTCGTACTCGGGGAACAGGTAGGCCTTCATGAGGTTCACGCGCGTGAGGAAC
TCGTTGGCGCTGTAAATCCTGTCGAGCAGGATTCCCGGTATGTTGAGCAGCTTGGGCGTT
CCGGCGCCCGTTCCTATGAAAACGGCGTCGTACTCCTGAAGGAGCTCCTCGACGGTGACG
GTCTTGCCGACGATGTAGTTGGTCTTCACCTCAACGCCGAGCTTCTCGAGCTTCTCCAGC
TCGGTCTTGAGGATGTCCTTCGGCAGCCTGAACTCGGGGATGCCGTACATGAGCACTCCA
CCGGCCTCGTGAAGGGCCTCGAAGATGGTGACCTTGTAGCCCATCTTCGCCAGCTCGAGG
GCGCAGGTTAGGCCAGCGGGTCCGGCGCCGACGACGGCAACCCTGCCCTTCCCATCGGTC
TCGGCTATGAACTCCTTGAGAAGCTCTTGGTCGATTCCCCTCTCGCGGGCGTAGTCGGCC
ACGAAGCGCTCGAGCTTTCCGATGTTTATCTTGTCGCCGACCTTGCCCATGACACAGTTC
ATCTCACACTGGTCCTCCTGCGGGCAGACACGGCCCGTGACAGCGGGCAGCGTGTTGTCG
TTCCAGATAACGCGCAGGGCGTTCTTGACGGCCTCGTCCGGGTTGTCAGCGTTCTCGCGG
AGGGCCTTCAGGAATCCCGGGATGTTGATGTGAACGGGACAGCCCTTGATGCACGGGGCG
TACTCCGGCGGACACTGTATGCAGCGCTCCGCCTCCTTCAGCGCGGAGGCGAAGTCGTAG
CCGAGGTTGACCTCGACGAAGCTCTTAACGCGCTCCTCAACGGGCCTCTCGGGTGTGGGA
ACGCGCTCCTTGATGAGCTTTGGCTTCGCCATTCAGACCACCCCCTTGGACTCAAGGTAG
TGCTTTTTGGCTATCTCCTGCTCGCGGACGAACCTGCTGTCACGCCTTATGACGTCGTCC
CAGTCCACCTTGTGGGCGTCGAACATCGGCCCGTCGCGGCAAGCAAACTTTATCTCGCCG
TCGTAGAGTATCCTGCAGGAGCCGCACATGCCGGTTCCGTCCACCATTATCTGCCTGACG
GTGACTATGGTCGGGATTCCGTACTCCCTGGTCAGCTCGGCGAGCTTCTTGAGCGAGCCC
AGCTTTCCACCGCCGAAGACTATGTCGACCTTGTCCTTCTCGATGAGCTCCTTCAGAACG
TCGAGGTAGTGTCCCTTGATTCCACGCGAGCCGTCCTCCGTGGTGAGGTAGTGCTCGTCG
GCGACGGGCTTTGCCAGGAACTTCTCGGGGTAGGAGTGGGCCCTGTCCTCGAAGGTCTGG
ATGGAGATCGTGTAGTTTCCGGCCTCTTTCATCGCCTTGAGCGTGGCGTAGTTCTCGGCC
TGACCGCAGACGGCGTCGGAGACGAAGACGACGTTTCCGTAGTACTTGACCTCGATTGGC
GTTCCGAGCGGGCCCGCGACCGCGTAGAGGGAATCGCCAACGTCAAAGTTGTCCCAGAGG
TCGAAGGTGGTCTTTCCGTGTCTCCTGATGAACATTCCCAGCCTTCCGGTCTCCCTGTCG
GCGTAGTAGATGGACATTGGAATCCTTTCACCCTTCTTGTGTATCAACAAAACAACGAAC
TGACCCGGCTTCCAGGCCCTTGCCACGTGCGGTGCCTCGACCTCCATAAAGAAATCCCTA
ACATCCAGTTCTTCTTTTGCGGTAATTCGGTACATGGATGAAACCTCCCGTGCGAATGAA
CAGTTTTGTTCACCTTTAGTTCTGAACTTCGGGTTTATAACAGTTTTTTGAACCAAAGGT
TTAGAACTCCTTTCCGCCCAAAACAAGGCCGGAGCGTCCTTTTTTAGAGCCCGGTGGGGG
CTCCTTTCGCTTTGGGAAGCCTTTTTAGCATGAGCGCGTAACTCCAATAGGTGATAGGAA
TGGTGGAGATACCGAAGAGCCACCCGCGCTACTGGAGCCTGTACTACAGGGAGAAGATCA
TCGAGGGAATGGAGAAGGGCATGACGGCCAAGGCCGGGCTGATAGCCCACGGCCGCGGTG
AGGCCTTCGACTACCTCATAGGGGAAAGAACAATAGAGCCGGCCGAGAGGGCGATGAAAG
CCGCCGTCGCTAAGCTAATCCTGGCGAAGCACCCAGTTATCTCGGTCAACGGCAACGTCG
CGGCACTCGTTCCAAAGGAGACGATAGAGCTGGCAAAAGCGCTAAACGCCAAGCTCGAGA
TAAACCTATTCTACCGCACGGAAGAGCGCGTTAGGGCGATAGCGGAGGAGCTGAGGAAGT
ACGACCCCGATGTGGAGCTCCTGGGAATAAACCCCACGAAGCGCATCCCCGGCCTCGAGC
ACGAGAGGGGAAAGGTTGACGAGGAGGGGATATGGAAGGCCGACGTGGTGGTCGTCCCGC
TGGAGGACGGCGACAGAACGGAGGCCCTCGTCAGAATGGGTAAGTTCGTGATCACCGTTG
ACCTCAACCCGCTTTCCCGCTCGGCGAGGATGGCGGACATAACGATAGTTGACAACATAG
TCCGCGCGTATCCGAGAATGACTGAACTGGCTAGAGAGATGAAGGACTACAGCCGCGAGG
AGCTTCTCGCGATACTGGAGGAATACGACAACGGAAAAACGCTAAGCGACGTGCTCACAC
ACATACGGGATAGGTTAAGCAGGCTAGCCCAGGGTGGGGTGTGGCGCAAGGAGAGGTTGG
AGTGAGCTCATAGCTCCTTCTCAGTTTTTTCGACGAGCCTTCTGAGGCCGGTTATGAGCT
CCGCCTCGCTTGACGCGTGGGAGATGACCAGTGGGACTCTCTCGCGCTCGGCTAGCTTCA
CTGCAAGCTCATCGAGCTTCTTGACTCCGTGGAGAACCACAACGGCCGGTTTGAGCCCCT
GAACGCGGACCGCTATCATCGGGCTCCTTCCGGTGGTGACCTTGGTGAATATCAGCGCCC
TCTCCGTCGTCCAGCCGTAGAGCTTGAGGAACTCCTCGCTGCTCATCTCGAGGATCGCTT
TTATGCTGTCAACGACGGTGTAGCCGTATATGCGCCTGTCTATGAGGTGCATGTTGGCGA
CAACGTCCCCCTTTACGGCCCCGACCAGATCCCTAATCGTGAGGGGCAGTGCGAACTCTC
TGATGTCGAGTATCGCGCTCGTCGGAAGCTCGCTGCCGATGGTCTTGCTGAACGCCTTGA
TGACGTTTCCACCGCGACGCTCGTCGATCTCCAGGAGGGCCTCCACGAACTTCCTTATGG
TCGACGCACCTGGACTCTTCCTCCTGCCGCCCTCGTAGTCGCTTATGACCGAAGAAGAGA
CGCCGAGGTATTCGGCGAGTTCTGTCTGGCTGATTCCGAAGATCTCGCGCCATTTGCGCA
TTGTTTTGCCGGGGTCGGAGGAGAGGGTTATTTCTCCTGCGATTCTCTTGGCTAGGGCTT
CTTTCTCCTTTTCAAGCATGTTGGTAAAATATTCGTCAATCGTTATAAGCTTTTCGGCAA
TTGCCTAACATCCCCGCCCTCAAGCTTAAAAACTCCCCGCCCTACGCTCCCCGGTGAGGC
TCATGGCGATATACTTCATAGGACTCGGCCTTTACGACGAGAAGGACATCACGCTCAAAG
GACTTGAAACCGCCAGAAAATGCGACCTGGTCTTTGCGGAATTTTATACCTCCCTCCTGG
CGGGTACCACCCTGGATAAGGTGGAGGAGCTCATCGGGAAGCCCATTCGGCGGCTGAGCA
GGGAGGAGGTTGAGCTCCACTTTGAGAGAATAGTCCTCAGTGAGGCGAAGGAGAAGGATG
TGGCCTTCCTCACCGCCGGCGACCCGATGGTGGCGACGACGCATTCTGACCTCCGCATAA
GGGCCAAAGAGCTCGGAATCGAGAGCTACGTCATCCACGCCCCGAGCATCTACTCGGCGA
TAGCGGTAACCGGGCTACAGATATACAAGTTCGGCAAGAGCGCAACCGTCGCCTACCCGG
AGAAGAACTGGTTTCCAACGAGCCACTACGATGTAATAAAGGAGAACATGGAAAGAAACC
TTCACACGATGCTCTTCCTCGACATAAAGGCCGAGCAGAACCGCTACATGACGGCCAACG
AGGCGATGGAGATACTCCTCCAGGTGGAGGACATGAAGAGAGAAAACGTCTTCACCCCGG
ACACGTTGGTCGTGGTTCTGGCGAGAGCAGGCTCCCTGAACCCGACGCTCAAGGCCGGCT
ACGTTCGGGACATGATCCGAGAGGACTTCGGGAGACAGCCCCACGTAATGGTCGTTCCTG
GCAGGCTCCACATAGTGGAGGCGGAGTACTTGGTGGCCTTCGCGGGAGCCCCGAAAGAGA
TACTCGACGGAATCTAGCGAAAGCTTTATATTTTCCCCTCCGCCCACTAATTCCGGGAAG
GGCCCGTGGTCTAGCCTGGTTATGACGCCGCCCTCACACGGCGGAGGTCCGGGGTTCGAA
CCCCCGCGGGCCCACCATTGAAACTTTGCTTGCGCAAAGTTTCATCAAAGTTCGTAGCTC
TTTCTTGAAGTGCAAGTTCTCGGAGGTTTTCTACTTGAAATCAATTGTTTTGAGTGAGAA
CTCCTTTAGGGACTCCTTGTAATGGGTTTAACCTTAAAAAGACGCCCAAAGGGCGTCGGA
GGAAAAGTAAACCCCTTGATAATCCTAGGATTTTGTTCATCGTTCTCCGCAAAAACAGGC
CCCAAGAGAAAGAAAACCAAAACTTTTCCAAACACGACAATGCAGAGAGCTACAAACTTT
TGGTCAAGCTTTTCCCAAAAGCTTGCTTCGCGAAGTTTGATCAAGGTCGGTGATTCTTCT
TCCAAGTGCTATTCTGAGATGTGTTTGCGCTCTAAAAAAGCTCTTTCAAGCTGGGAATTC
ACTTTTAAAGCCTACAAGGAGGGTTTACCTATAAAAAGCGCTCCTTCGGAGCGCGAGAAG
ACTGTAAACCACGAACAAACGCCTCCCATCAAGGAATTCCAAACTCCAAAAGCATTTTGG
AAGCAAACACTTGATCGGGTTGGCAAAGTTCTGGGGGTGTGGGGGCGTTAGCCCCCCAGT
AGTTTAAAGAGAAACGGGGTTGTGGGGCGAAGCCCCACTATGGGGGTTTGAGAGTACAGA
GAGATAAGGGGGCGGAGCCCCCTTGTCTTTCGTTGTGGCGGGCCGGGCGGGATTTGAACC
CGCGACCTTCGGCTCCGGAGGCCGACGCCCTGTCCCGACTAGGCCACCGGCCCACGCCCA
TAGGTATTCCCTGGGTGAATTTAAAAACCTAATCACCCGGACGGATGGACCATAATGTTC
ATCAAGGCATCGAAAAGCACAAAAACTTTTTAGCCTGGGCACCCTACATAGAACAGGACG
AAGGAGGAATGAACCATGGAACCGCACGAATTCAAGCTCACCGAGGAGGGTATAAAGGCT
GTTCTTCCACCCCTCGAAGCCGAGATAATGGAGCACATGTGGAAGGTCCAGGTTGCCACC
GCCGGCCAGGTATACGAGTACATGAAAGTGAAGCACCCGGACATAAGGCGCTCCACCATA
AGCATCCTCATGAACCGCCTGTGCGAGCGCGGCCTTCTCAAGAGGAGCGTTGAGAAGGGC
AGGGGCGGGATGAGATACGTCTACTCCATAACGACAACCAGGGAAGAGTTTGAGGAGAGG
GTCGTCCAGAGCATCCTAGACGCACTAATGACGAACTTCAAGGAGGCGACCTACGCGTAC
CTGTCCAAAATCAAGAAGTGATGAGAAATGCTGTTCATCATCATGGCCCTCGAGGTCTTG
CTGGCGGTGATAGCCCTAAGGGAGCTAGGCCTTAAGATAGCCATGGCTGCCTTCGGCTCC
ATAGTGCTCCTCTACTTCTGGGTCTCAACCAGGGACGTCAAGGGCAACTACGTAACCCTC
CAGAGGAGCGAGATGCCCTGGCTCTACGACGGCATAGCCGAGATGGCCAGCAAGGCTGGA
ATCCCAATGCCCCGGATATACATCCTGGACGACTACATACCGAACGCGTACTCGTTCAAA
AACACGATAGTACTCTCCCTCGGCCTCTTCGAGGTGCTTGACCGGGAGGAGATACTGGCA
GTTGCTGCCCACGAGCTGGGCCACATAAAGAACGGTGACACCAAGGTATTCCCCGTACTG
GCGTACGGCAGGTACCTGATGATGGTCTTCACGGGAATACTGATACTCCTCGCCCACAGG
CCGAGCGTTACGCTGGCGGCGCTGCTCCTCTACGCCCTCTACGAGGTCGCCAGGGCGAAC
TTCCTCAAGGGCAGGGAGTTCCTGGCGGATGAATCGGCACTCAGGCTGCTGGACGTGCCC
ATGAGTCTGAAGCATGCCCTGGAGGAGCTCAAGTACTACGAGGACCTCAGGGCCGATGTA
AGGCTGAGCGCCGTGCCCAGCATAGAGCCGTCCATAGAGAGGCGCCAGAAGGTCCCGAGG
ATAGAAACCCACCCGAGCTACGATGAGAGGATATTCAGGATACTCGTCGAGATTCACGGC
AACAACATGTTCAACCAGCGCATGATGCAGTGATGCCTTATGGCGGTGGAGATAGTACTG
GACAGGGAAAGGGCCGAGAGGATAAAGCGCGTACGGCCCACCAAGGACGAGTACTTTATG
CTCATAGCCAAGCTCGTATCGCTCAGGGCGACCTGTCCGCGCCTGAGGGTTGGGGCCGTG
GCCGTAAAGGACGGATACATCCTTGCAACTGGCTACAACGGTGCACCGAGGGGCATGGAG
CACTGTATAGACTCCGGATGCCTCATCGTCGACGGCCACTGCCACAGGGCCGTCCATGCG
GAGCAGAACGTCATAGCGATGGCGGCTAGAAAGGGCATAAGCCTCGAGGGGGCGACGCTC
TACGTCACCCACTTCCCCTGCGACACCTGCTTCAAGCTGGTCATCAACGCCGGAATCCGG
GAGATAGTCTACGAGGAGATGTACCCCAACGAGGCGACTGAGATTCTCCTGAGGGAAGCG
CAGGAAAAAGGAATAGTCAGGATAAGACAGTTCAGGCTCCCGAAGGAGAGAGTACGGGTC
TTTCTGGAGGAACTTTTCGGGGAGTTCGTGGATTAGAGCTTCTCCTCGATTTTCTCCAGT
CTTCTGTTCATCTCCTCAAGTTCGATGGCGATTTTCCTCGTCAGTTCGGTTATCTCCCTC
TCCGTTTTGTCCACGGCCACGTAGACCTTCAGTATCAGGAGGTACGACAGGCCTATCGCA
AGGACAAAGAGGGCATCCAGGCCCCTTCCGAGGCCGAGAAGGTTCTTTATTTCCTCGGCT
ATCTGGAGGGGGAATACTGCGATCACCAGGAGACCAAGGAGGATAACCTCCCAAAAGAGG
AAATCGCCCCACTCAAACTCCCTCTTCCCGTACTTCCCCATAACGTAGAGCATCAGGGCC
AGCACAACGACTATGGCTATGTACTGAACGGCGTACATCCCCATCACCTCAGCTTGTCAA
ACAGCAGGTTGAGGGCTATCTTAACTCCCTCCAAGATGTTCGTCCCCTTCTTCATCGAGT
ACTCCGTGTAGACGGCACGGATGGGCACCTCAACGATGCGGCATCGGTTCTTGGCGGCCT
CGATTATGATCTCGCTCGAAACCGCGTAGCGGTCGCACGTTATTATAATCTTGGACGCGC
ATTCCCTGCTGAGGCAGCGAAGACCGCTCTGGCTGTCGCTCACGTACTTCCGGGCAAAGA
CGGCTGTTATCGCGTCGAGAACGAAGTTTCCAAAGCGCTTCACGAAGGGCATCTGGCTGG
TGTCGCCCTTGAGCCTCGAACCAACCGCAAAGTCGGCCCTTCCCTCGGCGACGGGCTTCA
TGACGCGCAGGGCGTCGCTCACGAGGTGCTGGCCGTCGGCGTCGAACGTTAGTATGAGCC
TGGCATTCTGCCTGAGGGCGTAGGCGATTCCAGTTCCGAGTGCACCGCCCAGGCCCCTGT
TGACGAGGTGGGTGAGAACGTGAACGCCCTTCGAGCGGGCTATCTCCCTCGTCATGTCCC
CGGAGCCGTCGTTGACCACCACTATCTCTTCCCGCCTGAAGTACCTGAGCAGGTCGTCCA
GGACGCCTCCAAGGGTTTTCTCCTCGTTGTAGGCTGGGACGACAACGTAGGCATCCAGAA
TGTTCTCCAGAAGGAGCAGGAGTCCCTTCATATCCTGGACTTCAAAATCCGGCGTGGAAT
CCACCGAAAAGCTCATCCTCCCCGCGGTATGCCCCGTTATCATGACGCTCAGCGCGCCGA
GCTCCCTGGCTGGGAGTATGTCGTAGCCGTGGTCGCCCACCACCAGAACCTTGGTGGGTT
CGGCACCGAAGGACTCGATTATCCACCTCAGCTGCCCGGCGTTCGGTTTGAGCCCCTCAG
GAGGAACGTCGTCCCTCGTCGAGATTATCCGGAAGTACCCCCTTATTCCGTGCATCTCCA
GCGCCTTCAGGGTCGCCTCCCGGGAGCTCCTGGTCATTATCGCCATCTCGATGCCCCTTT
CCCTCAGGAAATCCAGAACGTCCAGAACCCCTTCAAAGAGGAAACTATCTCCAATCCTCT
CGACCTCAAGCTCGACCAGGATAGAATAAAGCTCTCCGAAGTCCCTCCCGGTCTCGCGTG
ATATTCTGAGCAGGTTCTCGTACATCGGCGTCAGGTCGCCGAGGGTTTCCTCGGGTATTC
CCATCTCGAAGAGCCTGGATTTAAGCTCCTCCTTGAGTTCCGCGAAGGGCTTGGGCGCGC
CGACCAGTGTCCCGTCGAGGTCAAAGACCACAAGTTTTACGTCCATGGTATCCACCGAAG
GGTTTATTTTTGGCCAGTCCTAAGGGATTTGGGTGTCTAAATATGATAGCGGCCGCTCCG
CTTATAGGTTTAACCCTGACGCTCATTCTTACCCCCTACATAGCCGCGAGGATGAAGAGG
GCTGGAATCATCGGGAGGGACATCCACAAGATGGACCTGCCGGAAGTGGCCGAGATGGGG
GGTATAGCCATCCTCCTCGCCCTTCCCGTGGCGCTCTCGCCCTTCATGAGTGTGGAAATC
GCGAGAGTTCTCATGGTTTTCCTGCTCTTCGGGGTCGTTGGAATCATAGACGACCTGGCG
AATTTGAGACAACTCCACAAGGTCGTTCTCTCGCTCATAGTCTCCGTTCCGGTGGCGTTC
TTCGGCATCGCGCCGGAGGTTAACGTCTTCGGCTACACGCTCAACCTCGGCATCCTGTAC
CCGGTCTTCGCGGTGCTCTTCGTTACGGGCTCGGCAAATCTGGTGAACCTCCTGGCCGGC
TTCAACGGGCTGGAGATGGGCACCTCCGCCATAATCCTCGGTGTTTTAGCGGCCATAACC
GGGGGAGAAGCGAGGCTCCTCGCCCTCGCCGGCATGGGGGCGGCCCTCGGGTTCCTCTGG
TGGAACAGGTATCCCGCGAGGGTTTTTCCGGGTGACACCGGAACGCTCAGCGCCGGCGCC
CTGATAGGTCTCGTCGCCATCACCGGAAAAGTCGAGGCCTACACGGCGTTACTCCTGGTT
CCCCACTTCCTGGACTTCGTTATAAAGGCAACGAGCGTCCGCTTTGGTGTGAGGAGGCAC
GGAAGAACGAGGGTTCTGCCGGACGGGACGCTTCAGGCGCCGCCGTACCCCAGCTTCCTG
GGGACAATAATGAGAAGGGTCAGGGTGACGGAGCCCAAGCTGGTTGCGATTGTGTGGCTG
ATAGAGCTCACTCTTGGTCTTCTCGTTTGGGCTCTTCATCGATCACTTTGACCATTCCAA
AGCCGTAGCGGGTCTTCTCACCGAAGCCGTTCTCGTAGCCGAAGCGGGCTATCTCGAGAG
AGCCATGGTAGCGGAATATCATGAGGGAACCGCGGTAGTAGGTGTCCCTGACGAGAATCC
TGACCGGCTTGAACTTTATGACATCTATCGTGAAGTCCTTCTCCTCGGGCATGGCTCCGA
CTATGGCAGAGTAGCGCATCAGCATTACCTTGCGGAGCTTGTCGAAGAAGGCCTCCTCGC
TCGGATAGAGGTCCCATATCTTCATCTTATTGCCGCTGAGCTTGACCGTTCTGACCATTA
TTGGACTGAGCGTTGAAAAGAGAGCCCCATCCCGTATTCTGGGCTCCTTCAGTATTTTGA
TGTCGTCCGCTATGAAAGCCGCATCGCCCAGCTGGAGAACCGGGCTGTCAATAAAGCCCT
CCACAACGGCCTTTATCAGCTCGCTGGAAGACGAGGAGACGTAGAGAGAAACATCGTCGG
AGAGAACCTTTATTCCCTTATCTGGTATCAGTTCGCGCTTCCTGACCATGATGCGGGAGA
ATGTGAAGTAATCAACGTGACTCACCTCGGCCTCCCGAGCTATTTCGGGTGAGACTATGG
CCATCTTTTCAAGAAGCTGAGCGTAAACGTCATAGTTATAATTGAACGGGAGAATCGTGC
CCTCCTTTGCGGGCCTGAACTTTATCTCAACTCTCATTACATCCCACCCCTTGCTATAAC
CCCATTATAGTTGGTACTAGAAGTTAATAAGAATTTCGCAGATAAACCATGGTTCTATTA
CTTCAAAATTAAGTCAGGAAAAATTCGCACATCCCGTACCAAAGGTATATAAAGCCGGAT
GCCCCAAAGCATGCATGGAAAAGATAGAGTTAAAAAGGCCCTTCTACACAGTTTGAAATG
TGAGAGGTGAAAGATTATGAGCGTTGAAGACGTTGGAGTCAAACCATCGGACGAGTACGA
TGATTACATCATGTACCTCAAGAGGAGGATTAGGCAGCTTGAACTCCAGGTGAGAACCCT
GGAGGCTGATAAGGAGAGGCTGGAGAGGGAGCTTTCCCGCCTTAGGATGGAGATGTCCCG
GCTGAGGCAGCCCCCCGCCTTCGCGGGCACGCTCCTCGAACTGCTCGACGAGGACAGGGC
GATAGTCCAGAACTACAACGGACCGCGCTTCGTCGTCAGGATAGCACCGTGGATAGAGCG
GGAGAACCTGAAGCCCGGAGCGAGGGTCGCCCTTGACCAGAGGACGATGGCGGTTGTGGA
GCTCCTCCCCAGTGAGAAGGACCCAAGCGTTCTCGGCTTCGAGGTCATCGAGAGGCCAGA
GGTCAGCTACAAAGACGTTGGTGGCCTGGACAAACAGTTGCAGGAGCTGAGGGAGGCAGT
GGAGCTTCCGCTCAGGCACCCGGAGCTCTTCGAGAAGGTGGGAATCGAGCCGCCGAAGGG
AGTTCTCCTATACGGCCCGCCGGGCTGTGGAAAGACCCTCATGGCTAAGGCGCTCGCCCA
CGAGGTCAACGCCACCTTCATAAAGGTCGTCGGCAGCGAGCTGGTGAGGAAGTTCATAGG
CGAAGGGGCAAGGCTGGTTCACGAGCTCTTTGAACTGGCCAAGGAGAAGGCCCCTACGAT
AATATTCATCGACGAAATTGACGCAATAGGCGCAAAGAGGATGGACGAGACGACCGGCGG
CGAGAGGGAGGTCAACAGGACCCTGATGCAGCTCCTGGCCGAGATGGACGGCTTCGACCC
GAGCGGAAACGTCAAAGTGATAGCGGCCACCAACAGGCCCGACATTCTCGATCCAGCCCT
GCTAAGGCCCGGACGCTTTGACAGGCTGATAGAGGTTCCGCTTCCGGACTTCAAGGGCAG
GCTGGAGATACTCAGGGTTCACACCAGAAAGATGAACCTCAAGGACGTTGACCTGCGCAT
AATAGCGGAGATGACCGAGGGAGCCAGCGGAGCGGACCTCAAGGCCATAGCCACTGAGGC
CGGAATGTTCGCCATAAGGGCGAGGCGCGAGTACGTTACCCAGGACGACTTCCTCAAGGC
AATAGAGAAGGTCTTCAGCTCTGAACAGAAGCTGGCGCAACAGATAGCCATGCACGAGGT
CATGTACGGCTGATTTCCTTCTTTTCCAGCTTTTCTTCCACCCGGATTATCCCCCATGCC
AGCAGGTACATGGCGGGTATTGAGAGAAACGCCTTCTCATAGCCGAAGCCGTCAATGAGG
AGCCCAACGAGGTACGGGCCGACGGTTGCGCCAAAGAACCCGACCATGTTGACGAAGCCC
ATGACCGAACCCAGGTTCTCCCCGGTGGCCTTTTCCGATGTGTATGCGGTGACTATGGCA
CCGACCGAATAGAACGCCAGTCCCAGGGGAATTATCACCCAAGGGGAAGCCGTGAGGGCG
AGAATCAATGTGAGGAGGGCGTTGAGACCGAAGACTACCGCTATGCTTCCCCGCCCTATT
CTGTCGTAGAGGCCGCCGCCGAAGAGGGAACCTGCGATTCCGATAACCGAGAGAAGGGAG
AACAGCAGGGACGCAGTTTCAAGGGAGACCCCTGAGTTCACCAGGAAGGACACAAGGAAC
GTGAGGAGGCCGAAGAAAGCCGCCAGGACTATGAAGTTCGCCGCGCTGAGCAGAAAAACG
TTCCGCGGGATGGAGAACGTGACCCTCGAGGGTTTTGAGACCTCCCCCTTGATGGCGAAG
GCCAGGGCTATTCCGATTGCCAGGCTCATTGCCGCGAGCGCGGGGAAGGCGTAGCGCCAT
TCGAGGCTCATCGCTATGGGAACGACTATCAGGGGAGCTATTCCGCTGCCAACGGGCGGG
CCGACCATGAAGACGCCCAGCGCGGAGCCCTTCCTCTCGCGGTAGACCTCGCTTATCAGC
GCCGTTGCGGGGGCGTAGTAGAGGCCGGAGAAGAGGCCGTACAGTGCCCGAACCGCGAGC
AGTTCCCAGTACTCGCGGGCAAAGATTATGAGGGCGGAGGAGAGCGAGTAGCCGATTATG
CTAAGGACAAGGAGCCTCTTCCGCCCAAAGCGGTCACCGATATATCCGGCTGGAACCTGT
ATGAGCGCGTAGGGTAAAAGCAGGGCCGTCATCAAAAGTCCGGCCTCGGCATTGTTTATC
CCCAGCTCGGCCTTTATCATTGGAATAAGGGGCGGGATTGCCATCCTGTGGGCGTAGTTG
AAGACCCAGCCGAGCGAGACCAGCAGGAGGAGCCTCTTCCGCATGGTTTCGATAAAGGAC
TAAGCGTTTAAAAGCATGTTGGACAGGAGCGTCCAACTACATTTATAAATGCAGGCCGGA
AACCGACTTCAGGGAAGAGAGATGGTGAGCAAGCTACTGGCACTCGAGGCCTATCCCAAC
CTGCGGGACCTGGACTTCAGGATACTCAGAGGGGTAGAGCTGAATATGCGGCACCACAGG
TGGGTTCCGCTCGAGGACATAGCCAGGTTCGCGAGGGTTGACGTGGAAACCGCATCCTTC
AGGCTGGGCAAGCTGGACGACCTGTCCCTCGTCAGACGGAGGAGCGATATAGGCTACATC
GGCTACCAGCTCACAATACACGGCTACGACGTCCTGGCGATAAGGGCGCTGGCAAAGAAG
GGCGTTGTAGAGGCCATAAGCACCGCCCAGATAGGCGTTGGAAAGGACGCCGATGTGTAC
GTGGGAGTAACGCCAGCGGGGGAGAAGGTAGCCGTCAAGTTTAACCGCATAGGCGGCAGA
ACTGCCTCAAGAAAAGCGGCCTATCACGGGCACGTCTTCCAGGACAAAAGGCACACGAGC
TGGCTCTACGTCTCGAGGCTCATAGCGAAGAAGGAGTACGAGGCGCTGACCCTGCTGAGC
CCGATAGCTCGGGTACCGAGGCCGATAGCATGGAACAGGCACGTCATCGTTATGGAGTTT
ATAGACGGAACCGAACTGGCGGAGCTGCGCGACACCGACCTCTCTATGGAGGAGGCGAGG
GAGATACTCGACACCGTTCTGGATGAATACCTCAAGATAGTTCGCTTCGGCATCGTTCAC
TCGGATATGAGCGAGTTCAACGTAGTTCTGACCCACGACGGGGGCATTCTCATAATCGAC
TGGGCCCAGTACGTCACGACCGCCCGCCCGGAGAGTTACGAGCTTCTCAAAAGGGACATA
ACCGTGCTCCTCAACGCATTCAGGAGAAGGTGGCGCGTGGAGAAGAGGTTTGAAGATGTG
TGGCCGGACTTTGAGAGGGCCTGGCTCGAGAGCAGGGGTGAGGAATGATGGTGATAAAGT
ACGAACCGCTGAACCGGCGCGAGAGGATCATGAGGCTCTTCCGGGAGGCCATAGAGGCGG
AGAACGCCAGGGACCTCGAGAGGGCTAAGCGAAAGCTGGACGAGATAATGGAGCTGGCGA
GGGACGAGGAGCCGGAGTTCTACTTCGAGGCCTGCTTCAGGCTCGCGGAGATTTTCCTTC
AGGAGGACAACTACAGGGGAGCCGTGAAGTGCGCGGTGCGCGGAATAGGCCGCGCGCCCA
ACGAAGACCTTTACCGGCTCGGGATAAAGAGGCTCGGGGACGTTCTGTTCATTATGAAGG
AGGAGAACCGGCTCGGCGAGATAGCGGAGGGCATGGACGTTACGCTGGGCCTGGTGAAGG
ACGACGAGGAGCTTTACTGCTTCGTTCAAACTCTCGTGAGAATAGCGAGGGGAGAAAAGG
TCGAGGAGCGGTTCTCGCTGGAGGAGTTCAACGAGATAATCGAGCTCCTCAGAGGATAGA
GTCAAGGACGCGCATCACGTAGTCCCTCCCGGGACTTTCGGGGAAGTTGTAGGGTTCTTT
TTTGGGCCTCTCGTTGTAGTACGGCCTGTTGCAACCTGGGCAGCCGTGGGTGGCGAAAAC
CTCGGGGGGAATGAGTTCGGCAAGCTTCTCCCCCTCGATTCCAAAGCCGATCAGGGAGTC
GCTCTCATCGAACTCAAAATCCTCCGGCGTGGCGAGTCCCTCCTTTATGAGGTGGTGGGC
CACCTGGATTCTCCTGTACCTCGCGAGGCTCGGGGGCTTCGCGTTCTCAAGGCGGGTTCC
CCTTATGGGTGTGAAGGCGAAGAGGGAAACCCAGGCACCCATCGAGTACGCCCTCCAGAT
GGTCTCGACGGCTTCCCTGTCGGTCTCCCCGAGCCCGATTATAAGGTGGACGAGGGCCTT
TCCATCGCCGAAGACATCGATAACGTCTCCCGTGAAACGCCACATCTCGTCCCATGAGTA
GAGGGAGTCCTTTATCCCAGGGTAGAGCCTCTCGCTGGCCACGTCGAGGCCGACACCGAT
GTAGTCAACTCCCCTCGATTTGAACTCCTCGAGGGTTTCCCTATCCACCGGGGTTATCGA
GACTGAGACTGGAAGGCCCAGCGGATGGAAAAGGTCAAGGAGTTCAAGAACGTCGGAGAC
TAAGCCGGGGTAGTCAACCGTCTGGAGGCATATCCTTGCGAAGCGGCCCCCAGGGAGGGC
CTCAACGACGTCCTCCACGTCGAAGGCAGGCCAGGTTATCCTGGAGAGCTTCTTCAGGTC
GGCCCTGCTCTCCCTCGCCTGGGGACAGAAGGCGCAGTTGTTGCGACAGCGGCCGTCGTG
GTACGTCATGAGGTACGCGGTGGTTGGTCTGGCGAGCATCCTAGCCCTTACGAGTCCCAT
GGCTATGGCCGTTCCGTAGGAGACTCTGACTTTCATCCCTTTCTACCTCCAAGTATGAGA
GGCACGTGGACTATTATAAGTGATGCGCCCGCTATGAAGGGGAGCAGCGGAAAGACCCCG
GCGTAACCCCTGATGCCGGCGACGTAGCCGAGGGTTACCTGGCCCCCGAGCATCCCAAGG
TCGAAGAACATCGTGTAGACACTCGAACCCATCGTCCTTATCCTCGCGGGAAGGTTTCCA
AGGGCCATGAGCTGCATCGCGGGAACGGAGAGGCCGAAGCCGGCGCCGATGAGGAGTGCG
CTGGCGTAGGAGTAAGGTGGTAGGCTGTAAAGGATCAGCACGATGTAGCCGAGGATAACG
AGGAGCATGCCGGCACGTATGACCGGAATCGGACCCATTCTGTCGGCGCTCCTGCCACCC
ACGAGCCTCATTACGAAGCTCGATATCCCGATGACCATCATGTAGAAGCCGAACAGGCTC
TGGGGCATCCCCAGTACCTTGTAGAGCGCGGGGAGGTACGTTATGACGCCGGCGTAGGAG
AAGGAGAAGAAGAACAGGGCCAGCGACGCGGCAACGAAATAGCTTCTGAGGAGCTCGGAG
TAACTGACGTCCTCGTGCCTCCCCTCCCTCCTGGCAACGGCCTTTCTGCCATCGAGCCAG
ACCGGGACTACGAGGGCGAGGCCAACGAGGGAGAACGTCACGGTGAATGAGAAGGCCCCA
ACGAAGCCGAGGAGGTCGGAGAGATAGCCTCCGAGGGCCGGGCCGATTATGTTGCCGAGG
GAGAACATCATGCCCCTCCAGCCCAGCGTCTCGCCGACGCGTCCCTCCGGTGCAAGGTCA
ACTGCGGTGGAGAGGCTCGAGGGGAAGAATATCCCCATGGAGAAGCCATGGATCGCCCTG
GCGAAGGCGAATATCCATAGGTTTCCGAGGAGCGCAGAGGTTATGTAGAGGAGCCCAGCC
AGCATTCCGAGGACGTTGCCGGCCATCATAGCCTGGAACCGATAACCTCTATCCCCTATG
AGGCCGCCGATGGGCTTTGAGAACAGGGAGACGACGGAGGCAACCCCCGCGACCAGACCA
ACCAGAAAAGGCGTGGCGTTGAGGGTTATCGCGAAGGGCGATATTATGGGGTTGACTACG
CTTATTCCTAGGAAGAAAAAGAAGGTCGAGAAGTTGAGAAGCCAGATGTCCCGGAGCGCT
CTGTCGATGGCTCAAACCCCCGCTACGGGTTCGTCCATTCCCTCCCTCATGAAGGCGTGG
CTCATGTGTTTCGTATTCTTAGCGAAGCCCACGTTGCCCTTGGCATCAACCATTATTATA
CCCATCGTATCGGCGCCGAAGTACTTCGTGGCGAGGCTTATCGCGGCCTCGCTGGCTGCC
TGGGCGTCCATTCCGAGGCGGACGAAGTCGGTGGCACTTTTTGCCAGGGCGAGCTTTATC
GCCACCTCACCGAGTCCCGTGCAGGAGGCACCCGCAACCTCGTTGGCGTAGGTTCCGCCA
CCGATTATCGGGGTGTCGCCAACCCTGCCGAACATCTTGAGGAATACCCCACCGGTGGAC
GTTCCGGCAACGACCTCCTCGCCGTCGAAGGCAACCGCTCCAACCGTGCTCCTAAGGACT
TCAGGATACTCCCTGATCAGCTCGTTGAGCTTCTTCCAGTGCCTCGTTTCTCCACTTTCA
ACGAGCTTCTTCCTCAGCTCCTCCCACTGCTTCAGCCTCTCGTCGGTTACCGGGTTGTAC
TCCTCGAAGCCCATGAGCCTAGCGAACTTTACCGCACCCTCACCGTTGAGGAGCACGTGG
TCGGTCTTCTCCATAACCTTCCTCGCGACGCTTATGGGGTTCCTAACGCCCCAGATTCCT
GCAACGGCGCCGGCTTCGAGGGTTCTTCCGCGCATTATTGCCGCGTCCATCTCGACCTTG
CCGTCGAGGGTAAGAACGCTCCCGGTTCCCGCGTTGAAGAGCGGGTTGTCCTCGAGGGCT
TTGACGGCTTCTTCCACTGCATCCAGCGCAGAACCCCGCTTGAGCTCGCGCCAGCCGGCC
AGAACAGCCTCCCTAACGCCCTCAATGACCTTTGGAATGCGCTCCTCCTTCCTTATCGTG
CCGGCACCGCCGTGAACTATTATCGCGACCATGAGAACCACCGTAATAAAAAGTCCTCGA
ACGGTTAAAAGGGTTGTGGAAACGAAAAGATAGGAACTTCAGCTCAGCGCCATGTTGATT
ATCGTCTCGCCGATGTTCTCGAGGTACTCGAGAATCCTGCGGTAGCTCTCGAGGGCTATC
GACTGACGGTAGTCTATCGAGCGTATCTCCTCCTTCAGCTCAAGCATCAGCCCATCGATT
TTCCCCAAATCCCTCTCCTCGATCTGGGTCATCATCCCCTCGAACTTCTCCTTCAGGTAG
GCAACGTTTATCTCGCTGGGGTTCTCGGCTATCCTGGTTATGTGGTCGCCTATGCGCTCG
ATGTTCCTGACTATGAAGAGTATGCCGAGCAGGTCGAAGGTTCTCCTGATTATGCCGCTC
TCCTCCGTGACGCCGCGCTTGCTCAGAAGCCGATTGACGGCACGGATTATGAGGAAGTAG
AACCTGTCCAGCTCGTTCTCGAGGTCGTTTATGTCGCGCAGAATCTCGTCGTCCCCGGGC
GAGACTATCAGCAGCTCGAGGTCCCCGAGCATCGAGATGATGAGCGAGCGAATCCTGTTG
AGGAGTTCCGCGAGGTTCACCTCCTCCTCGTCGAGCAAACTCTTGGCGACTATCCTCTGG
GGCTCGTCGAGTATTATCTCGACCCCGGGAAGGCTCTGGAGGACCTTCCTTATCTTGACC
TTGTATATCGGCATCTCCTCGACGAGGTGAATCTCAAGGACGTCGTAGCCCTGGATGTAG
GCAGAGATGACGAGCCTGACCGCCATGTCGGGGGAATACTCCTTCGAGATGTCCAGAATT
TTCTTCTCGCTTACCTCCCTCGGCTCCTTGGGAAATATGGTTATGCTCCCGTCGGGGTTT
ATGAGGAGCGGAACGACATCGCCCTGGGCAAGTCCGTGCTCCCTGACCCACTTCTTGGGA
AGGGAGATTATGTATGAGCTCCTACCGGTAAATTGGATTTTCCTGAACTCCATAGATATC
ACCGCCGATATATAGACGAGCGACGGCCTATAAAAGGCTTCGGTTCGATATGCTTATAAA
CGCTAAGATTAACGTTAGCACATGTTCCAGGACTACGGCAGGGACGCGAAAATACTCATA
GCAGCCAACGCGGCGGGCCAGCTCTTCCTCCAGTTCTCAATATTCATCATGCCCTTCTAT
CTGGCAGTTTTAGGCTACGATATGGCCGCCATGGGGACGTTCTTCTCGATACAGACGTTC
ACTGGGGGACTGTTCTTCCTGATAGCCGGCCAAGTCTCACTGAGGCTGGGCTATAGAAGA
ACCCTAATTATCTCAGCCCTCCTCGGACTGGCCGGAAGGCTCCTCCAGGTGGCCGCGATA
AACGACTACGTACTCGCTTTAGGCTTCTTCCTGGTCGGCGCGAACATGGGGATGAGACAG
CCGAACTTTACCGCTCTGCTCAGCGAGGAGGTTGGCGAGGAGAAGCGCCATCATGCGTTC
TCTATAAGCTTTGGCCTGGGAACTATATTCAACGCCCTAGGCGTCCTCATAGCGGGCTTC
GCACCAAGCTTTTTCGTGGGGCTTGGACTGACGGAGGGAATAGCCTACAGGCTGGTAATC
TCGCTGGCGCTCCTCCAGTTTGCCCTCGTGATCCCGGCGCTGCTCATGATAAGCGATGTT
CCAGTGAAGAACCCGAGGATAAACTGGAACCGTGAGCTGGTCGTCAAGATACTCAAGTTC
TCCCTCCCAAGCGCGCTGATAGGCTTTGGAGCCGGGATAACTATACCCTACATGAGCCTC
TACTTCAAGCTCCAGTTCGGGCAAACTTTGGCGGCAATAAGCGGGATATTCTTCTTCCAG
CAGCTGGCAATGGGCCTCGGCTCCTTCGGCCTTCCAAAGCTGGTTCACAGGATAGGGCCG
GTGAAGGTGATAACGTCCTTCCAGAGCATAGCGGCATTTCTCTTCGCGATATTCCCCTCG
ATAGAGACCTTCCTGGTAGCGGCACTGCTCTACGTCGTCCGCTCCATCCTCATGAACATA
GTCTGGCCCATAAATGACTCCTTCATGATGGGCTTCTTCTCGACCGAGGAGAAGGCCACC
GCGGCGGGAATAAGGAGGGCCTTCTCGACCTTCATGCGCGGAGGAGGGAACTACGTCGGC
GGCCTGCTCTTCGGCATGTCCTTGAGCTATCCATTCTATGCGACAGCGGCGCTCTATGTA
ATAGCAACGGCGATATTCTACGCCTTCTTCATAAAGCACAACGAGTGAAAAGAAAAGTCA
ACCCTCTGCGAGCTCGATTCCCCGCTCAAGGGCCCTGAAGTTGATCTCCCAGAGCTTCTC
CCTGAGGGTGAGCCTTATTCCCTCAAGCAGGGAGTCCTTCTTGAGGGGCACGAGGCCCTT
TCCGTAGGCGTAGCCGAGCATCAGGACGCCGAGAGTCCTGGGGTTTATCCTATCGGCCTC
GCGCTGGAAGTCCATCATGTACACGGGGCAGATTCTTCCCAGGGCGGCCTCTATCTCGTC
CAGCCCCGGATACTTCTCCTTCCCAACGAGGGTCGTTGCCGTGTGGATCGGATAGGCATT
GACCACTGCATGGCTGTCCTTTCCCAGGAAGCGGGCGTTTCTCAGCGCCTCGGCGGGTTC
AAGGGCGAGCATGAGGTTTGCTTTGCCCTCCTCGATTAGGGGTGAGTAGACCTCCTCACC
AAAGCGGAGGTAGCTCAGAACACTGCCGTAGCGCTGGCTCATCCCGAGGGTTTCACCTAT
CCTGACGTTGTAGCCCTCGTGCATGGCAGCGTTCCCAACGATCCTCGAAAGCGTCAATCC
ACCTTGACCGCCAACACCTGTGATTATGAGGTTGAACTCCATCTGCACCACCGAGATGCA
TTGGAGGGAGCGGATAAAAACCTGTTGTCAAGAAAATTCGGCCGGCTGGAGTGAGACTCG
AAAATACCACAGGGAAAGGGTGGAAAAAGTTGAAGAACTAAATCAGCCCTCCAGGCGGAG
GCGCCTGATGACGAAGTCCCTGTCGAGGGAAGCCAGGAAGCTCGCGAGCCTTGGACCACG
GTCCTTGCCGATGAAGACGTTGTAGAGCGCCTTGAACCACTCCTTGCTCGGGATTTCACG
CTTCTTGGCGGCATCGTAGATGGCGTTGTTGAGTTCCTCAACGGTGAAGCCCTCGTGAGC
CTCGAGCCATCCCGCGACCTCGAGCATGGCCTCCCGGATTTCAGGCCTAAGCTCGATCTC
CGGGGGCTTTTCCAGGATGCTGAATTTCACGTTGTCGGGGGCGTACTTCTCAACCCAGTT
CCTGGCGAGCCTTATGCGGAGCCTTATGCGCTCCATGTCGTCTTCGCCGAGCTCCCTCGG
AACGTGACCCTGCTCCTGGAGAACGCGGATTATGCCATCCTCGTCGAGGTGCGGCATCTG
GACGAGCGTAACCAGGAACCTGAAGGGCGCCTGCGCGGTCAGCCTGTCCGGAACCTTCGG
CATCGACAGCTCGTAGGTTCTCTTGAGCTCCTCTTCCTCCTCCGGATTCTTGGCCCGCTC
AATGCCGAAGTAGATGCGCTCCACCTTGTCGAACTCGTCGTAGAGGTTGAGCAGGCCCAG
GCCGAGGTCTATCTTGAGCTCCTTGTTCGGCCTCGCCTTCGCGTATATGAAGCGGATTAT
TCCCGGCTCGAGCACCTCGTAGAGGTCGCTGAGGAGTATAACGTTGCCCTTGCTGCCGGA
CATCTTGCCCTTCTGCCCCTTGATTCCGACGAATTCGTACATCAGGTCTATGGGCGAAGG
CCAGCCGAATATCTTCTCAACTATCTCCCTTCCGGTGTCGTACGAGCCGCCAGCTGCCAG
GTGGTCCTTTCCGGCCGGCTCGAAGTCCACCTTGAAGTGAGCCCAGCGCATCGGCCAGTC
AACTCTCCACCTGAGCTTGACGTTGCCCTCCCTTATGTCCGTCTCGCCCTCGCTTCCGCA
GTGGGGGCAGCGATAAGAAACCTTCCACTCGCCGTCCCACGAAACGAACTCCGCCTCCTT
CCTGCACTTCGGGCAGTAAACCATGACCGGCTGCCAGTCCTCCTCAAGGGGCGGCTGCTT
GGCCCTCTCGCGGTATTTGTCGAGTATGGCCTTTATCTCTTCGCGCTTGGCCAGAGCAAG
CTTTATCTCCTCGGCGTACTCGCCGGACTTGTACAGCTCGTAGGCGTGGAGGAAGTCCAC
CTCTATGCCGAGCCTCTCCACCTCGCTCTCGAAGAGCTCCATGAAGTGCTCCGCGTAGCT
CTCGTGGCAACCCCAAGGGTCCGGAACCTCACGAACCGGCTTCGTGAGGTGCTCCTTCCA
CTCGGGCGGAACGTTCTTCGGCACCTTTCTAAAGCGGTCGTAGTCGTCCCACATGTGAAT
GTGCCTGACCTTCTTCCCCCTGTCCCTCAAAGCGTGGCCCACTATGTAGGCCGTGAAGAA
CTCGCGGAAGTTTCCGATGTGAACGTAACCGCTCGGCGTTATTCCGCTCTCCACAACGTA
TTCATCCTTGTCGCCGCGCTCCCTGATGATTTTCTCGGCCATGTAATCCGCCCAGTGAAC
CATTTTCACCACCGGGTTTAGCTCCGCTGAGGGCTTTTTAAGCTTAAGCTCGGCCAGCTG
ATGACAACTCAAAGAGGGAAAATTTTATAAGCTACGATGGTAAAACTACTCGTAAAAGTA
ACTGGAGGCGTCCCCATGGAGCTGGAACCCTTGAGGATGCAGGTGTTCTTCCCGGCCTCG
CTGGAGATTCAGGAGGAGCTGCTCAAGGCTGGCTTCAGGGTACCCTACGACAAGGAGAGC
GGGAGAAAAACACCGATTCCAGTGGTGGTGAGCTCGCGGGAGGAGAGGCGCATCAGAAGG
AGCCGCCTGCTGAAGGCCAGGGACTTTGAAAGCGACGGCAAATTTGCCATGCTATCCGGA
GAAAAAACGTCCATTGAGTTTGAGCTCACGGAAAGGGGTTTTCTGGTGCTCAGACCAAAG
CCGATCGAGTACCACCTCGAGGAGATGGGCTTCGTCTCCGTCCCTCCCAGGGTCTGGGGA
ACGTGGGCGAGCTTTTCGCTGCCCTTTTCAGCGTACAATGAACTGGTGGATTTCCTGGCC
GAGGTCAGGAAAGATAATGGAAACGGATTCTACACCGCCTCCAGAGGCTCCGGCGGAAGG
ATAGAGGTCTACGCCTACAAGGGGAGGAAGGGAAAAGACCTGGGGATTCCAGTTTTCGGC
TACTCCCTCGGGCTCCACGGCCTGACGCTTGCGGAAGAGTACTTTTTGGAGAAGGCCAAG
GAGAACGAGGTTCCAGAGGAGAGGCTCCGCTACATCAAGCTCGGCCTGAGAAAGAGAAAG
GAAACCAAAGCGGGCCTCAAGGTTGGCCTTGTCTGGGAGAACGGAAGGCCGGTCGAGATA
ACGCTCAAGCTCTCGACGACGGAGCCAAGGGTTAAAATCCAGGGGCTCTACGGCGAAATT
GTCGGCAAGTCTCGGGGAGAACTCGCGAGAACAGAGGGATGGTACATCGTCGTCCACGCG
GGCGATTTTATCACCGCACTGGAGACCGTTGGGAGGGCCTTCGGGGGCAATCCATATTAA
CCCCAACCCCCTCTCATTTTTTGGTGGAACGCATGCTCCCTAGCTGGGGAATCTACGCGG
GCATCGCCGCGGGGTTCATACTCCTCGCCATAGGTCTCACGAAAAGGCTCGGACAGGAAT
GGGCCTGGGTGAACAGGAAGATAATCCACTTCAGCATAGTCCCGGCGGTTCTGATGTTCT
ACTACGGGAAAATACCCGCCGAGGTCTTCAGCGGAGCCGCTTTCGTCTTCGGGCTCTTCC
AGCTCTGGCCGCACCTCAAAAAGAGGGAGTTCTCGTGGTACCAGATAGAGCACAACTACG
GGGAGGTCTTCTTCGCCTTCTCAGCCTCGGTCATTCCGATGGTTCTGCCGAAGGAGTACG
CCACCGCCCTGCTCCTGGCCATGGCCGTCAGCGACGGGGTAACCGGGATAATCAGGCACT
TCTACTTCAAGCGGCACGGATTCAACGTCAAACTGAGGAAGCACTGGACGGGAAGCCTTG
GCTACCTGGCGACGGCGCTGGCGATAGCGTTCCTTCTCCTCGATGCAGGTGCGATGGGAA
AAATAGGATGGGCGGTCGTTCTGACCCTGGCGGAGTATCAAGGTTGGCTCGACGATAACC
TGGCGGTTCCTCTGGTTGGAAGCGTTCTGTTCCTCCTCTACTGAGCCCACCTGACCTTCA
GGCTGTCCTTCTTCACCTTGTTGAACTCCCCCACGAGGGCCTTTCCGGTTCTCTCCATGA
AGTCCTCGACGTCGGTAATGCCGAGTTCCTTGAGGCCGATAGCGTTCACGCCTTCGGGGA
TTCCTTTCGCTTCCACGTTTATCCCGATGTGGATTTTGACGCTGACCGGCGAAACGGTGG
CTATCGAGATGCTAAGCTTCCTCCCGTTCACATAGATGTCGTCGCCCCTTCTCTCAGTCT
TCACGCCGTATTCCCCCAAAACCTCGCAGAGCCTCGCTATGAAGAGCTTCTGGAGCGTTG
AGGCGAAGAGGGTGTTGACAAGGTCGAAGATCTCGATGATGTAGTGAACCATGTCGTCGC
TCTTAATCTCCTTGCTCGCTCGGAGGTCTTCAATGTCAATCATCTCCTCAACCTTGACGT
CGCACTTTCCGCGGAAGACGACGAGCGAATTCCCGAGTATTCCGAAGTTCCTGTATGCCC
AGTGGCTCCCTATCGCGGAACCGTCGTAGTCTACGCGCCTATCCTTCACTATGAGCAGCT
CCATGCTATCACCCCATCCTTTCCAAAAGTTCCCTCAACTCCTCAAAACCTTTGGCATCT
CTCCACATGTGGATGAACCGAATAGCCGGAACTGAGGTTTTAACCTCTTCGATGTGTATA
TCCCTGTCGTCCACGTAGATGACCATATCAACATCGTATCCAGAGAGCTCCAGCTCCCGG
AGTGTTCTCGCTATCATGTCCGCCTTGTCCGGGTGGTTCTCAATTTTTGGAAACATGAAG
TAGTCCCAGAGACCGAATCCCTTGAGGATTGGTCTAACCTTCTCCTCAACGTTCCAGCTC
GCTATACTCAGAACGAACCTACCACTCGCCCATTCAAGGAACTCTCTGACCCCCGGGAAG
AGATGGAGTTCCTGCCCAGTAGAATCAATCAGATAATCGCCGTGGAAATCGTATGGCGGC
GTAAGCCGGGATGCATCCTCGTGATCCCACAGTGTGCCGTCTAGGTCGAGAACTAGCAGC
TTCATTACACCACCAAGAAAAGCTCCGCTGGAAGGTTTTAACGGTTGCGGAAAAGCATCA
TGACTGTAGGTTTAACACTGCAATGCAATCAATCAGACAGAAACGAGATTTAGGGCCAGG
ACCGTGCACAGGCCGATTGACCTATCAAATGCCCAGCCCCCCTTTCAGAGGCAGAAACCT
CGGGCTGTTGGGAGCGGCAGACTGAACGGGTCGGTTTCCCTTCCCGCTTACATCCCCGCC
CCATCAAACGGGTCTTCTTCCCGAGCCCTCGTCCCAGGCAAAGGACCGGTCGCCCGACCC
CCTGCGCCTGGGAGTGGGTGCCTATTTTCGGGGACCGCTTCGGCCTTAGATGCTTTCAGG
CCTTATCGGACGCGGCGTAGCTGCCCGGCTGTGCCCTGTAGGACAACCGGTAGACCAGAG
GCCGCGGCTCCCTGTTCCTCTCGTACTGGGGGAGCCTTCCCCTCAGGCACCCAGCACCTC
CGGTAGATAGCATCCGACCTGTCTCACGACGGTCTAAACCCAGCTCACGTTCCCCTTTAA
TGGGTGAACACCCCCACCCTTGGCCCCTGCTGCAGGACCAGGATGGGAAGAGCCGACAGC
GAGGTAGCAAGCCTCGGGGTCGATATGGGCTCTCGCCCGAGACGACTCTGTTATCCCCAG
GGTAGCTTTTCTGTCATCCCTGGCCCCCACCGGGGAGGCACAGGGGTTCGCTAGGCCACG
CTTTCGCGGCTGGACCCGCCTCTGTTACGGGTCCAGTCAGGCCGGCTTTTGCCCTTGCAC
TCTACGGCGGATTCCTGACCCGCCTGAGCCGACCTTAGGGCACCCTCGATACCTTTTCGA
GGGTGTGCCGCCCCAGCCAAACTGCCCACCTACCGCTGTCCCCCCGTCGGGGGTTAGCCG
TACGGCAGAGGGTGGGCGGTGTCTCATGGACGGCTCCACCCGCCCCGGAGGACGGGCTTC
GACGCCTCCCGCCTACGCTGCGCACCCCCCGCCGTACGGCAACGGCAGGCTGCAGTAAAG
CTCCATGGGGTCTTCGCTTCCCACCGGAGGTCCCAGGCATATGCGCCTGGCAGTGGTTTC
GCCGGGCCCCAGCCGGGGACAGTGGGGACCTCGTTACGCCATTCATGCAGGTCGGCATTT
AACCGACAAGGAATTTCGCTACCTTAAGAGGGTTATAGTTACCCCCGCCGTTTACCGGTG
CTTCACCCGGTTGGACCCGGGCTTCACATACCGGCACTGGGCAGGCGTCGGCCCCAGTAC
AAACCCTTTCGGGCTAGCTGGGACCTGTGTTTTTACTAAACAGTCGGGCCCCCCTAGTCA
CTGCGACCTGCGGGTTACGCACCCGCAGGCACCCCTTCTCCCGAAGTTACGGGGCCAATT
TGCCGAGTTCCCTCGGCTGGGTTTCCCCCGACACGCCTTAGGCTTCTCACCCAGGGGCAC
CGGTGTCGGTTCTCGGTACGGTCGCGGTGGATCGTTCCCAGAGGGCTTTTCACGGGCCCC
AGGGATCGGCGGAACCCCCCTTACGGGAGGCCATTCGCGCTTTCATCCGGTTCTCGCCAT
TACGGCACTCCCCGGACTTATACGCTTAGCCGGCCTTGTGGACCGGTCCGCCTACCCCGA
GGCGTCACCCTCTGGGCTTGCGTTGCCGCACCTACCACCGCGGTACGGGAATATAAACCC
GTTTCCCTTTCGCCAGCGCCGAGTTACGGGCTGGCTTAGGACCGACTAACCCACGGCTGA
CGAACATTGCCGTGGAACCCTGGCCCCTTCGGCGGCCGGGATTCTCACCCGGCTATGCTG
CTACTCCCGGCAGGATCCACAATACCGACGGGTCCACCGGACCTTACGGCCCGGCTTCCA
CCCCACCGGCACGCCCGCCTACCCGATCACGGACCAATCGGTCCGTGCGCCGGGGTCTCG
GCAGCCGGCTTAAGCCCCGTCCATTTTCGGGGCCCCTGACCTCGACGGGTGAGCTGTTAC
GCACTCTTTAAAGGATGGCTGCTTCTAAGCCTACCTCCCCGCTGTCTAAGGCCAGGGACA
CCCTTTGGAGTAACACTTAGCCGGCATTTAGGGGCCTTAACCCCGGTCTGGGTTGTTCCC
CTCTCGGTTGACGGCTTACACCGTCACCCTACTCCGGCCATCTACGGCGGCAGTGGGTTC
GGAGTTTGACAGGGAGCCGGGGGATTTCTCCCCCTAAACCCCCAATCAGTGCTCTACCCC
ACCACCTACCTCCGGCCGGGCTATCCTGAGGGATAATTCGGCGGGAACCAGCTATCGCCG
GCCTCGATTGGCCTTTCACCCCTAGCCCGAGGTCACGGGAGCGAATTGCACGTCAGCATC
CCTATCGGGCCTCCATCCCTCTGTTGAGGGACTTCACCCTGCCCCGGGCTAGATCGACCG
GCTTCGGGTCTCATCCGAGCGACTCCGGGCGCTTTCACACCCCGTCCCTCACCCTTACGG
GCTGCGGACCTGTCGGTTTCCCTGTGGCTTCGGGGGTGAACCCCTTAACCTCGCCGCTCG
GATGAACTCCCTGCCCCGTGATCCAAGACGGACGGTGCAACCCCGGTCGCCTCCCCTCGT
ACTCCACGGTCGCCCGTGTTTCCTTCGGGGAGGGTCAACCCTTTCGGGCCGCACCCACCT
ATCGCCGCCTGGTTTCAGGCTCTTTTCACCCCCTGCCAGGGGTGCTTTTCAGCTTTCCCT
CACGGTACTAGTTCGCTATCGGTCTCGGGACGTATTTAGGGTTGGGAGCCGATGCCTCCC
AGCTTCCCGCCGGATATCCGACCGACGGTACTCAGGAACCCTGCAGGAGCCTGAGGGCTT
ACGCCTACGGGGCTTTCACCCTCTACGGCGCCACGTTCCAGTGGACTTCGGCTTCACCCT
CGAGGCTCCGATGCAGGGCCCTACTACACCACATCCCGCCGGGGTTTCCCCCAACGGTTC
AGTTTGCCCTGTGCCGCTTTCGGTCGCCCCTACTAACGGCATCGCTTTTGCTTTCTTTTC
CTGCGGGTACTAAGATGTTTCAATTCCCCGCGTTCCCCCTCCCGACTGGGAGTGCGGCAA
GAGCCGCAGGAGGTCCCATTCGGGAATCCCCGGTTCGACGGCTGCCTGCGCCTCGCCGGG
GCTTATCGCAGCTTGCCACGCCCTTCGTCGGCGCCCCGAGCCGAGCCATCCACCAGGCGG
CTTAGGTTTTCTGCCCCCTACTCAGGGGGCTGGACATTTTTTGGGTCAATCGGCCTGTGC
ACGGTCCTCATCGTGACCCCTGTTCGGGGCCTAGGACCCTTCCACCCCAAGCAGAGCTTG
GGATGTGCACCTCTTCGTGGTGGACCGGCCGGGATTCGAACCCGGGGCCTTCGGCTTGCA
AAGCCGACGCTCTCCCAGGCTGAGCTACCGGCCCACGGATGGCAGGCCCGACATCCCTTA
GACCCCCCGGACGGATTTTCCGGCGATAGGAGGTGATCGAGCCGTAGGTTCCCCTACGGC
TACCTTGTTACGACTTCTCCCCCCTCACGGAGCCCAGACTCGACCCGACCTCCCCGAAGG
GAGATCAGGCCTCATCCAGACCCCGCTCGGGTGGAGTGACGGGCGGTGTGTGCAAGGAGC
AGGGACGTATTCGCCGCGCGATGATGACACGCGGGTACTAGGGATTCCAGCTTCACGCGG
GCGAGTTGCAGCCCGCGATCCGAACTGGGGGCGGGTTTAGGGGATTCCCTTCCCCTTTCG
GGGTCGGATCCCATTGTCCCGCCCATTGTAGCGCGCGTGTAGCCCGGGGGTTTCGGGGCA
TACTGACCTACCGTCGCCCGCTCCTTCCTCCGGCTTATCGCCGGCGGTCCCCCCAGAGTG
CCTCCTCCCCAACGGGGAGGACTGGCAACTGGGGGCGCGGGTCTCGCTCGTTACCACACT
TAAGTGGACGCCTCACGGTACGAGCTGACGGCGGCCATGCACCTCCTCTCGGCGTGTCCG
GCAAGACCTTCAGCCTGGCCTTCATCCTGCCGTCGCCCCCGGTGAGGTTCCCGGCGTTGA
ATCCAATTAAACCGCACGCTCCACCCCTTGTAGTGCTCCCCCGCCAATTCCTTTAAGTTT
CAGCCTTGCGGCCGTACTCCCCAGGCGGCGGGCTTAACGGCTTCCCTTCGGCACCGGACG
AGCTCGAAGCTCGTCCGACACCTAGCCCGCATCCTTTACAGCCAGGACTACCCGGGTATC
TAATCCGGTTCGCTCCCCTGGCCTTCGTCCCTCACCGTCGGACCCGTTCCAGCCGGGCGC
CTTCGCCACTGGCGGTCCCCCTGGGATTATAGGATTTCACCCCTACCCCAGGGGTACCCC
CGGCCTCTCCCGGTCCCAAGGCCTGCAGTATCCCCAGCAAGCCCCACGGTTGAGCCGTGG
GATTTCGCCAGGGACTTACAGGCCCGGCTACGGACGCTTTAGGCCCAATAATAGCGGCCA
CCACTCGGGCCGCCGGTATTACCGCGGCGGCTGCCACCGGCCTTGCCCAGCCCTTATTCC
CGGAGCTTTTTACACTCCGGAAAAGCCGTGGCGATGCCACGGCACTGGGGGTCCCCCCGT
CGCGGTTGCCCGCATTGCGGAGGTTTCGCGCCTGCTGCGCCCCGTAGGGCCTGGACCCGT
GTCTCAGTGTCCATCTCCGGGCTCCCACTCTCATGGCCCGTACCGATCTTCGGCTTGGTG
GGCCGTTACCCCACCAACTACCTAATCGGCCGCCGGCCCATCCTCGGGCGGGCAAAGCCC
CTTTCGGCCTGAGGACCTTCCAGTACCTCAGGCCTATGGGGGATTAGCCCCAGTTTCCCG
GGGTTATCCCCCTCCCGAGGGTAGGTTACCGACGTGTTACTGAGCCGTCCGCCGGTGCGC
GCAAGGCGCCCCATGACTCGCATGGCTTAGTCGGACCCCCATAGCAGTGGCCTCCGGCAG
GATCAACCGGAATTGAGCAAGGAGTACGGCCGGTGGGACTTCCCTCAGGGGGAAGTACCA
AATATCCGTCCGGGGTTTAGTCGGGATGTCGGGCCTGCCTTACCCCCGAGGGGTCCGCCT
TTCGGCGTTTCCTCGGGAGCGCACATTGCTGTGCCCATGGTTGGAGGGCGGGGTTCATAC
TGGGTGCTTTGCACCCGTTCCCCCCGACGCCGCCGTCTTGGCACCTGGGCTTTGTCGCGC
CCTGTTCGGGCGCTCCACCCAATAGGGGTGAACCCCCACAGTGAAAAATTTTTGCAAAAC
CCTTTCCAGGCCATATTTTTGAAAAAGAAGCTGTCAAAAAGCGCTGATAAAATGCACAAT
TTTAGACATAAAAACGGCAAAAAATTTTTGCAAAGTCAGAGGAGGAAAAAGACGAGGAGC
AGAAAACCGGAGACCACAGGAACAACGACGCCCATGTTGACTGCATCATCATGACTTAGC
CCGAGACCCCTTCCCGTTGCCCACCCAACGTAGCCACCGAGTGCCACCATCGGAAGGGAG
ACCATGAACAGCAACCAGCGTCCCCCAAGCGGTATCAACCTGTCCACGAAGAGGACGAAA
TCAAGAGAGGCCAGGAGCGTCATGAGGATGAATCCGATGGTATAGAGAACAACCCTCTTC
ATCAACGTCACCATCCGCAAGCTCTCGGTATGGTCATGTAGAACACCAAAACCGAGAGGA
GACCGGCCAGGAGGGCAAGCTTTCTGGCGTCCCCTTCCTCCACACCAATAGAGATGAGGA
GGCGCTTCGTCAGTGGGAGGAGAACTATGAGCGAGGGAACTATGGAGAAGCCGTCTGCGA
AGGGAATCACCGAACCCCGGCCGCCAACCACGAGGAAAGAAACCACCATGAGAAGCCCGG
CTCCAAAAAACGTCAGAAAGGTCAAGAGGGCAGCGAGGGAAGACGCCCTGGCCATCGCCC
CGCCTCACAGCTTCAGTATCTCGGGCACAACGCTTATCTTCGAGACCGGCGTGGGTATCG
TGTTGGTGACCGCCAGCTCGTCGACTGCGTTGCTCACCTTTTCTATGGCCCCCTCGGCGA
AGACACCGTGAGTGGCCGCGACGAAGACCTTCTCGGCCCCCATGTCCCTGAGCAGGTTTG
CCGCCCTTATCATGGTCCCGCCGGTGCTTATGATGTCATCAACTATGAGCACGTTCTTTC
CCTTAACATCCACATCCACCGGCTTCATCTGAACCTCGGTCGGAGAAATGCGGACCTTGT
GGAAGTGGCTGTACTCAAGGCCAAGCCTCTCGGCAACAGCCTTGGCCCTCATCAGCGCTC
CCTTGTCGGGGGCGAGAACGACGCCCTCTCCGAGCTTCTCCCGGAAGTAGTCCGCAATGA
CCCGGGCGGGCGAAAGGTTGACGGCCTTCCCCGGGAAGAACCTTAGGGTCTCTGGATTGT
GGAGGTCGAAGACGTAGAGTTCGTCGTAGTAAACGGCGAGGGTTCTCATCACCGCCCTCA
CGCTCACCGGCTCGCCGTCCTTCGTGACCCTGTCCTGTCTCGAGTAGGCAAGGTACGGAA
CGACCGCCCTGAGCTTCTGAACTCCCCTCTCGCGCAGAGCATCCGCCATGAGGATCAGCT
CAATCAGATGCTCGTCCTGTGGGGCGAACGTTGACTGCACGACCGTGACGTCTTTCGAGG
AGCCCATGATTCTGACGTACTTCTCACCATCGGGGAACCTCTTTATCTCAGCATCGAGGA
CCTCGCCGCCCAGGGCCTTTATCTCATCCTCCAGATGCCTGGCACCGCTTCCAACTACGA
ACATGAGCACCACCCCTTTTTGCCGTTGGAATGTTCAATTCACGGCTTATAAACCCACCG
TCATACCAGAAGGACGGCAATAATCCCCGCGAGGAATATGCCGTCGAAGGTCCCCGCGCC
GCCTATACTCACCATCGGCGCTCCGAGGTTCTTGATCCTGTTCCAGTTCATCAGGTCGGC
CCCTATGAGGACTCCCATCGTTCCGCTGACGTAGGCCACGAGGTTGGGGTTTCCGTCGCC
GAGGAGCCAGCCGAGGATTATGGCTATCAGGGGCGGGAGGAAGATGGGCATCGCTATGCC
GAGACCCCTGACGGGTCTGGCAAAGGCGTGGCTGAAAAGGGCCGCTACGAGGGTCGCCAG
GATGGTGTTGAAGAGCAGCCCGAATTGACCGAAGTAGAGGAGCCTGAAGATTTCGTACAG
AACGATGCTGAGGGGAACCAGCGCCCCGCCGACGTTTATCGCTATTATCACCCTCTTCTC
AGCCCAGTCGAAGTAGGGGACGGGATAGGAGATGCCGAAGAAGCGAACCTCCCTAAGGGT
GACGATGGGCTCATACGAGACCTCCTCCGCTATGGGGATGTTGATGAAGCTCCCGAGGAG
GGCGAAGAGGAAGAGGGCGTAGGCCACCTCGGGGGGTATTCCGAGCTTCTCAAAGGCGGC
CATGACTATGCTCGAGAAGACTATGAAAACCGCCAGGAAGATGAAGAACATCAGAAGGAG
AACCGGAAGCGAAACGGGTGGGATTATGAAGCGCCTCTTATTCATCCTCCACCACCACGT
TGGCCCAGACCTGGGCGCCTCTGGGGATGCGGACCCTCCTCGGTCCATCGAACTTCTTCG
CGTTGCGGAAGACCCAGGCGTAGAGGGGCTTGCCTCTGGAGTATTCCCGCAGGAATTCCA
CGTCAACGAGGTGCTTGTCCCCGTGTTGGGCCAGCTCCTCCGGGGTAAACGGACCGAGGA
CGTCAACGAGTTCTGCACTGCCAACCGCCCTGCCGCCGCTGAGAATAAGAACCTCCCCCC
TAACCCTCGTCCGAGATTTCCTAATCTCCCAGACCTTCTTTCCTTCCGCTATGAGGGTTG
CGAAGGGTTCGCGAACTATCAGACCCTTTCTGAAGTTTGAATTCCCGGCGCACATCAGTA
TGGTGACGAAAGCGAAGTATATAAAATCTACGCCGGGCTTTCGGAAGCTAACCGGGCGAG
TTTCCAAAAAGAACCGCCAATGAAAAACTTTAAGTCCACCTCACCGAACCCATTGGAGGA
GGTATCACCGATGAAGATTATCTGGTACGGACACGCGTGCTTTTGGGTCGAGACGAATGG
TGTGAGACTGCTCATCGACCCGTACCCTGAGGTTGACGACGACAAAATCGGGGAAGTGGA
CTACATACTGATAACCCACGAACACGTTGACCACTACGGAAAGGTCGAGCTGCTCTCAAG
GCTCCGCGACGCGACCGTCATAGGGCCGAAGCCGGTCTACATGATGGCCATCAGCGACGG
GGTAACGAAGGTAAAGGAGATAGAGGAAGGCCAGACGATAGAGCTCGGGAACGGCGTTAA
GGTCACCGCCGTCTACATGGAGCACCCCTCGAGCCAGTACCCTGTCGGCTACATCATAGA
GGGCGACAAGACCCTCTTCCACACCGGAGATACCTATTCAACGCCGACCCTCCAGAAGCT
CAGGGGAAAGATAGACGTGCTCATGGTGCCCATCAGCGGCCGCTCAACCGCCAACGAGCG
CGAGGCGGCGCAGATAATCGAGGACATAAGACCGAAGATCGTCATCCCGATGCACTACGG
CATCTACGGCACGGGAAGCGTCGAAAAACTCCAGGACGAGCTGAAGAAGAAGCGCATATG
GGTCATGGTTCGCCCCATGGAGCTCTACGAAGAGCTCACCCTCTAGCGGTGGGGCTGATG
CTCACCACGGGGGTAAAATCACTCGACGAGCTTCTCGGCGGCGGAATAGCCGAGGAGGTA
CTGACCCAGATTTACGGGAGCTTCGCCACCGGAAAGACGACGCTCGCCGTGCAGGTCGGC
CTCCTGAGTCCCGGAAAGGTTGCCTACGTCGACACCGAGGGGGGCTTTTCTCCCGAGAGA
CTGAGCCAAATGGCCGAGGTGAGGGGTTTAGACCCCGAGGAGGCGCTCCAGAGGTTCATC
CTCTTCACGCCATCGGACTTCAAGGAGCAGAGGCGCACCATCGGAAGCTTGAAGAAAATC
GTTGACGGGTCTTTTTCCCTCGTGGTCGTTGACTCCATAACGGCCCACTACCGCGTAGAG
GAGCACAGAAGGAACCTCACCGCTGAACTCGGTAAACAGCTCCAGGTTCTCCTCTGGATA
GCCAGGAGAAACCGCATTCCGGTGATAGTTATCAACCAGGTCCACTTCGACAGCCGGGCG
GAGAGGATGAAGCCCGTTGCCGAGCACACCCTCAACTACCGGACCAAGGACATCCTCAGG
CTCGACAAGCTCAACACGCCCGGAATGAGGGTGGCCGTGCTCGAGAGACACAGGTTCAGG
CCCGAGGGGGGAATGGTCTACTTCAGGATAACGGAGAAAGGTATCGAGGAAGCCCTGAGC
GGTGAAGAAGGGGAGTAAACAGAAAAGGAACTAAACCCTCTCGTAGACCTCCTGAACTAT
TCTGAGAACCGCCTTGTAGAGCTTCTCGGTAATGATGCCCTCCTCATAGTGCTCGGTCAG
CTTCTCCTTGTCTATTATCTCCTTCTTGCCGTCCGGCCACTTGACGATGTCCACCTCGAG
GTCGATGTAGCGCGCCCTGTCCGGGTATATCTCCACCGGCGTGTTGATGTTGTAGTACTC
GCCCTTGAGGTTGCCGTTGCGGTCGTAGTAGCGGTGCACGAACCACCACTTTCCGGACTC
TATCTCAGTTATGACGTAGTCCCCGAACTCTATGGGAATGTCCAGGCCGTCGTAGAACTT
GCCGGGCTTGAGGTGGCGCTTGAAGGTTATCTTCAGCGGATTCATAGAAACCTCGGTTAT
CTCACCGGGCCCTATCTTTATCCTCTGCCCGTCGGGCTTGTAGTGCTCAAGGCTGAAGAG
CCACCCCCTCTTGGGCCCCTTGTTGGTTATCAGAGCCTCCCAGAAGCCCGTCTTCACCTT
TTCCCTCTGGCCGGGAACCTTCGAAAGGATTCCCTCCGCTATCTCCACCGCGAAGCTCAG
CTCGGGATCGTAGGCCTTCAGCTGGTGGTGGCCCTCAACGGTCGGAACGACTTTGTTCCT
TATCTCGTCGAGCTTTCTCTTTGCGCCCCCACCGAACTCAACCTCGTATATGTTCCTCCC
CTCGATTATGAGGGAGGGGGCCGTGTAGGAGTCCGCCTTCTTGAGCCGGTCAGCAAGCTT
GGAGAGGTTTATTATCTCGTCCCGGAGGGTGTTCCAGTCTTTATAAGCTGCAGCCGTCCT
CCAGAGGATTCCCCACTCACCCAGGTCTATGCTGAGGCCGAGGATGCGAAGCCTTTCGCG
CTCACTCTGCTCCCTTATCTTTCTGGATATCTTGACGTGCCTCTGCGCCCCTATCGGCTT
CGGGATGAGAACCGCGTAGTCGCCCGGAATCGTCAGCGTGACGCTCAGCTGGGGAAGGAG
GTTGTGCTTCTTAACCTGAACGAGAACCTCATCGCCCTCCATCGCGCGCGGCAGTTCGCT
GGCGACCACGGTTCCGATGGCGCTTCCGATGTCTATGTAGACGTAGCGCTCGTCCTTCTT
GACTACCATTCCCTTGTAGATTCCGTAGAGCTGGTAGGGGAGCTTCCTAAAGAAAACGTC
TATGAGCTCGTCCTCAAGGGCAGCCTTAACCTCCTCAACCTTCGTTCCAACGAGGATTAC
CCCGTGGTGGTCCTTCTTGTCGTAAACATCAACATCAAACTCGTCGTAGGTCTTTTCGAG
GTTGAAGCGCTCGACGATCCTGTTGCTGGGCTGCGAGATTCCGAAGCCCCTGTCGAGGAA
GAGCTTTGTAAGGGCCGTGCTGTAGATGCCCCTAACTCGAACTGAAACTCCTGTGTCTGT
AGACACCTTCACCACCCCTCATCTTCTTTTCCACCACTCCGATGAGCGTGAGTCCCTCGA
GTATATCCTCGGCGTCCTCGACGCCGCTGAGTTTCTCAACGTTTCTCGCCTCGACCCAGA
GCAGTCCCCTGGAGTGCCAGTCTCTCAGCGCCTCTTCAACCTTATGCACATCACCGGGAT
GAGTGTAAAGCCTGAGCAGGAAAACCTTTAAGATTCCAAGCTCGGCCTCAAGTTTCTTAA
CTTTCCTGAGCTCCTCCATTATACCAACGGGTACCTTTTTCTCCTTTTCGCCCCCGGCCA
AAAGGCTCAGCCCCTCGACCTCCCGGAGCATCTCGCCCAGTGCCTTTCTAACTGCATAGT
CGTAAACCCTGTGGAACTGGACGAGCCGGTCCAGGGCCGTTGAGAGCTTTATCCTGGTGT
CGTAGTCGTGCTCCTTGACTAGGAGAGAGAGTATCTCCTCAAGGCGGAACTTCATCTGGT
ACTCGTTGCGGTACAGTTCCTTCGCCTGCTCCTCTATGTGGCCGCCGAAGCTCCCCATCT
CACGGTACAGAGATGACGCTATCTCAAGCTTCTCCCTCGATATGTTGTACAGGGACTTCA
CCTTCTCCAGAAGAGCCTCTCCGTCCCGTTCCTCGTAGATGGTTGGAAACTGCCGCTCAA
AAGTGGAGTGAAGCGACTCAAGATGTGAAAGTTGGGCCTTAACCTCCTCAACGTTCATGC
GGAAAACCCCCTGGGCTTAATCTTGCGCCTCCCCCTACTTGTAGTTTTCGATGGGAATGA
GTTAAACAAAAACGCTTATCCAAAACCTTTTTTTAAGCCAAAAAACTAATCACCCCGGTG
GTTGAATGACCCTCTACGACCGCTTTGGCCGGCCAGTAACGAACCTCAGGATTTCGCTCA
CCCAGGACTGCAACTTCCGCTGCTTCTTCTGCCACAGGGAGGGGCAGCACTTCAACGCGA
GGCTCGAACTGACACCTGGAGAGATAGAGAGAATCGTGAGGATAGCCTCGCGCCTTGGAA
TAAGGAAGGTCAAGCTTACCGGCGGTGAGCCAACCGTAAGGGAAGATATAATCGAGATAG
TCGGGCGAATCAAGCCGTACGTGGTGGACCTCTCCATGACGACCAACGGAAGTCGCTTAA
AGGAGCTGGCAAAGCCCCTCGCAAAAGCCGGCCTCGACAGGGTTAACGTCTCGCTCCACA
GCCTGAGGCCGGAGGTTTACAGGAGAATCACCGGCGTTGACATGCTCGACGTCGTTATCG
AGGGAATCGAGGAGGCCGTGAAGTACCTCAGTCCCGTGAAGCTCAACATGACGGTGATGA
AGGGCCTAAACGACGACGAGATATGGGACATGGTGGACTTTGCGGCGAAGACCGGGACGA
TCCTCCAGCTCATAGAACTCGAAGCCCCGAGGGAGTTCACGGAGACGAGATTCTTCAGGA
AGTACTTCTACCCCCTCAAACCGGTTGAAAAGAAGCTCGAGGAGATGGCGGTGGAGACCA
GGGAGAGACGGATGCACAGGCGGAAGAAGTACTTCATCCCGACCGACTACGGCATCGCCG
AGGTTGAGGTCGTCAGGGCGATGCACAACACGGTCTTCTGCGCCAACTGCACCCGCCTAA
GGGTCACCTCCGACGGCAAGTTCAAGACCTGCCTGCTGAGGAAGAACGACCTGATAGACT
TCGCCACTGCTCTGAGGAACGGGGCGAGCGATGCCGAACTCGTCGAGATATTCAAACAGG
CCGTTCTCATGCGCGAGCCCTACTGGAGGTAAGCGTTTTTAAGCCCCTTTCCCAACTCCT
CCCGGTGAGAGATTGCCGGCTGTAAAGGTTCCAAGGCGGGAGGCAGAACCCGTCAAGAGA
AAGCTGAAGAAGCTCGGCCTCTACGATGGCAAAAGGAGGCCGAGGAGGGAAAACGGGTAC
GTTCTCCTACCGGTTATCAACGACCCCCGGATTGGAAGGCTCGGCTACGAGGTTCTCCCG
CTAGAACTCCCGCTCAGGCCGGAGAGGCAGATATACAAGAACCTTGAGAGCGTCCTCGCC
GAGAGGCTGAGCAGAGAAGAGCTGAATTACCTGAGGCGCTACGACGTGATAGGCGACATA
GCGGTCATCCAGATACCGCCGGAGCTTGAGCATAGGATTGAGGACATAGTTTGGGGCCTG
AGGAAGGTCCACCCGTTTCTGAAGGTCATTGCCAAAAAGGGGTTCCACGAGGGTGCCTTC
AGGATAAGGGACTACTCGATAATCTGGGGAGAGAAGAGACTGGAAACGGTTCACAAAGAG
AACGGCGTTCGGATAAAGGTTGACCTCTCAAAGGCCTTCTTCAACCCGCGCATGAAGGGT
GAGCGGTACCGCTTGGCCCAGCTCATCCGCGACGGCGAGAGGGTTTTAATTCCCTTCGCC
GGCGTTCTGCCCTACGCAATCGTCATAGCGCGCTATAAGAGGGTCAAAATCACCGCGGTG
GAGCTGAACAGGGAAGCCTACGAGCTCGGCCTTGAGAACATTGAGCTGAACAAGGAGAAG
CTGAGGGGCGAGATAGAGTTCATTCACGGGGATGTCTTCGAGGTTCTCCCGGAGCTTCCA
AGCCACGACAGAGTGATAAGCCCCACGCCGAGGGGCGTTGATGCCCTGACCCTAACTCTG
GACAGGGCAGAGAAATGGCTGCACTACTACGACTTCGTCCACGAGGGGGAGATCGAGACG
TTCAGGGCGAGAATCCTCGATGAGTGCCGGAAGCTCGGAAGGGACTGCACCGTCAGGATC
AAAAAAGTGAGCGACTTCAAGCCGCACGTTTTCAAGGTCTGTGCGGATGTGGAGATTGGG
TGAATCCTTATTAACCTCAATCGCATTATCTTGATTTGATGGAGAGTCGTATGGAACTGG
TACAGATACTCAGCATTTTGCACTCCCATGCCCAAGAACTCCGGAAGTTCGGGGTTAGGC
ACCTCTGGCTCTTCGGTTCTTACGTGCGGGGAGAGGCAAGGGAAGACAGCGATCTGGACA
TCCTGGTGGAGTTTGAACCAGGGAAAAAAACCTTCGACAACTACATGGAGCTCAAGTTCT
TCCTCGAAGACCTCCTCGGAGTCGAGGTTGATCTGATAACGATCGAGGCCCTCAAGCCGA
GAGTCCGGAAGTACGTATGGAGTGAGGCGGTGAGCGTTGAGGGACTATAGACTGTACGTT
GAAGATATCCTCGAAGCGATATCCCGGATCGAGGAATACACAGGAGAATTGAGTTTAGAG
GAGTTCAGAGCCAAGGGGATGGTTATTGATGCTGTTGTGAGAAACCTTGAAATAATCGGT
GAAGCCTGTCGGGCTATCCCAGAAGAAATCCGGGAGAGACATCCAGAGATAGAATGGCGC
AAGATAATCGGCCTTAGGAATATTCTCATCCATCAGTATTTTGGTGTAGATGTGGAGCTT
ATCTGGGACGTTGTGAGGAACAAGCTACCAGAGCTAAAAATCAAGATGGAAAAACTTGCA
GAGGAGTTGTGACCCCGTTCAAACTTCCAGCAAAAATCTCCCAGCGGGGCGTACTCCACC
GTTTTCTCGCCGGGGAGCCGAATCTTATATTCCGCGGAATACAAAAACACCAAAAATTTG
TATTGCAAAGAATATAAAATCTGGCCATCACTTCTTCCCGAGGAAGTCGAACAGCGTCGC
CTGCTTGCCCTTCTTCTTGGGCTTGTCTATCTTCTCCCCGCTTTCCTCGACGGCTTCCAT
TTCCTCCTCGGCCTTCTCAAGCTCTTCCTCGCTTATCTCTTCCTCCGCCTCTTCCTCGAC
TTCTTCCTCTTCCGTGGGCTCAATTTCTTCTTCCTTCTCAGCGGCAACCCTCACGTGCTC
CTCAAGCTCACCGCGCTCCTTGAGCTTCTTCTCGATGTTCATGCTCTTGCCCCATATAGT
CCTGGCCTTCTCCTTGTCCCCGACTATGAACTCGACCTCCTTGAGGTCAAGGTCGAGGTA
AACGACGAAGTGCGCCGCCATGTCTGGGTTGTACTCGAATATTGCCTTCAGGACGTTGAG
GGTCTCCAGGGCTTCGAGCTTCGCCATGTGCATCTCCTTCATTATCTTCTTGAGCACCGA
GTCCCTTAGTCCCCTCTCGGCCTTGCTCTCCGTGAGGAGCTTTATGGTCTTGGGTGGATA
AATTCTCACGAAGCCCTTCCTCTTAACGCCAGCAACCGCAACCCCTGCCGTCATCATGTC
CGTGGCGTACTTCCAGAGGCCGTAGTTCCCCGTCCTCTGCGCCCTTCCGAGGTATATGTC
CGCCCTACTCAGAGCCTCGTAGGCCCTCGCTATGTCCTCGGGCTTGTAGTAGACGTAGGG
AAGGTTCTCGTCTATCCACTGGAGGAGCTCGTGGGGGAACATGTCAACGCCGAGAACGAC
CAGCTTGGCCTTCTTGGCGTTGTCGGTTGCGAAGAGCTGAGCCAAAGCCTGGAAGACGCT
CTTTTCCGTGTCGCGGTAGGCGAGAACGTCGACGGCATCCTCTATCCCGCCGGACACAAC
CGTCTGGAGGTCGTTTATTGCAGCCCTCAGATCACCGTTGGCGCGCTTGGCTATCTCGTA
GAGCACCTCCTTCGGAACCGTCAGGCCCTCCGCGTGGAGGATCCTCACGAGTCCCTTTAT
GATGTCCCTCTGGGTCAGGCGCTTGTACTCGACTATCTGGGCCTTGTTTCTTATCTCCCT
CGGGACTTCCCAGTAGTGATTGGCGCTCATGATTATCGGATTTCTGGCTCTATCTATCAG
CTTCGCTATCTCCCTCGCCCCGCTCGGCTCCATGTTGTCGGCTTCATCGAGGAATATGAG
CTTCCTCCTCTTCCCGAGGATGTCGAGGGTGTAGGCAGCCTGAACGTAGCGCTCCACCTT
CTCGTATGTCCTCTCGTCGCTGGCGTTGAGCTCGATTATTTCGAAGCCGTACTCCCGGGC
TATGGCATACACCGTCGCAGTCTTACCTGTTCCCGGAGGGCCGGCCAGGATCAGCGCCTT
CTTCTTCGGCGGACTGCCCTGGAGCCACGCCTCTATCCATGCCTTCACCTGTCCCAGGGC
CTTGGTCTGGTTTATCAGCTCCCCCAGGCGTCTCGGCCGGTACTTCTCAACCCAAGGAAC
GTCCCGCGGCATGGCCATCACTTACCCATCAGGGTGAACTGGGCCAGCAGAGCCTCAAGC
TGTATCATCTCGTTCGCTCCTTCCACGAGCCTGAAGTTGTACTCTCCGATCTTGTCGGCC
AGGGCAACTTTCCTGTCCTCGGGTATGGTCAGGTTGAAGACCTCCTTGTGCATCTGAATG
AGAACGTCCTCGCCGCTCAGGCCCTGCTTGAGGAGTATCTCCCTGAGCTTCTCCCTGGCC
TTGAGGAAGTTGCCCTCCAGGGCCAGCTGCATCATCTGTCTGACGTCCTCCGGACGAGCT
CTGCTGGCAACGAGGAAGACGTTCTCATCGGTTATCTTGGTGTCAAGGGCGGCAGCAGCC
TGCAGGACGTTTATGGCCCTTCTGAGGTCGCCCTCTGCAACGTAGAGGAGCGCCTGGAGT
CCCTCCTCCGTCAGTTCAAGCCCCTCGTTCTCAGCTATGAGCTCTATGCGCCTCGCTATG
TCCTCGTCCCTCAGCGGCCTGAAGCGGAAGATGGCGCACCTCGACTGTATCGGCTCGATT
ATCTTTGAGGAGTAGTTGCAGCTCAGGATGAAGCGGACGTTGTTCGAGAACATCTCCATC
GTTCTCCTCAGGGCCTGCTGAGCATCTTGGGTCAAAGCGTCTGCCTCATCGAGGAAGATT
ATCTTGAAGCTCGCCCCGCCTATCGGCTTAGTTCTCGCGAACTCCTTAACCTTCTCGCGG
ATGACGTTTATTCCACGCTCGTCGCTCGCGTTCAGCTCAAGGAAGTTGTGTCTCCAGCCC
TCGCCGAAGAGCTCCCTCGCGAGACACAGAGCCGCGGTGGTCTTTCCAACGCCCGGGGGT
CCGGCAAATAGAAGGTGCGGCATGGAACCGGTTTTAACGTAGTGCTTGAGCCTCTTGACT
ATGTGATCCTGCCCGACCATGTCGTCGAGCTTTTGAGGCCTGTACTTCTCAACCCAAGGC
TTCTCGAGGATTTTAACCTCCTTAACTTCCTCCGGCATAGCTATCACCCTACCTAAAGGC
TTATGAGCCTTTGAGGTATTAAGCCTTTTGCCATGGACCCACTCGAACACGCCTCGATAC
CAGCGTTGGCATACCTCGCGCTCTCGTCGAATCCCACAGCTGGGTTAGTGCTCGCCATCA
TCATTGGAGCGGTCTTTCCGGACCTCGACGCATTCACACGGGAGCACCGGTCGTACCTCC
ATTCTCTCCTCCTCGCGGTTCCCATCACGGGGCTGGCGTACCTCGCGGGCAACCCCTACG
CCATCCTTTTCTCCCTAGGCTGGCTCAGCCACATCTTCCTCGACTTCTTCACGGGCGTGA
TTCCCTTCGCATACCCCCTGATGAGGAGGGGCTACGGAATCGAAATATTCGCAAGGGGAG
GAACCAACGGGCTGAGGATAGAGCCCAAGGTTCTGACCAGGTATCCCGATCCCCGGCGGG
AGTACGAGATAAGCATAGGCGGCAGCGTCGCCCTCGCCTTGCTCACCCTGGCGGTAATGG
TTCTTAGGCTGCACTAACTGGGGCACTGCAAAACTTTTATACCTCGATGTCCAAGAATCA
CCGGTGGTTCTCATGGCGAAGCTCGACTGGATTAGGGAAGAGCTCAAGGAGCTCAAGGAG
AAAGGCCTTTACGTGACCATTAGAAAGCTTGAGAGCTCCCAGGGTCCCTGGGTCGTCGTT
GACGGAAAGCGCGTTCTCAACATGTGTTCGAACAACTACCTCGGTTTGGCCGCACATCCC
AAGATAAAGGAGGCCGCTATAAGGGCCATCCTCGACTACGGCGTCGGTGCCGGAGCGGTT
AGGACCATAGCCGGCACCATGGAGCTCCACGTGGAGCTCGAGGAGAAGCTGGCCAAGTTT
AAGAAGAGGGAGGCAGCCATACTATTCCAGAGCGGCTACAACGCCAACCTCGGCGCTCTA
AGTGCTCTACTCACCAAGAAGGACAACGGTGTCTTCATCAGCGAGGAGCTCAACCACGCG
AGCATCATAGATGGAATGCGCCTCAGCGGTGCTCCAAAGGTCATCTACAAGCACCTCGAT
ATGGAGGACCTCAAGAAGCGCCTCGAGGAGAACAAGGACAAGGAGAAGAAGATAATCGTC
AGCGACGGTGTCTTCTCGATGGACGGTGACCTCGCGCCGGTCCCGGAGATGGCCGAGCTG
GCCGAGCAGTACGATGCCATGCTCTACATAGACGACGCCCACGGTGAGGGTGTCCTCGGA
GACAGCGGAAGGGGTATAGTCGATCACTTCAAGCTCCACGACAAGGTTGACTTCGAGATG
GGTACGCTGAGCAAGGCCTTCGGTGTTATCGGCGGCTACGTCGCCGGACCGGAGGAGGCC
ATCGAGTACCTCAGGCAGAGGGGAAGGCCGTTCCTCTTCTCAAGCGCCCCGAACCCGCCC
GACGTTGCGGCGGCCATTGCAGCCGTCGAGATACTCCAGCACAGCGACGAGCTAGTTAAG
AAGCTCTGGGACAACACCCACTTCCTCCAGAACGGGCTGAGGGACCTCGGCTACGACCTC
GGCAACACCAAGCACCCGATTACGCCGGTCATGCTCTACGACGAGAAGACCGCCCAGGAG
TTCTCACGGAGGCTCTACGACGAGTACAACATCTTCGCTCAGGCGATAGTCTACCCGACC
GTCCCGCTCGGAACTGCTCGCATAAGGCTCGAGCCTTCAGCGGCCCACAGCAAGGAGGAC
CTCCAGTACGTTCTGGATGCCTTCGAGGACCTCGGAAAGAAGACCGGCTTCCTGAAGTGA
TTCCGGGCCCTTCAATTTTCACATTTTTCACCAAAACTGGTTCTTTGTTCGAACATTGTC
TCCGATTCATGTTAAAAATTAGAACTTACGGTGTCCAATTACTTCGAAGCACCACCGAAA
AATATAATTTATTGGAGAGAAGACAACATGTTGGGGAATAACCGGGTTATCAGCGGTGGT
GGCCGATGGCGATAATCGTCGCACTGCTTGCGGAGGTTGCATTCATAGGCCTGTTCCTCA
TAACCGTCGGCCGTAGAAAACGGTTCATCTCACACTACCCGGAGCTCAAGCGGTTCTACG
ACTACGCGATGCTCTCCTTCTTTGTGGGCGCCCTTGGCAAGTCCGTTTTCCTGCTCCTCG
ATCTCAGGAGCAACAACCTCATTCTCATGACCCCTGAGCAGGTGGACTTGGTGAACTCGA
TAGGCAACCTTCTGGCCCTCCTGGCCGCGGTAATCTTCATCGCGGGATGGTGGAGCCTCC
TCACAGTCCTCACGGAGAGGTACGAACTCATCCCGGTTGTGGAGTTCACTGGAAAGGAAG
AGCAGGAGAGCCTCAAGCCCGGGCTGTACCTGTGCAACCTGCCCAACTGCTACCCGGTGA
TAGAGAGGCTCCTTCGCGGAAGGGCCGGGCTCATAGTGTCCAGGCATCCTCCGGAAGTCA
TCAGAGAGCATCTGAACATCGAAAAGACCCCGGTACTGTGGCTGACCACGGTTAGGGACA
AAAACGCCGTTTCCCCCACTCGCTTGGAGTTCCTCCTCCAGGCGATGGTTGACTTCATGA
GAAAGACCGACAATCCGAAGATTATTTTCCTCGATGGGGTCGAGTACCTCATCCTCGAGA
ACGGTTTCGCCCCGGTCTTCAAGTTCCTCACGACCCTGAAGGACTACACAACCATCTACA
ACACCGTGGTGATAGTCCCCATTGACGCGGAAAGCCTTGACGAGAAAACCGTGAACCTCA
TGTACAGGGAGTTCGAGAGGATGAAGCCCCAGTCCTAAAACTTCACCCATTCTATCTTGT
AGTACACCACGTCGTTGTCCTCGTCGACGACGGCCATCACCATGTTCTTTCTGACGCCGT
GGGCAACCCTCACGCGGGCGGTGATGTCGTTCGGGCTGAAGCGGAGGTTCTCGGGGACGA
CCCATATCAGCCACTGGGAGTGCTCGTCCATTCCGCGCCTGTAAACGCGGAAGTGCGAGC
CGAACTTGAGGGCGGACTTGACGGTGTAGCCCCTGTCGCGCAGGTCGGTGTAGACGAGGA
GCTTTATGTCGAACTGGTCGTCGCGCTTCCTTCCGAGCTCGACCAGTTCCTTGAAAGAAA
GCTCTTTCTCGCCATCAAAAACCCTTATCTTGCCCTTCTCCATCAGGTAGGCAGCTTCTA
TGAGCGAGAGAAAGAGCTTCCCGTTCACGACCTCGCCGAAATACCTCTTGTTGTAGAACT
GGTTTATCGCCTTTTCGCGCTCGCTGAAGACCCTGTCCCCGCTGAGCTGAAAGACTATCG
GCTCCTTCAATTTCTTCCACCCCACTCGTCGGCCGGCATCAGCATGTAGTAGGCGTCCTC
ACCGTCGGCGTAGTAGCCGATTATGCGCTTGATGCGCCTGAAACCGAAGCGCTCGTAGAG
CTTTATGGCCTTTTCGTTGCTCACACGAACCTCCAGACCGATGTAGCGGGCGCCCTTCTT
TATGAGCCTTTCGATGACCTCGCTAAGCAGGGCCGAACCGATGCCGCTGCCCCGGTACTG
GGGGTCAACGGCAATGCTCATTATGTGCCCCTCCAGGTCGGGACGAAGGTATGCCATCAC
GTAGCCGATGACCCTCCCGCGGTACTCGGCCACTAGGAAAGTATCGGGGTTGTTCTCAAG
AAAAACCAGAAAAACACCCCGCGGGTACTGTTCCCGGAACGAGAGCCGTTCTATCCTGAC
GACGTCGGGTATGTCGAACAGCTTCGCCGGCCTTATAACGACCATCGCCAGGGGAATCCT
CCCACCGGCTTCTCTAACGGACACGCTCATGTTATAGACTACGCGCCAAAGCTTTTAAGA
CTTGAGGAAGACTTCATCCGGGGTGGCCACCCCACGTGATGAGCACTCTCGAACCTGACG
GCGGGATGATGACCGGATTCCTGGCTGATTCTCCCCCCTACTTTCCGGAGTAAAGTTTAA
AGCCCCCGAAAACCAAGTCAACCGATAGGTGATGTTATGCGCATAGCTGAAGACCTTAAC
AACCCGGTTGGAATCGTGACTGGTGAAGCCACGGTTAACTCCTTCCAGTTCTACGCTCAT
CCCGATAGCGACCTCAAGTTTGGAGACTTCGTCGTTGCAAGGCTGTGCAAGGAGGCGAAG
GACAGGAACTGCCGCTGGGGCGACGACGTTGAGTGGGTGATAGGCACCATCAGAGGGATT
AAAAACATCAACTGGCTCCTCAGTGAGGGGAAGAGCACTTTCGCGAGCCTTGACCTCGAC
CTGAGGGAGTACGGAGAGAGCATAGGCGAGAACGAAGCACTGATAGTCACCGTTCATGTG
CTGGGAAGGATAGAGCTCAGAGGCGACAGGGCCGAGATAGTCCCCAACCGCGTCCCCGTT
CCCAACGGAAACAAGGTCTACATAGCCAGCTCAGACCTTCTCGGGGCGATCTACTACGGC
GGGGAGGGCTTCATCGAAGTTGGAACCCTGCTCCTGAGGGACGACGTGCCGATATACCTC
AACGCCGACGAGCTGGTTTCGAGGCACTTTGCTGTTTTAGCCGTTACCGGAGCGGGCAAG
AGCAACACAGTTTCGGTCATGCTCTGGAAGATGGTGGAAGAGCTGAGGGGAACGGTCGTC
GTTCTCGACCCCCACGGCGATTACATGCGCCTGAGCCTTCCCAACACGGGCACAAGATAC
GTCAACCTCATCGAGGCGAGAATCCAGCCCGAGACGATGGACGGCGAGGAGCTGGCTGAC
CTCATGGAGATACAGAGCAACGCAACCATACAGCGCTCCTACCTGCTGCGAGCCTGGGAC
ACGGTTCTCCACGAGAACCCCAACCTTGGTGGGAGGGAGGTAGTCAAGGCCGTCCTCGAC
CTGCTCCAGCGGTGGGCGAGCGAGGGGTACGGCAGCTACTGGGACCCCCACGCCGGCAAG
TACCGCGACCTGGGCGAGATAAAGGCCGCCGAAAAGGAAACGATAACGAGGCTCACGATG
AAGATATCCCGCTTCCTGAGGAACTACGGCCATCTGCTCTCAAGTGAAGACATAGTGGCT
TCCATCAGAGCTGGTATGGTGAACGTCATAGACCTCGGCCCCTTAGACGAGGGCCAGATG
AAGCTGGTAGCTGCGAAGCTCCTCGAAAAGATGTTCGAAACCAGGATGGACTACGAGAAG
GCCAGGAAGAGGCTCGAATACCTCAAGAGAAAGTACGGAAGCAGAATCTCGGCCGTTTCG
GAAGAGGTGGAGGAGCTTGAGAAGTTCATCCGCTCTGTCGAGGCGAGCTATCCGGCCCTC
TCGGAACCTATACTCATAATAGTAGAAGAGGCTCACATCTTCGCACCCCACGGCGAGAAG
GGCGGAACCGTGAGGATACTCGGAAGGATAGCCAGGGAGGGCAGGAAGTTCGGCGTCGGC
ATGGGACTCGTATCCCAGAGGCCGAGCAGGCTCAACGAGGACGTGCTGAGCCAGACGAAC
ACGAAAATCATAATGCGCATCGTGAACCCGAACGACCAGAACTACGTCATAAAAGCCAGC
GAGCAGCTGAGCGGGGAGCTTATGGGGGACATAGCCGGCCTCGGCAAGGGCGAGGCGGTG
ATAGTAGGTCAGGCCATAAGCCTGCCCGCGCTGGTGAAGGTCTACAACTTCAAGGCCCTC
GGCGGTGACTACGGGGGCGAGGACATAGGTGTCGTGAGGCGCTGGAGGGAAAGGGCGGAG
CGCGAGAAGGCAGAGGAGAAGAAGGAGGAGCTCTACGAGGAGGAGGGCATAGAGCTGGAC
TTCTGAGGTGTCCCAGATGAAGTTCGCCCACATGGCCGATGTTCATCTCGGCTTCGAGCA
GTACCGCCTTCCCTACCGCGCCGAGGAGTTTGCCCAGGCCTTCAGAGAGGCAATGAAGAG
GGCCGTAGCGGAGGAAGTGGACTTCATTCTCATAGCCGGCGACCTGTTCCACTCAAGCCG
GCCCAGTCCAGAGACAATAAAGACCGCGATAGAGATACTGGAAAAGCCGAGGAAAGCCGG
AATTCCAGTCTTTGCGATAGAGGGAAACCACGACAGAACGCAGAGGAAGGTCTCGGCTTA
TCATCTCCTTGAGGGGCTCGGTCTGCTCCACCTCGTCGGTCTGAGGGACGAGAAGGTTGA
GAACGAGTACCTGACGAGCGAGAGGCTTGGGGGCAAATACCTCGTTAGGGGCGTCTTTGA
GAGGGGCGGGAAGACCGTCGAGATTCACGGGCTGAAGTACATGAGTGCGGCATGGCTTGA
GCGCAACAGACTCGCTGAAATTTTCAAGCCCGAGGGAGACGCCATCCTGATGCTCCACCA
GGGGATAAAGGAGCTCATAGAGAAGATGATGGGGATAATCCCCGAGAGCCAGCGCGACTA
CTTCGAGCTGAGGATGGAAGACCTGCCAAAGGGCTATGTCTACTACGCTCTCGGCCACAT
CCACAGGGAGTTCGTCACGAGCTACGATATAGGGACGCTGGTCTATCCGGGCTCGCTCCA
GCGCTGGGACTTCGGGGACTACGAGCTCAGGTACCGCTGGAACGGAAGGAGCTTCACCCC
GGAAGCCGGCACGAGGAAGGGCTTCTACATAGTCGAGGACTTCAAACCGAGGTTCATCGA
GCTGAGGGTGAGGCCCTTCATAGACGTTAAAATGAAAGCCGACGAGGAAACCGCCAAGAG
GGAGCTGAAGCGCCTCAGGAGTAAGATACCGAGAGAGGCCTTTGTAAGGCTCGACCTGCG
CTGGGAAAGGCCCTACGACGTTTCCCACTTCCAGGAGATTCTGGAAGTTAAGTACCTCTA
CCTGAGAACGCGCTTCGAGAGGAAGCTGAAAGCTGCCGCCGGCGGAGAGGTGCCCAAGCC
GGCTGAGTACTTCACCCCAGCGGAACTGAGGGCGATAGAGCTGACCGGCGAGAAGAAGTT
CGAGGCCCTCGATATCGTCGTCGAGCTGTTCCTGGGCGAGTGGGAGGAGAAGAAGCCGGA
AGAGCCGGGAGAGGAGAAGCTCGAAGAGCCCGCCCCGGCCAAGGAGGAGAAACCCCCTAA
GAAAGAGAAGAAGCCCGAAAAGGCGCAGAAGGCGAAGAGACCCAGGCCGAAGGGCAAGCC
CACGAGCATTCTCGCCTGGATCGGTGGTGGAGATGAAGATTGAAAAGCTCATAATCAAGG
ACTTCCGCTCCCACGGGCTGACCAAGGTTAACTTCACGAGCGGGATAAACCTCATAATCG
GACAGAACGGCTCTGGAAAGAGCTCCCTTCTCGATGCGCTCCTCGTCGGCCTCTACTGGC
CGAGCAAGCCCAAAGACCTCAGAAAGGAGGACATACTCAGGGTGGACGGAAAGTCCACGG
AGATAACGGTCTTCTTCGAGAAGGACGGCGTCAAATACCAGCTCCACAGGAACATAACCA
GGGGAATGGCCTTCGCCAAGTACCACGACGGAAGCTCCTGGAAGCACGCCACGGAGACGA
GCCAAAAAGCTGTAAGGGACTGGATGGAGAAGCTAGTTCCGTACGACGTCTTCCTCAACG
CGATTTACATAAGGCAGGGGGAGATCGATGCCATCCTTGAGAGCGACGAGAGCAGGGAGA
AGGTCGTCCGCCAGGTTCTCGGTCTCGACAGGTATGAAAACGCCTACAAGAACCTCCTCG
AAGTGAGAAAAGAGATAGAACGCAGGATAAAATCGACGGAGGACTACCTGAAGAGCACGG
AAAACCTCGACGAGCTGATCGGGGAGATGGAGAGGGAGCTCTCAAACGCCCTCAAAGAGA
TAAACAAGCTCTCACCTCAGATTCCAAAGCTGGAGAAGGAACTGGAAAGGGTGGAGAAAA
AGCTCGGGGAGCTTGATGCCCTGGAGAAGGAGATAAACTCTCTCAGACTTGAGGCCAAGG
AGAGGGAAGGGAACCGAAAGCGGCTTGAGACGAAGCTGGAGGGGCTTGAGAAACGCATAG
CCGAGAGCAAACAAAGATTGAGTGAGCTGGAGGAACGGGTGAAGGAGTTCCGTAAGTTAA
AGGAGAAAGCCGAGCTCTACCTGAAGCTCTCGAACTTCAGGAAGCGCTATGTGGACGAGA
AGGCCAGAAACGAGAAGCTCGCCGAGAACTACAGGGCACAGATTTCGGCGATAGAGGAGC
GCCTCGCCGAGCTGAGTGAACTGGAGAAGCGCCTCAAGGAGCTGGAGAAAGAGAGGGGCA
AGCTCGAGAGGAAACTCAAGAGGCTCGAAAAGGACGCCCGGGCGTACGAAGATGCCAAAT
CATTGTCGTCGCAGCTGGAAGGCCTCAGAAAACGCCTCAAGCTCTCCAGAGAAGAGATAG
AAAAGCTCTCCGCCGAGGTCGAGGGTGCAAAGAGGAGGAAGGAAGAGATACAGGTTGAGC
TAAACGAGATAAACGAGGAGCGCGGTGGACTGAAAAACCTGGTCAAGGAGAGGAACAAGG
CCATAATGGAGCTGAAGAAGGCCAAGGGCAACTGTCCCGTCTGCGGCAGAAAGCTAACCG
AGAAGCACAGGAAGGAGATAATCGAGAAGTACCAGGCCGAGCTCAAGGAGGTATCCCAGT
CCCTGAAGGAACTCGACGAGAGGGAGAGAAAGCTCAGGAGCGAGCTTGTCAGGATAGAGA
AGGTTCTGAAGAGGGAACGCGAGCTGATAGCCGCCAAGGAGCTCATTGACCAGATAGCCG
GCCTTGAGGAGAAGCTGAAGGAATACGACCTTGAGAAGCTCATGAAAAAGGCGGAAGAAT
ACGAGGGAGTGAAGAGCGAACTGAGCAGGCTCGAGGGCGAGCTGGAGAGCACGAAGGCCG
AGCTTGAGAAGGCGAAGGCCCTCAAAAAGAAGAGGACACTCGCCGAGGAGAAACTCAAGT
CGATCGAGGAGAAGCTGAGAAAGCTCGATGAAGAGCTCGAGGGGATGGGCTTCTCCAAGA
TAGAGGAGCTCGACGAAAAGCTTGCCGAGCTTGAACCGTCCTACAAGCGCTACCTCGAAC
TGAAGAACTCCGAGAAAGAGTTCGAGAGGGAGAAGAATAACTTGGAGCGGCTCACGCTGG
AGCTTGAGGAGGTAAAACGCAGCCTGGATGCCGAGAGCAAAGCCCTGAACGCGCTGATGG
ATGAGCTGGCAAAGAAAGAGAAGCTTTACAGCAGGGAGGAGCACGAAAAGACCCGGGAAG
CCTTCGCCTCGCTCAGGGAGGAGCTGGCCGGAAAGAAGGCCCAGCTGGAGGCCCTAGAGA
AGAAGCGCGACGAGACCATGGAGAACCTCCGGAAACTCAAGGAGGAGAAGGACCGCAGAA
AGGAGAAGACAAAGGAACTTGAGGAGCTTAAGAAGGCCCGCGAGAGGGTTCAGGAGCTCA
GGGAGAAGGTGAGGCGCTACAAGGCCATGCTCAAGGAGGGGGCGCTGGCGAAGGTCGGTG
AGATAGCCAGCGAGATATTCGAGGAGCTGACCGAGGAGAAGTACTCCGGGGTTACCGTGA
AGGCGGAGGAGAACAAGATAAGGCTCGGGGTGCTGTACAACGGCAGGGAATACGGCCTCG
GATTCCTCAGCGGAGGAGAGAGGATAGCCCTCGGCCTGGCCTTCCGGCTGGCGCTCTCGC
TCTATCTCGCGGGCGAGATAAGCCTGCTCATCCTGGACGAGCCAACGCCTTACCTCGACG
ACGAGAGGAGGAGAAGGCTCGTTGACATAATGCAGCGCTACCTGAGGAAGATACCGCAGG
TCATAGTCGTTTCACACGACGAAGAGCTGAAAGATGCCGCCGACAGGGTGATACGGGTGA
GCCTTGAGAACGGCGTCTCGGTGGTCAAAGAGGTCGAGCTGGGGGTGTGACGATGGGATA
CAGGCTCATAGACAGGGCGAGCGTTGACAGGATAAAGCGGATGCTCCAGAGGGGCTACGC
CGAGGCGCAGGAGAAGCTAAAAACCATAGAGTGGCGCGAGCTGCCGGAGAGAAGGGGGAG
CAAAGTCTATGCCATCGATGGAAGCCAGGGGAAGCAGAGGCTCAGCGGGACGATTTTCTA
CGCTGTCTCAAGTTACGCCTTCGGCAACGGCCCGGCATACAGGCTGGTCTACACCAACGC
CATGCTCTACAACCAGGGCATATCCGACCAGATAATCCGCCTCCAGATGGAGACCCTTGA
GAACAAGCTGGGCTACCTTGCGGCGAAGATCGGCAATGTGGACTACGTCATGATGGACGG
AACGCTGACCGGCTCGCTCACTAGGCCGCCCGTTTATCCGGAGAGCGTGAGGGGGATAAC
AACCATAAAGAGCGCCCTCGGGGACGAGCGCCTTGAGGAGCTTATAGAGCGCTTCGTTGA
GGAGCTAAGGGAACATTACGAGGAGCTGGAAAGAAAACTGACGAGGGACGGCAGGATAAA
CGGCGACGTGATCCTGGCCGACAGGGTTCTTGAGGAGTACGCCGAGTACTACAGGGCCAT
GGAGGGGAAGGAGATCGTCAACTACGACGGCGCGTTCAGGGAAATCAGGAAAGCCCTCAA
AGAGGAAGATACCGTAAAGGCCACGGAGATACTCGAAAACCTCGAGGAGTACGCCGAGAG
CAAGCGCCTCTCCCTCGACGACGCCAGAAACGCCGTCCACGTCGTTCTCGGCTACCTGGA
GTACCTGTATTCCCTGGAGAAGCTCCTGCACCTGAACCTCGTCTACGTGGCGAAGAGCTT
CTACAACAGAAAGCTGACCCAAAAGCTCGGCATAGACATCGTTGACGTACCGTACCTCGA
CGCATACCTCCGAAAGACCTACGGCGAGGAGAGGGCGGGCTACTACGTGATAACCCAGGG
AGGGAAGGCCATAAGCCACAGGATGCCCAAGGTCCTGAGGAAGCGGTTCCCCAAGGTCGA
GCACTTCATAGAAAACGGCGTTCCAATGGCCTACATCCGCACCATGAAGGGCGGCGTCAT
ATACCTCCTCCAGAGCAACAGGGAGATAGACGACGACCTGCTGGCTGAGATACTCTGGCA
CGAGAGGAACGGCTACTTCAGGCCGCTCCAGAGGGCCCACGAGGGAGTGAAAATCGAGAA
GAAGGCCTTCGAGGCCGAACTAGCTGCGCTGCTCAACATAATAAAGGCGGAAAGTCCAGA
GCTGAGGGTATTCCTGAAGTACGGAAGGAGCCCGCTGGAGTAAAAAAAGAAAGCTCAGGA
AACCGAGGCACTGAAGGTCGCTAGGATTCTCAGATACGACTGGTCGAGGCCGTTCATGTA
GTCCCTTGTTTTTCCTCCAGTCCCCCATCTATCCTGTCCCGCGAGGACTACGACCACCTG
GCCCTCGGTCCAGACGTTGGTCTTGACGAACATGCCCCTCTCTCCGTTTCTCACCGCACT
CTGCTCGCCGGGACTGAGAACCTGCCTGACGTAGCCGCCAACGCCATCGTAGGCGTCCGG
ACCGCCGAGGATTATGATTATCTTCGAGTCCCTGTAGGCCTCGAAATCGTCGGCGGTGAC
GTGCCTCACCGAGAGGCCGAGCGCCCCCAGGTGCGCCGCCAGCAGGTTGCCCTTGATGCC
CCAGTCAATGTCGTTGGCGAGGATAACAACCTCGGGCATCTGAACGGGCTCGTAGTTCAA
GGTCCAGTCCACCAGTTCCTTGAGAACCGAGAGCTCCTCCGCACTACCGGCCTCAAGCTC
AACGGAGCTGTAGACTGCGCGGTAGTCCCCCTCGGTGGCAAGTATTCCACCGCTGTAGTC
GCTGGTGCGGGCCAGAAGCATCGGGGCGTAACCCTTGAGGGCATGGAGGAGCCTGACGCG
CTCGAGGAGCTTCCTCTCGACGGGAATCTCCGCCACCATGCCGTTGTGGCTTATCACAAC
GCCTTTATCGGTAACCTCCATGGAAGCGAGGACTTCCGGAAGTACCATTGACGCTGACAG
CGAGAAGTTGAACTGCACGCCAGTGAGGTTCTTGATGGACTCGCCCATCTCGCGCATCCT
GAGGCCGTTCTCCGAGGCGAAGCGTGAGACGCTCCTCTTGGCTATCCCAAAGTGTGTGGA
CGAGAGGACGTACTGCCACCCAACCGTTGAATAAGTGTTGACATCCACGGTGCCGCCGTT
GAAGGGTCCCTTCTCCGACAGCACGAGGGAGTAGCCGGTGCTTATGAATGGGACCATAAC
AGAGGCCTGGGTGAGGTTGAGTTCGCCCTTGGCCGCGTCGGCGAGGATCAGCGGGTCGAG
GCCGAGGAGCTTCGCCAGGCCCGGCTCGTCCACGCTCCCGATGTGCTGCGGGTTGGTGGC
GTCGAACATGGTTCCGGACGTGACCACGAGGCCGGCGTGGTGAGTCTCAAGGTAGTCCTC
AAGGGCCGAAATCTGATCCTCGGAGAGGCCCCACTCCGGGAGCCAGAGGTTCGAGAGTAT
CACCGCCTGGGGCTGGAAGCTCTGCAGGGCATCGGAAAGCTCATCCGGGGAGACTATCTT
TATGTTGTAGTACTTGGCCAGGCCCTCCCAGTGGTGCTCGGCGAGCATCCAGGGCTTGAG
CTTGGTCAGGGGCTCGGCAACGGCCTCGAAGTCCGAGAGGTTGTAGTGGTAAAAGCTCCT
GGAGACGTTGAACTGGATCATCAGCGAATCCAGGGACTTCTCGAAGGCCATCGCCTCGAC
CGAGGGGTCAACTATGAGAACCTTCGGTCCACCGGGGTTGGCAACGTAGTAGGAGTAAAC
CGGGCTGTAGGAGGTGTGGCCCTCCACGTCCGTGACGGCTATCTTGAACTCTATCCTGCT
TCCGGGTGGCGCCCCCGGCAGGTTTATCTTGCGGTAGAAGACGTAGAAGTTCTGGCTCTC
GCCGTAAAAGCGGTGTATTATTGACTGGTAGAGCGACCAGTTCTCACCGGCCGCGGCGGT
TCTAACGTACGCCGGCTTCCAGTCGCCGTCGTCTATCCTGTAGTACGCCTCAACCTTGCC
CTTACCCACCGTAATCCCGAAGTCATCGGCTATGTAGAAGTACACCGTGAACTCCTCGTA
GGGGCCAACGACGAAATCCTTGGGGATGTTGCCCACGAGTATTATAGGTGGCCGCAGTTC
AGAGACTATCACAGCCGAGGATGCCGGTGGAAGGAGCATACCGAACAGCAACAGTATTGC
AAAAACCGCTTTGAGTTTATCCATGGTGTCCTCACCAACATAAGGTAACGCTTCCGAACT
ATTTATATTTAGCCCGAAAGATTTAAACGCCTGGACAAATAATCCATGGCCATGAAAAAA
TGGCTCCCAACTCTGCTGGCCCTCTCGATCATCGCGGGCTTCCTCGGCGTCTACGTGGGC
TCGGTCAGTCTGAACCCCTCTGACGTAACGGCTAGCGTGGCCTACGGGATAAAATCGGCC
CTGTCAGGGATATTCCCGTCCATAAATCCCGGGGAGAGACCGAAGGCCTTCATCATCGTG
TGGGAGCTTCGCCTCCCGAGGGTTCTGCTGGCCTATCTGGTCGGGCTCTCCCTCGCCTCG
GCGGGCGTTGCCAGCCAGGCGCTCTTCAGGAACCCGCTGGCGGACCCGTACATAATAGGC
GTGAGCGCTGGAGCGGGAATAGGCGCCGCCCTTGCGGCCATCTACGCACCGGCGCACATG
GGAGCCTTCGCCCTGGTCTCCGCCATCCTCTCGGTCTTTGTTGTCTACACTGTCTCGAAG
GTCGACGGCCACATCCCGGTTGATACGCTCCTCCTGGCGGGAATAGCCTACGGCTTCCTA
GCCAGCGCGGTAACGTGGTACCTCATAATAAGCCAGGGAGAGAGGGCCCACGTAACCTGG
ATGTGGCTCATGGGGACGTTCAACGGCGCCGGCTGGGGCGACGTTGGCGAGATGTTTATC
GTTGCACTCCTCGGCGTCGGCTTCCTCGTATGGAAGTGGAGGGAGCTGAACCTGATACTC
TTCGGAGAGGAGAGCATTGCCCTCGGTCTGGACGTTCACCTATACAGAAAGCTCTTCATC
GGGGCGATAGCCCTCCTAACAGCCTTCGCCGTCTCGACCGCGGGGATAATCGGCTTCATC
GGCCTCGTCAGTCCGCACATAATGCGCCTTCTCCTCGGGCCAAACCACAGGGAGCTGACC
CCAGCGAGTGCCCTCTTCGGAGGCGCCCTTTTGGTTTTCGCGGACCTGCTGGCGAGGACG
CTGGCGAAGCCCACCGAGCTTCCCGTTGGCATCATAACTGCCCTCATGGGAGCACCTTTC
TTCCTCTACCTCCTGATGAAGCACAAGAGGGGTGAGCTGTACTCATGAAGGCTCTTGAGG
TCAAAGTTTCCTTCGCCTACGGCGAGAGGGAGGTCCTCAGGGGAGTGGAGTTCACCGCAG
AGAGAGGGGAGCTTCTGGCCATAATCGGCCCCAACGGAGCTGGAAAGTCAACTCTCCTCA
AGTGCTTGGTTGGAATCCTCAGGCCAAGGGGCCACGTGACCTTCGACGGAACGAACCTGC
TTGAGCTTAAGCCCAAGGATAGGGCCAAACTGATAACCTACGTTCCCCAGAGTTCATTCC
CCGAGTTCGCCTTCACCATAGAGGAGTTCGTCGAGCTCGGCACATACGCGACGAGGGGAA
GCGTTGAAGGGGCCCTGAAAAGGGTCGGCTTATGGGAGCGCCGGATGGAGCAGATAACAG
CGTTAAGCGGCGGTGAATACCAGCTGGCCCTGATAGCGAGGGCCTTAGCTCAGGGAAGCG
AAGTGGTTCTCCTGGACGAGCCGACGAGCCACCTGGACATAAACCACGCCCTTGAGATAA
TGGAGCTCCTGAAGGAGATGAGCCGGGAAAGAATAGTCATAGCAGTTCTCCACGACCTCA
ACCTAGCCCTCCGCTACGCGGACAGGCTGATGCTCCTCCACGAGGGGCGGAAGCACTGGG
AGGGGAAGCCGGGGGAGCTGAAGCCCGAGACCATCGAGGAAGTCTACGGCGTGAAGGCCA
AGATAACGGAGGTAGATGGTCACAGAGTCCTTCTAGCGAGGGTCTAGCAAAGGTTTAAAA
CGTCAGGCGAGAAGATGTGTCAGGGGTGAGAGAATGGAAACGAAGAAAACCGGCACCACC
ACCGTGGGAATAAAGGCCAAGGACGGTGTCGTTCTGGCCGCGGATACGCAGGCTTCCCTC
GACCACATGGTCGAGACCCTCAACATCAGGAAGATAGTCCCAATCACCGACAGGATAGCG
ATAACCACCGCGGGAAGCGTTGGCGACGTTCAGGCCCTGGCGAGAATGCTTGAGGCTGAA
GCCAGATACTACCAGTTCACCTGGAACAGGCCCATGAGCACCAAGGCCATGGCGAACCTG
CTCAGCAACATACTCAACGAGAACAAGTGGTTCCCCTACCTCGTCCAGATAATTATAGGG
GGCCACGTTGAGGAGCCGACCTTAGCGAACCTCGACCCGATGGGAGGGCTTATCTTCGAC
GACTACACCGCAACCGGCTCGGGAAGCCCATTCGCGATAGCCGTCCTTGAGGATGGCTTC
AAGAAGGACATGAGCGTCGAGGAGGCCAAGGAGCTCGCGGTCAGGGCCGTCAGGACTGCC
GGAAAGAGGGACGTCTACACCGGCAGCAGAAAGGTCCAGGTCGTCGTCATAACGAAGGAC
GGCATGAAGGAAGAGTTCGTCGAGTTCAAGGAGTGAACCGTTCAACGGTTGCACCAAAGC
CCTTTTTAATTCTCTTTTCGAGTTGGTAACATGCGGAATCTCCCAGAAAAGCTGGCGGTT
CTCGGGCTGATAGTCCTGCTCGTCTCAGCGCTCTACGCAGCTGAGAGACTAACCGTTAAC
CCGAGCTCGGTTCTCACCCAGGTAAACGAGATACTCGATCAGGTTCAGGAGATAAGGAAC
CTCACCTTCAAGGAGAGGCCGAAGATAGTCGTTCTGACCAAGGATGAAGCCCTGGCAAAA
TGGAAGCCCGGAAAAGGCGACATCGAGAGGATGAAAATAGAAGAACTGACCTACAAGATG
ACCCTCCTTCTTCCCCCGGACTACCATTACATCAAAAAGGAGACGGAGAGGAGCGCCAAC
TGGATAGCCGCGACTGTGGGGGATACCATCTACATCATCCAGGAGAACTTCATGTCCGAC
CAGGACACCGCAAGGAGAACGATAGCCCACGAGAGCGTTCACGTGCTCCAGAAGCAGTGG
TTCGACGCGAAGTACGGCGCCGACACCTACGACGGGACGATAGCGGTTCAGTCCCTAATC
GAGGGCGACGCCGACCTCGTCGCGGACCTCTACTGCGAGAGGAACGGGATACCGATTCAC
AAGATACGCTCGCTGAGCGGCAACCCACTCACGGACCTCCACATCTTCCCCTACGTCTTC
GGCGACCGCTTCGTGAGGTACCTCTACGAGAAAGGCGGCTGGAAGCTCGTTAACGAGGCA
TACACCCGCTATCCGGTCTCGGCGCAGCAGGTCATGCATCCGGAGCTGTACCTCGAAAAC
GTTACCCCCCTCAACGTCACCCTGAGCGCACCGCCGAACTCACGGATTCTCAAGGAAGAC
AGGCTCGGCGAGTACTACGTCTACCTCCTCCTCAGGGACGTTGCGAAGCTTGACAACGAG
ACCGCCTGGAACGTCTCAAGTGCGTGGCGCGGGGATAAGCTCCTCCTGACCCAGAACGCG
ACGGGCTACCTCCTCCAGTGGAAGGTCGTCTTCTCAAGCGAGAACGCCGCGAAGATCTTT
GGGGAAACCATCTCCAAGCTTGCAGAGGGCAACACCTACGCGAACTACACGATAAGGATT
GAAAGGAACTCCGTTCTCCTGATCGCCGAAAGGAGGGACTGATGTGAAGCTGGTCTGTCC
CATCTGCGGGAAAACCTACGACGAACCTGTTCAGAGGTGTGAATGCGGCGAGCCTGTCGA
GTTTGAAAGGTTCACCGGCGAACCGTACATAGGAAAGAGCGTCTGGGAGCGGTTCTGGGA
CTTCTGGCCGGTGGAACCGGCACTGGAGTTCTCCCTCGGCGAGGGCGACACACCCCTTGT
GAAGTCGGGACTCGGCGAAGAGCTTGGAGTGAAGCTCTACCTCAAGAACGAGACAGTAAA
CCCGACGTGGAGCTTCAAGGACAGGGGCACTTTTCTGGCGATGAGCCATGCCCTAAAGGC
TGGCTACAAGACCGTTGGAACCGTCTCCACAGGAAACATGGCGGCGAGCGTTTCGGCCTA
CGCTTCCCGCTTCGGGTTGAAGGCGAAGATTCTCGTCTCCGAGAGCGCGAGCGACGAGAA
GCTGAAGGCCGTTTCGGTTTACGGCGGCGAGGTCATCAGGGTTCACGGCGACTACGGGAG
GCTCTACTTCGAGAGCCTGAAGTTGGGAGAAAGGCTCGGGGTCTACTTCATGAACTCGGA
CAATCCCTTCAGAATCGAGGGCTACAAGGGCATCGCCTTCGAGATAGCCGAGGAGATAAG
CCCGGACTACGTTCTGATTCCGACCAGCTCGGGCGGGCTCTTCCGGGGAATAGCCAAAGG
CTTCATCGAGCTCCATGAGAGCGGGCTCATCGATGACCTCCCAACCCTCATAGCGGTTCA
GGCGGAGGGCTGTTCGCCGATATGCAGGGCATTTAAGGAAGGTAAAGCAAAAATCGAGCG
CTTTGAGAACCCCAAGACCATAGCCAAGGCCATAGCCAACCCGTATCCGCCGAGCGGGAA
CGCGGTTCTGAGGCTCATGCGGGACTTCGGCTGGAGCTGTGTATCCGTTTCCGACGGTGA
GATACTCGAAGCTCAGAGGAAGCTCGCCGGCGAAGGCCTCTTCGTCCAGCCGGCGAGTGC
TACAGGCATAGCGGCGCTGGAGAGGCTCGACCTTCCAAGAGGGGCCAAGGTCGTCTCAAT
ACTCACCGGCTCGGGCTTGAAAACCCTCAAGAGCGCTCCACAGGGAGGGATTAAGGAGTG
CCCGCTCGAGATGCTGGAAAGCTGTTTGAGGTGATACCATGCTGATTGGAGCCGCGGTTA
TGCCCCACGGGAACCCCGTCTTAGAGCCGGAGGACGATGAGACGAGAAAACTCGCGGAGG
TTCTCAGAAAGATCGGTGAGGAGTTCAAGGGAGCTGAGGCCTACGTCCTCATAAGCCCGC
ACAACGTCCGGATGAGCGACCACCTCGGCGTGGTCATGGCCGAGCATCTCGTCTCATGGC
TCGGCTTCGAAGGAAAGGAACTGCCCGGAGAATGGGAGACCGAGAGAGGGCTCGCGGGGA
AAATCTACGAGTCGGCGAAGAGTGCCGGCCTGCCCGTGGTGGACATGAACTTCGCCGCAC
TGAGCGGTGAGTACTCCCGGTGGCCTCTGAGCTGGGGAGAGCTTATACCCCTGCAGTTCC
TCGAAAAGAAGCCGCTCGTTCTCCTGACCCCGGCCAGAAACGTGTCCAGAGAAGTGCTCG
TTCGCTTCGGCGAGATCATCGGAGAGGTTATAGAGGGGAGCGAGAAGAGGGTAGCCTTCA
TAGCCAGCGCCGACCACGGACACGGACACGATGAAAACGGCCCGTACGGAAAGGTGAAGG
AGAGCGAGGAGTACGACAGGCTCGTCATGGAGATAATCTCGGAAAACAGGCTGGAAAGGC
TCATGGAAATTCCCGAAGAGCTCGTGAGAAAGGCCCTAGTGGACAGCTACTGGCAGCTCC
TCGTCCTCCACGGCCTTCTGAGGAGGGTCCCGATGGAGGTGAGGGAAACCGCCTACGCCT
GTCCAACATACTTCGGAATGGCCGGGGCGCTGTGGGTCAGGTGAGTCACAGAACGTCAAA
GCTTATCTCAAGCAGCCCCTTGCTCTTCCTGAACCTGACCTTTCTGATTTTTATCTCCCC
GATTTCTCCCGTCGTTGCGGTATGCTCCTCCTTGCAGGCGTTGACGTTCCAGCCCTCGAT
GACGACGACCCTTAGGGTTCTTACCTCCGGCGGAATCGGGAAGAGGTCGTACATGTCCTC
GCCGAAGCGCTTCTCGGCCTCGTCCCTGGGCAGCTCGTAAACCCGAATCGGTGCATTTTC
CTCTACCTTCTCGTTGGCGAGGCGCTCTATCTCGGCAACCTCCTCTGGCGTTGGCTTCCG
GTCGAACTTGACGGTCAGCCGCCCATGGTTTCCGTCCACGTAAACGCTCGCCGTCCACTT
GGCGTTTTCACCCAGAACCTTGACGACGGCGCCCTTGACCACGTGCAGTGCAGTGTGGGC
TCTAACCTCAACCGACGACATAGGCATCGTTCCATCTTCTCGGAGGACTTATTAACGGTT
GCGCCGTACTCGGCTTGGGTGTTGGTATGAAAAGAATCGAGGAAATCGCGAAGGAACTGG
GGGCCGAGATTCTCGAGATTGGAAGGCCAGTCAAGACCGTCGAGCAGGCCACGAGGGAGG
CGGGCGTTGCCAGAAAGCAGGTTATAAAGTCGCTCGTCATCATAAGCGAGAGCGGGCCCC
TTCTCGTCATAGTTGACGGCGAGTCGAGGGTCAGCCTACCGAAGCTGGAGGAAAGGTTTG
GAAAGTGCAGGTTCGCCAAGGCGAAGGAAGTCAAGGAGCTCACCGGCTACGAGGTCGGAG
GCGTTCCTCCCGTCGGCGTGCCGCTCAGGACGATAATCGACTCGCGGGTTCTGGAGAACG
AGCACGTCATCGGCGGGGGAGGGGCCGTCGACAGGCTCATCAAGATAAGGCCCGAAAGGA
TCATCGAGTACCAGCGGGCGGAGGTAATGGACGTTAGGGAATAATCGGGTCAGGTTATCA
ACCCCACAGGTAAATTCAAACGGAGATTATCCAGCGGCGCTTGAATGTTTTTCAGTTCAC
TGAAGTCCCCACCGAATAATTCACGCCAGAAGCTTGCACCATTAAACAAAAACCGTTATA
AATGCCAAAAACGATACACCAGTGCCAGATTAACAACTTTTGAGGTGGTCAACATGGCCG
AAAAGAAGAGAAAGAGGGTTCTCATTTTGGGCGCCGCCGGAAGGGACTTCCACAACTTCA
ACACGTTCTTCAGGGACAACCCTGAGTACGAGGTGGTAGCTTTCACCGCCACTCAGATTC
CTGACATCGAGGGAAGGGTTTACCCGCCCGAGCTCGCCGGTGAGCTCTACCCGAACGGGA
TTCCCATCTGGAGCGAGGATGACATGGAGAAGATCATCAAGGAGCACAACATCGATATCG
TCGTTTTCGCCTACTCCGATGTCTCTCACGAGCACGTCATGCACCTCGCCAGCAGGGCCC
ACTCAGCCGGTGCCGACTTCTGGCTCCTCGGCCCGAAGAGCACCATGATAAAGAGCACCA
AGCCGGTCATAGCGGTCACCGCCGTCAGAACCGGCTGCGGAAAGAGCCAGACCAGCAGAA
AGGTCGCCCAGATCCTCCAGGAGATGGGCTACAAGGTCGTCGCCATCAGGCACCCGATGC
CCTACGGCGACCTCAGGAAGCAGATCGTCCAGCGCTTCGCCAGCTACGAGGACCTGGACA
AGTACGAGTGCACCATCGAGGAGCGCGAGGAGTACGAGCCCTACATCGACAGGGGCATGG
TGGTCTATGCCGGCGTTGACTACGAGAAGATCCTCCGCGAGGCCGAGAAAGAAGCTGACA
TAATCCTCTGGGACGGCGGAAACAACGACTTCCCGTTCTACGTTCCGGACCTCTGGATAG
TCGTCACCGATCCGCACAGGCCCGGCCACGAGCTCAAGTACCACCCAGGTGAGACCAACT
TCAGAGCAGCCGACGTCATCATCATCAACAAGATCGACACCGCCAACAGGGACGACATTC
AGAAGGTTCGCGAGAGCATCGAGAAGGTCAACCCGAACGCCATCGTCATCGACGGTGCCT
CACCGCTCTACGTGGACAAGCCGGAGCTCATCAAGGGCAAGCGCGTTCTCGTCGTCGAGG
ACGGCCCGACCCTCACCCACGGCGGCATGAAGTACGGTGCAGGCTACGTCGCTGCCAAGA
AGTACGGCGCCAAGGAAATCATCGACCCGAGACCCTACGCCGTCGGCTCGATCATCGACA
CCTACAAGAAGTACAGCCACCTTGACGTCATCCTGCCGGCCATGGGTTACGGCGCCAAGC
AGATCAAGGAGCTTGAGGAGACCATCAACCGTGCCGACGCAGATGTCGTCGTCATCGGAA
CCCCGATCGACCTCCGCCGCGTCATGAAGCTCAACAAGCCGGCCGTCAGGGTCAGGTACG
AGCTCGAGGAGATCGGCGAGCCGAAGCTCAGGGACATCCTCAAGGACTTCGTCGAGAAGC
ACGTCAAGAAGGAGTGATCCTTCTTTTTCATTCTCTTCTTCTCAGAACCAGCCAGACGTC
GTTCCCCTCGAAGCCACAGCGCCTATAAAGCGCCTCTGGATTCGTTCTGTTGTCAAGCTG
GCCCGAAACCGTTGTGAAGGCCGCGTCCTTCAGCCTGCGAAGGAGTTCAAACACAAGGGC
CTTCCCGAGGCCCCTCCCGCGGTAGGATGAGTGAACCTGTATCCATTCCAGCGAGCCCTC
GCCGATGGAGCGGTCCAAGTCCGCTATCCCAAGGGCAACGGGCTCACCACCATTAAGAAT
CCAGAGCCAGAACGACCGGTCGAACGCCGGCCCAGCGGTCCACGACTTGACTTCACCAGA
ACCCACATGGATGTCCTCGTAGCAGAGGTTTATGAACTCCGCAACCTCTCGGGCCTCCGC
AGGGACGTCCACCTCTCTGAAGGCAAAGCCCGCCGGTAGGGACGGTGCCTCAAGGGTCTC
GCCCCTGTGAACGAGCCTGAAGTACCTCTCAACATAAAATTCCTCCAGGTCTAAAGCCCT
AGCTAGCCTCTCATGCAGAAGTACAAAATCCAGTCCCTCAATATCGGGGGGAACGCCGTT
CGAGTCCCAGTAAACGTAGATCCCTCTGCCCCTCCTGGCCTCCAGATGGACGACTTCCCC
TCCGCGAACGTCCAGAAGGGTCTCCATCCCGTCCAGCATCGCCAGGGTCTTCCAGAGGGC
GTTCGGAAGCGTTCCGGTTGGGTTCCTGAGGTACAACTCGGTCAGTGCCGTTTTAAAGTC
CATGAGAGCCGTACTCCCGGAGAAATTTAAACTTTGGGGTTACGGAAAGCTTTTTTATCG
CGGGGCGGTACGTCAATTGGTGATGCGATGATATTCGGAGCGGTAGGGGTTCTCGGAACC
TTCCTCATGGTGCTCCAGCTTCTCGCCCTTGTGTGGGTCATCTACGACGTCCTCACAAAG
CAGAAGAGAATGCCGGACGTTGAAAAGGTCATCTGGATAGTTTTGGCGTTCATCTCCACG
ATACTCGGAGCGCTGGTGTACTACATACTCGTCAAGAGGCAGGGAAAATACGAGGAGAAA
CCGGAGGAAGCCGGCGCCTCCGAGGATTCCGTAAGGGTGTACTGACCGGAAGCCTTTTAG
GGATAACGTCCAACTTATCCTGCCCGGGGAGTGCCGCCGAAGGCGGAGCCAATGAACTTG
GGCGGGTTATTACCCCCTTTTCACGGCGTTTCTTGAATCCAAAATGTCATCGAAAGCCTC
ACTCCCCCATAACCTGCACTATAACGCGCCTGTGCCTCGGTATCACGTCGAGTTCGACGA
AGAAAATCTGCTGCCAGGTTCCGCGCACGAGCCTGCCGTTAAGGACGGGGAAGCATTCGC
TCGCACCGAGGAGGGTCGCCCTAAGGTGGCTGTGGGCGTTGTCGTCTATCCTGTCGTGGA
GGTAGCCTTTGCCTTTGGGAATTAGCTCCCTCAAAGCTCGCTTGAAGTCCTCCAGAAGGC
CGGATTCATGCTCTATCGTGACTATCGCGCCGGTGGCACCGGGAACGAAGACCAGAACCT
GACCGTTCTCGATTCCAGATTCCTCAACGATCCTCTCGACCTCGCGGGTTATATCCACCA
GGTCAATCTCTCCCTTCGTGGAAAAGCGGAGCTCCTTCGTCACGACCTTCATACCACCAC
CCCGCGATGAGTCCGAGGGTGAAGCCTATTAGGTTTGCGGCCATGTCGGCGAAGGAGAAC
GTTCTACCGGGGACGAAGAGCTGGAGGAACTCCAGGAGGAACGGTAGGGGCAGCAGGTAG
GCCCACCAACGCCATCCAAGGATGCCCAGGGCAGAGAATTCTAGCAGATGAACCAGCTTA
TCCCCGTTGGCCACGGGCGACGATGGGACCCTCGGGGTCAGGTTCAGAAACAGAAGAAGG
AGCACGTAGAGGAAGAGAAGCCTTCGCCTCAAAGGTTCTCCACCAGCCTCTTGAGTTTCT
CCACGACGTCAAAGGGCGTCTCACCGAATACGTAGACCAGCGGCTCAACTCCAAAGCCGC
CCACGTCAACGACGGCGTCGTAACAGCCCTGCCTGAAGACGTCCGCTATGACCCTCACGG
CCTCATCCTCGCTCAGCCCACCTGTTTTAACCCTTGCGACTTTGAAGCCCGCAGCCTCGA
GGGCCGTTTCGACGTCGCGGCCGTACCTGATGTTGAGAACGCTCCGTATCTCGGGCCTGA
TATCGGCCAGCCTAACGAGTATTCTCGCTGTGAACTCGCTGGCCCCGAACTCGGGCGGCA
GCGCAAAGGCCTTCCCCTTGACGGCCGTTATCCTTCCCGGGATTGCCGCAACGTCCTCGA
TGCCCCGTGGAGAAGGGAGGGCATAGGCAAAGTTGCTCCTGACCTCCGGAATGAGCTCCG
GGAACTTCTCATTTCTGATCAGCTCGTTGAGCGCCATGTTCAGAACCTCAAGAATCTCGC
CCCTGAGGGGACGCACGGCGAAGAGCGACCTGCAGGAGTCCTCACTAACACCCGCGTACT
CGGCGTAGAAGCCGCACAGAAAGCCGCTCTGGAAGAGCTCAAAGATTCTCCTCGCCACGA
GAAGGACAGCGTCCTCACGGCGTCCCCCGAAGAGGATGAATTTGGACACCTCGTTGGCGA
TGTCCTCCAGCCTCTGGGCCACCTCCTCAGGGGGGACCTTGTACCTGCCCGAGAGGTACT
TGCTAACCATCGCCTGGGTTATGCCGAGGTACTCGGCTATCTGGGACTGCTTCATGCCCT
CGCGGTAGAGCCTCTCGGCTATCTTGGCCCTCAGAAAAGGCATCAACTCCTCGGCTATGT
AAACGCTGGGAGTCCTCATACTACCACCCTAAAACTAAGTTATTGAAACTTCGAACCGAG
GTTTAAAGGGTTACCGTCGACAACTTTATGTCAAAAAACGTTTAAAAACCCATCGATTTT
TACATCGGAAGGGCTTTTATGGACTGGAAAGGACGAGACGTGATAAGCGTTAGGGACTTC
TCGAAGGAAGATATTGAGTTTGTTTTGAAGGTTGCCGAAAGACTTGAAACGGAGCTCAAC
GAGAAGGGCGCACTCGACTATGCAAAGGGAAAGATACTCGCGACGCTCTTCTTCGAACCA
TCAACGAGAACCCGCTTAAGCTTTGAAAGCGCCATGCACCGCCTAGGCGGCTCGGTCATC
GGATTCTCCTCCGCCGCTAGTACTAGCGTTAAGAAGGGTGAAAGCCTGGCCGACACGATA
AAGACGGTCGAACAGTACAGCGACGTTATAGTGATACGCCATCCGATGGAGGGGGCAGCG
AGGCTCGCCGCGGAGGTTGCTGATATACCGGTCATCAACGCCGGCGACGGCAGCAATCAG
CATCCAACCCAGACCCTCCTCGACCTCTACACGATAAAGCGCGCCTTCGGGAGGATAGAC
GGCCTGACCATAGGCCTGCTCGGAGACCTCAAGTACGGGAGAACCGTCCACAGCCTGGCG
GAGGCTCTGGCCTTCTATGACGTCGAGCTCTACCTGATTTCACCGGAGCTTTTGAGGATG
CCCAAGCACATCATAGAGGAACTCCGCGAGAAGGGAGTTAGAATCCACGAGACGACCGAC
CTGGAGGGAACGATCCCGGAGCTGGACGTTCTCTACGTCACCAGAATCCAGCGCGAGCGC
TTCCCGGACGAGCAGGAGTACCTCAAGGTCAAGGGCAGCTACCAGGTGAACTGCGCGGTT
CTGAAGAAGGCCAAAGAAAGCCTCAGGATAATGCACCCGCTCCCGAGGGTCGACGAGATA
CACCCGGAGGTCGACAGGACGGAGCACGCGCTCTACTTCAGGCAGGTCTTCTCCGGAGTT
CCCGTGAGAATGGCCCTTCTGGGTTTAACACTGGGGGTGCTTTGAATGGCCGAGCTCAAG
GTTACCGCCATTAGAGAGGGAACCGTCATAGACCACATCCCAGCCGGAAAGGGGCTGAAG
GTCATTGAGATACTCCGCCTCAACAGGCCGAACGGAGGCGTTCTCCTTCTCGCCTCGAAC
GTCCACAGCGGAAAGCTCGGAAGGAAGGACATCGTCAAGATAGAGGGCAAGTTCCTGAGC
GAGGAGGAGGTTAACAAGATAGCCCTCATCGCTCCAACTGCTACCGTCAACATAGTGCGG
GGCTACAAGGTGGCCGAGAAGTTCAAGGTCGAGGTTCCGGACGAGATAACCGGAATCCTC
CGCTGTGCCAATCCAAACTGCGTCAGCAACCACGAGTACACCGTTTCAAAGTTCTACGTC
GTCTCAAGGGAGCCCCTCAAGGTGCGCTGCCACTACTGCGAGAGGACGATGGAAGAAGAG
GAGATACTGGGCAACCTCTAGCCCTTCTCCAATTTTCATCCTCATTCCAGCAGGTGGGGA
ACCCTTCTAAGCACCGGGATCGTGGCGGCCAGGCCCATGAAGACGTCGATGGCGCTCTGA
ATGGCGTTCGGGAGCCCAATGGCGACCCAGAAAGGAACACCAGTCCAACTCTCGACAGCC
TGGATCACCTGCTCCCTTGGAAGGCCGAGCCATATCTCAAGGGCAACGTAGTAGTTGAGG
GCCAGCATGAGGGGTATCCTTATCGCGATTCCGGCGAGGTAGGCAACCACCGCAAACAGA
AGGAGCCTCTGTCTCACCCCATCGCCAAGCTCAAAGCGCGTGAGTCTCCTAGCCGCTTCA
AAGCCCACGATGACCGAGAGGGTGGCGAGGGACTTCATCATAGCCCCGAGCCAGCTGGCT
GAGGATACCACGCTGAGGCCAGCAAAGAGCAGCAGAACCGCGGTTAATCCTCCGGCGAAC
CCAGTGAGGAGGTAGACCATCACTATCGGAACCGCCACGAGGTCTATCTTCATCCCCCAC
ACGGTGGGCATCTCAATAGGCATCACATCGAAGAGCAGCGAGAGTCCCAGCATCATGCCG
ATTAGAGCTATCTCCCTCGAACTCATCCTCACCCCAATCACCGGAGGGAGTTTGTTCCAC
ATTTTATAAATTTTTGTTCTTATTTTGGAACAAATTTCCCGCCGAGAACCTTAAAAGTCC
GCCCCTTGAGGTAAGAGGGAAGAGCCATGTTCACGATCAAGGGGATATCGGAGCTGGTGG
GGGAGATAAGGCGCGAGAACGGTTTTCCGGAGAGCCCGTTCAGGATAGACGAGGTTCGCT
ATGACCCCGGGGGTGACAAGCTCTTCATAATCGCCCACGACAGAACGGACAAGAGCGTCG
TCATAGGAAACAGCTTCGTAATCGGGAAGCTCCGCGAGAGGCTCAAAGTCAAACAGGTCA
CGGTCTATTCCAATCTTGACCTGGAGATAAAGCGGAGGAAGCTCAAGGAAGCCGAAAAAC
TCGTTGAAGGAACTGAGCTTGAGTTCCTCCTCCCGATAATCGAGGCGGAGAAGAGGTTTC
CCCCGAGAAAGTGGCCGGACGTCAGAGGGGACGTCAAAACGCTCGTCTTCATGAGCTTCA
ATGCAAAGGCCCTGGTAGGCTTTGCCGAGGGGCTGAACCTGCCCCACGATGCCGTTGGAA
TCAGGTACGCCTTTCCGAGGCTGAAGTACGAGCCGATAGACGGAGAGCCAGAGGAACTGT
TCTTTCCGGACGAGAGGAAACTTATCGGGATTGCGGAGGAGAGGGGGGCGAAACTGATTC
TGGCGGATTTTCCCTTCGGTCTGAAGTTTGAGGGGGTTTACCTCCTCAACCCCTTCCGGC
TGCTGCACATAGGCTTCTTCGAGCTGAAGTACCTCTTCGGCTTTGAGAGGCCCGTGGTGT
ACGACAAAAAAGCCTTAATTCGGTTCATCACAGACTTAACCTACGAGGGGCTTATGGAAT
CGACCGACGGAGCGAATCTAATCTGGAGGATGTGGAGAAGATGATAGTCGGTGTCGTTGG
AAAGATAGCCGCCGGAAAGACGACGGTTGCAAAGTTCTTCGAGGAGAGGGGATTCTGCAG
GGTTTCCTGCAGCGATCCGCTGATAGACCTGCTCACCCACAACGTCTCGGACTACTCGTG
GATTCCAGAGCTGCCTGAGAAGGCCGAGCCAACGCGGGACAGGCTCATAGAGTTCGGGAA
GTACCTCAAGGAGACCTACGGTGAGGACATACTCATAAGGCTCGCCGTTGACAAGATGAG
GCACTGCGAAAACATCGTCATAGACGGCGTCCGCTCCGAGGGGGAGATAAAGGCCGTCAA
GAGGCTCGGCGGAAAGGTCATCTACGTCGAGGCGAGCCCGGAGGTGAGGTTCGAGCGCCT
GATGAGGAGGAAGGCGAGCAAGGACAAGGGCATAAGGAGCTTTGCCGACTTCAAGGCCAT
GGATGACGCCGAGGAGCGCTTATACCGCACGAGCGAGCTGAAGGGCCTGGCCGACTACGT
GATAACCAACGAGGGAACGCTCGAGGAGCTGAGGGAGAAGGTCGAGGGGATAATTGAAGA
GGTGGTTGGATGAAGCTCCTCATCATCGCCCCCTGCCTCCTGAGTCCGTTCTACGTCTAC
CGCGGGCCGAAGGAGAAGGAGTACGTGACGGCGAGGCTCCTGAGGGAACTGATTGGAGAG
CTCGGCGAGGACTGGCAGGTTCTAGCCTATCCGTGCCCCGAATACGAGCTGATGGGCTGG
CCGAGGGCGCCGGCGAGCCGGGAAGTTTACGAAAGGCTCGGAATGCGCGAGAGGGCCAAG
ACCATAGTGGACTTCATCGGAAGGGTTCTGACAGAGGAAAAGCCGGAGAGGGTAGTTTTC
ATAGGCGTTAAGGGCTCACCGACCTGCGGGGTCTTCCACACGAGCTCGAGCGACCCGGAA
AGCTATCCCTACTCGGCCATGCAGGAGTTCTTCTACATGAGCAAGGAGGAGAGACTGGGC
CGCTCTAGGGAGATGGTGGAGGGACAGGGATTCAAGCTCGTGAAGGCGCCAGGAATACTC
TTTGAGATACTCCAGAGCAGGTTTCCCGAGGGAACGTACATCGAGTTCGACAAGGACGAT
ATCGAGGGGAGCATGGAAAGGGTTAAATCGGTTCTTGTTGAATTAGGGGCCAGATGATGC
AACATGATGTGGTACACGCACGTGGTTTTCGGGGTTCTCTTCTACCTGATAGCGGTTCTC
TTTGGAGCCCCGATGAGCTTTCTGGACATCGGTATGGCCGCCTTCGGCGCCCTGATGCCG
GACATAGACCATCCCAAGTCGTACATCTCGACCAAGCTGCCCGGCGGAACCGTCATGCCC
AGGTTCGTGGAGCACAGGGGGCCGACTCACACCATAGAGGCTGGAATACTGATAACCGCC
CTCGTTGGCGGCCTGGCGTACTGGATAACGAACAGCTACTGGCCGGCGGTGGCGTTCTTC
ATAGGCTACATCTCGCACCTCTTCGCAGATACGCTCACGGTTTCGGGCATCAAATGGAGC
CATTTCTCAAGCTTCCACCCGAGGGGGAAGATAAAAACCGGAACGAGGGGAGAGGGACTG
GTTCTGATACTGGTGACCTTCACCACGGTGATGCTGTTCGCGTACATCGTCATGCCGGAG
GAAACAAGCAAGAACCTCGGCTGGGTCATGCTGATAGCCCTGATGGCGACCTTCGCGATA
ATAGGGAAGAAGCTGAAGAGGTTGAAGTGATCAGGCCCTGGTTATTGCATCCCTCACCAG
CCTTTCCGCCTTCTCCATGAGCTCCTTAGCCTTATCCTCGGTGTGGGCTTCCAGAGTTAT
GCGCATTATCGGCTCGGTTCCGCTCGGGCGGAAGAGGATCCACCAGTTGGAGTTCTCGAT
TCTAACGCCATCTATGTCTATGAGCCTCTCGTAGTCGAAGCTCCTGAGGGCCTCGTGGGC
GATTATCTCCATTGCCCTCGCTTTCTTCTCGTTGGGGCAGGGTATCTTCGCCCTCAAGGT
TACGTAGCGCGGAACTTCCTTTGCTAGCTCGCTCAGCGGGCCGAGTTTGTCAATCATCTC
AAGGACGAGCGCTCCAGCGAAGATACCATCTGGGGTGAGGTTCCACTCGGGCATTATCCA
CGTCCCGCTCGGCTCGCCGCCGAAGACGCCACCGTGCTTGGCCAGCTCGTCCGCGACGGC
AACGTCCCCGACGCGCGTCCTTATAACCTCGCCACCGAGGGGTTTGACGTAGTCGTCCAG
GGCGAAACCGGCATCGACCGTCGTCACGATTTTGCCCTTTCCGAACTTCCTGAGCATGTA
GCCGGCTATAAGCGAGAGCATGACCTCGTACTCGACGAAGTTGCCCCGGTCATCCACGAC
CCCAATTCTGTCGGCGTCGCCATCGTGGGCTATTCCGACGTCGGCCTTCATGACCCTAAC
AGTGTTCGCCAGTCCCGAAAGGCTCTCCGCGTTCGGCTCGAGCTCCCTGACGAAGAAACC
GCTGGGATGGGAGTTGAGGCTTATCACGCGGTTGCCCATCTCCCTCTGGAGGTAGGGGCT
CAGAATCGAGCCGGCCCCGTTGCCGGAGTCGAGAACGACGGTGTAGGAACCGTCCAGGTG
AACCATCTCAAGGGCGGCCTCTATGTACTCCTCCCTCGGGTCGGCCTTTCTGAGGCTTCC
AATCTCGTTCCAGGGGGCCTTCTTGAAGTTCCCGGATTCCAGAATAGCCTCAAGCCTGTT
CTCCATCTCGGGGGTGTAGGCCATCCCATTGGCCTGCCAGACCTTTATACCGTTGTACTC
GGGCGGGTTGTGGCTTGCGGTGATTGTAACGCCCGCATCTGCACCGTAGAGCCTGATGGC
GAAGCCGGTGAGGGGCGTGGGCGCGAGGCCGATGTCTATAACGTCTATTCCCGCAGATAG
GAGCCCGCTCACCAGGGCTCTCTTCAGCATCTCGCCGCTCGTCCTCGTGTCCATGCCGAC
GACGACCGTTCCCTCGCCGAGGCAAGTCCCAAGGGCCCTGCCGACACCCAGGGCAAGCTC
AGGGGTTAGCTTTTCGTTGACGACCTCTCGAATCCCGCTGGTTCCAAAGTACCTTCCCAT
GGGCACCACCTGGCTAAAGGCGTATATACGATGGGCGAATATAACCCTTTGGGTGAGTGT
CATGGAGGAAAACTTCCCCTACGCAAGGGCGGCGCTGCTGTTTTCCCTCATAGCCGTCGC
GGTGCTGATCTTCGCGGGCCTCTACTTTGACGTGAGGATTACCCTGATTTCCCTGCCCCT
GCTCGTCTTCCTCGCGGTCATCTTCATAGGCTGGAGCGGCAACCGGTGTCTAAACAAAGG
AGAGATGCGGCGCGCCATAGCGGCGACCCTCGTTGCGACGTTCATCGTCCTCGTCCTTGG
AAGCGACTACATCACGATACCCTCTGAGCTGAGAAACTACTTCCTCGGCGTTCTCTCGAC
GATAATAGGCTTCTACTTCGGCTACCGTGGCAGGGAGACGGAGGAGGAGAGGATGGAGCG
CATAATCCGCGGTCTGGGGGCTAACCTCCAGGGAAACGAGAACGAGGGCTGAGGGCCCCA
CGGGCCCCCAGCATCTTTGATCGTCCAGGACAGAAAAGGAAAGAGCCCGAAAACCCAGAC
TAAGGTTCGGACTACTTCTTCTCCAGCCGGTAGATTCCGACCGAGACGGTATAGCTCTCA
ACGTTTACGGGAGCCTTGTAGTCAATCCTGACCTGGAACGGCTGGGTTGAGCCGTAGATG
AGCTCGTTCGTTTCCGATTCGGTCAGGACGTTGCCGCTCTCGTCGAGGATGGTTATTTTT
TCCACGGTTCCCTCGCTGTCTGCGGTTATCTTGTACTTGCCGGGCTCAAGGACGTGGCTG
AGGTAGAACACATCTCCCGTAACGGTTTCGCTCTTGACCTCGACCGGAACCTTCGTGTAG
GCGGTATCGTAGTAGTACTGCATCCCGAAGATTGCCACTACACCGATGAGCACGAGCAGG
AAAAATCCCACCAGGAGTTTCTTGAACAGTCCCATTTTCTCACCTCCCTCCAGTTTTAGA
AACCGTCACCAGTCCGGGGAGTTCCTCAGCGGTAACCTCCCCGCTCTGGAGCCGTATTAT
ATCCCTCGAGGACATCGAGAGGGTCACCGTCCCGTTATCGGCCAGGTAGGTTATCGAAAC
GGTCTCCACCCAAGGAGCATCTTCTAGGACGACGAAGGCCATCGCGAAGTAGTCCTTCCA
GAAGCCTTCTCTATCGGCGAGATACTCCAGGGTTACTGAAGCAGTCTCGTTGGTCAGTTC
AACGCTTTGAACCCTCGAATCGAACAGGGTGAGGTCGCTCTCGATCCTGAATTCGGGCCT
CCTGATGTCTTCAAGCTCGGCGTTCTCAAGGTCCCCGTTCATTACTGTCACTGCCAGCAG
CGGTTCGCCCAGGTAGTACGCCTCCACGCGGACCCTCTTGGCATGGCTTGATGAGTATGC
CATCCCTGCAACGTCGTAGAGCATCGCGGTGAGGTTATCGTCGACGGTGGGGATGCCCAT
CCTGACCAAGGCGTCATCCCTTGAGAGGGAAACCTCAACCTCCGTGGCGCCGAGGGCCTT
GACCTCATCCTGCAGCGATGAAACTCCTCCAGAGGAACTCCCGGTATCAAGGCCTGGAAG
GCCCTCCGGAACCTTGACCTCTCCGCTGATGTAGAGGTAGCCACCAACGAGCAGGAGAAT
CAAGAGAACGGCCCAGCCCTTCATATCATCCCCTCCTCGAAGAGCTTGTTCAGGTAGAGC
CTTATTCTGGCCTCCTGGTCCTTGTAGGGGCCCTTGGACTGGGCGTTGAGGGTCTGAACC
TTCCTGTCCTGGCTCGTCTCCTCCATGACGTCGTCTATCGTTCTCCTGATGATGTCTTGG
TACTTCATGCCGAGCCTTTTGTAGTACTCGGCCCTCTCCGCAGTCTTCCTGAACTCCCAG
CCGTAGTCCTGGGCGACCGACTTCTTGACGGCTATTCCCAGGGACTGAACGATGAACTCC
ACGGGCTTCGTTTCCGGACCCGTGGGGATAGAGTTCTTCGCCGGTGAGAGCCTGAGCTCC
CTCTCCTCGATGCCACTCATGTCATTGTACAGCGCCGCACTCCTACCGTCAACGTGGAGA
TCGAGGGCGGTCTTCCTCACCGCGTCCTCTCCCTGGAAGAGCTCGCTGTCCTTGTAGGCC
TTGACGTAGTCCTTGAAGAGTCCGAGGGGAGAAACGCCGTACTTCTCCAGCAGGCCGTCG
AGAGCCTCTAGGCTTGAGTCAACGGTCTTGTCGAGGACGTATTTGTTGCCGTAGTACTTC
AGCTTGAAGCTCAGGGCGGTGCCCTTGGCATCTGCACCCTTGTTGATGACCCTTACCAGC
TCACCCTCCGGGGTCTTGACCCGCACCACCTCGATGTTCCCGCCGCTCAGTCCCTCAAGC
TTCCCCAGCGTTTCCTCCATCCTGGCCTTAGCCTCGGGGCTGAGCACCACGTTAGGCCTC
TCAAGGCTGGAACCGCCGTTTTTGGTTTCTCCCGTTCCAGTCGTGGTTGTCGTGGTCACG
TTTCCCGAGCCCCCCGAGGGAGCACCGGGGCCGCTGGTTAGGGGTATCAAAACCATGTTT
CCGGGAATCGTGTCGAGGTAGTGGTTGATTAGGGTCGGAAGGGCCACCTCAACGTCGCAG
GAGGAATCGTCGTAGTACCACCCCTTAGCGAGGATAAGGTACGGTCCCTCCATGACGATG
TACCTAACAGTGACCTGGAGCCTGGGCGACTCGTCGGGATGTGCCTCAACCCAGCTCTCG
CAGCTCGCCGAGATGCACTCGTGGGTTATGACCTCCCTGAAGACGGCCCACTTGGAGTCG
GACGAACCTCCGGCCTCGTCGACCGTGTAGCGGTAATGAGTCGCCACGTAGGGATTCCCG
TCGAGGTCATTCCCCACCTCGTCCCTGTCCTTGTAGGAGCGCCAGTCCGCCAAGGTCTCC
TCGTAATAACTCCTTTTGGCGCTTGCATCCGTGAAGTAGCCCATCCAGAGGTCAATCTCG
TAGGTAGCGTTGAGCTTGCCCCTATCCCTGCAGACGAAGGCGAAGTCGGCCAGGCTCGGC
ACATCAGCGCTCCCCATCATAGTGCCCCAGCCTTTTACCTTCAGATTGAGCGAGAGGAGT
TCCGAATCGCTCGGGGGCGAGCGCACGTACGGTTCCACAGCCTCGCCGTAGGCCAGCATT
GAACCGAAGAGAAGGCCCGCTACCATGAGCACGATGTAAATCCTAGGTGCCCTCATGCCA
TCATCCCCAGAACCGCCCGGAACGCGGGCTCGTTCTTTCCAACCATAGTTCCACTTCCAT
TATCACCCATCTCGCGGAAAAGAAAAGCGGGACAGGGTTGCGTATTTCAACAAGTTACAC
GTTTTTAGGTAATAAGCCTTTCGGAGAAAAAGATTCGAAAAACGGAGAAATCAGGGCATC
AGAGGCGAAGTTTATTCGCCAGCTCGACCAGCTTCCTCGCCCTCTCGAGCGAGACCTCGT
TCTCGACCTTTCCGTCGCGTTTGATCCACGTGCCCACTATGAAGCCATCGGCGTGCTCCC
AGAGCTCCGGGAGGTTGTCGTAGCCCGTTCCAGAGCCCACTATGACCGGTACAGGCGAGA
TTCTCTTTGCGACGGCCAGTTTTTCAACGTCAACCGGCTTTCCTGTTGCTCTGCCGCTGA
CCACTATCACGTCGGCAAGGCCGCGCTCGACGGTGTCCCTTATCGCGTCCTCGAAGTCGA
AGAAGTGAACCGCGTGCTTGACGTGGACGTCGGCGAAGACCTTTATTTTGCTCGGGAGGA
GCTTTCTGAGCTTAGCGAGCTCGTGGGCGATGCCCTCTATGAGGCCCTGGTCTGTGTAAG
CTATACCACTCAGCACGTTCACCCTTATGAAGTCCGCCTTCACTGCGTAGGCTATTGAGT
ACGCGGCGATTCCATCGTTGCGGAGAACGTTTATCCCAAGGGGAAGGCTCACCTCGTCGC
GGATTGCCTTGGCGACCGCCGTGAAAGCCGCGACGGTCGTCTTGTCCACGTGCTTCGGGA
AGGGAACGTCGCCGAAGTTCTCGACCATTATCGCGTCGAAGCCGGCCTCCTCAAGGGTTC
TCGCGTCCCTGAGGGCGGATTCGATTACGGCGTCGAGGCTCCCATCGTAGAGGTACGAAC
CCGGAAGGGGCCGCAGGTGAACCATGCCTATGAGGGGTTTCCTCTCGAATTCCATAACAC
CACCAATCCAAGGATGACCCGCCGATAGTTAAGGGTTTTGGACAGGGATGTCCAAAGTAC
TACATTGATGCAAAGCCTTATATAACCCGCGATTGAAGTAAGGAACATCATGGTGGGGCG
GAAATACATCGCCTTTCTCACCCTCACACTGCTGTCTCTCCTCCTTACCTCCGTCGTCCT
GGGACCAGCCCTCATTGAGGCTCCCCCTGAAACCAAGAGCATCGAGGAGATACTCTCTCC
GAAGCTTCCGCCCGGGAACGAGAGCAACGAAACCGGGCCACCGGTCGAGGTTCCGGTTTC
TCCCCACTTCGTCCTCCTGGTAACAGGGGCCGCCCACACCCACTACCTCAGGCTCAACGT
CTACACCGACTACGTTGACGGAAGGTGGACGACGAGAAACGCCACGAGGGTTCCGAGCAA
CGTCATTGCCCCTCCGGAGATAAAAGTCCCCTACCACAGCGAAAGGGACAGGGTGACCGT
CGTCTCGTTCCTTCCCCTCAGCGGGAACCTCTTCACCTCCCTCTACACGACCCGCGTTGA
CGGTGCCGGGGCCGAGGCGGTTCCGGAGTACAACCTCTTCAGAACCGGCCTGAACGTGAC
GACCTACTCATTCTCCGCGGTGAGCTACACCTTTGACTGGCCCTACCTGGTCAACCTCAC
CGCTGGAAACCAGACGGAGTACCTCTCCGCCCCCAACGACACCCAGCTCGTGGTCCTGGC
GAGGGGCATAACCATGGGCACGAGTTCGGACTACGGGAGGGCTCTGAGTATAGCGAGGTA
TCTGGCCAACAACTACAGGCACGTGGAGAACGCCACGCCCCCGGCCAACACAGACAGACT
GAAGTGGTTCCTGTTTGAGTCCAAAGCGGGTAGCTCCTACGACTTTGCCACAGCCTTCGT
CGTGCTGGCGAGGCTGAACGGCCTTCCCGCGAGGCTCGTCGAGGGAGTCTATATCGATGC
GATTCCCCAGACCCAGGTCGTGACCGAGAGAAACAGGCACTTCTGGGCGGAGGTTTACTT
CAAGAATGCGGGCTGGCTGGTCTTCGACCCGCTGCACCCAGATCAGAACGTTTACGTTCC
CTTCGAGCTCGAGATTACGCCGCCGAAGATGACCCTCAACCCCGGTTCGCCGGGAACGGT
TACGGTAAAGTTCGAGCGGGTCGCGGGCGGGACGAACTCGAGCGTTGTCGTGGAGGTTCC
CACCCTCGGAAGGATAGCGCTCATCAACGAGTCGGGGATATACAATCTGACGGTGGGCCC
CTTTGAGGAACCCGGCCACTACCCGGTCATTGCCAGGGCCTCCACGGGAGCCGGAACGCC
GATGTCCGTGCTCCGTCTTACCGCAGTTACGGCTCCGGGGGCGATAACCGTCATCCCGGA
CCAGGCATCGGTTGGACTCCTCAAGGAGAACCAGGTTGTCCTCGGTCTTTCCATCCAGGG
CGCCACCCAGGATGTAAGGCTCGAAACAACCTCCCCGCTGGTTGAGACGTGGTTCTGGTG
GGGAACGCCGGGAAGCGAGACCGGGATATACGTCAGGCTGGCCCCACCCCTCAGGTATCC
CCCCGGCTGGCACGTCCTTAACCTGACCGTTACGAGCGGAGCGGAGAGGTACCCCCTATA
CATCCCAGTCTTCGTAATGGAATCCACGTCCCTCGGCGTGAAGGTCCCCGAAACGCTCAC
CGCGGGCGATTCGCTCACCGTAAACGGCACGGTGAGGGGGACGGTCACCGGGGAGGCACC
GTCCCTGGGGAACGTCGCTGTATTTCTGAACGATGGGGAGAGGAACATCCTGATAGGATA
CGGCAACGTCTCGAACGGTAGATTCTCGATCCCCGTTAAAATCCCCGAGTACCTCAAACC
TGGAACCAGGCAGGTCGGGGTGTACTACGTGGCACCCCCCGGATACCCGTACCTCGCCAC
GGGGACAACGCTCGTAGTCAAGGTAAAGGGGCTGGCGAGGTTCTCGCTTCCCGGGCTGAT
TCTGGCCAGGCCAGGAAACGTCACCATCGTGGGGACGCTCCTCGATGGGGCGGATGAGCC
GATAGCCAACGCCAGCGTTGCCTATTACTTAGACGGAAGATACCTCGGAAACGCAACGAC
CCGCACCGACGGCAGGTTCTCCCTGAGGCTGGAGATTCCGGGGATAGAGCAACACACGCT
GACTCTTGAGTACCCAGGAAGTGCCAACTACTCCCCGGCGACCATAAGCGTTAGGGTCGC
AACCGTTGAGCTCGACGTTCCCGAGAAAGTGACCGGTGAGCTCGGAAAACCCGTTAAAAT
CAGCGGGAGGGTCATCGGGATTGAGAACGCCACTCTAACCGCCTATGTGTTCCCGGGCAA
GACCTACACATTCAACGTCGTCAACGGAAGCTTCGATTTCACCATCGAGCCCTTCCAGAC
CGTCGGTGAGAGGTCCCTGGAGTTCAGGCACGGCGCCAGCGTTCTGAAACGGATAACCGT
TGCGGTGGTCTCTCCTGTGAAGATAGAACTGCTCACGTCGGAGGCGAAGGGAGAGGAAAC
CGCCCGGCTGAAGTTCCGGGTCGTGGATTCCGTTGACGACCCCGTCGGCGGCGTCTACCT
CAACGTCAGCGTAGACGGCTTCGTGATGCGCGTGATGACCAACGGCTCGGGGATAGCCAC
CCTCGACGTCCCCGTGCCCGAGAAGAAAACCAACGCAACTGTGAGGGTTGCCTTCGACGG
CTCCCCCTACTACCTGCCCGCCAGCGGGAGGTTCCACGTCATAATAGCCAAAAAGCGGAA
AATCCCCTGGCTCTACATCGGTGTGATCGTGATAATCGGCGCTCTGGTGGCCAGATACAG
GCTCGTGAAGAGGAAACCCGAGGAGAGAAGGCGGGAAAAGATTCTGAAGATAATATTCAA
CAACGGCATACCCCTGTTTCAGGAGGGCGAGACCATGGAGATAAGCATAGAGTGCGACGG
TGAGCCTGAGCTCTACGTCGATGGAAAACCCTTCGGGAAGGGGCGGGACTTCAAGCTGAC
CCTTCCACTGGGAGACCACACGATAGAGGCCAGGTGCGGCGACCTCGTGGAGACAGCAAC
GGCAAGGATACTGCCCAGCTACAACGATGCCGTCGTGGAGTACTACGAGAGGTGCTTCCT
CCCCTGGGCGAAGGGTGTGGGAGTGGACGTGGACGAACTGACGCCCAGGGAGATAGCGGA
GACCCTCACGGAGATGATGTACCCCTGGGAGCCGATAGATACCCTCACATGGATATTCGA
GAAGGCCAAGTACAGCGGAAGGAGGGTCTCGAGGGACGAGTTCATACGGTTCTATCGCTC
GGTGCTCGAGGTGATAGGGGGTGGCTGCGGTGTTTAAAGTCAACTGGGGGAGAGTCGCCA
TATACATCGGCGCCCTAACGCTCATGTACGCCCTCTCCATCCAGATGGAAGCGTTGAGGG
TGCTCATGGCCCCCGTCGCGGTTCTGGTGGCGTTCCTGGTGGCGGGAGAATTCATCGCCG
CCATACGGAGAAAAAATGAAGCGTTCGTGACCAGACTGCTGGGGGTTACCCTCGCGGCGC
TCTTTGCGCCCTCCGGATGGAACCTGCCCGCGGCCATGATCGCCCTCGGCGGAGGAATGG
CTTTCATAGCCCCCCGGCTCGAGAGTCACTCCCGGTTCATCAGGGGAGCCGGGCTGTTGA
TTGGCCTCTACGGCATCTCAAGGCTCCCCCCTCTCGCCGCAGTTGGAAGCGTCTTCAGCT
ACGCCGGCCTTTTCCTGTTCCTCGGCTATTCCGTGGCGGAGCTCGGCGAGAGGTATCCCT
GGACCGAGCCCGTTGAGAGGAACCTGCTCGGGCTCGGCGCCCTCGGTGCAATCCTCGGCC
TCTACGTGGCGGTGAGGGGGAGCCTGAGCGAGAGCCATCCGGAGCTCGTGTTCTACGGGG
AGTGGCTGGTTCTTCTCCTGGGCGTCATCGCGGCGGGAAGCATGGTCTATTCGTACATCA
GCGAAAAAGACCCGGAAGCGTACCTCCTTTCCCAGTGGAGAAAGCACGAGGCGAAGACCG
TGGAGAAGCTCGGCCCCGAGCTCTCCGAGGCTATGGAAGCGGTTGAGGACTTCGTGGTGC
GCGGGAAAAAGGGGCCGCTGGTGGCGTTCATAGCCTACTACGGCTCCCGGCTCTTCGATG
ACAGGAAGCGGTTCGAGGCGCTCGTAGAAAAGATAGCCGACTACAGGGCCAGGCAAACCT
CCCGGCTAACGCCGCTCTGGATAAGGCACGCCTACGAGCGGAGGGAGCTGGAAAGGAGGA
TTAAAATCGTTGAGGAAGTTTTTGATGAACTGAGAACGCTCATGGGGTGGGAGTCATGAT
GGAGGTTAAAGAGGCGTTTGAGACCCTTGAGGAAATCGTTGAGGGGATTTCCAAGGTGTA
TATTGGCAATGAGGTTGTTGTTAGGAAGACTCTAGCTGCCGCGCTGGTGAATGGGAACGT
CCTCTTCGAGGATTACCCCGGGTTGGGTAAAACCCTCCTGGCAAAAGCCTTTGGGAAAGT
TCTGGGCTTGAAGTACACGCGAGTCCAATTCACGCCGGATTTACTCCCCGCGGACATTCT
GGGCACCAAAGTCTGGCGCCAGAACCTCGGAACATTCGAACTAATCAAAGGGCCCATATT
CACCCACGTGCTTTTAGCGGACGAGATCAATCGAGCGCCGCCAAAGACTCAGTCGGCGCT
GCTCGAAGCCATGGAGGAGAAGCAGGTAACTATCGAGGGAGAAACCTTCACCCTGGAGAG
GCCCTTCTTCGTGATTGCAACTCAGAACCCGATTGAGTTCGAGGGGACTTACCCGCTCCC
AGAGGCTCAGTTAGACCGTTTCCTGCTCAGGCTTCGCGTTGGTTATCCGAAGAGTTTAGA
GGATGAGATTGCCATTCTCGAGGCTCGCTTGTCTTGGGGAAAGGACGACCCAACGGTTGA
CATGAAGGCTTTGATCGACCGTGAGACTTTTGTCGAAATGCAGGAGCTGGTAGAGCGGAG
AATCTTCATCAGCAGGGACCTGCTGAGGTACATTGCCGAACTCATCAGGAACGCCCGCTC
TGACGAGCGGGTTGAGGCGGGGCCAAGCCCGAGGGGTGGCATTGCCTTGATGAAGGTTGC
GAAGGCGAATGCTTTGCTTGAGGGCAGGGATTTCGTCCTGCCGGATGATGTTAAGGCTTA
CGCGGTTGATGCTTTGGCGCACAGGATTGTTATCAAGCCCGAGTACGCTTTTGAAGGCAT
AAGTGGTGAGGAAATCGTTAGGGAAGCCCTAGAAAAAACACCCGTACCGAAAGAGGCGGG
GGAGAGATGAGGAAAAGCCTGGTGGGATACATCCTCTGGGCATTGCTCCTCGGGACGGCC
TTCCTCTCGCCGGGGATGATAGGCCTAGCCATAGTGCCGCTTTCTCTGCTCGCCCTGGCG
ATGCTCGTTGACCCTCCCAGGGAGGTGAGGGTGAAGAGGAAGCTCTCAAGGCGCGAGATA
AGGCTCGGCGAGGAGGTCGAGATCAGGGTCGAGGTTACCGTGGAGAAGGGACTCGGACTG
GTCGTCGTCAGGGACCCGCTTCCAAAGAACGCCGCCCTCACATCGGGAAACAACGTTGGG
GTGTTCTTCAAGGGACTGAAGCCGCTGAAGGCCAGTTACACCTACAGGATACGGCCGATG
CTCAGGGGATTCTACACGCTGCCGAGGAGTGAGGTAACCACCAGAAATCCGCTGGGGACG
AGGTACATCTGGGGGCTCTACGGCGAGGAGCTCAGGCTCAGGGCGGTCCCAAAGGTCATC
AGGGCGGTTCCGATTGCGGAGACGAGGAGGAAGGCAAAGATAAGCGTCCCGGAAACGAGT
TTCTCGATAAGGGGGCCCATCTCCACCGACTTCAAGGAGATAAGGGACTACCAGACCGGC
GATCCGGTGAAGCTCATAAACTGGAAGGCCACCGCGAGGATGGGGCGGGTTCTCGTCAAC
GAGTTCGAGAGGGAGGGCAAGAAAACCGTCCTCTTCATAGTCGACGCGAGGGAGGGCATG
AAGATCGGCCCCGAGAGCGAGAGCCCGTACGAGCACGCCATGAACCTCGTCGCCTCGATG
GCACACCGCTTCCTGAGGAAGGACTACCACGTCGGTCTCTACCTCCTCGGGGCAAAGAAG
TTCCTCCCGCCGGCCACTGGGCCCAGACAGCTCCACACGATTGTGAAGACGATGATGGAC
TTCGAGAGGGTTAAGACGGAGGAGGAGAGCTTCTCAGATGCGGTCGAAAGGCTGAAGAGG
ATACTGGTTCAGTACAGCCCCCTCGTCATCTACGTCTCCAACGTCCTCGAGAGGACGAGT
GGCGAAACCAGGAGGGGAGTGCTCACCGTGATGGCCGTCCACAGGGGAAAATCCAGGCCG
GTGGTGGTAGACATCTCCGTCTATCCGACCCTCGACCCTAAAACGGGCACGCTGATTGAG
ATGGAGAAGCGAGCCATAATGGCGGAGCTCGAGGGCACCGGGGCCTACGTCGTCCGCTGG
CTCCCCGGAAGGGAGGATATCGGAGAGGTGCTGAGCAAGCTGCTGGGGGAGATAAGATGA
ACTTCAGGGTGGAAAAGCTGGCGGTGGTGCTTCCGGCGATAATCCTGACGTCCCTGGCGT
ACTCCAACTTACTCCGCCCAGGGGACTACCTGTTGGCGGTGGCCTTCGGGATAATCCTCC
TGGGGACGTTCCTCTCCAGAGGTTCCGCCAGCGGAACGGTCTTTCTCTCGACGGTCCTCT
ACTCTGTTCCCTACGCCATAGCGTTTTCGCAGTTCCTGCCCTTGGCATTCCCCGAGGCGT
ACAGAAACCTGAGCGAGGCCATACTGGCGAGCCCCTACTTCTCCAACCCGCTGGTAATCT
TCACCCTGATAGCCCTGAGCATACTCGCCGACTACGTTGAAACCGCCGAGACCTGGGAGG
AGACATTAAGGCGGCTCGGATGGAGGGACACCGGTGGAAAGACCCTCCTTTACGGCCTCC
CCGTCGTCCTACTGGCCTTTGCACTCTCCCTGGGACTCCTGTGGCTTGGAAGAAGTCTGG
GACTCTCAACAACAGGGGTTCTGCTGCCTGTCCTCCTGCTCGTCCTTGGCCTGGCGGTGG
CGTACTCGTCAATCGAGGGTGGAAACTATCGGAGGGTCGTCATTGCAGTCGAGCTCCCTC
CTCTGAACGGGGAGGTAATCATAGAGAACCCCGATGAAAGAAGGGTCATGCCGCTGAGCC
GTTCCGCGGCCTTCGAGTGGGACACCATTCGATTGGAGGCCGAGATGAAGAAAAGGCCGA
CTCGGGTGGTTCTGCGGAGCGGTGGCGGCGAGGAGGTTCTGACCCCCCTCATAGAGAGCG
TCGACGGCGAGACCCTGTTCCTCCTCTATAGGAGGGGCAGTAAGGAAGGTTAATATACTC
CCACATCCAAGGGTAACACGGTGAGAGTCATGAGCACAAACCTTCCAAAGGCCGTTGTTC
GGCATTTAGAACCAGATGAAAAGGTTCTGTTTACCGTCAGAAAAAAGGTCAGCCTCGAAA
AGCCGAAGTGGCTGGTAATAACGGACAGGAGAATAGTCTACATAGATGAGAAAGTCCTCG
GAAGGTACGACATGAAGGCAATACCCTACCAGAAGCTTGAGGAGGTCACCGTTGAGCTGG
GCGTCATATCCTCGGAGTTCATCATAAAGGGCGAGGAGAACATAAGGCTCAAGCTCGGCT
GGATGAACAAGGAGCAGGCCAGGGCGACGATAAACGCCATAAAGGATGCGCTGAACGCAA
TAGCCATCGAGCCGGTAACGATAGAGGTCAAGAAGGGCCTGACACACGAGACGTGGGTGC
TGAAGAAGCCCAAGGAGCTCGTCAGCAGGGTCGTTCCGGCTGGAACCACCGTCCAGCACG
CGCCGGCCGTGGAGAAGAAGGAAGACCCCCTCGAGAAGCTCAAGAAGCTGAAGGAGCTCT
ACGACATGGGCGTTATAAGCGCCGAAGAGTACGAGGAAAAGAGAAAGAAGCTGCTTGAAC
AGATTTAACTCCTTTTCTTCCAGATTATTAGAGCCGCCCCGAGCAGGAGGAGGGCGGCGA
GGATGTAGGGGAGGGGATTCCCTCCAATTGGCCTGTGGACTATCGTCGTCGTTGGCATCG
CAACGATGGGAGGCTCATCCCTCAGAACCACAACCGTGGAGTTCACGAAGCCGTAGAGGG
TGACGTTGAGGGGTTCAAGCTCCCCCCATGGAGAACCAGTGTAGAGCTCCACAGAGAATG
CCGTTCCGTTGGGGAGCGGGGCAACGGTGAAGTAGTAGCCCGTTGATGATCTGAATAGGG
GTCTCGGCTCGGCCAGCTCCGATAGGTTACCCTTAATCCAGAGCCTCCCGGTGAGGTTTG
TGGCGTTGATGGCTATAAGCGCTGGAAGATCGTTCCCCGAATAGTAGCGCAGCTTTGCCG
GTTCGCTGGCCTTTCCCCCGGTTTCGACCACGACGTCGAGCCAGGCATTCTCAGTCTTCA
CCGCGGGAACCTCGACGAGTATTTCGGTCGAATTCCACGAGAGAACCCTCGCCTCAACGT
CGCCGATGGTAACCCTTCCGGAGGAGCCGAAGCCGGCTCCACCTATGAGAACCCTCTGGC
CGGGCTGGGCGATGTAAGGGGTCACCGAACCTATGAGGGGTTCTTTCTGCTCCCCTTCGA
TGTGGAAGACGTAGAAGCCGTTGCGCCCGAGTTCAAGGGATGCCCTTCCATTCGAAACGC
TCATCTCGGCCCCGTAGAGTGCATCCCGGTACGTCCCGTCAGGCCAGTTGAGGTTGAGGG
TCAGACTGACGGGCGAGCCCTTGTTCATGACGGCTAGAAGCTTATGGCTTCCAAAGGTTC
TCTCAAAGGCCCACACGGAGTAGTTGGCATAAACCGTTCTGAAGTCTCCAAAGGCCAGGG
CATCGTTGGTCTTTCTCAGCTCCGCCAGTGTTCTGATTATCCTCGCCGCCTCGGTTGTGT
TGTTGAAGACCATCATCGGCCTGTTGTACGGGTCGCCCTTCCCGTCCCCGCTCACCAGAT
AGCTCTCGTCGCCGTAGTATATCACCGGGATCCCGGGCAGGGTCATCGTCAGTGCCAGGG
CCATGTGGAAGCGCTCCACCGCGTCGTCCCGCTTTGCCGCGTTGAGGAAGCGGACGAGGT
CGTGGCTGTCGAGGAAGTTAACCTGTTTGTTCGGATAGACGAAGAGGGAGTAGTAATCCT
CAAGCGTTCTGGAGAGAGTTTCGAGACTTCCCACGAAGCCGAAGGTCCTCACTATGTCCT
CCCTTATCGGTATGTTGAGAACCGGCGAGACGTTGGAGTAGCGGTAGAGCTCGTAGAGGT
CGTCGCTCCTTTCCGGCGAGAGTGAGTAGTACTCTCCGTAGATGAAGAGGGGTCTCTCAG
AGTAGAGGCGCAGGTAGAGGCTCTCAAGCCAGCCGAGTTCCATGTGCTTGACGGCGTCGA
TCCTGAAGCCGCAGGCCCCGGAGTGGGCGAAGAGGAGCGCGCCCTCCGTGAGGTATGAGT
CGACCCACGGATTGAGCTGGTTGAAGTCGGCCAGGCCGAAGAGGTTGGCGTACTTGAGGG
GAATCCCGGCCCAGGTGAATATGTTGCCGTTGTGGTGGTAGACGTTCTCCCTGATGCCCG
TGTACGAGTTCACCGTGGCGTTTCTGGTGTCCCTGTGGTAGTCGGTTACAAAGGTGCCGT
TGTCGTAGAGCGCTCCAAACTCACCGTCCGTCGCCGGGTTGGAGTGGTTGGGGACGTAGT
CAACGATTACGCATATATCCCTCTTCCCAGCTTCCTCCACGAGCCTCCTGAAATCCTTCC
AGTCACCAAAGTGCTCCTCTATGCGTTTGTAGTCGCGCGTCCAGTAGCCGTGGTAGGGGG
CACTCCCCCCTGCCATCCTGTTGATGTTGTCGTTGAGCGGGGAGACCCATATCATTGAGA
CGCCGAGGCTTCGGATGTAGTCGAGCTTCTCGGTGAGGCCTTCCAGGTCGCCGCCCCAGT
AGAGGCGGTAGTTGGTGTGGGTCGGGTCGTAGAAGGGCCCGTTGTTGCTCGCGTTTCCAT
CGTAGAAGCGGTCGACCATCACCTGGTAAACGACGCCCCTCTCGGGGACTTGGTAAGCGC
CGACCAGCGGCATCAGGAGCATCAGGGTTACGATGACCACCAGAACTGACCTCACAGTAT
CACCAGGGGTGATAAGAAAAGGGGCTTAAAAACCTCACGTCCCGAGTATGTCCTTGAAGC
TCATGGACACTATCGAACCCAGAATCTCGTCGTTTGCAGCCTTCAGGGCCCTGAGCCTGT
ACTTCCCCTTGCCAGCCTCCCACTGGAGCACCGTGCTGGCGGTCTCCTCGAGGAGTGGGA
GGAGCTCGGGATTCCTCCGCTCCAGAACATCCCTGTTTATGAAGTAGAAGGCGAAGCGGC
TCTTCCTGCCAACGAACGTTGATATGTTGCGGACGAGCCTTATAACGTCCTGCCTCTCGA
GGGCCACGAAGAGCTTGTGTATGCCGAGGACCGGGTTGCACACGACCCTTTCAGGCACGA
CCTTGTCGTATATCTTTCCGTAGTACTTGAAATCGAGGGAGTACTTGTCCACCTCGACCC
TGCCAACGACGTTGCCGAACTCCCTGTTGCCCCCGATCTTTATTACCGGGATCTCCATGA
GGTCCTCTGTGTTCAGACCCATCAGTTCAAGTCGAATCACGTACTCGGAAAATGTGTCCG
AGATATCGTCAATAAGAACCGGGCTCTCTGCGTGCCCGCATCTGCGGCACATGAGGTAGA
GGAGGAGTTCGGGAGACGATACCGCGCTGTATTCAACGAGCACAGTCTCACCGGGCCTTA
TTTTGAGGAGGATCTTGTCAATCCCGTGACATACCATATCCGCTCACCTATCTAGTTTTT
AAGACGCCGAACTATAAAAGCTTACCGAGAAGGGCCCGAATCTACACCAATCTGGCAATG
CCGAGAACCCTCGGGGAATAAAAGGAGCCCTTTCTAACGATTTCGCGTCCGATTGCCCGG
AGTGAACGCAGGAACTGGAAGGCGTTTCCGACGAGCATGTTGTCCCTGAACGGTCCCATC
TCGCCGTTCTTAACAACGTAGCCCAGCTCAACGGTCAGCGAGAAGTCCCCGCTCACGGGG
TTGGCGGTGTGCTCACCGAAGACCTTCCTCACGACGATCCCCTCGAAGTCCCCAAGGTTC
TCGTCACCTGGGGCCACCATCACGTTGCTCGTCCCTATGTGGGGGGTCGTCCTGAAGTCC
CGGACCGCGTTCCCAGTGCTCCTCAAATTCAGGAAGCGGGCGTAGGTTTCGTCGAGGAGG
AAGGAGCGTATTACGCCATCCTCGACCAGAAGGGTCCTCTCTCCGGGATTACCCTCGCCG
TCGAAGGGGAAGCTTCCAACGCCCCCCGGAACAGTTGCATCATCGATGACCGTAAGTCCC
TCGGGTGCGACCTCCTCACCGAGCTTGGAAAAGCGGCTCCTGCCGTGATAAACGCCGTCT
CCGAAGAGGTTCTCGAGGAATATCCCCAGAACGGCGCGGAAGGCCTCGGGTTCAAGGAGA
ATCTCACCCGAGTGGGGCTCCATCTTCCCGGCGCGATAGCTGAGCTCGGCCTCCTCGATG
GCAGAGAGGATCGCGTTCTCAAGCTCCTCGAAGGGCTGAAGGGAACGATAGGTCTGATAA
TACGAACCCGAACCGGTTTTTCCATCCTTTTTCACGGCGTAGGCCGAGACGCTCATCCCG
GTACCTTTGGTCTCAAGCCAGACCCCGTTGGAGTTCGCTATCCCGTAGGTGCTGACCGCG
AGGGCCATCGACCCCGACAGCGTGAGGGAATTGTCCTTCAGCTCGCGCATCCTGGCGGCG
AACTCCCCCGCGAGGGAGTGGGCCTCCTCGAAGGGTATCTCATCTATCCTCCTGTCGTAG
AGACCCCCAACACGGGGCACCTTTGCCGGAGAAGGGAAGCCAACGAAGGGCACCTCGCTA
ACCTTGGCAAGCTTTATCGTCCGCTTTACGAACTCCTCAAGCGTTTTCCTGTCGTGATTC
AGGCCGGTTACGTAGGAGAAGCCGAGCCGTCCTCTGTAGCCGACGCGCAGGCCTATGCCG
GAATGGAACTTCCTCTGGGAGCGTTCGAGTCTCTCGCGCTCTATCCGGAAGGAGCCTCCC
CTGCCCTTCTCCCAGTAGAGCTCCCACTCAACGTTCTCTCGCTCCAGGATTTCGATGAGT
TCCTCTATCATTGGCACCGAGAGAAGTTTGGATGGGAATTTAAAAGGTATTCGACTACCT
CTCCATGGCCTCGTAGAGTTTCAGAAGCTTTTCGTAGGCGGCCTCCTTCATCTCGGCCAG
CCTTTCGAACAGCTCCGCCACCTCCTCATCGCCGGACATCCTCTGGAGCTTCCGGTAGAT
ATCCCTGCCTATCGTTTCGGAGAGCATGGCAATCGCAAGGGCGTTTTCAAGCTCTCTTGT
CTTCATCAGCTCTCTGCATACCGGCAGGGTGTCCAGGGGTGGGGCGTTGAACTCGAGGGG
CTTCATGCCTGGATAGAGCTCCTCGAAGAGCTTCCTCAATTCCGCCGCATGCTTCCGCTT
TTCCTTTGCCAGGTACCTAAACTCGTCAACGAGGATGCCCTCAACTCGGCCGGCAAGCCA
TTCATAGGTTTCCGCACCGCATTCCTCGTTGCAGATGGCGTAGCTGAGGAGTTCGTAGCC
GTTGAGGTTCTTGAGCAGCGTCTCAACATCTTGAATAATGCCCACGTCTATCGCCATTTC
ACCCACCAAATATTAGGTTAAACTTTGGCATATATACACTTTTGCCTCGAAGACTTCAAA
TTGGGTTGAAGCTGTGGGAAGTGTTAAGTGCCCCATGGAGAACTAAAAACGGTGAGGTTA
TGAGACTGGAGACCTCGCTTACCCTGACGATTGCCCTGCTACTGCTTCTGGCGAGCGGAT
GCATCAGCGGGCCCAGCGGAGGTACCCCCACAGAATCGCAGGCTATCCATCCCGGCTACG
GCGAGTTCAACGCCGGCAACGTTCTCATTGGAGACGGGGGGGTCATGAGGAATCATTACG
GCCTGGTGATGCCCGTGAACAGAACTGTCACTCTCAAAGGGATCGTTTTCTCCAGGGAGT
ATCGGGTCTCGTCCGAGAACGGGAGCGGCACCACCGGCTACTACCGCGGAAAAGTGGGGC
TCAAAGCATATCTCGGCGATATCGTCGTTTCCTATGCGTGGAGCGGCCTGGAGTCGAGAT
TGGAGCCGGTTTCCGAGCTGAAGGTCGAGATAGCGCCGGAAACGGTTGAGGTGGAACCCG
GGAAGAACGGGACCTTCGAGGTGAGGATTGACACCTCCGGAGCGGTCAGGGGGAAGACGT
ACTACCTCTACATCGTCGCCTTCGGTGAGGACGGCTGGAAGGGCTGGGCGGTTGTCGAGG
TGAAGATATGGGGGAATGAAACGGTAACCTCTCCTTAGCGCATGCCCCCTACCAACGCCC
TCGTGAGCACGTGCGGCCCGCCGTCGTCGACCGGCACCCACTGGCCCTTTCCACAGTAGC
CGGGGAACTCGATCCTGAGGTCATCCCCTATGGCGTGGATGTTCCGCAGGACGTCGAGGA
TTCTGCCGGAGAGGGCCACATCCCTGACCTGCGCCTTGATTTCACCGTTCTCGATTATGT
AACCCTCCTTGGCGCCGAAGGTGAAGGTGCCGTTGGCGGTGTCGACCTCTCCCCCCTTGT
CCCCCACCATGTAGAGGCCGTTCTTGACCTCCTCGACCATCTCCTCGAAGGACCAGTCCC
GGGGCTCGACGTAGGTGTTACTCATCCTCACGAGGGGCTGGTAGTTGTAGCCCTGGGCAC
GACCGTGGCCGTTCGGCTCGAGGCCGAGCAGGGCGCTCGTCTCGCGGTCGTTGAGGTAGT
TCATCAGAACGCCGTTCTTTATTACCTCAACCCTCTTGGCCTTTATTCCCTCGTCGTCAT
AAACGTAGGAGCCGAACTTGCCGGGCAGGGTCGGGTCGTCAACGACGGTGAGCTCCTCCA
CCGCTATCTTCTCGCCCAGCCTTCCGGCGAGTATGCTGTCGCCGTTCTTGACAGCGTCCG
CCTCGACGGCATGGCCCAAAGCCTCGTGGATGAAGACGCCGGTAAGCTCGGGATCCATTA
TCACCGGGAACTCTCCGGAAGGGGGCGACTGGGCGTGGAGAAGCGAAATCGCCTTTTCCT
TCACGAAGGCAGTCCAGTGGTTCAGGTCTATCCCCTCAACGAGCTCCCAGCCCGCGGTGC
CGCCGAAGCTCTTCCAGTAGCTCTGCATTTCTCCGTTTTCCCTAGCGGTAACCGAGAAGC
TCAGCCTCAGCCTCGGGACGACCGTCTCGATTTCGCTCCCGAGGGAGTTGAAGTAGAAGC
CCTCCTTGAGGCCATCACCGTAGTAGACGCTCCTGTTGGACACCCGCCCGTCCCGGAGGA
GCGAATCGATCTCCTTCACGAGGGCAAGCTTGTCCTCGACGTCCACGTCGAGAAAGCTCT
TCTTCGGCCTTATTTCAGCCCTGTCCTTGATGGGGTCCCCAAGGTGAATCCTCGAATCGC
CCTTTGAGAGCTTCGCTATCTTCATGGCGGTCTCTATGGCCTTTTCGGCGCGGCCCATGT
CGTTGGCGCTTGAGAAGCCCCAGGCACCGTTGAAGGCCCTGACCCCTATCCCCATCTCGG
TGTTCATGGCCAGCTCTTCGAGCTGACCGTTCTGCATCGTGAGGTGGGAAGCGGTGACGC
GGGTTATACGTATTTCATAATATGATATACCGTAACGCTCCGCAAGCTCCTCGGCCCTTC
GCATCAGTGCCTCCATCGTCCCACCGGTGGACATAAAAGGGGTAGCGTTTATATGACTTC
CCATAGAGGGATGAACCACAAGGGTTTAAGTGTTGGGTATGGAGAGGCGTAGTGAGATAC
TCCACCACATCCAGGGCAAACCGGGAATAACCTTCCGGGAGCTTGCAAGGGAGCTGGGAA
TAGGGATAGGGGACCTCCAGTACCACCTCTACCGATTGGAGAAAGAGGGGAAGGTGTTTT
CCAGGAAAATCGGAAAGAGGAGATACATCTTCCCTGCGGGCTTCGAGAGGGACTGCCAGA
GGCTGCTGATAGCCATCTCGACGGAGACCCGAAGGAGAATCCTCCTGCTCCTCATGGAGG
GTCCCCTGACCCAGAGCGAGATAGCCAAGAGGCTCGGGCTCAGCCAGCCCACCGTGAGCT
ACCACATGGGGGAGCTCGTGAAGCTCGGCATCGTGGATGCCCGAAAAGAGGGGAAGAGCG
TGACGTACACCCTCTCCTACGACCCGGCGATAATAGCGCGCGTCATAAAGGAGTACAGGC
CCAGCCTCTGGGAGAAGCTGGCTGACAACCTGATAGACCTGCTCACCAGTGTGGGTGATG
AGGAATGATGGAAACGGTACTGGCAATCATAGCCCTGATACTGTCACTGGCCCTCGCGGG
GATTTCATTGATCGCCTACAGGAAGAGCCATCTGAGGGCGGCGCTCTACCTGATAGCGGC
GTTCCTCCTGCTGGCCATAAAGAAGGTCATAGAGACCCTACACCTGGCGGAATGGATAGA
AAAAGACGTAAGCATGGCCGTTGGCGCCCTTGAAGTCGTGGTACTGCTGCTCTTCGTGGT
TGCACTCTGGAAGCGCTAGCGGACAACCATGACCGGCGGATCTATCGAACCCACGACCTC
CTCAAGGAGGCTTCCTATCCTCGTTTTTCCACTTCTTCCGTAGGCACCCATGACGACCAG
GCTGTACCCCCCGGAGTTGGCCTCCTCGAGGATGGTGTCCTTTGCGGAACCCTCCACTAT
CCTTATGGAGCAGTTGGCTCCCTCCTGCTGGCAGAGCTCGAGGAGGTTCGTCATTATGTC
GCGTATGCTCTTCTTCATCTCGCGCCATATCTCCTCCTCGAACTTCTGAACGTTCGTGAG
GTCCTGGCTGAGCATGCCCATGTTGAAGGCCAGGGCCTTCGCCTCCCTCCTGTCAAGAAC
GGAGAACAGGATGAGCTTGCCTCCCCTCCTCTTGGCGATGGCTATCGCGTGAAGGGCAGC
CTTCTGACTCCACTTGGAGCCGTCAACGAGCACGAGTATCCTCATGGATCACACCCCTAC
GTACCTTATCCATATGATTACCATACCCACTCCAACCGTGCTGAGCATTATCACGAGGCC
CACCTTGAGGAAGTCCATGAAGGTTATGTTGAGCCTCTCCCTGGCCGCTATACCGAGGAC
AACGATGTTGGCGCTCGCTCCTATCGCGGTTCCGTTTCCACCGAGGCACGCGCCGAGCGA
GAGCGCCCACCACAGGGGATAGACGTTCATCGAGACGCTCATGGATTTTATCAGGGGTAT
CATGGCGGCGGTCAGGGGGATGTTGTCTACTATGGCGGAGGCTATCGCCGAGAACCATGT
GATCATCACTATCGCCTCGGCGGTCGTGTGAACGTAGCTGAGGAGCCAGTTGGCAACGTC
GTCTATCACCCCGGTCTCCACGAGGGAACCGACGATTATAAAGAGCCCCATGAAGAAGAA
TATCGCCGTCCACTCTATCTTTTCGAGAACCTCCGTCGGCTCCATCCTGCTCCAGAGGAG
AAGGAAGGAAGCACCGCTGAGGGCCACGACCGCCGGAGGAATTCCAAGCCTGTCGTGGAC
GAAGAACAGCAGGACGACTGCAACTATAACGACCACGGACTTCTTGAAGAGCGCCCTGTC
CCTTATGGCCTCGTCCTCCCGGAGCATCTGAATGGTGGACTGAATCCTCTCCATCTTGGT
CGGGGTTATCCTCATGGCATCCCGGTAGACGAGGTATATTATGCCGAGGGTTATGAGGAG
GTCAACCGCCGCTATGGGCCCCATGTTCAGGAGAAATTCGTTGAAGCTCAGTCCTGCAGC
CGAGCCTATCATTATGTTGGGCGGGTCGCCGATGAGCGTTGCAGTTCCGCCGATGTTGGA
GGCGAATATCTCGGCCAGAAGGTAGGGAATCGGGTTAACGTCCATGAGACGGGTTATGTA
GAGGAGCATCGGCGTCAGCAGGAGAACGGTTGTAACGTTGTCGAGAACCGAGCTCACCAG
CGCAGTCACTATGGAGAACAGTATGAGGACCTTCATGGGACTTCCCTTGGCGAATTTTGC
GGTCTTTATCGCTATGAACTCGAAGAGGCCGCTCTCCTTGGCGGTGTTGACTATCATCAT
CATTCCTATTAAGAGGAACAGCGTTCCGAGGTCGAGGTACTCGGACATCTTCTCCCACGG
AACCACACCAATGAAGAGGACTATAGAAGCGCCAAAGAGGGCGGCAACCGTCCTGTGAAC
CCTTTCGCTGATTATCAGGGCGTAGATAAATATGAACACTGTAACCGCGATTGCCACCTG
CTCGTTCAGTACCATTTGAACCACCTAATACACTATGGTCGGTCTGTCCACGTGCTGGAC
TATCTTGAGGACCAGGGGGCTTATAGGAGACGTTCTCGTGACCTCGGAGCCGTAGCTCCT
GGAGATAACGAGGAGGTCGAAGTTTCCTTCCTCCATCATCCGCACGACGTCATCGCTCTT
GTTTCCGATGAAGTACCTCTTCTCAACCTGAAGCCCGTGGGCCTCAAGCCTCGAGGCTAT
CTCCTTGGCGAGCCTCTCGGCGAACTCCATCTTGACCTTCCTGAGCTTTTCGGCCTCTTC
CTTGCCGAGGGTCTGCTCTATGAGGGAGAGGGTCCTTTTTTCCGAGATGTAAACGACCGT
GACTGAAGCCCCTGGATAGGCGCTCAGGGTCTCGTAGAGCTCCTCCCGTATTTCGCCCGA
GAACCTGTCCACCGGAAGGAGTATAGAGTGTATCTCCGGGAGAACGAATTCCTCGGGGAG
GAGGAGAAATTCCCGATAGCGCTTGGCTATCTCCTCGTACCTCTCACCGGCGATGTTCCT
GAACTTCCTAGCGATGAGTTTATTGAAGATGTCCATTGCCATCCCCGGAGTAGGAAGATA
AAGAGATGATTTAAGCTTTTTGTCGCCCGGTTTTAGAGGGTTGAACCACAAACGCTTTAT
TAAGGCGCAACGAGCTAAAAACGGGGTGAGAAAATGAAAAGGGCACTTGTACCACTGCTG
ATAATCATGCTTCTGCTCCCGTTTGCATCCTTTGCCGCCGCTGAATGCCCCAGCGAAGGC
CACACGGTGGTGCTGAAGGCACCGGCCGTCTCAAGGACAGCCAGCGGGGAGCTGATAGGT
GTCGCCACGGATTTCGTCATCACCGTCGCACCGGGAACCGGTCACGTTTACGTCGAGACG
TGGCCCCTCGCGGAGGTTGACATGCAGGCGAGTGCCAGATTGGCCGCCCAGATAGCGGGC
AAGGTTCTCGGGGTAGATATGAGCAAGTACGATGTTTTCATCCAGATTAAGGCCGATTCT
CCCATAATCGGAGGCCCCTCAGCGGGAGGGACCATGACCGTCGGAATCATCGCGGCCCTT
GAGGGATGGACGGTCAACCCCAAGGTTATGATGACCGGGATGATAAACCCGGACGGCACC
ATAGGGCCCGTAGGAGGAATCCTTGAGAAGGCCTCTGCGGCCCACGATGTCGGGGCGCAG
CTCTTTCTGATTCCCCAGGGACAGCGCATCCAATACGTTCAGGAGACCCAGAAAAAGGAG
ATAGGAGGCATAGTCGAGATAAACACCCAGACGAAGAAGGTTGACGTCGTTGACTACGCC
AAGGAGCGCTGGGGACTGACGGTCATCGAAATCAAGGACATATACGACGCCGTCTACTAC
TTCACCGGCCACAAGATACCCAGGCCGGAGGCGCCCGCGTACATAAAGATAGACACCTCC
TTCCTCAAGGACGATGCGCTCAAGGACTACGACAACACGACGGCCTACTACCAGGCCACC
CTTGAGAAGCTCAAGAAGAGCGACGTCAACTACGCCACATACACGACCCTCATGGAGGCC
CTAAACGAGGCCCAGGCGGTGCTCAACCAGTCGAAGCAGAGCCTCGACGACGGGATGTAC
TACACGACGATGAGCAAGGACTTCCAGGCGAGGATAATAATAAGGCACGTGGACTGGTAC
CTGGGCGTGAAGTCGGAGGAGGACGTTCAGAGAATCCTGAGGACAACGGGCTCGGAGATA
AACGCCTCTGAGAAGAGGGTGTCCAACCTCACGATAAGGGGCACGACGATGCTCCAGGCC
GTCGCGGCCGCCGAGGAGAGGGTGGAGCAGGCCAAGGGTCTGCTGGACGAGGCATGGAAG
TACTACTACAACGGTGACTACTGGGACGCCGTTGGCGATGCGGCCTACGCCTATGAGAGG
GCAAAGACAGCGGTCTTCTGGGCGAGCCTCGGCGAGAGGTTCGCGACCGGCGACGTGATA
GGCAGGGACGTGGTCAAGGCCACAGCGAGGGACTACATAGACGAATCCAACCTCATAGTG
ACCTACATAGAGTCGATGTACGGGAACGTTGGGGGCGACCTGAGTCAGAGCATCCAGCAG
GCGGAGCAGTACTACGAGGACGGCAAGTACTCCGCGGCGCTATTCACGGCGATGGAGGCG
CGCGTGAGGGCACAGGTCTTCCTCGACACGCTGGGAATAGACAACCAAACGGTTCTCAAG
GACAAGCTGGCGGGAATGAAGGAGGGCGCTAAGGTGGCCATTGCGCTGGCCCAGAACCAG
GGCATAACGCCCGTGCTGGCCATAGCATACTACGAGTTCGCGGAGAGCTACGAGCAGAGC
GCCGAGGAGAACGGCAGCATGGAGGACCTCCAGACGGCCATGATATTCTACCAGTACGCC
AGAGAAACCGCCAATCTGTTCCTCAGCAAACCAACCCAGTCCGTACCAGCGGCCAACACA
ACGGCAACCGACGTTCCCCAGATAGTCATCCCAACACCATCACCCGCCGAGACTTCGACG
AGCACCCCCGGCGACTCCTCGGAGAGAATCCCCGAGACGGCAATAATCCTGATAGCCGTC
GGCGCGTTCCTCGTCGGTGCGGCAGTGGGCAAGAAACTATGAACCTTCCCTTTCCCTCTT
CTTCAGGAGCCTTACCTCCCAGTCGGAGAGGCTCGGGCACACCGTGCAGCCCAGCCGGTA
GAAACCTTCGTAGTAGAGAGGGTGGAGCTCGATGCCTCTCATCAGGAGGAAGAGCTGAAC
CATCAGGCCGCTCCAGAACTTCACCGGCATGACCTCGAGGAACCTTCCAAGCACGTCATT
CCGCCGCTCCAGAACGGGCGGTTTGAGCCTTCTCCTGGCGCTCTCGCCGTCGCGGTCTCC
CACGACCAGGAGGGGTTTCTCAAACTCGGAGGCGGCCCGGTAAAGGGCCTCCACCTTCAA
CCTCGTGCACCAGCGGTTGGAGTGGGTCGGCACGCCGTACCGGTCGAGCGGCATGGGCAC
GTCAACCCTGATGACGTCAACGCCGAGCCTCCGGGCGGTCTCCTCCACGTACTCATCCGT
CCCGGGCATCTCGTATTCCATGCGGATGTAGACGGCTGTGACATCGTCAAAGACCTCGCT
GGCCAGAAGCAGGGCGGCCGTTGAGTCTTTCCCGCCGCTCCACGGAACGACGATGTCGTG
CCCCTCAAACCTCCGGAGAAAGGCTCTGCTGGCCTCCGCAAAGGCCTCTATATATCCCCG
ATTAAGCTCAATGATTCTCTCCAGTGGTACCGCCTCAGTCGAGGGAATCCTCCAGAGAAC
CTCCACAGGGGAGCCGAGCCTCTTGCTGACCTCGGCCACCCTGTGCGGGCCGGAGTAGTA
GACCTCGAGGTTCATCAGCTTCCTCAGGACGAGGGAGTTTTCTCCAATCTCGACGCCGAG
GATGGAGCGCATCGCCCTCCGGAAGCCCTCCCCCATGGCCAGATAGATGTCGTAGTCCGG
ATGAATCTCGATGCCAAGGGGATTCTCCGGGTTCAGCGCGTAGGCATTCTTCCATTCGAT
CCCAAGCCTGAACCTGGCCTTGATCTCCTCGATGTTGGAATGCAGCTCGTCAACACGCAT
GTTCCTCACGCGCTTCGTCCTCAGAAGCCGCGCGTGGAATGGCTTGCCGGATTCCTCAAG
GACGGCCAGCGCTTCCTCCATCAGCTCCCCCTCGGCCTCTCCAAGGAGCAGGATGGGCAC
GTACGGCTCATCGAGGAGCTCCCGGAGGGGGCCCTCAACCTCTTCCAGTGTTCTGCCACC
GCCGAGGCTTGAAACCTTTAGAAAACCGCCGTAGTTTCGTTCGTTTATGTACTGAAGGGC
CTTGGCGTCCTTCCTGGCCCTGACTATGAGATGGAACATGAAAAAAGATTTTAGGCGAAG
CTTAAAACCTTTGCCGCCGATGATGAAAACTCCCTGCCCTGAGCGGTGAGGAGAACCGGC
TCCCTGAGGCAGGAAAGGGCTTATATTCCCGGCCATTCACCGCCCTTCTTCCCCCGAGTC
AGCTCCCCAACGAAAATCCCTGAGGGCATCAGAAGAGGCTCATAGAATCACCACTCGGAG
AACAAGACCACGAGTAAAAATCGTCCTGCAGAAAACGGTTTGGTGGACCGGGCGGGATTT
GAACCCGCGGCCTCCGCCTTGCGAGGGCGGCGCTCATACCAGGCTGAGCTACCGGCCCGC
TCCCGGTTATATGGGAACCGCCTCGCCTTTAAAAAGTTTTGGTATACCCCTGGCGATTTA
TAAACATTTGCGAGTTTAATTTCCACTGGAAAGGAAGGACTTTTAACTTTAATTTGCCAA
TCAACTCCGGTGGTCTGATGGACGCGCTGAACTTTCATCGCAATAACTTTCCGGGCAACG
GGAAGATAGAGGTAATCCCAAAGGTCCCCCTCACGAAGGAAACGCTCAGCCTCGCCTACA
CCCCCGGTGTGGCGGAGGTCTCGAGGGCGATAGCCAACGGAGAAGACCCCTGCGAGTACA
CCAACAGGTGCAACACGGTGGCCATTGTAAGCGATGGCACGAGGGTTCTCGGTCTCGGAG
ACGTTGGCCCCCTCGCGGCCCTTCCCGTGATGGAGGGGAAGGCTTTACTCTTCAAGGCCT
TCGGCGGAGTGGATGCCTTTCCCCTCGTCCTAGCCGAGAAGGACCCTAATATGTTCATCG
AGGTCGTGAAAGCGGTCTCCCCCTCCTTCGGCGGGATAAACCTCGAGGACATAGCCTCGC
CCAAGTGCTTCTACGTGCTTGAGAGACTGAGGGAAGAACTCGATATCCCAGTCTTCCACG
ACGACCAGCAGGGAACCGCGAGCGTCGTTTTGGCGGCTCTGCTCAACGCTCTCAAGGTCG
TTGGTAAGAAGCTGGACGGAATAACCGTCGCCCTCTTCGGCGCCGGGGCGGCGGGCTTTG
CGACGCTGAGGATAATAACCAAGGCGGGGGTAAGGCCGGAGAACGTCAGAGTTGTGGAGC
TGGTTGATGGGAAGCCGAGGGTTCTGACCCCCGACCTGCCGCTTGAGGAACTCTTCCCCC
ACAGGGGCGAGCTCCTCTCGAAGACGAACGGTGAGGGAATCGAAGGCGGTCCGGAAGAGG
CGCTTAAGGGGGCGGACGTGCTCATATCCTTCACGAGACCCGGGCCTGGAGTCATAAAGC
CGGAGTGGATAAGGCTCATGGCGGACGACGCGATAGTCTTCCCTCTGGCGAACCCAACGC
CGGAGATACTCCCCGAGGAAGCAAAGAAGGCCGGGGCGAGGGTGATAGCGACGGGGAGGA
GCGACTACCCCAACCAGGTCAACAACCTCCTCGGCTTTCCGGCGATTTTCAGGGGGGCGC
TCGACGTCAGGGCCAGAACGATAACCGACGGCATGATCATAGCCGCCTCGAAGGCGATGG
CCTCCGTGATAGAGCCGAGCGAGGATGAGATAATCCCCTCGCCGTTCCACCCGGAGGTCC
ACCCAAAGGTGGCCGGGGCGGTTGCAGAAGCAGCCATGCGGGAAGGGGTCGCGAGGGTTC
GCGTTAACCCAGAGGAGATCGAAGGGCGGTTAAGGAAATGGAGGGAGTTCTACGGGAAGA
ACATCGTCCCACTGAACGAGGGGAGGAAAGCCTACCTGTAAAGGCTCCCTCCACTGGCGT
CTATCGCAACCAGCAGGGGGAAGTCCTCGACCTCAAGAACCCACACCGCCTCAGGAATCC
CCAACTCCTCCAGCCAGAGAACGTCAAGGACGCGCTTTACGCTCTTCGCCGCAAGGGAGC
CGGCTCCGCCGGTAAAGGCAAAGTAAACGGCGCGGCCTTTGAAGGGCTCGGCATCCATAC
CACCCTTTCCTATTATCCCGCGGACGCCGAGGGAGAGGATTCCCCTCAGGTAGCGGTTCA
TCCTCGCGCTCGTCGTCGGCCCGGCGGAAACTATCTCGTAACCCTTGGAGGTTTTTCTCA
CGACCGGCCCGCAGTGGTATATGACTGCACCATCAAGTTCAAAGGGAAGCCCTCCCCTCT
CGGCCAGCCCAAGGATTTTCCTGTGGGCCGAATCCCTGGCGGTGTAGATTACACCAGAGA
GGTGAACGATGTCTCCAGCATTGAGGTTCAAAACGTCCTCCTCGCTTAAGGGAGTCCTCA
GCCTCACTGCCACACGTCCACCCTCCCGTCGGGCTTTATCTCCACGAAGGCCCTCCTGTT
GGCCCAGCACTGAACGACCAGACCGACCGGGAAGCTCGCAGGATGCCTGTGGGCGACCTC
TATCTTGACGTCCAGGGCGGTGGTCCTTCCCCCCATGCCCATCGGGCCGATTCCCGTTTT
GTTCACCTCCATCAAAAGCTCCTCCTCGATTTTCGCTATCCTCCCGTCCGGGTTCCTCTC
CCCCACTTTTCTCAGCAGGGCCTTTTTGGCCATGAGCAGGGCGTAGTCGGCCCCGCCGCC
AACGCCTATGCCCAAGATAACCGGCGGGCAGGGCTTTCCCCCGCAGGCCTTCAGGTGCTC
GAGTACAAAACGCTTTACCCCCTCCCAGCCCTCGGCGGGGGTGAGCATGGCCAAAGCAGA
GCAGTTCTCGCTTCCCCCTCCCTTCGGAAGAACCGCTATCCTTATCCTGTCACCCGGGGC
GGGCTCCCAGTGGATTACCGGAACGCCCCTCCCTGTGTTGTCGCCGGAGTTCCTCCCTGT
GAGGACGTCGACGGCGTTGGGCCTGAGGGGTATTTCCTCCGTGGCTCTCCTCGTAGCCTC
GATGAGCCAGCCCTTAACCTCGCCGAGAAAGGGACTTTCAACGCCGGCCTCAACGAAGAA
GGTCACCGTGCCGGTATCCTGGCAGACGGGAACCCGGTCGGCGAAGCCGAGGTCTATTGC
CTTGATTATGTTGCCGAGGTTGAAGCGCGCTATCTCGTTATCCTCCTCGGCGTAGGCCTT
CCTGATGGCCGAGAAGGTATCCTCGGGAATCTTGGTGACGGCCAACCGGATGGCCTCGAC
AATCGAGTCCACGAACTCCTCAGACAATCAGCATCCACCCATCAAAAATAGCCTGGGAAG
CTTAAAAAGTTAACAGAAAAGGGGCAATCAGCCCTTCAGAATCTCGACTATCTGCTCGGC
GACCTGGACGCCGGCGCGCATCTGGGCCTCGACGGTTGAGGCTCCGATGTGGGGCGTGAG
GACGACGTTGTCGAGCTTCGTGAGCGGGTGGTCCTTCGGGAGGGGCTCCTCCTCGAAGAC
GTCCAGGCCGGCTCCGGCTATCCAGCCTTCTTGGAGGGCCTTGACGAGGGCGTTCGTGTC
AACTACAGCCCCACGAGCGGCGTTGATGAGTATCGCGGTGGGCTTCATCAGCTTAAGCCT
CTCCTCGTTGATGAGGTGGTAGGTTGCATCCACTAGGGGAACGTGGAGAGTAACAACGTC
GCTCTCCTTCAGGAGGGTCTCGAGGTCGACGAACTTCCCTCCAACCTCTTTCGCGCGCTC
TTCGTTCGGGTACGGGTCGTAGAGGAGGACGTTCATGCCGAGGGCCTTGGCTATCTTGGC
TATGCTGTAGCCTATCCTTCCGAAGCCGATTATTCCGAGGGTCTTGCCCTCAAGCTCGAA
GCCCATGCACTGCTTCTTGGCCCAGACGCCTTCCCTCATCTTCCTGTCGGCGAAGGCTAT
CTTCCTGGCCACGTTGAACATGAGCGCAACGGCGAGCTCGGCGACGCTTCTGCTCGAGGC
CCCGGGGCTGTTGACTACCTTAATGCCCCTTTCCTTGGCGGCCTCAAGGTCTATGTTGTC
CAGCCCGACGCCGGCCCTTCCGATGACCTTGAGCTTCGGAGCGGCCTCGATGACTTTCCT
CGTCACCTTGGGCTTGCTCCTGACGATTATGGCATCAACGTCCCCGACGAGCTCCAGAAG
ACGGGCCTCGTCGGGATACTCCTCGTAAAGAACCTCAAAACCGGCGTTCTTCAAAACTTC
CAGAGCTTTCTCGTGCAGTGGGGCAGCAACGAGAACCTTCACCATATCCATCACCTCATC
CCCTTCTTTTTATGGCCATGAGCATGACCTGATCCGACGCATCCTCCGCACGGTCGGCTA
TATCGCCGATCTTCGTCAGTATCTGGTTCCAGATAAGCTTTGCGTAGGTCGTAACGGTCT
CGCTCTCAAAAACCTTGCCCTTGACGTCGTACTCAACCTCGTCGGCCTTTTCCTCGGCGT
CCTCAACGGCTTTGGCCAGCTCTATCGCCCTGTCAACGTCGGAGTTGAGGGCATTGACGG
CATCCTCAAGGATGGCGTAGCTCTCTATCGCCGACTCAACGAGCTCCATAATCTCGCCCT
TTAGCTCCATCGGCGCCTTCGGTTTCGCAAGAATCAGAGTGTGGGCCGCGCTCTCGGCCG
CATCGGCAACTTGGTCAATTAGCTCGCTCAGCCTCACGTAGTCCCCCCTGTTGGCGGGCA
GAAATGCACCCTCGTAGAGCATCGTCTCTATGCTCCTCCTGAGCGTGTCGGCCTTGCTCT
CGAGCTGGTCAACCTCCCTCTCAAAGGCCCTGGCCCTCTCGAAATCCCCGTCAAGATAGG
CGTTCATAAGCTCCCTGAAGGCGACCAGAGACTCCTTAACGACCTCAAGGTGACTCTCGA
TGGCCTCAAAGACGCTGCTCTCCTTACCACCGAATATGGGCATTTTCCCTCCCCCGCGAT
AACTTCCAACCGTGGGGTTTATCTACTTTGCCCCTCCTTTGCCTTGATGAGTGCCCAGAG
GAGCTCGTTCCTCGGAGCCTCGAGGCCGACGGAGCTAGCGTACTCCACTATTTTGCCATG
GATGTAGTCGACCTCCGTCCTCTTGCCCCTCCTTATGTCCTGAAGGGTGGAGTTGTAGTT
CTCCCTAGTGCGCTCTATCGTGTCCCACAGGAGCTCAAGCGGGTGTATCTCGAACTCGAT
GCCGAGCCGCTGGGCAACGGTGCAGCCCTCGCGGGCTATCTCGACGGAGATGGCCTCAAG
GTATGGGTCATCCTTCAGAAAGCCGTTTTTGACCTCGAGAACCGTCCCGAGACCGTTGAT
GACCGAGTTGACTATGGTCTTTGCCCATTTCCAGCCGTTCACGTTCTCTGTGACGTGGGT
TTCCAGGCCGGAGGCGTTGAAAACCTCTGCGACCTTTCCGACAAAGGGGTCGCTTCCGGT
GGGGTACCTTCCGATGACTGTGATGCCCTTCCCGGTCCACCTCACGTGCCCCCACTCGAC
CAGCATCGCCCCGTTCGTTGTTATCCCCCCCATGACGTTGGGCGTGACCTTCAAAGCCAT
CTCCTCGTTGCCCAGACCGTTCTGAATGCTGAGTATCCATGTTCCCGGCCCAATGCAGCC
GCGCGCGCACTCAAGGGCGGCCTTGGTAGAGTAGGACTTGGTCGAGAGTATCAGAAGCTC
CGGGGGCTCGTCAGGCGCGTAGAGGCTCGCCTTAGGATGGACCGTGAACTCCTCAAACCC
AGAAACGTGCAGCCCGTTCTCGTTTATCGCCCGCACCTGCTCCTCTCTTCCGATGAGCGT
GACGTCGTTGCCCGCCCTCGCGAGCAAAGCCCCGAAGAGCGAGCCTATGCTCCCCGCGCC
GAGTACGTAAATCTTCATCCCACCACCGCAAGCGTTTAAAGCCCCATCCTTAAAGCCTTA
CCGATGATAAGCGTTGTTCTCGTCGAGCCAGAGGGGCCCGCAAACATCGGAATGGTGGCA
AGGACCATGAAGAACTTCGGCTTCTCCAGCTTAGTCCTGGTCAACCCAAACATCACGGAG
GAGAGCTACAGCTACGCAGTTCACGCGGGGGACGTTCTCGAAAACGCGATGCTGGTCGAG
AGCTTTGAGGAGGCTCTGGGACTCTTCGACGTTGCCGTTGGAACCACGGGCAAGCCCGGA
AAAAGCTACATCCCCGAGAGGGCACCCTTGATGCCCTGGGAGCTGAGGGAAACCCTACGA
GGCTATTCCGGGAGGGTCGGCCTCTTCTTCGGCAGGGAGAGCATCGGCCTGAAAAACGAT
GAGCTGAAGAGGCTCGACTTCACGGTAACGATTCCGACAAGCGAGGCCTATCCGGTCATG
AACCTCGCCCAGGCGGTGGCCGTTATCCTCTACGAGCTGGCGAGGGAGAAGCCAAAAGCT
AACGTCCACTCCCTCGAGCCAGCCACGCGACTGGAGAAGGAGGAGCTGGTGAGAGCCTGG
GAGAGGCTGCTCAACGTGCTGAACTACCCGAAGGACTCCGAGAGAAGGGAGGTTTTCACG
AGGGTGTTTCGGCGCTTCGTCGGGAGGTCCCTCCTCTACGGGAGGGAGGTTCACACGCTC
ATCGGGCCGATCAGAAAGGCGGCCCTCAAACTGGAGGAATGCGAAGATGCTGAGCGTTGA
GAGGTTTGATATAGCAGGTAGAGAGGTATGGATAGGAGTAGTCCACTCCGAAAAAATCCA
GGGGATAACCTTCTCCCTGGAAAGGGAGCAGTTCGAGAGGAACGTCAAGCGCCTCACGGG
TTTTCTGGAGAGAAGGAGCGTTGGTGTAGACATAGAGCCAGCGAAGAGCCGGTATCCTTC
CCTCGTGAGGGACGTTATCCTGGGCAGGGTGGAGAATTTCGATGTTCTAGGGGAGCTCTC
CTTCGAGGGCCTTACACCTTTTGAGAGACGAGTTTACGAATGGCTCACGAAAAACGTTAA
AAGAGGGAGCGTTATAACCTACGGTAACCTTGCGAAGGCCGTTGGAACGTCTCCACGGGC
AATCGGCGGGGCCATGAAGAGGAACCCTTACCCGATAGTCGTTCCCTGCCACAGAGTGGT
CGCCCACGATGGCATCGGTTACTACACTCCGAGGCTGGAGGAGAAGATGTTCCTGCTCGA
AATTGAGGGGGTGAAAGGATGGACAAGCTCAAGGCATACCTGATAGCGTTCGTTCTCATC
GTTCTCGGGATAGCCGCGGGGATAGTCTATGAATGGGGCCCGACAATGCTGCTCAGGGTT
ATCCTGACCCTCGGCTTCCTGGGAGTCACGCTAATGCTGCTCTTCTTCACCGGGCTAACG
CTCTACGCGGAGAGCTGGAAGTACGGAATAATCCTTGCGATCTTCACCGCGATAAGCGGC
TACGGCCTCTACCTGAGCGCCACATGGCAGGGGCTCCACGTAATCGCCGGCATAATCGTC
TTCTTCATCGCCATAGTCGCCTTCGGCATCTGGTACATCAGCGAGCCTGATTTAAGCCTG
ACCGACCGCTTCCGCTCGGCCGAAAAGCTCGAAAGGATGGGCAAGTACAAAGCCGCAGCA
AGAAAGTACGAGAAGGCTGGGAACTACCTGAAGGCGGCGGAGATGTACGAGAAGCTCGGC
TGGATGGAGAGCGCCGCCTGGGCCTACGAGAAGGCTGAAAAGTACGAGAAAGCGGCCGAG
ATATACGAGGAGCTGTACGAGAAGGAGAAGGACACCTACTACCTCAAGGAGGCCCACGAG
TACTGGAAGAAGGCCGGAAACATGGAGCGGGCCGCTAAGGCCCTCGAGCGCTACGCTGAG
GAGGAGCCCTGGTTCTGGGAGGACGTTGCGAAGCTCTACGAGGAGCTGGGCAACGATGAG
AAGGCCAGGGAAGCCTGGGAGAGGGCCCTCGACTACTACCAGAAGGAGGCCCAGGAGGAG
GGTGTCTTTTACGAGGACGTCGGCAACATAGCGCGCAAACTCGGAAAAGAGGAGCTCGCG
AGGGAAGCATACCAGAAGTTCCTCGAGTACTGCCTCAAGGAGGCTGAGGAAGACCCGATG
TGGTGGAAACACGTCGCTGAAGCCTACGAATATCTCGGCGAGAAGGAGAAGGCGGAAGAG
GCCAGGAAGAAGTACGAGGAGTACCGGGCAAAGATAATGAGGGCCAACGAGGAAACCTCG
AATTTCCCGGAGGAGAAGGGGGAGTAGTTCCAGACTAATACAGCTCCCCAGTTTCATCCA
ACTCCTCGAGTTCCTTCTCGATTTCCCTCTCCTTTTTCTCAGCGTACCTCTCCATCCAGT
CGAAGAAGAACCAGACTGCGAGGAGAAGCAGGGATATACCCAAAAAGCCGAATAGGATCT
GGAAGTCCGTGGGAACCGTCTGTGGAATGTAGGACATGCTCCCACCGAAGGGGATTTCGC
GGGACACCTAAAAAACTTTGCCAACCTTTTTAAAATCCGGGTGAAACTCTCCTCAGGTGG
TAGCGATGATGGGAATGAACCCGAGGCAGATGAAGAAGCTCATGCGCCAGATGGGCATCA
AGATGGAGGAGCTCGATGGCGTCAAGGAAGTCGTAATCAGACTTGAGAACAGGGAGATAA
TCATAAGGGAACCCGCGGTCACGGTCATCACTGCGCAGGGCGAGAAGAGCTACCAGATAA
TCGGGCCGGAGGAGGTCAGGGCGATAGTCAGCATCCCGGAGGAGGACATAAAGCTCGTGA
TGGAGCAGACCGGCGTTGACTACGACACTGCAAAGAAGGCCCTGGAGGAGGCAGAGGGAG
ACCTCGCGGAGGCCATACTCAAACTGAGCGGGGAATGAAAAAGAAAAGGCATCACGCCTT
TTGTCCTTTTCCGAAGTTCTCTATGGCCTTCATGAGCGGGATGAGATGCATCAGCGCCGG
ACCACCGGCCATGAGAACCGCCACGAGACCGGCTTCGATAAGCTCCTCGGGCTTTGCGCC
GGCGGCGAGGGCCTTCTGGGTGTGGAGGTAGATGCACCACTCGCAGCCCTGGGCGATGCC
GAGGGCAAGGGCTATGAGCTCCTTCTCACGGGTCGTCAGTGCCTTGTTGTCGAGGGTCTC
ACGCAGGAAGCGGGAGAAGGCCGATATCTCCTTCGGGTGCTCCTTTCCGAGTTTGTCAAG
GAGCTCCTCTATTTCCTGAAGTTTGACGTTAACCTCGTCGTAATCCATGGGAATCACCGT
AAATAACTCGCGTTCTGGGTTTAAAGGCCTATCTCCAACTTCAGGTTAGAAACCAGCCGT
TCCAAAAGACTATAAACCCCGCCGAATAGGTGGATACGATGAGGGCGATAGGCGTCATAA
GGAAATCAAGGCGGGACAGGATAAGCCGCGAAGAGTTTGAGGAGCTTTTGGAAAGCGCCG
GCTATGAGGTAGTGGCGATTCTGGAGCAGAACAGAGAGGAGCATCCCAAGTACAACATCG
GAAAGGGCAAGCTGGAGGAGCTGAAGGAGCTCGTGAGGGAGCTCGAGCCGGACAGGGTGA
TATTTGCCAACAAGCTTACGCCGAGCCAGGCATACAACCTCTGGAAGGAGCTAAGGGTTG
AGATCATGGACAAGTGGCAGCTCGTCTTGGAGATATTCGAGAGGCGGGCGCATTCCAAGG
AGGCCAAACTCCAGGTTGAACTCGCCTCGCTCCAGTACGAGGTTCCCCTGGTGAAGGAGG
CGATAAGGAGGATAAAACTCGGAGACAGGGCCGGTTTCAAGGGAATGGGTGAATATCAGA
CCCGACAGTACCTCAAGCACATCAGATACCGCATGGGAAGGATCAGAAAGGAGCTGGAGA
AGGTCAAAGCCGATAGAGAGGTGAAGAGAAAGCGCCGTGAAGAGGTCGGCTTCATACTCC
TGGCTCTGGCGGGCTACACGAACGCCGGCAAGTCGACCCTCCTCAACACCCTGGCGAGGG
AGGAGATAGAGGCGAAAAACCAGATGTTCACGACGCTCGATACAACCACACGGCGTTTCA
AGCTCGGAGGCAAGAGGGTTCTCCTGACCGACACGGTTGGCTTCATAGACGGTCTTCCCC
CCTTCATAGTCGAGGCATTCCACTCGACGCTTGAGGAGATCGTGAAGGCGGATATAATAC
TCCTCGTCCTTGACGTCAGCGAGCCCTGGTCCGAGATAAGGAGGAAGTTTCTGGCCTCCC
TCAACGTCCTCAGGGAGCTGAAGACCCTCGACAGGCCGATGATAGTTGTGCTCAACAAGA
TAGACCTGACCACCGAGGAGGACGTGAGGGACAAGGCGGGGAGGATAGAGGAGATAATCG
AGGAACGCGGGGTAAACGTCTCCCGCGTGGTGGCGATATCGGCCAAGCTCGGTCAACTGG
AAGAGCTTTACAGCGCCCTCGAGGAGGTCATCCTCACCCTTCCGAAGTACGGTGCCTTCG
AGATAACCGTGAGCGAGCCCGAGAAGGTGCCGCAGGTTATGGCGCTGATAAACGCCATCG
GCGAGGTTTTGGATGTGGAATACGGCGAGGAAACGCGGATAGAGGCCTACATCCAGACAG
GAATGATAAAGGAACTCACGAGGCTCGGAGTTGGGATACGGAGACTCTCCGTTGAGAACG
AGTGAAAAAGGTTTTTAGGAAAAACGCCATATAGTAACACCGGGGAAGCGGTGTGGAACC
TAAGGCAATAGCCGGGGCCCTCATTCTAGTCGCCATGTTAGCCCTCCTCCTGCCGAAGGG
AATCCTGTTTCCAGTCAGCCCCAGAGGGGTCGACTTTCCAATCAGGAGCAGCGGATTCGT
GAAGTGCCAGTTCTTCGTGAGGGAGCGCCTCAACTTCAGTAACCAGAGCATTGAGTTCAC
GGTGGTTGACAACGGCACGCCGCTGACGAACCTATCCCTGAAAGGCATCACGGGAGGGCA
CGTCTGCGTTCCCGAGGGAATCCTCGTGTACTCCTACTATCCAGGAGACCCCTACGCGGG
CATGTACGGGGCGCTGATCGATTCCGAAAATCTGAGCGAGAGATGGTCGAGGAGAATCCT
TGGACTCCCCTGGAGGTACTCAAACGGCGCAATCTACCTCACAGATGACGGTTGCGTTAC
CCTCCTGAACGCATCAACGGGAAGGTTCGTCTTCAGGTTCTGCCCGGACGCCCCCCGCTC
GAAGACCACAGACCTGTTTTTCATGGACGGAAAGGCGTACATAACGGCAGTTTCGGTCGA
GGAAGGTCCAAGGGGAGAAGTGGGAAGGGCGATAATATACCTCGTGGAAAAAGGAGAGAC
CCGAAAGAGGACCTTCGCTAGTCTCATCGGCGAGCCAGCGGTGGCCGAACTCTGGATAGA
CGGCAATGAGGAATACGTGGCTGTCTCATATTTCATGTACACTGCAGCCGGAAGGGAGAG
GGACGGTCTCTGCGTCTTCAGGGCGGATGACCTCACCCCCATCGGGTGTAAAAGCTTCAG
GCACTCCGCCCTAAACGTCAAGGTTGAGGGCGACGTTGTCTACGTTAGGGTTCTGGACGA
GGTTAAGGCCTACCGGATAATCTCGCCCTGAGGTGATGGTATGGAGAGGGTCGTCATTGC
CTTCCTCGTGCTCCTCATGGTGGTGGTTGCAGGCTGTATAGCTAGCGAGGAAACGCCGCC
CACGGAAACCACGGGCGGTCCGCTCTCCGTTAATGCCCACCACTACGAGGTGAACGGTAC
ACCCTTCGTCAACTTCACGGTTACGCTCAACGGCACCACCTTTGGCCCCTACGCCCTGGA
GGGTAAGATTGCTGGAGACGTGCCGCTCCAGGAGGGCATCCTTCTCTACGCCGGCTATCC
CGACGAGGCCTCCAAACCCACGGAGTTCCTGCTGGTGGGAAAGTCCGGTCGGGTCGTGTG
GAGAAAGAGGTTCTGGGGCCCCACAGAGTTCTGGGCCTCAACGGAGGGTAAGGGAATATT
CGTAAAGCAGGGGAGCCAGAAACCAAGGATCAACCCTGTTCTCTACTTGGTGGACATGGA
AACCGGGAGGATCGTTCTTTCCCGTGAACTTCCGGGTGGGGGAAGGGTGGGCGACATCGT
GCTCAGGGACGGGACGATTTACCTGGCGACGTCCACAGGATACGTTCACATGGTGGAGAA
TGACAAGCTCAGACTCGTCTACTTTGACTCCCTGAGCGGGGCTCGGGTAAGTGCTGAGCT
CCACTTAGCCGCCACCGAGGAGTACGTGGCCGTCGCGTATCGCTTCACCAACGGGAGCGG
TGAGAGGAAGGGCCTCTGCCTCTTTACCTCCAAACTGGAAAGGCTCGCGTGCAGGGAGCT
GGAGAAGAGACCCAGTGGGGTCAAGATCGAGGGGAACACCGTTTACGTAATCAGTCCCAC
GGGAAGCGTTCCGTATCCAGTAGAGGCCCTCACGAGCACAGGCCAGAGGAAAGATAGCGA
CCAGAACTCCCCCACGGGAGATACCACGACATTTGCCTGTCTCCCATCGCTACGGATCTC
GAAGAGAACCACCGAGGACACCGAGTACTACACCCACTTCACCCTCCAAACGGGGAACAG
AACGGTTAACGTGACCCTCAAAGGACCCGACGGGAAGCGCATGTGCACCCCGGAAGGCGT
TCTGGTGTACACGTACTACCCGGGCGAATCAACGGGAGGGGAGGGAGTGTTTTTCGACCA
CAACCTGAGCATCCTGTGGGAGCGGAAACTTCCGGCACTCCCGAGGGGATACCAGAACGG
TAGCATCGTCCTCGTGCTCTCAGATGAGTACACCTCCCAGGGCTGCGTCTATCTCCTAGA
CCCCCTGAGCGGGGAGGAGAGGTTCAGCTTCTGCCCCGACGAGTACAAGTTCTACATCAC
GGACGTCAAGGTTGTGGGGGAAGAGGTCTACATCGCCGGGGCGAGCCTGTTCAGCGGGGA
TGCGTTCATCTACGCCCTGAGGGGAAACGAGACGAGAAAGGTCTTCGTGGCGAGCGCCGG
GGAGCACCTCCTCGGCGTCAGGGTGCGCCTCAGAGTGAGCGACGAATACATAAGGGTGAC
CTACGGCCTCTCGGGATGGACGGGGGAAGCGGATGTTTTCGGGCACTGCATTTTCAGAAG
GGACGACCTGTCGATGGTGGAATGCACGGGCTAAACCAGTCCAACCAGCGAGAAAGCCTT
GAATATCACCAGGGAGATGACTATGGCCGTCAGCGGCGTGGCGACCCAGCCAAAGATTAT
GTCCCTGATGACCGACCTCTCAACGCCCTCCCCCGCGAGAAGGCCAACGCCAACGACGCC
GCCGACTATGGACTGGCTCGAGCTCACGGGGAGGCCGAAGAAGTTCGCCAGGCTGACGGC
TATTGCCGAGCCGAACTGGGCCGCGAAGGCCGAAATCGGGCCGAGGGCGGTTATCTTCTT
TCCGACAGTGTGCATAACCGCGTAGCTGAAGGTGAGCGCGCCGATTGAAAGGGCGATGGC
CCCGAAGATGCCGGCCACCTTGGGCTCCATGAAACCCGCACCGACGAGAGGACCAGAGGC
GTTCGCAACCTCGTTCGTCCCGAAGTTGAATGCCATGTACGAGCCCCCGAGTATGGCGAG
GGCCTTGTATAGGGTTTCAATCGTCGAGACGCTCTTGATTCTGGAGATGGCCCACGAATA
GAACCTGAAGAGGATTATGGCCAGTATCCCCGAGAGTATGGGGGAGACGACCCAGGCGGA
GGCTATCTTGAGGAGGGTGTACCAGTTGACGGGCGCGCTCGCCGCGAGGCCAACTCCAAT
GACACCGCCCACTATCGCCTGGGTTGTGGAAACCGGCAGGCCCTTAACGGTCGCTATCGT
CACCCAGACACCCGCGGCCAGGAGGGCTATAACCGCCATCTCCATCGTCAAAAAGCCGCT
GGGGACTATCCCCTCCCCGACGGTCTTCATGACCTTGTAGCCCCTCAGGTAGGCGCCCAT
GAGGACGAATATCGCTATCGTGAGCGTGGCCTGGCGGAAGCTGAGTATCCCTGCACCGAC
GGCGGTGCCCATTGCGTTGGCCGAATCGTTGGAGCCTATGTTCCAGGCTATGTAGAACGC
CACCGCAATCGCCGCCAGGGCCAGGCCGTCCATGGACATCACCTATATAGTCTATATATC
CCCGGTGGAGGCGAGGCTTAAAAGTTTTTGCCAAGATGTGAACGAACTTTTTTCGAGAAA
TGATGCCTTAATTAAGCCATTGACGACTGACAACGTTCATGCCTACCCAAAGACACCTGC
CGAAGGTCGGTTAAGCCAATACCGAAACTTAAATAAATGCATTGGATGATTAAAGTTTGA
CAAACTTAAGGAGGCAGGAATGATGATAGAGATTCGTTTTCACGGTAGGGGTGGACAGGG
CGCAGTTACCGCCGCCAACATACTAGCCTCAGCTGCTTTCCTTGAGGGCAAGTACGTCCA
GGCGTTCCCGTTCTTCGGCGTTGAGAGGCGTGGAGCGCCGGTTACGGCATTCACCAGGAT
TGACGAGAAGCCGATAAGGATAAAGACCCAGATCTACGAGCCCGACATCGTCGTCGTTCT
CGACCCGAGCCTTCTCGACACCGTTGACGTCACCGCCGGTCTCAAGGACGACGGCATAGT
CATCGTCAACACCGAGAAGAGCAAGGAAGAGGTTCTCGAGAAGCTCAAGAAGAAGCCGGC
GAAGCTCGCGCTCGTCGATGCAACCACCATAGCCCTCGACGTTCTCGGACTGCCCATCAC
CAACACCGCAATCCTCGGTGCGGTCTCAAAGGCCACCGGCGTCGTTACCCTCGAGCACGT
CCAGAAGGCCATCCAGGACGTCTTCTCCGGAGCCCTTGGCGAGAAGAACGCCAAGGCCGC
AGAGGAAGCCTTCAACAAGACCGTCATTTACGAACTCTGATTCTCTTTCCTTCATAATCC
TTGACAAGGGGTGAAAAGCGTGAACACGTTGTTTGGTGAAAGGAAGGAAGGGGCAACCAA
GATCGTCCTCAAATCCGTGGACGAGTATCCGGAGGCCCCCGTGACGTTGGGAACGACCCT
CGTTAACTTCACCGGAGACTGGAGGACCTTCATACCGGTGATAGACGACGACAAGTGCGT
CAAGTGCTACATCTGCTGGAAGTTCTGCCCGGAGCCGGCCATATTCATCCGCGAGGACGG
CTACGTCGGCGTGGACTACGACTACTGTAAGGGTTGCGGAATCTGCGCGAACGAGTGCCC
GACCAACGCGATAACAATGGAGAAGGAGGAGAAGTGAGATGGCCGAGTACAAGCCCATTA
GGAAGGTTGTGAGCGGCAACTACGCCGCTGCTTACGCCGTTAAGCACGCCCGCGTTGAGG
TCGTCGCGGCCTACCCGATCACTCCCCAGACGAGCATCATCGAGAAGATAGCCGAATTCC
TGGCCAACGGCGAGATAGAGGGACTCGAGTACGTTCCCGTTGAAAGCGAGCACTCAGCCA
TGGCAGCCTGCATAGGTGCCAGCGCCACCGGCGCCAGGGCATTCACTGCAACCTCCGCCC
AGGGTCTAGCACTCATGCACGAGATGCTCCACTGGGCCAGCGGAGCGAGGCTGCCGATAG
TCATGGTCGACGTCAACCGTGCCATGGCTCCCCCCTGGAGCGTGTGGGACGACCAGACGG
ACAGCCTTGCCCAGCGCGACACCGGCTGGATGCAGTTCTACGCCGAGAACAACCAGGAGG
TCTACGACGGCGTGCTGATGGCCTTCAAGATAGCCGAGACGGTCAACCTCCCGGCCATGG
TCATAGAGAGCGCCTTCATACTGAGCCACACCTACGACGTCGTAGAGATGATTCCGCAGG
AGCTGGTTGACGAGTTCCTCCCACCGAGGAAGCCGCTCTACACCCTCACCGACTTCGACA
ACCCGATAGCCGTCGGTGCCCTCGGAGGCCCCAACGACTACTACGAGTTCCGTTACAAGA
TACAGAAGGCCATGGAGGAGGCCGAGAAGGTCATCCACGAGGTCGGTAAGGAGTTCGGCG
AGCGCTTTGGAAGGGACTACAGCCAGATGATAGAGCTTTACAAGACAGAGGACGCCGACT
TCGTCTTCATGGGCATGGGTTCGCTCATGGGAACCGTCAAGCAGGCCGTCGATGTTCTCC
GCGAGGAGGGCTACAAGGTCGGTGCCGCGAAGGTCCGCTGGTTCAGGCCCTTCCCGAAGA
AAGAGCTCTACGAGCTGGCAAAGAGCGTTGATGGCATAGCCGTCCTCGACAGGAACTTCT
CCTTCGGACAGGAGGGTATACTCTTCAACGAGGCCAAGGGAGCGCTCTACAACACCGACG
CGAAGCCGCTCATCAAGAACTACATCGTTGGCCTTGGCGGAAGGGACTTCACGGTCGCCG
ACGTCAGGAAGATAGCCGAGAACATGAAGGCGATAATCGAGAAGGGAGAGCTTGATGTAG
AGGTGGACTGGTACCACCTTAAGAGGTGAGAATGATGGAGATTCCAGAGAACGTTAAGAA
GAGGTTGAGCATCCCCGCTGATGAGCACTTTTACGCCGGTCACACGGCCTGCCAGGGCTG
TGGGGCCTCCCTCGGTATCCGCTACGTGCTGAAGGCGTACGGAAGGAAGACCATATTCAC
AATCCCGGCGTGCTGTTCGACCATCATCGCCGGTCCCTGGCCGTACACCGCCTTCGAGGC
CAACCTGTTCCACACCGCCTTCGAGACCACCGGTGCCGTCATGGGCGGTATCGAGGCGGC
ACTCAAGGCCAAGGGATACAAGGTCAAGGGCGAGGACGGAATAATGGTCGTCGGCTGGGC
CGGTGACGGTGGTACCGCGGACATCGGTCTCCAGGCACTTTCGGGCTTCCTTGAGAGGGG
CCACGATGCCGTCTACATAATGTACGACAACGAGGCCTACATGAACACCGGAATCCAGAG
GTCTGGTTCGACCCCGTACGGAGCCTGGACCACCAACACCCCCGGTGGAAAGAAGCACTT
CCTCGAGAGGAGGCACAAGAAGAAGGTCATAGACATCGTCATCGCCCACGAGATACCCTA
CGCGGCAACCGCCAGCATAGCCTTCCCCGAGGACTTCATAAGGAAGCTCAAGAAGGCCCA
GAAGACGCCCGGACCGAGCTTCATCCAGCTCTTCGCGCCGTGCCCGACCGGCTGGCGCTC
ACCGACCGACAAGAGCATCGAGCTCGCAAGGCTCGCCGTTCAGACGGCATACTTCCCGCT
CTTCGAGTACGAGAACGGAAGGTACAAGATCAACATGCCCTCAACGAAGAAGGAGCCCAA
GCCCATAGAGGAGTTCCTCAAGCTCCAGGGCAGGTTCAAGTACATGACCAAGGAGGACAT
AGAGATCCTCCAGCAGTGGGTCAACCACGAGTGGGAGAAGCTCAAGAAGCTCGCCGAGAT
CTTCGGCTGAGCTTTCCATCTTTAATTCCTCGCAAGGTTTAAGTTCCAATATGATAATTC
ACCTGAGGTGATAAACATGGCCGAGACTCCGTTTAAGGCCGAGATTGAGAGGGTTCAGAA
GGAGTATAGCGAAAAGATGACCCCGGGAGCGATAGCCACTATTCCGGGGAGCAGCGTCAT
AAACAAGACGGGTTCCTGGCGTGTTTTTATGCCCGAGTTCTACAAGGACAAGTGCGTTAG
GTGCTACCTGTGCTACATATACTGCCCGGAGCCGGCTATCTACCTCGACGAGGAGAACTA
CCCGGTCTTCGACTACGACTACTGTAAGGGTTGCGGAATCTGCGCGAACGAGTGCCCGAC
CGACGCCATCATAATGGTTAGGGAGACCAAGTGAGGTGGTGAAAGATGCCGATAAGAAAG
GTTATGAAGGCCAACGAAGCCGCCGCCTGGGCGGCCAAGCTCGCCAAGCCGAAGGTCATA
GCGGCTTTCCCGATTACACCGTCAACGCTCGTTCCAGAGAAGATTAGTGAGTTCGTCGCC
GACGGAGAGCTCGACGCTGAGTTCATCAAGGTCGAGAGCGAGCACTCGGCGATTTCAGCC
TGTGTCGGTGCCTCCGCGGCAGGTGTTAGAGTCTTCACCGCGACCGCCTCTCAGGGTCTC
GCCCTGATGCACGAGATACTCTTCATTGCAGCAGGAATGCGCCTTCCGATAGTCATCGCC
GTCGGAAACCGCTCCCTGAGCGCACCCATCAACATCTGGAACGACTGGCAGGACACCATC
AGCGAGCGCGATACCGGCTGGATGCAGTTCTACGCCGAGAACAACCAAGAGGCGCTTGAC
CTCATTCTGATAGCCTACAAGGTCGCCGAGAACGAGAAGGTTCTCCTTCCGGCCATGGTT
GGATTCGACGCCTTCATCCTGACCCACACCGTCGAACCGGTCGAGATACCCGACCAGGAG
CTCGTTGACGACTTCCTCGGCGAGTACGAGCCGAAGTACGCATACCTCGACCCGGCCAGG
CCGATAACCCAGGGTACCCTCGCCTTCCCGGCCCACTACATGGAGGCTAGATACACCGTC
TGGGAGGCCAACGAGAACGCCAAGAAGGTCATCGATGAGGTTTTCGCCGAGTTCGAGAAG
AAGTTTGGTAGAAAGTACCAGAAGATAGAGGAGTACAGGACGGACGACGCTGACATAATC
TTCGTCACCATGGGTTCACTCGCCGGAACGGTCAAGGAGTACGTTGACCACCTCCGCGAG
CAGGGCATCAAGGTCGGTGCCGCGAAGATGACCGTCTACAGGCCGTTCCCGATTGAGGAG
GTTCGTGCCCTCGCCAAGAAGGCGAAGGTTCTCGCGCTCCTCGAGAAGAACATCACCTTC
AGCGTCGGTGGAGCCCTCTTCCAGGACTTCAGCAGGGCGCTCATCAACGAGAGCGAGAAG
CCGAAGATAGTTGACTTCATCCTCGGCCTTGGAGGCAGGGACGTCACCTTCAAGGACCTC
GACGAGGCCCTGGCCATAGCCCAGAAGGCCTTGGCTGGAGAGGAGTTTGATGAGGTCAAC
TGGATCGGCCTGAGGAAGGAGATTCTGTGAGGTGATGAAGATGGCCGTTAGAAAACCCCC
TATCACAACTCGCGAGTACTGGGCACCCGGTCACGCCGCCTGTGCCGGCTGTGGCTGTGC
CACCGCTCTTAGACTCGCCACGAAGGCCTTCAGCGAGGCTATGGAGGAGAAGTACGGTGA
TCCAAACGCCTTCGCCATAGCCCAGGCGACCGGATGTATGGAGGTCGTCTCCGCCGTCTT
CCCGTACACCGCCTGGAAGGCCCCGTGGATCCACGTCGCCTTCGAGAACGCGGCAGCCGC
TGCAAGCGGTGTTGAAGCGGCTTGGAAGAAGCTCGGAAGGAAGGGCAAGATACTCGCCAT
AGGCGGTGACGGTGGTACTGCCGACATCGGTATGCAGGCCCTCTCAGGAATGCTCGAGCG
CTGGCACAACGTCGTTTACCTCATGTACGACAACGAGGCCTATATGAACACTGGAATCCA
GAGGTCAAGCTCAACCCCCTACGGTGCCTGGACCACCACAAGCCCGCCGGGCAAGTACTC
CATCGGTGAGGACAAGCCCAAGAAGTGGGTCGCCCTCATCGCTGCTGCTCACCAGGTTCC
GTACGTCGCAACCGCCAGCATAGGCAACCCCTTCGACTTCGTCAAGAAGATGAAGAAGGC
CGCCAAGGTGGACGGTCCTGCCTTCGTCCAGGTCCAGTGTACGTGCCCGACCGGATGGAA
GAGCCCGCTCGAGAAGGGCGTTGAGATAGCTCGCCTCGCCATCGAGACCGGCGTCTGGCC
GCTCTTCGAGATCGAGAACGGCGACCTCTGGAACATCAAGATACAGTCCCCTGGAGGAGG
CGCCAAGGTCAAGCGCGAGGGAGGTCGCGTAGTCGCCATAGAGTTCAAGAAACCCATCGA
GGAGTACCTCAAGCTCCAGGGCAGGTTCAAGCACCTCTTCAAGCAGCCCGAGGCCATAGA
CGTCATGCGCGAGCAGATCAAGGCCATGTGGAAGGTCCTTGGTGTCGATGTCACCCTCCC
GAAGCCGGAGGAGTGAACTCCCTTTTCTTTCCACTTTGATATTCCGATGCTCAGTCCACG
GCATCCTTGAAGGCCAGCGCGAGGGCTCTAACGCAGTTTTTAATTTCCTCGCTCACCCCC
ATCCAGTCCCCGGGCTGACAGCCGAGGAGCAGGAAACGGGTCTCAGGGAGCAACTCGGCC
AGGTGGTCAAGCGTCACCCTGAGCTGGAAGCGGAAGTCCTCGGGAACGTCCCCCATGGCC
TCCCATGGGTCGGCAACGACAACTTTGCCGGGCTCGCCCCCGAATTCAAGGGGGACCGCA
ACTATCACCAGCTCCGGACGGAAGCGTATTATAGCCCCCGCCTGGCTCTCGGGAACGTCG
TGGCAGTTGATTGGGAGGAAGTTCGGGTTTTCCACCGCCACGGAGAGGGCCTCTGCCAAA
TAGGCCCCGAATCCATAATCACCGCGTTTCTCGTTGCCCACACCGCAGAGAACTATCCTG
CGTGCATTCCCAATTATCTCATCAACCTGCACGGTGGGACCTCCAAAAAGGTATCAGAGG
AGAACGTAGCCGGAACTCACGCTCTCCCTAAGCTCCTCCTCGCTGAGCTCCCTCTGGTGT
TCGGGGATGTTCTTGGCACGCCTCTCGTTGACGAGTTCAAGAACCATCTCCAACGGGCCG
TACTGGATGGCCTCCGCTGGGCACATGAGGGCGCAGGCTGGCTCGAGACCCTCCTCGCGT
CTGTCGGCACACATGTCGCACTTGGTTATCGCCCTGACCTTGAGGCTGTAGAAGGGAACG
CCGTAGGGACACACCTGGAGACAGGCGAGACAGCCGATGCACCTGTTCTCGGCTATCCTC
ACCGCTCCATCCTCATCGCGGTAGATGGCGTTGGTCGGGCAAACCCTCACGCAGGGCGCG
TCGTCGCAGTGCTTGCAGTTTATCGGGAGGTACTGCTTGTTCTCCGTTACGTAAATCCTG
ATGTGTGGGCTCCCATCGTGGATGAAGTCGCAGACGGTTTCACAGGTCTCGCAGCCGATG
CACGTGAGGTAATCGAGGTAGAGGTACTTCCTCTCCATCAGGACTCACCCCTGAGCCACC
TGTCGATTGAGACTGCCGCATAGAGGCCGTCTTTTATCGCCCTGCCGACCTTCGTCGGGC
CGTTGACCACATCCCCGGCGGCAAAGATTCCCTCAACGCTCGTCATGTGCCTGGAATCAA
CGACGATTCTGCCCCTCCTGTCCGTTGCGATATAGGAGCCGTTAACCGGCGGGGTGGAGA
CCATGCCTATGGCAAAGACCAGGTAGTCCAGCTCGACTTGGAACTCCGAGCCCTCTATGG
GTATCGGCCTCCTCCTTCCGGTCTCGTCGGGCTCACCGAGGCGAGTTCTGAGGAGTTCAA
TCGCCTTAACGCGGCCGTTCTCACCTATCACGCGCTTTGGAGTCACGAGCTCGAACCATT
TGACTCCCCTGTTCCGGAGGATGTTTATCTCGTAGGCTCCGGCCGGGGCTTCCCTTATCG
TCCTGCGGTAGAATATCTCGACCTCCGCACCGAGGCGGTTGCACTCGAAGGCTGTATCAA
CCGCCGTCAATCCCGCGCCGATTATACCGACCCTCCTGCCCCTCAAATCGGGAACCTTTT
CCTTTGGAACGTAGCCGAGTTCGGCGCCTTTTATCCAGAAGAGGAGCTCCAGCGGCGAGA
GTATGCCCTCCAGGTCGTCCCCGGGGATTCCAATCCTCCTGACGTTCCAGATTCCGGTGG
CTATCAGAACCGCGTCGTAGTTCTCCCTGAGTTCACTGAGCTTAACAACCCTCTCGTAGA
ACTCGTCACCCTCATCCTCTCGTTCATCCTCCATGACCTTCGTCTTCGGGTAATAGGTTA
CCTCGAACTCCTCCTCAAGCTCCTTCGCACCGAGGCGAACCCTCTCGACGGGAATCCGGA
ACTCTGGAATGACGAAGAGCATCAACCCCCCGGGCTCGGGCATCTTGTCGTAGATGTCAA
CGTCGTGTCCCTTGCAGACGAGGTAGCCGGCCGCCGTAAGTCCCGCCGGCCCAGCGCCGA
CTATGGCCACCCTCTTTCCGGTACGCTGGGGCTTCTCTTTGCAGAGAAAGGAGAACTTGA
TACCCCTCATTTGGTGGTCCCCCCAAAGAACCTGAGGTACTCGCTCGGGAACTCCTTGAC
GCGGTCGTGCTTGCACCTGTCGCACATGAAGACGACCTCTGGATGGTCGTAGAACTTCTC
CAGCTTGTGGTAGAGGAACTCCGCGGTTTTAACGGTGTAATCCAGCCTCTTGCCGCAGAC
CTGACAGTGGGCGTACTCGAACTCGAGGTCGAGCCTGTCGGGATGGCCCTGGATGGCCTT
CGTCGGACATATGTCGTTGCACTCGTAGTTGCACTCCTTGCAGAGCTCGGGATGGAACGA
GATGACCTTCTTACCGTCGTCTATGACGAATATCGCGTTGTGCGGGCACACCTGGGCACA
GAGGGCACAGCCTATGCAGGCGTCGGCGTTGAGGTCTTCCTCCTTTTCCGGAGTTTCTGG
AGTCTCGGCCAGCGGGGAAGCCGGGGCCTTCCCTTCCCTCCCGAATAATCCCCTGATGCG
CTTGAACATTCTCCCACCTCAAAAGGGAATAAAAGAGGGAGCTCAGATGCCGAGCTCCTT
CCTCTTCTTCATGATGTGCTCGTACATCAGCTTCGCTGCCTTGTACGGGTCGGGCTCCAC
TATGAAGGCCGCTCCAACGATGTCGTAGAGATCCTGCGTGAGGATCTTTACCACCTTCGG
ACCGCCGAGAACCGGCGGGACTATGCCGAGGTGCGTGGTGATTCCGCTGGCCACGAAGTA
GGTTCCTATCGAGACCGCCTTCTCGGTCATGGCCTCGGGGGCGGAGCCCACCACCGGTAA
CGCCGAAATCGGAAGGTTGAGGTCCCTCGCTATGAGGTCAGCCAGAACCAGCATCCTCGT
ACAGTCAACGCACGAACCCATGTTGAGGGCGGGAGGAATGCCCCACTCCTTGGCGAACTC
CCTCAGGCCGGGCCCGACATTCTCGGTGTCGGCGTACTCGGGCAGGAAGATGCCGTACTT
CATCGCTGCAGTCGCCCAGCAGCCGGTTCCTATGAGGAGGACGTCCCTCTTCATCAGCTC
GTTGGCTATCTTGATGTGGTTGTGATCCTGCTTTATCTTCGGGTTGTTGCAGCCGACCAA
GCCGGCGACGCCCTTTATCTTGCCCTCGACTATCGCCTCCTCCAGGGGCTTGAGGGAGCC
TCCGAAGTGCTTGAGTATCGCCTCGACACTGAAGCCAACGTAGCCGGCCATCTTCTCCTT
CGGTATCTCGACCCTCTGCTTCGACCTGTTCGGGAAGTTCTCAACTGCAGTCTTGACTAT
CTCCTTGGCTATCTCATCCGCTCTCCTTTCGTCGAACTTGATGTGTATGGCTCCCGGGAA
CGTTGCCAGCGGGCTGGTGTCTATTATCTTGGTGTGGAAGCATCTCGCAACGTCAACCGT
TGCGGGCATTATACACTGCACGTCAACGACCATGGCCTCGACGGCACCGGTAACTATGGC
CATCTCCTGCTGAAGGAAGTTGCCGGCTATGGGTATGCCGTGCCTCATGAGAACCTCAAG
ACCGGTACAGCACATTCCGACGACGTTTATGCCCTTGGCACCGAGTTTCTCGGCGAGCTC
GAGCAGCTCGGGGTCCTGTGCCGCCTCGACTATCTTCTCGGAGAGAACCGGCTCGTGGCC
GTGGACGACTATGTTGACGTAGTCCTCCTTGAGGACCCCGAGGTTGGCCTCGGCCTTTAT
GACCTGCGGCGTGCCGAAGAGCACATCCTGAAGTTCGGTCGCTATGAGCGAACCTCCCCA
GGCATCGCCGAGGGACGTCTTCAGACCGTGGAGGAGTATGCTCACCGGGTCGTGGTCGGT
TCCTATGTGGGTCCTGTGGAGACTCTCCACTATCTCCCTGTCTATCCCCCTCGGCAGGAT
GCCGTTCTCGAACCAGGGCATGCCGGCCTTTTCGGCGGCCTTCTCGAATATCTCGTAGGT
CTTGGGGTTGAGGTAGGCCTTGAGAAATGCCAGAGCCTCCTCATCCTGCTTTCCGAAATC
GTGGAGCGCCACTTCGGCAACTTCCTTGGCGAGCTCTCTGACGGTCTTGCCCTCCGTCTC
GATTCCGAGCCTCTCCGCAACGGCCTTGAGCTTCTCCACGTCCCTGACCTGATACGGCAG
AGTGCTCGACGCCATGTTGTCGAGTTCAAGGACGGGCTTTCCTTCCTTCTTGAACTTCTC
GGCCATCTCGGCCGCTATGAGAAGGGTCAGAGCCACGTGCCGCCCGTGGTCACTGTGGGC
GGCTGCACCGGCCGCTATCATCCTGAGAAGGTTCCTGGCAACTATGGTGTCAGCATCAGC
ACCGCAGACGCCCCTTCTCGGCTCGCCCCCGAAGGGGTTGATCCTGCACGGTCCCATCAT
ACAGTTCCTGCAGCAGACTCCAAGGAGGCCGTAGCCGCACTGCGGCTGCTGCTTCTCGAG
CCTCTCCCAAACGGTCTCGATGCCCATCTCCTGGGCCCGTTCGTACATCTGCTGGGTGGT
ACTATCGATGGAGACTTCCTTATACTTCTTCATTTCGACTCCCCCTCATTAATACGAATA
ATTTCGGCGTACATGGACCTGAAAAGGTCCCAACCGTTGTATTCCTCCTCATACGTGCCT
TCTTTCAGCTTGATTATCTTCTCGGCCGTTTCCTTCCTGACGTTGGAGACTATCTCGTCC
ATGGTGCCGAACTGAAGCGCCCCGGTCTTGCACGCCTCAACGCACGCGGGAGGCCGGCCC
TCGGCCCTTCTGTCGGGACACAGGTCGCACTTGAACATCACGCCGTTGAGGGCTTCGAAC
TCGGGGATACCGAACGGACAGACGATGGCACACATCTTGCAGCCGATGCACTTCTCGGGG
GTTATCATAACCGCGCCGTCTTCGTCGTGATAGAGCGCGCCGGTGGGGCATACCTCAACA
CACGGAGCGCCATCGCAGTGCCGACAGTTCATGGGTACGTTGTAGGCCCCCATGGGGAGA
ATGTGTATCCTCGGCAGGGGCAGCGGGTCCTCAAAGATCGCTGAGAAGAGGTCCTTGCTC
TGGGAGTGTTCCACTGCACACGCTATCTCACACTGCCGACAGCCAATGCACTTCGCTGGA
TTTATGAAAATAGTAGGCTTTGAATCGATGGGCATAGGAAATCACCGTTGTTCTTTTTGA
CGTATGCTTTATAAATTCCTTTCCGTTTTAACATGCAACCAGGAGATAGTCTTTAAAATT
GTAACAGAAATTGTTAAAAAATGCAACAATGCAATGAATCAGGGCCGGATACGCCCTCCC
GCGAGATAACTACCCAAAAGTGTGAAACCAAAGGTTATACATTTCTGCCCATTAAAGGTC
ATTTACAAAAGGGTGTACATCAACTCCAGAAAAATGGCATCAAATACCCAAATTTGTGGA
ATCATTGGGTTCGTATATCGAACCTAAAAGCATTTATATCGCCGTATTTCAATCATTAGA
GGTGCTCGATTATGACAAAACCCCTGAATCCCGAGGATGAGGAGAGGAGAAAAAAACTGT
TTGAAATCGCCGATGAACTCAGGGAGCGGACGAAAAAGCAGACCCCCGAGGAAGGTTTTA
GGGTCGTGATAACTGGCAAGGGCGGAGTTGGAAAAACCACGATGACGGCTATTCTCGCAA
GGCTCCTGGCCAGGGACGGCTACCGCGTTCTGGCCGTTGATGAGGACCCCCAGATGAACC
TCGCACACGCCCTCGGCGTTCCAAAGGAAGTGCGCGATAAGATAGTTCCCCTAAACAGAA
ACCTAGATTACATAGAGGAAAAAACGGGAGCGAGGCCGGGCACCAACTGGGGTCTGTACT
TCTCACTCACCCCCGACGTCAGGGACGTCGTTGACCGCTTCGGCGTCGTCGGACCCGATG
GCGTCATGCTCCTCGTCATGGGAAGCGTGGTTCAGGCCGCGGCCGGCTGTCTCTGCCCCG
AAAATGCTCTCCTCGATGCCGTCATCAAGTACATCAACCTCAGGAAGGGCGAGATAATCC
TGATGGACACGCAGGCCGGGCTGGAGCACTTTGGAAGGGCCCTCGCCAGGGGCTTCAAGC
AGGCGGTTATACTCACGGAGCCAACCTACAACTCCGTTCAGGTGGCCGTCGATGCGGCGA
AACTGGCGAGGCAGCTGGGCATAGACCACATCCACCTGGTGATCAACAAAGTGAAGAAGG
AAGGCCACGTGGAAAAGGTCGAGAGAATCCTGAACGAGCTCGGCTTCAACGACTTCACGA
CGAAGACGGTGATCCCCTACGACGAGATGGTGGAGGAGTACGACCCGGAGATAGAGGCAA
TACTCGCCAATCCCGAGTCACCGACCTACATGAAAGCCCTGGAGCTGAAGGACATCCTCC
TGAAGTACGCGGAGTAGTCAAAACGCTGCGCTTCCGGTTTCTTTCAACTTTCATCCCACG
ATCTGGATACCCACATATGTGTAACACTGTCGAAGTTTGGGACAAAACTTTTAAGCCCCT
TAGGTCAACCTAAGCCGGAGGTGAATTGGATGACCATCAAAGCTCCCACACTCAACATAG
GCGGACTGGGCGCTGATCCCCTCACCCAGAGGATAAACGAGAAGCAGGAGAAGTGGACGT
ACAAGATAGCCGTCCTGAGCGGTAAGGGTGGCGTTGGAAAGAGCACCGTGGCGGTCAACA
TCGCCGCCGCACTCGCAAAGAAGGGCTACTTCGTCGGAATACTCGACGCGGACATACACG
GACCGAACGTCGCCAAGATGCTCGGCGTCGACAGGGCCGAGGTTCTGGCCGAGAAGATGG
AAGACGGCAGGTTTGAGATGATACCTCCGATGAACGACTTCCTTGGCCAGACAACCCCGA
TCAAGGTCATGAGCATGGGGTTCCTCGTTCCGGACGACCAGCCGATAATCTGGCGCGGGG
CCCTTGTCACGAAGGCAATCAAGCAGCTCCTCGGCGACGTCAAGTGGGGTTCGCTGGATT
TCATGATAGTTGACTTCCCGCCCGGAACCGGCGACGAGATACTGACCGTCACCCAGACCC
TCAAGCTCGATGCGGCGGTCATAGTGACCACCCCGCAGGAGGTCGCTCTGCTCGACACGG
GCAAGGCCGTCAACATGATGAAGAAGATGGAGGTGCCCTACGTCGCGGTCGTCGAGAACA
TGAGCTACCTCATCTGCCCGCACTGCGGCAACGAGATAGACATCTTCGGCAAGGGTGGCG
GAAAGAAGCTCGCCGAGAAGGAGGGGGTTGACTTCCTCGGAGAGATTCCGATAGACCTCA
AGGCCAGAGAGGCCAGCGACGCGGGCATACCTATAGTCCTCTACGAGGACACCGTTGCGG
CCAAGGCCTTCATGAAGATAGTTGACAAGCTCGTGGAGAAGCTCGAAGCGATGAAGGGCG
AGAAGGAAGCCCCGGATGAATCCAAGGAGGAGTAATCTCCCAACGAATCCTTTCCTTCTT
TATCGACTTCCGCTGCATTAACTTTTTAACCACTTCTGGGTATCTCACTGGGAGGGATAC
GATGAAACGGGCCCTCGTTCTGGTAACTCTAATCATCCTAACCGCCCTTCCACTGGTCTC
CGCGGAGAGGTTAAGTTACTATCCTAGCCAGGATGCGTTTCAGGCGTTTCTAAACTCAAG
CTCGTCCTACACGGTCTTGGCAGGTAACGATGAGTGGGCCAGGGGATGGGCGTACTACGT
GGACGAGAGGCTCTACACGATAAAGCCCCACGGCAACGAAACGCTCGTTCTGGTGGGAAA
CGTCTACAACAACCCCGCGATGGCTGACGTCTGGAACCTCACGGGGCTTCCCGCCAACGC
TTCCCTTCTCCCCTCCATCGTCGTCCTCAACGGCACCGTTCTCATAACCGGCTCCGAGGA
CAACATCTACATGACCGAGAGGGCCTTTGAAGGGCTTTGGAATCCCCCCCGAGGCTCGGT
GGTGGCTTTTCTAGTACTCCTGTCCACCCTCATCCTGGCGTTCCTGCTCGCCCTGAGGCG
CGACGACAGCCACGCAGGTAGCTTCTACATCCTAACCGTGTCACTCTTCATCCTCTGGTA
CCTGACCGCCCAAAGGCCCGTCCTGACGGAAGGATTCCTGCGCTACCTCCTCCAGGCGGT
AACATTCGCCGTGGGCGGTTCTCCCGAGTCGCCCCTCAGCATGATAATGGGGTCCGTCTT
CAGGTTCGTGCCACCGATCGAGGAGAACATAATCTTCGTCCACTGGATTCTTATCCTGCT
GATAGCATCGTTCTCCTTCTACCTGGCACCCAAGAGGGCCCGTGAACTCGGCTTTATGAT
ATTCGGGCTTACGTTCGTTGCCCCCATGTTCAGGGAGAACCTGTACCACATCAACGGCAG
CGCCCTCGGACTGGCGGGCCTCGCGATAACCCTCGCCATCGTGAGCAACGTGACGTTCTC
CCCCGAAAAGTGGAAGGCCCTGCTCCAGACCTTCGTTCTCTCGGCCTTCACACTGCTCAC
GATAGCCATAAACCCGTACCTGGTCTTCATACCAATAGCATTTGTCATCACGTTCCCGAA
GAGGCACCTAAGAAACTACGCATACCTGCTGATAACCGGCGCCGGGATTCTCCTCATGTA
CCTCCAGTTCGGGGTTCCCGTTGGCCTTCCAAAGGGAATGGACCCGCACGGATGGGGGTA
CCTGGAGAGGTTCCTGTTCAACAGCGCCCTGGCCCTGGTGACGATGGCCTACGTGATGGC
CGCGGGAGAAAGGGGAATAAAGATGAAGGGTCAGACGGCGTTTCTGCTCCTGATGACGAT
TCTGTACCTTCCGGCGTCGTTGTTCGTGCCCTCGCTGTTTCCATACTGCTTCGTCCTTAT
CTCAGCCCTGACCGTGAGACTGGTGCACGGGCTCACTCCCGGAACTTGACGGCCCCGATG
AGGGTCCCCCTGAGGTGCGGACCGATTTCCTTGATTATTCCGGGGGCCTGGGTCCCCTTC
TTGAGTATCAGGAGGGTCTCCATGAGACCCAGCTCCTCTATGCGCTTCACGTCCCTTCCG
TGGCCCGTTTTGATGAGGGCTTTTTCAACGTTCTCGCTCACGGTGCCGGCTATGAAGAGC
TTGTCGTAGCCGTCGCTTATCCAGCCCTCTATGCGCTTCAGCTGGGCGTCGCTGAAGGCC
AGCTCAACCTCCCTAGCACCGAACTCCACCTCGGTCACGGTTACCTCGATGGGCAGGTTG
TCCACCCATCCGAAGTCCCTTATCATCTGCCTGACGGGCATTTCACCGAAGGTCTCTTTG
AGGTAGTACAGGGGGAGCAGCGCGTCCTTGGGCCTCGGCGTGAAGATTCCGATGTCCACG
TAGGCCCCGTAGCCGACCTTACCGAGGTCCACGAAGCGACCGCGGTAGGTCTCTCCCTCT
TTAACCGCGCTCAGCTTGTAGGGAACCTCGCCGAACTCCTCGCGGACGAGGTTCGCGCTT
ATCTCCTCATCCTCCCCGTTCAGGGAAACCTTAATCCAGTTCTTCTTGACCGCCGAAAGT
TTCCATTCGACTTCTAAATCTCCAAGGAGGGCCTTCAGCTTCTTGTCGAGCTTAAGAAAA
CCACTCCTATCCCCGTAAACCTTCTCAAGAATAACTACTTCCTGCATACTCACCATCCCC
GAAGTTCATTACCAACCGTTCAAACACACATCACTTCTTCTTCCTGGGCTTCTTCCTGAG
GCCGAGCTCTATCTCGAGCTCCTCGATGCGCCTCTTGAGCTCCTCGACGACGGCGGTGTT
GTCGTACTGCATGAGCATCTGGCCGCATATCGGGCACTGGAACTCGTACTCCATGGCCTC
ATCGAAGGTCAGCTTTGGATGACCCGGCGTGCCGCAGTGGTAGTAAATCTCGCTGGTCTC
TTCCTCCAGCATCTCCCTGAGCTTCTTGAGTTCCGCCATCTTCTTGGCCCGGATTATCTC
CGGGAGGCGCTTGGTCTCAAGGCGCCAGTAGTAGTAATACCAGCCGGTTTCTTTATCCCT
TATGCGCTTGAACTCAGCCAGCCCCTGGTCGTAGAGCATGTAGAGGACCTTTCTGACGGT
GTTGACTCTAATGCCCGTTATCTCGGCGAGCTCCTCGTCGGTGGATTCCTTCTTCTTCTC
GAGAGCCTTGATTACCTCAACGGCCTCCTCACCGCCCATGTCCAGCGCAAGCTCAAGGAG
CTCCTTGTTTTTTCTCCTCGCCACCATAACAACCTCCAGAGAATATTTAAACACGCTGAA
TTTTAGCGCATAAATACTGTCCAATAACAAACTATGTGAGCTGGAGTATATATAGGTTTT
TGTCATATTTCCAACGCCAGTGAACAGAAAAGAACGTTGGATGGGCTAATCGGTGAAGTA
CTCGTTAAGCAATTCCTTCGCGGAGGGCTTGTAGAGCTCCATAACCTCTATGTCCTCGAT
AACGTTACCCTCCCTGAGCTTGAGCTTGACCTTGCCCCCGTAAACCTGAAGGTCGTCTAG
CATGCCGTAGATAGCATCCTCCGCCTCGAGGGGAGTTTTAAACTTCATTATATACTCCCC
GTCCTGAGTGATGAGCTTGACCCAGTACTCGTTCTTCCTCTTGAAGGGACGGGTGATCTT
CGGCTTGAAGTTGTCGATTATGATTTCCAAGTGCTCCACCTCCAGCCCAAAGACTTTTTG
GTCTCTCTAAGGCTTTTAGGATGCGGATTTTTAAGGGTTTCCTAAGGACCCTTTGAATAA
AATGATACCGGCTATTATTTAAACGTTATGAGGCGCGATTTCCGGAATTCCCGAACGACG
GGCCGGCATCATGACCTCTCGAAGGGCAGTTCGATTCCCGTTTCCCTCGCCACCTCAACG
ACTTTTTCCAGGGAAACCACCGCGCTTCTCGCCCCGACCTTCTGAACGGTGAGATACGCC
AGCAGCATGCCGAGCCTGGCGGCTTCCTCAAGCGTCCACCCATTGAGAACGCCGTATATG
ACCCCCGCATCGAAAGCGTCTCCAGCGCCGGTCGAGTCAACGACCTCGGCACTCAGCCCA
CGAACCTCGCGGACGTTTCCGTTCTCGTCCCTCACAAGGGCACCGCCGCCGTTGAGGGTG
ACCACGAGGTTCCTGGCGCTTGAGAGCGAGAGGTCCAGCGAACCGAACTTCCTCCGGTAT
TCATCCTCGTTCATCATGAGGTAATCCACCCTCTCCTCCACATCCCTCGGGAGCTCGGCC
TCTCCTATGTCCAGGGAAACCGTTATTCCCCTATCGCTGGCGAAGTTCACGACCTCAACT
ATCGTCTCCGGCGGGTTTGAGGAGAGGTGCACGTGCCTCGCCCCTGAGAGGTAATCGAAG
TCTATCTCCTTCATGCGATTGGCACCGGGGTACTTCACTATCCTCTTGTCCTCCCCGTGT
ATTATGGCAACGGCAACCCCTGAGGGCGCGTCCACCGTTCTGATGCCCCCCGTATCAACG
CCCAGCCTTCTAAAGTACGAGATGTGAGCCTCCCCAATCTCGTCCCTTCCAACGGCCCCT
ATATAGCCGGTTCTCAGCCCAAACGTGGCCAGCCAGCTTATGGTGTTGGCGGCGGCACCG
CCCAGACCGAAGAACGCGTTTTCGGCGTTGACCTTCTCGTGGAACTCGGGAAAACGCTCT
ACGAGCAGTATGATATCGTAGTTGAGGTTGCCCACACCCACAACGTCGAACCTTGCCATG
ACCCTCACCTCTGAATAGAGAGATGGGCCGGGCATTGTTAATAAACTTGCGGGGGAATCC
GGGGAAAGATTTAAATATCCATTCCTACCCATATATGAGTAAGAGGTGGACAAAAATGAT
GCTCATACTGGAGGCGTACTTCAAGAACTATCCCGCCAGGAGGAAGGTGGCAGAGTTCCT
CTTTGAGAACGGTCTCAGCGTGAAGAACGGGAAGATATACCTCAGAAACGTGGAAGTTCC
GATAAGCGAGCTCGCGAGGGTAATCGGGGTCAACAGGAAGATAGTGTACCACACGATAGA
ATACATCGAAAAGACATATCCCCTCAAGCTCATCTTCGAGAGGCTCAACCCCCTGCCGAG
CCTCATAGACGTCGCACCCCTGATGGGGTGGGAGGTTCTGGAGATAGAACTGGAGAAGGG
AGGCTACCTCCGCGGTTTCTCAGAGGTCCTCGGCCTGCTCTCGGAGAACGGCGTTCCGGT
CATGGAGGTCTTCAGCAGAAACCTCCGCGAGGAACCCACGAAGCTATACATAGTCATAGA
CGGCACTCTTCCAGTTGAGGTCTTCATGAGGGTCAAGGAGATGGAGGGGTTCAGAAAGCT
AATCCTCCACACCCCGGAGAAAGACAAGGAGCGGTTCGTCTGCAACTACTGCGAGGTCAA
GTACTGCCCGAAAAGGATCCTAATCGAGAGGCTAGAGGCTACCCCGTGACCCTGAACCCT
TCAAGCCCCTCCGGTTCTTCCCATTTTACGTCAACCCTTGTGACCCTCGCCAGGAGCGGG
CCCTGGTGAGCCCAGCCGATCAGTGCCTCAACCCTCTCCGGGTCACCCTCTACCACTGCC
TCGACGGTTCCGTCGGGCAAATTCCTCACCCAGCCGCTAACGCCGAGCTTTCTCGCCTCC
CTCTGCATGCTCCACCTGAATCCAACCCCCTGAACGCGCCCGTAGATTTTAAGGTGAGCC
CTTACCCTCCTCATACACCATCCCCTCGATGATACTCCCACAACCGATTTAAGCTTATCC
GTCGACCCTAATCCGGTGGGGAAGATGGAGATGGTACTGGTCTACACGACCTTCCCCGAC
TGGGACAGCGCGGAGAGAATAGTGAAAGCCCTCCTGGAGAGGAAGCTCATCGCCTGCGCC
AACCTCAGGGAGCACAAAGCGCTCTACTGGTGGGAGGAGAAGATCGAGGAAGGGGCGGAA
GTCGGCGCCATACTCAAGACAGAGGTCGAGAAGTGGAAGGAACTGCGGGAGGCCATCAAG
GAGATGCACCCGTACGAGGTTCCCGTGATTGCCAGAATAGAGGTGGACAAGGTCAACGGG
GAGTACCTGGAGTGGCTTGAGAAGGTGCTGTCATGATAAGGAAGGTCAAGCCGCAGATCC
GCGTCGTTGGATTCGACGACGGAACCTTCTCTTTCTCCTCCAAACTCGAACGGGAGAAGA
CGATTCTGATAGGCGTGGTCATGAAGGGCTCCCAGGAGGTTGTTGGCGTTCTCTCGCGCT
GGATAACCGTCGACGGAAACGACGCCACCGATGCGATGATAGACGCCGTCAACTCCTCCA
GATTCAAAGACCTGCGCGTGATAATGCTGAAGGGAATAACCTACGCCGGCTTCAACGTCG
TTGACCTCGAAAGGCTCCACTCCGAGACGGGCCTGCCCGTCGTTGTCGTGGTGAGGAAGA
GGCCAGACCTAGCGGCCATGGAGGGGGCGCTGAGAAAGCACTTCACCGATGCCGAGGGGA
GGATAGGCCTTCTGAGGAAAGCCCCATCTCTGGTGGAGCTCGTCCCGGAGAGGCTCTACA
TCCAAGCCCTGGGCCTCGAAGCCGATACCGCCGCGGAGATAGTCCGGGTGACGACCAAAA
CGGGCCTGATTCCGGAACCCCTGAGGCTGGCACACATGATAGCCAGCGCCGTGATGAGGG
GAGAGAGCACGCGGGAGTAGGTTTATAAGAGGCTCGGGGAAAGAAAGAAACGGCCGATGA
TGGCAACAGGGTAGCTACCGAATCTTGATGTGGAAGCCGTTCCAGTCTGAGGCTAATCAC
ACGGTACCAGCAGCACCGGGACTTTTGAGTCCCTCATGACCCTCTCCGCGGTGCTACCGA
GGAGCAGGTCCTTCAGGAAGTTTCTGCCCTTCTTACCGATGACTATGAGCGTGGCGTTCT
TTGCCAGTGCGGTTCCTATTATCGCCTGACTGGCGGAACCCACGAGAACCTCAAACTCAA
ACTCCACCCTCACGCCCTTGGCGGATTTCCGCAGGTTGAGCTTCGCCACCTCTATGTTGT
GCTCAAGCTCGTCCATCTTGCCGTAGTCCACGGAGTGGACGAGGATTCCCCGCTCTATGA
GTTCCTCGAACTCCCTGACGGTCTTGATTATCTTTATCGAGCACTTCGAGAAGTCCAGCG
TGACCAGCGGGCGTTTGAATATCGTCGAGCAGTCCACCGAGGGCTCGAAACCGTCATCCT
TCTTCTGGTACTTCAGAAGGAGAACCGGCCGCCTGGTGGCCCTGGCGAGGTTGGAGGCGG
TGCTGCCCATGAACATAGTCCTCCAGATGTTCTCGCCGACGCTTGGGATGACGACGAGGT
CTATGTCAACCTCCTCCGCCACCTCCGCTATCTCAATCGAAGGAATCCCTATCCTGACTA
TCGCGTTCACGGTTACACCGTCAGTTTTGAGCTCTCTGGCGAGCTTCTCAAGCTTCTCGC
GGTAAATATCCTCAAGCTCAAAGGCCTCGAACTCGGCTATGGTTATGTCAACGACGTGGA
TGAGGTAAAGCTCCTTAACCCCCATGGAGACGAGTTCGGGAATGCACGTGCGAAGGGCGT
GTAGGGAAACGTCCGAAAAGTCGGTCGGATACAAAACTTTCTCAAACATCTTGGACACCT
CGGTATTAATTTGGACGTTGATGCTTATTATCGTTGCTCTAGACGTGCTTGTATTTCATG
CGGGTCGTGAACAGCTTCGGGCTGGAGACTGCCGGCAGTATCAGGGTTTTCTGGATTATA
TCTCTCCCCTGGAGAAACTCATCTATCGTCTTTTTGAGCTCCTTGAAGTCCTTGTCAAAG
AACTTGATTACCACATTGTACTCCCCCATGTACTCGTCTATTTCGAAGACCTTCCTGTGG
GATATCGCCTCCTCCATGAAGCCGGCGACTTTTTCCTTCGGTGCATCTTCCCGGAATTTG
ACGAGCACATCCGCCGACGCCAGACCGAACTCCTCAAAGATAAACAGGGCCATTATCCGC
ACGTAGCCCCTTTCCTGAAGGCTTATCCTGTGCCTCCTGGCGGTCGGGACTGAAACGCCC
GTTATCCTCGCGAGTTCCGTATCGGGAAGTCTGCCGTTCTCCCTCAGCGCCAAGAAAATC
TTAACGTCAAGGTCGCTCAGCTCGCCCTTGCTCATCTCCCTCCAGAACTTGATGTCCTCA
GGGTTCCAGGAGTAGGATTTTTTCTTTTTGTTCACCATAACGTGTCACCTAAATAACGAA
TTTGGAAAAAATAGACTTAAGTTTTTTGATTCCTGATAATTCTTGCAAGCTCCCGCGACA
GTTCATCGGTCAGCCTCACGAATTCCTCCTGGTCGTACATCAGGACGTCGATGGCCTCCT
CGACGAGCTCCCTGAGCCTGAGCACCTCTTCGCCGGCCTTGCCTTCATCCTCCATAATTT
CTATCAGCCTCGAAGCTGCGTCGAGCAGCCTCAACGGCCCGTAGAGCTTTGGCTCGTCTA
TGCATCCCCTCGCGCTCGTTATCAAAAACGCCAGGAGCTGAAAGTGCTTGTCACTCAAAA
GGCCGTCCGTACTCCTCAACGTGTGCCACCTCCCTCAGCGGTTTCCTCCTCGGCGGCTTC
GGCCAGACCTTGGGATAGCCAAAGATAAGGATAAGGACTGGCTCCACGTGCTCGGGTATG
TTCAGGAGTTCCCTGAGGGCTGCTTTGTTGAAGGAAAGCACCGGACAGGAGCCTATGCCC
AGTGAGTATGCCATCAGCATCATGTTCTGGGCCGCCATAGAGACGTCCATGAGGGCGCTT
TCCTCCCCGAGCTTCCCGCCCCTTTCGGCCAGTTTGCGGTTTACGCAGAGCACCACCAGA
GCCGCCGGATTTCCAAACAGGCCGGGGGAGATTAGTTTCACCTTCTCAACGTTGTCCCTC
TCCATGACAACGATGAACTCCCACGGCTGAACGTTGCTCCCGCTCGGAGCCCATATCCCG
GCCTCAAGAATTTTTCTCATGTCCTCCAAGGGGATATCCCTATCCTGAAATCTCCTAACG
GCCCTTCTGCCCTTTATCGCTTCCATTACCTCCAACTTGACTCACCCTCACTCCTTAAGG
AGACGCTTCTCCAACCTTTTCAGCTCGGGATGAGCGTACTCTCCGTCCTTTATGATGTAC
CTTCCATCGCCTTTGACGGTCGGGGCCAGGCATATACCGTCGGTGTGGCTCTTCGCGGGG
CCGAACTTGCCCTTAAAGCTCTCGGCCTGATTGCCGAGGCCCCACTCCACCGCCCCCCAG
ACACGCTCGTCCTCCAGAATGTTTCCGGTGAGCTTTGCGCCGGGGTTGCAACCGTAGGAG
AGGTGGGCTATGTTGAACATTCCCGGGTCGTTGAAGCTCCGGAGCCATCTCTCGAAGAAC
CTGGCCTCCCAGCCACCGTCTATCCCCACGACCTTTCCTTCCTCGACCTCAAGGGCGATG
GGCTCCTTCAGTATTCCGAGCTCCTGCGGGGGCCACACGGAGCCATCGAAGACTATGGTT
CCGTTTATGGTCTCCTCCACCGGTGCCCAGTCCACCTGCCCGAAGAGCATGTAGTCGCCG
GGGCCGTTAACGTCCCCCTCCGTGAACACGGGTCTCCCCGGGTCATTTTCGAATTTAACG
TCCATACCCGCTGGGCTGGTTATCTCCATCTTCCGGCTCTCCCTGGTCAGCTTTGCCAGA
ACCCTCTGGAATTCAAGAAGAACCGGGACGTTTATCCTTCCGATGTTCCGCACCATCATA
TCGCCGGTCATTCCAACGAGACAGATATAGCGCACACTCCTCTCGGCCATAACCCTGTCC
CAGGGGGTCGAGTAAAGGAGCCAGCTTTTGTTGAACTCTATCCAGACGTCCGCGTTCTTC
AGAGCGGCCTCAAGGGGGCCCATCGGCAGGTACGGGTCGGCGGCCTTTCCGACGTGGGGC
GGCATTGAATACCACAGGACGAGGGGCTTCGCCCCCACGAGCTTCGCCGCCTTGGCGGTT
GCCTCCACAACGTTCCAATCGCTCCCGGTGTCGGCGGTTATGACAACGGCCTCCCCCGGC
TGAACCTTCATAACGTCCCTAACCAGCGTGTAGGCCCCTTCCTGCACCTCTATCGAGAGC
TCATTCACCCTTCATCCCCCCAAGCTCCACCATATCCTCAACGATCTTAACCGCCGCGGC
GACGGGGTCGAGGATGGGGACGTCGAAGAACGGCTTAACCTTCTCCGCGAACCCGGCCAG
TCCAGTGCAGCCAAGGAGGATAACATCGGCACTGTCCGATATGGCCAGGGATATTTCCTC
CCTGAGCAGACGCACCGTTCGGTTCTCATCGGCTGTTATCTGCGGGACGGAGATGTCTAT
TCCCCTTATGCTCGTTACCCGCTTGTCCATCCTGTACTTCAGTACCAGCTCCTCGAAGAG
GGGCACCGCGGTCTTTGAAACCGTGACTATTCCCGCCTTCCTTCCAAAGACCGAGGCCAG
GGCAAGAGAGGCTTGGCAGGGGCCGACTGTGGGAGTAGGGATCAGGGAGCGGATGACGTC
GACTGCCGGGTCGAGGCAGCAGTTGACGATTATCCCGTCGTACCCCTCATGAAGCTCCAG
GGCCTTCCGGACTATGAGCGGGAGAACCTCGGTTTCGGCGGCCCTGTTCTCTATTGACCT
GGGCCCGGTTTCCAGGCTCACAACGTCTATGTGCGTGTCCTTCGATGCAAACGTTTCGTA
GATTCTCCTGTCGGATTCGTTCCATTCATCCGTTCCAACGGGATTTATGACGAGTATCCT
CATGGAAACACCTCAAAAAATGAATTCAGCGGGGACGCTCCTCTATGGGAACGTACTCCC
TCTCAAGCCCCAGATACTTCGGCCCGAATATCTCCAGACCCTTCGGTGTTCTCCACAGCT
CGGGGGCGGGGAAGCCAACAACGACGTACTCCTTCCCCTCCTCCACGTGGGGGTTCGTCA
CGGGGTGGCCGTCCGGGGTAAGCACGGATATGAGGTCGGGTATCGTGACGTCAACCTCCC
CGTCCCTCCAGGAGATTAGGTTCTCGTTCTTGTACCAGACCCTGTAAGTCTCTCCCTTGA
ACTCACCCGTTCCCTCAAGCTCGAATTCCCCGACGGTGAATCCCGATTCCTCCCGCCATT
CTGCCTTCGTGGCGACGCCCTCAAACAGCAGGAAGCCGTTCCCCGCTTTGAGCAAGGCCT
CTATCGGGTTCCCCCCGTTTTCCCTGGCGGTTCTCAGCGCCCTGCCCATGTTCAGAGCGT
GGCTTATGGCGTCCTTCACAACCGCGTTCCTGAGTTCCCTCCCCCTGACAGGATGCGACG
TGACACCAACGTTGGTTTTTATCGAAGATGCTATGGCCCTGACGAGCTTTTCGGCCTGGA
AGTCGTCCTTGACGCGGCCCACCACTATCTCGTCACCGTAGGGGGTAACAACGGCAAACG
GGGCCATCTCAACGCCGACGATGTAATACGTGGTATGCTGCAGCTCCGGAACCGACCTTC
CTGCCGGGTCGCCGTCAACTATCGGCCTCCCTAGCCTGGCCGCCGTCGCCAGCGCCGCAG
CCGTGTTCGCCCCACCGAGTTCGGTTGAGATGACGGCGGCAAATTTCTCCCCCATGAAGT
CCTCTAAAACCCTATAGGAGCGAACGGCTTCGCCCTCCTCGTAGAAGGATTCGACCTTTT
CGCCGGCGAGAGAGCCGACGAAATACGGCATCGGCACCACGCCGTCGTCGGGAATCTCCT
CCAAACTTGCCAAGCGGAACTCCCGCCCGGCGTCAAGCTCCTTCTTTACCATCTCCCAGC
CCTCGGCGGGGTCGCCGCCCCCACCGGTACCAAGGACGGTGCAACCCTCCAAGAGGTCCC
TCAAATCCTGCTCGTTCAACACCCTCATACTTCCACCTCCAGTCATTTTCCTGAAAACAA
TCCCCGTTTCCCGTGACGTATGAACGGATACAGGGAGCGCGCGGTTCCGTAAGTCGTCAA
TAGAGGTTCAAGAACCGGCACTCCGAACCTCTCCCAGACTTCCTCCATCAATCTATCAGC
GATGTTAACGAACCCCGTGCAGCCGAGAACCACCACGTCGGCTCCGTCCTCAACCGCCTT
TTCGCAGGCACTCAGGGCCTCCCCGTAGAGGCCCTCCTCGTTTTTCAGTATGCCCCCCAG
GGGAAGCGCTATACCCCTAACCGAGACGAGCTTGTCGAGCAAACCGTACTCCCTGGCCTG
AATCCGCGTCCAGGATGCCAGATTCTGGCCGGGCCCAACCACAGAGAACTCGCCCAGCAT
GGCGGCGATGTGAAGGGTCGTTTCCCCGGCCCCGAAAACCGGAACGTTGAGGTTCTCCCT
CAGCTCAAAGAGGCACGGGTCGGCGAAGCAGTTCACGACGACCGCCGACGCATCCCCGAA
CTCGTCCAAGTGCCTCAAGATCGAAGCACATGCCAGCGTCTTCTGGGTGAAGTTCCCTAT
CTCCTCCGGCCCGTCTTCCAGCGTTACTATCCTGAAGCGATCCCCCGGATAGTGCCTGGA
GAGATACGCCTCCGTTTCCCGCCGGAAATCGCCCCCCTCATCCCTTATCGGGTCAAGAAT
CACTATCATCATAGCTCACCCGCAAAATGGCATCTTACGAAGTGGCCGTTCTCCACCTCA
ATCATCCTCGGCTCCTCCCGCCTGCAGACATCCTTTGCGTATGGACACCTCGTGTGGAAC
CTGCACCCACTCGGCGGGTTTACTGGGCTGGGGATTTCCCCGATTACAGTCTCCTTCTCG
ATGTTCCGGGCCTTTGGATCCGGCACCGGTATGGAACTCAGCAGCATTCTCGTGTAGGGG
TGCATCGGATTGTCGAAAACCTGCTCGATGGTACCGACCTCAACGAGCTTTCCAAGGTAC
ATAACGCCGACGCGGTTGGCGAGGTACCTCACCACGCCGAGGTCGTGGGAGATGAAGAGA
TACGTGAGTCCCCTTTCCTTCTGGAGTCTCTCCAAGAGGTTGAGAACCTGGGCCTGGACT
GAGACATCCAACGCGGAGGTAGGCTCGTCGAGAACCAGAAACTCGGGGTTCAGGGCGAGG
GCCCTCGCTATGGCAACGCGCTGGCACTGACCACCGCTTATCTCATCCGGGTACTTCCTT
GCATGCTCTTCGCTGAGTCCGACGGACTCAAGGAGGCCGATTACCGTGTCTTCAATGTCC
TCATGCCCGTACTCCCTCAGGGGTTCCGCGATGATGTCAAATATGGTCAACCTGGGATTG
AGGGAGGAGTACGGGTCCTGGTATATTATCTGCATCTTGGGCCGAAGCTCCCGGAGCTCC
TCCCCAGAGAGGGCCGTTACCTCGACGTCGTTGAAGTACACCTTCCCATCGGTGGGTTCG
TAGAGCCGCAGGATGGTTCTTCCGGTGGTGGACTTCCCGCTCCCGCTCTCACCCACCAGT
CCAAACGTCTCACCGTCGTGTATTTCGAAGGAAACGCCATCAACGGCCTTCAGCCACGTC
GTTTTCTTTCTAATGAAGCCCTGGGTTATCGGGAAGTACTTCTTGAGGTTCTCAACCCTC
AACATCCGCCTCACCTCCATAGAGATGGCAGGCCACGAAGTGCCCGGGGAAGCGCTCGAT
GAGCTCAGGCTTTACCCTGCTGCAGACGTCCTTCGCGTAATCGCACCTCGGATGGAATCT
GCATCCGCTCGGCGGGTTCAAAAGGCTCGGAACACTGCCTCTGAGGGGTTTGAGGGGCTT
CTTTGTCCTCGGATCCGGAACGACGGATAGCAGTCCCTGGGTGTACGGATGGAGGGGATT
CTCAAAGAGCTCCTCCGTCGGGGCTATCTCCACTATGTTGCCCGCGTACATCACCCCAAC
GCGGTCGCAGACTTCGGCAACGACTCCCAGGTCGTGGGTGATGAGGAGAACCGAGAAACT
GTACCTGTCCCTGAGGTCGAGTATCAGCTTGAGTATCTGCTTCTGAATCGTGACGTCCAA
GGCGGTTGTGGGTTCATCCGCTATCAGAAGGGACGGGTTCGAGGAGAGGGCCATGGCTAT
CATTATCCTCTGCCTCATGCCGCCGCTGAGCTCGTGGGGGTACGAGTTGAGTATCCTCTC
TGGGTCGGAGAGTCCAACGGACTTTAGGAGGTTCCTGGCGTGTTCCAGAGCCTCCTCCTT
GCTCAGACCCTCGTGGAGTGTTATTATGTCTACCATCTGATCCCCAATCTTGAAAAGGGG
GTTCAGAGAAGTCATGGGGTCCTGGAATATTATTGAGATCTCCTTGCCCCGGAGCTTTCT
CATCTCCTCCTCCGACTTCTCCAGCAGGTTCTCCCCCTTGAAGATGATTTCCCCGGAAAT
CTGGGCGTTCGATGGGAGCAGGCGGAGCACGCTCAGGGCGGTTACACTCTTCCCGCAGCC
GGTTTCGCCGACGAGGCCGAATATCTCGCCATCGTTTATCTCAAAGCTGACGCCGTTGAG
AACCTTTGCAACGCCCCACATGGTTCTGAAGTTGATGTAGAGGTCGCGTATTTCGAGTAC
CTTGCTCATAGCAACCTCCTCCTCAGCCTGGGGTCAATTACCTCCCTCACGGCGTCCCCG
AGCAGGTTGAACGCCATGACAGTGATGAATATCGCCAGTCCCGGGAAGACGGGATACCAC
CAGTAGTTCAGGAAGTAATCCTTCCCCTCGCTGACCATCAGACCCCAATCCGGCGTGGGC
GGCTGGACGCCGAGTCCAAGAAAGCTCAGGGCCGCGGCCTCAAGGATGGCGGAGCCCATA
TCCATGGTGGCCTGCACTATTATCGGGGACAGCGAGTTCGGAAGAACGTGGCGCAGCATA
ATCTTCCAGTCAGAGATTCCCATCGCCTTCGAGGCCTCAACGTAGGGCCGCTCCTTCACG
GAGATCGCCATTCCCCTGGCGAGTCTCGTGTACCACGGCCACCAGCTTATAGCGAGGGCA
ACGATGGCATTCATCATTCCCCTACCGAGGCTCGTTGCTATGAGCAGTGCCAGAAGCAGG
GGCGGAAAGGCGAGGAAGATGTCGGTTATCCTCATGATCACGAGGTCGGTCTTGCCGCTG
AAGTAGCCGGCCATCAGGCCCAGGGGCACGCCTATGAGCAATGCCAGCGCAACCACAGAG
AAGCCCATCAGCAGGGACGTTCTCGCACCGTATATCACCCTGCTGAGGATGTCCCTTCCC
ATGTGGTCCGTTCCAAAGAGGTGCGTTCTGCTCGGCGGCTGCAGCCTCTCCTGCAGGTTG
GGCTCCCCGAGGGCCTGGTCGGGGTACGGGGCGAGTACGGGGGCAAGGATCGCCATGAGT
ATCAAGCCGGCTATTATCGCTAGACCTATCAGGGAAAGTTTGTTCCTTAGAAGGATTTTA
ACTGTCTCTTCTTTCCTCATTTTCCTCCCTCACAGCCTTATCCTAGGGTCAAGTTTGACC
TGAATGAGGTCAACTATCAGGTTGATGAACACGTAGGCCGTGGCGGTGATTATCGTGACA
CCGAGAACCGCTGGATAGTCCATGCTCAGTATTGCATAGGCCGCATACCTGCCGAGACCC
GGCCAGTTGAATATCAGCTCGACCAGGAAGGCCCCAACGAGGGTGTAGGCAAACGAGAGG
CCCACGGTTATCAGCGCCGGGGCTATGGCGTTCTTCAGGGCATACTTGAAGTATATCTTC
CTGGAGGGAAGGCCGTAGGCCCACGCGGTGCGGATGTAGTTCTCGTTCAGGACTTCTATC
ATCATGGAGCGTACCTGCCTCGTTATCAGGCCTATTGGGTACATTGCCAGGGTCAAGGCG
GGCAGTATCAGATGCTTGAGCGCATCGACGAAGACTGGAATGTTCCCGGTCAGCAGGGAG
TCGAGGAGGTAGAACCCGGTTATCACGTGAAGTGGATGCTCCAGCATGACCACCGTGTCA
ACCCTGCCGGCCAGCGGGAGTATTCCAAGATGCTTGAAGAATATAAGCTGAAGCACGATT
CCAAACCAGAAGGCGGGCAATGAAACGCCGCTTATTGCGAAGACCCTGCCGAAATTGTCG
ACCCATGAATCCTTTTTGACGGCTGAATAAACGCCCAGCGGAATGGCGATAACTATCGCT
ATGAACTCCGCAGCCAGTATGAGTTCAAAGGTGGCAGTAAAGGCAGATTTTAAATCCGCC
GCAACGGGGTTGTGGGTTCTTATTGAGACCCCAAGGTCGCCGTGAAGGAGAGACCACAGG
TAGTACGCAAACTGCTTGACCACGGGATCGTTGAGATGAAGCTGCTCCCTCGCCTTTTCA
ATGGCCTCCGGGGTTGGATGGGCACCGACCCACAGGGCCGCGGGATCGGACGGGATTATC
CTCGATACAAAAAACACAACGGTTACGACACCAATAATGACAAACACTGCCAGCACAAGT
CTGTATACGATGTACTCCCTGAACCTCATAGCCCTTCCCCTCACCTATCGAATGAATAAA
AGAAAAAGAAGTCATGCCTTGTGCAGGTCATAGAAGAAAACCACCTGCGGGTAACCTGGG
TTGTCCTTGAAGCCGGTGATGCTCTTGTGGTAGACGTAAACATCATCCGGGTTGTAGAAG
AATATCGCCGGAGCGTCTTCCATCAGTATCTCCTCAGCCTTCCTGTAGAGCTGAGCTGCT
TTGTCCGGGTCGATTCCCTCCAGTGTAGCCGCCTCGTCAATGGCCTTGTCGAACTCGTCG
TTGCAGTAGTAGCAGAGGTTAAAGTTGATTTCCGGTTCGCAGTGGAACATGTTGAAGAGG
AAGTCGTATGGCGTCGGGTATGTCGGCCACCAGTACATCATGAGGATATCCTGGGCCTTG
GAGGGGTCGCTCTTTGCGAGGGCCCACTGCTGCTCCCAGTTCATGGGCCTTATCTCAACG
TCAACCCCGAGCTTCTTCCATTCGGCCTTTATTATCTCGGCAACCTTCGCCTCCGCCTGG
TCGCCCTGGGTGTACGTCAGCACGAGCTTGAACCCGCCGTCGGGATACCCCGCCTGGGCC
AGCAGCTGCTTCGCCTTGTCGATGTCGTAGGTGTAAGTGTCCATGTCCTCGAAGTGACCC
AGCATGCCCTTCGGAATCGGGCCTTTGGCGACCTCGCCGTAGCCGTGGAGGACGTAGTCA
ACTATGTCCTTATAGGGAACTGCGTAGCTGAGAGCCTGCCTTACAAGTTTGTTGTTCAGA
GGCTCCTTCTTGGTGTTGAAGAAGGCGTAGAGTTCCTGATACGATGCAGTCTGGTCAACC
TTGACGCTCGGGTTCTCCTGGAGCTTCGGAAGGTCATCGAGCGGCAGGTCCCTCGTTATC
TGGATTTCCCCGCTCGTCACCATCTGCTCCCTCAGGGAGGCATCCGGAACTATCTTTATC
ACCGCGATATCGAACTGGTCACCGCTCCAGCCGCCCCAGTAGTCGTCGAACTTCTTGAGG
ACTATCTCGGTCTTTGGATCGTACTTGTCCTTCACTATAGTGTACGGTCCCGTTCCGGCG
TCCTGGCCCTGGTTGAACCAGTCGGCTATCGCGTTATCGTCCCCGACGGTCGAGAGGTAC
CTGCTGTCCATTATGTAGGCACCGTAGGCCGAGGAGGCTATCAGGGGAAGGTTGGCCGGA
TACTTCAGGTAGAACTTTATGGTGTAGTCATCCACAACTTCCATCTTGTCAATGGGGTCC
CATATGAACGCCGGCCCCAGGCCCATTCTAATGGTTCTCTCAATGGACCATTTAACGTCC
TCCGCGGTCATCGTGTTGCCGGTGTGGAACTTAACCCCCTTCCTCAGATGGAAGGTCCAG
ACGGTTCCGTTCTCGTTGCTCTCCCACGAAGTCGCGAGCCACGGCTCCAGCCCGTTGGGG
GTGTACTTAACGAGACACTCGTAAACGTTCGCAAGAACCACTATGGAATTGGAAAACTCC
GTGCTTGGGTCGAGAGTTATCATCTCGCTCCCGTATCCGTAGATTACGACGTTTGTTGTT
TTCTCCGGCGTGGAGGTCTCACCGGAAGCGGTGCTTGTAGAAGTACTCTCCTGCCCACTC
AGGCATCCACTGGCCACCACACCCATAACGGTGATGACCAGCATAAACAGGGCAAGTTCC
TTTTTCACAATACCACCCCTGGATTATGTTAATGATTTTATCACATTGGTTTTAATGTTT
TTATATTATTTAACTGTACCTGTTCAAAATCTTCACATCTTTGTGACCAATTTTGTCAAA
CATGCAGTTAACAATATTAACGGACATTGATGTTACAATTTTGTCATTAGTGTTTTTAGA
TGTTCTTCACCATGTCCACCCGGTTTACACAAAAGGATTATATGCTAAAGAGGGGATTTC
GTGAGTGGTGATTGCTATGGTTAAGAGGGTTCACATCTTTGACTGGCACAAGGAAAACGC
GAAGAAGGTTGAGGAGTTCGCCGGCTGGGAGATGCCCATCTGGTACTCAAGCATAAAGGA
GGAGCATCTGGCGGTTAGAAACGGCGTTGGAATCTTCGACGTCTCCCACATGGGAGAGTT
CATCTTCCGCGGTAAGGACGCCCTCGAGTTCCTCCAGTACGTCACGACCAACGACATCTC
AAAGCCCCCCGCTATAAGCGGAACCTACACCCTCGTCCTCAACGAGCGCGGGGCTGTTAA
GGACGAGACCCTCGTATTCAACATGGGGAACGATACCTACATGATGGTCTGCGACAGCGA
TGCATTCGAGAAGCTCGAGGCCTGGTTCAACGCCATAAAGCGCGGAATCGAGAAGTTCGG
TAACCTCGACCTCGAGATAGAAAACAAGACCTACGACATGGTCATGTTCTCAATCCAGGG
CCCGAAGGCGAGGGACCTCGCAAAGGACCTCTTCGGCATCGACATCAACGAACTCTGGTG
GTTCCAGGCCAAGGAAGTCGAGCTCGATGGAATTAAGATGCTCCTCTCAAGGAGCGGTTA
CACCGGCGAGAACGGCTGGGAGATCTACTTCGAGGACGCCAACCCGTACCACCCGGACGA
GAGCAAGCGCGGAGAGCCGGAGAAGGCCCTGCACGTCTGGAAGACCATCCTTGAGGCCGG
CAAGAAATACGGCATAAAGCCGGCTGGATTGGGAGCCAGGGACACCCTCAGGCTCGAGGC
CGGCTACACCCTCTACGGCAACGAGACCAAGGAACTCCAGCTCCTCAGCACGGACATCGA
CGAGGTTACTCCCCTCCAGGCCAACCTCGACTTCGCGCTCTTCTGGGACAAGGAGTTCAT
AGGCAAGGAGGCACTCCTCAAGCAGAGGGAGCGCGGCCTTGGCAGGAAGATGGTGCACTT
CAAGATGATCGACAGGGGCATCCCGAGGGAGGGCTACAAGGTTCTGGCCAACGGCGAGGT
TATAGGCGAGGTCACGAGCGGAACCAGCTCCCCGCTCCTTGTAATCGGCATTGGAATAGC
TTTCGTGAAGGAGGAGTACGCCAAACCCGGCGTTGAGCTGGAGATAGAGATAAGGGGTAA
GCCCAAGAAGGCCGTGACCGTTGCCCCGCCCTTCTATGACCCCAAGAAGTACGGGGCCTT
CAGGGAGGAGTGAGGTTTTTATTCCCTTTTCCCCATCTTTCCTCATGTCCCGCAAGCACG
CGATCGGAGCCGTTCTCCTGTGGGCAACGGTGGCCAGCGCTTTCAAGCTTTCACTGCGCT
ACATGAGCCCGCTCCAGCTCCTGTTCTACGCGTCCCTAACCTCGCTCATACTCTTCGGCC
TCCTCTACGCGAGGGAATTCTCCCCCCGGAAGGAGAACCTCCGCTCGGCATACCTCGGCC
TGATAAACCCCCTGCTGTACTACACAGTGCTCTTCTCGGCCTATGACCGCCTGCCGGCCC
AAGAGGCGCAGGCGCTCAACTACACCTGGCCCCTGGCCCTAGTTCTCCTCTCGATTCCTC
TCCTGGGAAAGAGGCCCGGGGCAAGAACCGTATTCGGACTGTTCCTCGGCTTCTTCGGGG
CCATCGTTGTCGCGACGAAGGGAGACGTTATGGGCCTGAGCTTCACCGATCCACTCGGTG
TTGCCCTTGGCCTGGGGAGTGCACTCATCTGGGCAAGCTACTGGCTTCTCAATCTGCGCG
ACGAGAGGCCCCTCGTCGAAAAGATGTTCTGGAACTTCCTCTTTGGCTTCGTCTACGTCT
CCATCGTTGTGGTCGTGATGGGTAGGTTCACCGTCCCCCCAGTGGAAGGCCTGGCCGGCG
CAGTCTACGTCGGCCTGTTCGAGATGGGGGTCACGTTCCTCCTCTGGTACCGGGCCGTTG
AGGGGGACATGGCATTCGCATCCAACCTGGCCTACCTGGTGCCGTTCCTCAGCCTGTTCT
TCATCTCGGTCGTCGTCGGGGAGAGCATAGCCCCGGCAACGGTGATCGGGCTGGCGATGA
TAGTGGGCGGCATCATCATCGGGAAGAGATAGCAAAACTTATAAACTCGGCTTGGGTAGG
TTAAGCCGGATGGGGGCGTGGTGTAGCCTGGTCCATCATCGCGGGCTCCAGAGGTATGAG
GACTTGCGGGTTTGCTGATTTGGGGATGAGCCTTTGGAGCTCTGACCCGGAGAAACCCGC
GGACCGGGGTTCAAATCCCCGCGCCCCCACCATTCAAACTTCGCCTGCGCGAAGTTTGAC
CAAGGTTCGTGATTCTCTTCTAAGGTGCTTCTTTGAGAGGGTTTGCCTTTTTAAAGGGGT
TTTTAGTGAGGAAATTCACTTCAAAGAGGCCATAAAATGAGGGCTTTTCTAAAAAGCGCT
CCTTCGGAGCGTGAGAAAAAAGTAAACCCACAACAAAGGCTCGCGAATCATAGAATTTCA
AAGCTCCAAAAGACCTCTAGAGACGCAAACACTCTCAAGAGGCCACTTCAAAGAGGAATC
ATAACCTTTGATGAAACTTTGCCACGCAAAGTTTCTTTGGTGAAGCTTTTTCCAAAAGCT
TCAGCGTTGACGGAAAATTGTATGCAGTTTTGAGTGTGCTTGTTTAGAGAGGGGTTCACT
CTCCGAATGGCGTCCTTCGGATGCCAAAAACAAAGTAGAACTGCTTGAAAGGCCTTATTT
GTGAGGTGAACCTCTTTAATCCTGATACTTTGTTAGTGCACGACTGATTTTTGCCATCTT
GGCAAGAAAAACACTTCTTTCGCCAGCCTTTCTTAAAGGCTGTGGGCAAAGTTTCAGCGC
CGGCGGAAGTTTTATTAACTTTGACTTACAAAAAGTTTACGAGGTGATACCATGGAGGAG
CCCATAAAGATAGGCCACGACAAGTTTTACATAGGGGAGGGGGAGACCGCCAAGAGGGAG
CTCCGCGTGGTCAAGGTCAGCGACGACGTGATTCAGGTTCAGGAGGAGGTTCACGGCATC
ATCGCCCTAGTCGGTGCAAGCTCAAGCGTCAACATCAAAAAGGAGGAACTCAAGAACCTC
ATAAAGGTCGCCAAAGAGGAGTTCGGCTGGACCGACATCTGCGAATGAATCCCCTTTCCA
TTTCTGTGGAGAATTTGCCGCCCGTCTGGTATCATCGGCGGTGATATTAACGTTTTATAA
GCATAAAAGTGCTTAAAAGCCATCGAGGTGATTGCCATGGCAGTTGGAGAGAAGATAACG
ATCAGCGTTATAAAGGCAGACATCGGCGGCTGGCCGGGCCATTCAAGGGTTCACCCCCAG
CTCGTCGAGACCGCCGAGGAGGTTCTTGCCAAGGCCCAGGAGGAGGGCACCATAATAGAC
TTCTACGTCGCCACCTGTGGCGATGACCTGCAGCTCATCATGACTCACAAGAAGGGCGTC
GACAGCTCCGAGATACACGGCCTCGCATGGAGGACCTTTGAGGAGGCCACCAAGGTCGCC
AAGGAGCTCGGCCTCTACGGAGCCGGGCAGGACCTCCTAAAGGACGCCTTCAGCGGCAAC
GTTCGCGGAATGGGGCCGGGAGTTGCGGAGATGGAGATCACCCTGAGGAAGAGTGAACCG
ATAGTCACCTTCCACATGGACAAGACCGAGCCTGGAGCCTTCAACCTGCCGATATTCAGG
ATGTTCGCCGACCCGTTCAACACGGCCGGCCTTGTCATTGACCCTAACATGCACATGGGC
TTCCGCTTTGAGGTCTGGGACATAAAGGAGCACAAGCGCGTGATCCTTAACACCCCGGAG
GAAGTCTACGACCTCCTCGCCCTCATCGGAGCCAAGAGCCGCTACGTCATCAAGCGCGTC
TTCCCGAAGGAGGGCCACAAGATAGCCAAGGACGAGCCGGTCGCCGTCATCAGCACGGAG
AAGCTCTACGAGATAGCCGGAGAGTACGTTGGAAAGGACGACCCGGTAGCTATCGTCAGA
GCCCAGAGCGGACTACCTGCGCTCGGTGAGGTTCTCGAGCCCTTCGCCTTCCCGCACCTG
GTCAGCGGCTGGATGAGGGGTTCCCACAACGGTCCGGTAATGCCGGTTCCAATGCACCAG
GCCAACCCGACCAGGTTCGACGGTCCTCCAAGGGTTGTTGCCCTCGGCTGGCAGATAAGC
CCAGAAGGAAAGCTCGTTGGCCCGGTTGACCTCTTCGACGACCCGGCCTTCGACGGCGCC
AGGCAGAAGGCCGTCGAGATCGCCGAGTACATGCGCAGGCACGGTCCGTTCGAGCCCCAC
AGGCTCCCGATGGAGGACATGGAGTACACAACTCTTCCGGGAATTCTGGAGAAGCTCAAG
GACAGGTTCGAGCCCGTCGAGTGATCTCCCTTTTCCTTTCCTTGCCTCCACTCTTCTCCC
CGTAAAATCTTATAACCCGTGAGCACCATAGCCGTCAATATACACCCTCCAGCCAGGGAG
GATAGCAATGTACATCGGTGGTTGAAATGGGCGAGGATAAGTTCATTCTCTCCCTCGACG
AGGGAACCACGAGCGCCAGGGCGATAGTCTTCGACAGGGAAAGCAACGTTCGAGGCATCG
GGCAGTACGAGTTCCCGCAGCACTACCCCAGGCCCGGCTGGGTCGAGCACAGGCCGGATG
AGATATGGGAGGCCCAGATAAGGGCGATCCGAACGGCCCTTGAGAGGGCAGGAATCGGGC
CGGAACAGATAGCGGCAATAGGCATCACCAACCAGAGGGAAACGACTATAGTGTGGGACA
GGGAAACCGGAAGGCCGGTCTACAACGCCATCGTATGGCAGTGCAGGAGAACCGCCGAGA
TGGTGGAGGAGATAAAGAGGGAATACGGGGATGTAATCAAGGAGAAGACCGGCTTGGTTC
CAGATGCATACTTCTCGGCCAGCAAGCTTAAGTGGCTCCTCGACAACGTTCCGGGGCTCA
GGGAAAAGGCCGAGAGGGGAGAGGTTCTCTTCGGGACCGTGGATACCTTCCTCATCTACA
GCCTCACAGGGGAGCACGTGACCGACTACTCCAACGCTTCCAGGACGATGCTCTTCAACA
TCAAGAGGCTCGACTGGGACGACGAGCTGCTGGAAATCTTCGAGATTCCAGAAGGGATTC
TCCCCGAGGTCCGAGAGTCGAGCGAGGTATACGGCTACACAAAGAGGGAACTCCTAGGGT
CAGAGATACCCGTGAGCGGAGACGCCGGCGATCAGCAGGCGGCCCTGTTCGGGCAGGCCG
CGTTTGAAGCTGGAATGGTGAAGGCCACCTACGGAACCGGGAACTTCATCCTGGCAAACA
CCGGCAAAACCGTCCGCTATTCCGATAACCTCCTCACCACGATAGCATGGGGCCTCAACG
GAAAGGTCACCTACGCCCTTGAGGGAAGCGTCTTCATAACCGGAGCGGCCGTGCAGTGGC
TCCGCGATGGAATAAGAATCATAAAGAGCGCCGGGGAGACCGAAGAACTCGCAAGGAAGC
TCGAAAGCAACGAGGGTGTTTACTTCGTCCCGGCCTTTGTAGGCCTCGGGGCGCCCTACT
GGGACCAGTTCGCCAGGGGTTTGATAATCGGCATAACGCGCGGAACCGGAAGGGAACACC
TGGCGAGGGCGACTCTGGAGGCGATAGCCTACCTGACCCGGGACGTGATCGAGGAGATGG
AGAGACTCGTTGGCATAAAGGAACTGCGCGTTGACGGGGGAGCGACGGCGAACGACTTCC
TCATGGAGTTCCAAGCAAACATACTTGGAAAACCCGTCATAAGGCCCGTCGTTAAGGAAA
CCACTGCCCTCGGAGCGGCCTATTTAGCCGGCCTTGCCGTGGACTACTGGGAGGGCATGG
AGGAGATCAGGGAGCTCTGGAAGGCCGAGAGGATCTTCGAACCGAAGATGGACGCGGAGA
CCCGGGAAAGGCTCTACCGCGGCTGGAGGGAGGCCGTTAAGAGGGCGCTGGGATGGGCGA
AGGTTACCGGAACCTGACGGGATAACCGCCCGTCCCTTAACTTTTACCATTTCTCATGAA
GCTTGCATGAAGTGGGGGAAGACTGTTTTACCGAGCCGTCGAGAACATGGAAAGGACACT
TCAGTCCATTGCCCCAATGTTCACCAATGTGCTACCTCCTTATGCTCAGATATGTTCTCT
ACGCGCCGCTGGCAGGAACTTGAGGTTTAAGAAAGCTTTAAAACGAGAAAGACCCTTTCT
TAAGTCAGTTGGGAGGGAGAAAGAATGAAGACACGGATCGCAATAATCGGTGCCGGCGTC
GTTGGGGCGTCGATAGCGCGCGTTCTCAGCCAGTACGAGGGACTTGAGGTTCATCTAATC
GAGAGGAACGTTGACGCGGGGATGGGCGTCAGCAAGGCCAACACGGGCATAATCCATCCA
GGACACGAGGACGACCCCGGAAAGCACCCGCTGAGGGCTAAGCTCTGCGTCGAGGGGAAC
AGGCTCTGGTACCAGTGGACAAGGGAGCTGAGAATTCCCGCGAAATGGCCGGGCGAGCTC
ATGGTCGCCCTCGAAGAGGAGGACATGAAGGTTGCCGAGTACTACCTAGAGCTTGCACAG
AAAAATGGCGTTCCGGGTGTCAGGCTCGTTGACCGGGAGGAGCTTCTGAGGCTTGAGCCC
AACGTCAATCCAAATGCCGCCGGAGCGCTGTGGGCCCCGACCGCTGGAGTTATGTCCTCC
CCAATGGCAGCGGTGGCACTCACCGAGAACGCCGTTGACAACGGGGTCAGGTTTCACCCG
GAGACCGAAGTGCGTGGAATAAAGGTGGAGAACGGTGAGGTAAAGGGCGTTGAAACGAAC
CAGGGATTCATCGAAGCGGACATCGTGATAAACGCTGCGGGTCTCTACGCGGACAGAATC
TCAGCCATGGCTGGCATAGACTACTTCACAATACGCCCACGGAAGGGCGAGTACTACATC
TTCGACGATGATGCCGGGCCGAAGGTCAGGAGGATAGTCCACCAGACGCCCACTCCCACG
ACGAAGGGCGTCTACGTCATCACCGAGATGAACGATGGGGTGATGATAGGGCCCACCGCC
GAGGACCTGCCGGAGGATGCAAAGGACGACACCTCGACGACCAAGGAGGGACTGGAGTTC
GTCTGGGAGATGGCGAAGAAGCTGGTTAAGGGACTGCCGCCCAAGAGCAAGGTCATAAGA
ACCTTCGCGGGCCTGAGACCAGAACCACCGGACGGCAGGTGGATAATAGAGGCCTACGAC
GACCCCTGGGGCTTCATAAACGTTGCAGGAATAAGGTCGCCCGGACTCACCGCCGCGCCC
GCAATAGCGCACTACGTTGTTGGAGAGTTGATTCAGGGCAAACTGGACGTAAAGCTGACC
AAAAAGTCCCACTGGAACCCATACAGAAACGCCTTCTGGTTCAAGGCCCTGCCGAGAGAG
AAACAGGCGGAGCTGATAAAGAGGAACTCCGCCTACGGAAGGGTCATCTGCATGTGCCGC
ACGATAACCGAGGGTGACATAGTGGACATAATACACCGCATGAAGCGGATGGGTGTTAAG
ACCATCACCCTCGACGGCGTCAAGCTGAGGAGCGGCGTCATGTCAGGGACCTGCCAGGGC
TCGTACTGCAGGGTGAGGATAGCCAACATCATAGCCAGGGAAACCGGAGTCCCACTGTGG
AAGGTCAGCATCAAGGGGGAGGGCACGGAGTACGGCATCGGTGACATAAAGGTTCTCCTG
AGGGGGGAGAAGGATGAGGAGTGAGTACGATGTTGTTGTCATCGGTGGCGGGCCTGCAGG
TCTGGCCGCCGCGATAAAGGCGAAAGAACTGGGGATGAGCGTCCTCCTCATCGAGAACAG
GGAATTCCTCGGCGGCATTCCGATGCAGTGCGTGCACCCGGGCTTCGGGCTCCACTATTT
CAAGGAAGACCTGACCGGAACGGAGTTCATACACCGCATACTCGAGAGGTTCCGCGAGAT
GAATGTGGAGTACTACACGAACGCCCACGTTCTTGAGGTGGTGCCCTACTCCTACAGGCA
CAAGATTCTCAGGGTAGTGACGGATAAAGGGCTCTTCGAGGTCAGAGCAAAGACCGTCAT
CTACGCTGCCGGCGCCAGGGAGAGGCACATGTTTGAGATAGGCATAACCGGTCACAGGGT
TGCCGGGATATACACCGCCGGGGAAGCCCAGACCATGATGGACATCTACGGGGTAATGCC
CGGAAAGGAGATAGTCATAGTCGGTTCAGGAGACGTTGGACTCATAATGGCAAGAAGGTT
CACCCTCGAGGGTGCTCACGTCAAGGCGGTCATAGAACTCATGCCCTATCCCGGCGGACT
AACCAGAAACGTCGTCCAATGCTTAGAGGACTTCGGAATCCCCCTCTACCTGAGCCACGC
CGTAACGAGGGTTGAAGGAAAGAAGAGGGTCGAGAGGGTCATCGTGACGAAGGTTGACGA
GAACCTCCGGCCCATTCCAGGAACCGAGGAGAGCATAGAGTGCGACACCGTCGTTCTGGC
AGCCGGTCTTGTCCCGTATCTCAAGGTCATAGAGAAGGCCGGGGTGGAGATAGACCCCGC
CACCAGGGGACCGGTCGTCAACAGCTACCTCGAAACCAGCGTTCCGGGAATCTTCGTCGC
AGGGAACGCCCTCGTCATCAACGACCTCGTTGACTACGTCGTCGAGCAGGGAGAAGAGGC
CGCCGAAGGGGCGTACGAGTTTGTCAAAAACGGTGGCCTGCCGGCGCTCAAATGGAGGAA
GCTCGTTAAGGGAAGGAACATCAGGCTCGCCGTGCCACACTACCTCGCTGACACCAAGGA
CGTCACAATCTACGCGAGGGTTGCAGAGCCGGAGGAGAACGTCAAGCTTCGCTTCCCGGA
GATCGGAAAGGAGATACGGCTGCCCCTCGTGAGACCCTCCGAGATGATAAGGGTGAAGCT
GAAGGGGGAGGAGATAGCCCGGGCGAAGGGAAGAATCACGATGGAGGTCGTTCGGGATGA
GTAAAGTCAAGAAGTTCAGGCTGACCTGCATCGTCTGTCCCCTGGGCTGTACGGTGGAAG
TTACCATGGAGGGAGACAGGATAACCGGCGTCAAAGGCTTCACCTGCCCGAGGGGCGAGG
AGTACGCGATTCAGGAGATAAGAGAGCCGAAGCGCGTGGTCATGAGCGTCGTGAAGGTGA
AGGGTGGAACCTTCCCAACGGTGGCCGTTAAGAGCGACAGGCCGGTTCCCAGGGAGCTTA
TACCGAAGATCATGAGGGAGCTCGCGGAGGTTGAGGTCGAGGCACCGGTTCGCGTGGGAC
AGGTCATCGTGGAGAACGTCCTCGGAACCGGGGCGAACATAGTGGCCACGAGGGAGGCCT
AGCAAGGAAAGCCTCCAAGAAACCACCACTTTATTTTTTAAGGGCAGGACGTAGCGCAAC
TCTCAAAACTCTTAAATACATTGATTGTAAATAACACTGGGAGTGATACGGGGTGAGGGA
TATGAGGTTCACGGTTCTCAGGATCAACCTGGACGAAGGAAAAGTTGAAAGCGAGGAGAT
GGAAAAAGGTGGAATCTATGGGGTATTGGACTACGGCATAGAGGTTCATGAGAGTCTCGA
GACATACGACCTCGAACCCTACGACCCGAAGAACGTCGTGGTCATGGGGATGGGGCCCTT
CTCGGGTTCAACCCTGCCCGGGGCCCACAGGCTCATGTTCTTCTTCCGCTCACCGCTCTA
CGGAACGCTGTTTCCCTCCGCGATGGGCGGAGCGGCATATGCATTCAAGAACGTCGGCGT
TGACTTCGTGACCTTCGAGGGCAAGGCAGAGAAGCCCGTCGTCGTTCTGCTCTACAACGA
TGGAGAGAGCGTGAGGGTAGAACTCCACGCGATAGACCTCGAGAAGGTCGTTGAGATATG
GAGGGGCTACAAGGGCGAGGAGGGGGTCTATGCCCTCACCCAGTACCTGCTGGACACATT
CGGAAAGAACTTCGATTTCGAGTACCGCATAGCCGTTGTAGGGCCCGCCGCTCTGAACAC
CAACTACGGCGCAATATTCTCCCAGGCTCTGCGGAAGGGAGAGAGGCTTGTAGGTAGCGA
GGACTGGGCCGCCCGCGGAGGCTCCGGAAGCGTTCTCCTCCGTGCCCACAACGTCGTCGG
AATAATCTTCGGTGGAAAGGCAAGGAAGAGGCCCTTCCCCGGTGAGGACATCGGCAACTT
CAGGACTTCCAAGGCGATTGTTGAGGGCGTTCACAAGAAGCCCTACAACGAGATAATAAG
CGAGAAGACCACCAAGTACCGCTTCAACCCTAAGCTCAACACCGGTGGAACCTTCGGCGG
CAACTACCCGGCCGAGGGTGACTTCGTTCCGATACTCAACTGGCAGATGCCCTACATTCC
GAAGGAGGAGCGCATAAAAATCCACGAGAACATAATGAAGCACTACTGGGAGCCCTTCAA
CGAGGAAGCAATAAAGCCCAAGAACTGGACGACCTGTGGCGAGCCCTGTCCGGTCGTCTG
CAAGAAGTACCGCAACGGCCATCACGTCGAGTACGAGCCCTACGAGGCCAACGGACCGCT
CAGCGGAAGCATAAGCCTCCGCGCCAGCGACATAAGCGTTCATGCCGTCGATGCTATGGG
CTTCGACGCGATAGAGTTTGGTGGAACCGCCGCCTGGGTCCTTGAGCTCGTCCACCGCGG
TCTGCTCAAGCCTGAGGAGGTTGGCCTCAGCGGAAAGCCGGAGTTCACGAAGGAGGCACT
CCTCGAGAGACCGGTCGAGGCGAGCGAGGTCAACGCCAAGCTTGTGGCGGAGCTGGCCCA
CCTCGTGGCCTTCTCCGAGAACGAGATAGCCAGGATAATCGGCCTCGGCAAGAGGAAGGC
GAGCGTGATCTTTGACGAGAGGTTCAAGGACAGGCTGAAGTACGGCGAGAGCTTCAAGGA
CTACGGCGTCTTCGTCCCGCTCGGCGAGAACGGTGAGATGACGCCGACGATGTACTGGGC
CATAGGCAACTACATACCGCTCCCGATTCAGGGTCGTTACTGGACGTTCTACCAGTTCGG
CGTCTTCCTCGAGCCGGAGGAGCTGGCAGGCAAGATCATAGCCAGCGCCCTCTGGGAGTT
CTGGTACGACAACGTCGGCTGGTGCCGCTTCCACAGGGGATGGATGAAGCCCGTCCTTAA
AGCCCTCTTCATGGACGCCTACGGGGAAAACGTCGACATGGAAGAGCACGCCAGGAAGCA
GCTCAAGAGGCTCATAGAGTACGCGAGGAAGGCCGGCTACACCCCATCCTTCTGGGACTC
GATGCGCGTTATAGACCTCGTTTCAGCGGGAAGCGAGGAGTTCGGCAACGAGCGCTGGGC
CGAGAGGTTCAGGGTTGACAAGGTAGGCACCGCCAAGGAGTACCTCGAAAGGGTTCTCGA
CGCCTACAGCGAGGCCCTCGGTGTGGATTGGAGGCTCTGAGTTTTCTTCCTTTTAGGAAC
AACCCTTATATTCTCCTCTTTCCTCAGGTTTTCAGGTGAGAAAAATGAGGGCAGTTGTAA
TAGGCTCCGGAATCGGCGGCCTTCTGACGGCCTCGTTCCTGGCCAAAAACGGTTACGATG
TCACCGTCATCGAAAAATCGCCCTACATCGGCGGCCGCTTCACGAATCTGGAGTACAGGG
GCTTCGGCCTATCGACGGGCGCCTTTCATATGCTCCCCCACGGCGAGGACGGGCCTCTGG
CTCACCTCCTCAAGCTCCTCAACGCGGACGTTCAAATCGTGAACTCAAATCCAAAGGGAG
TGATGTTCTACGATGGCAGAACCTTCCCCTACAAGGAGGGATGGAGGTATCTAAGTTTCC
GTGAGAAGGCCAGGGCCATGAAGCTGCTCGCGGATATAAAGCGGAACAAACTGCCGACCG
GTGAAGAGGCCGAGATGAGCGGTCGCGAGTGGATAAGGGAAAGGATAGGCGACAACGAGT
TCGTTGACCTCTTCATCAAAAGCTTCCTAGGCTGGGCCGACAGCGTCTTGGACGTTCCTG
CCGGAGAGCTGGCGAGGGAGATAAAGGCGGCGCTGAAATGGGGTGGGCCGGGCCTGGTGA
AAGGTGGTTGCAAGTCGATTCCCGACGCGTTGAGCTCAATAATCCTCGGTAACGGCGGAA
GGATAATCACGAGGAAGAGGGCCATTGAAATCGACGCCGATGCCAAGAAGGTCGTAACCT
CCGACGGCGACGAGCTTCAATACGACGTGCTGGTTTCCAACGTTGGGATAAAGGAGACCG
TCGAGCTGATAGGTAGGGAGAACTTCGACCGCGAGTACCTCAAGCGGGTTGATTCACTGA
AGCCGAGCGAGGGCATAAAGTACAACGTGGCACTGAAGGGTGGGCCGAGGATAGGCAACA
CCGTCGTCTTCACCCTCGACACCGAGAGGATAAACGGCTACAACGAGCCGTCATCGCTGA
GCCCTGAGCTCGCCAAGGAAGGCTACACACTTATCATGCTCCACCACGCACTCCAGAGCA
GAAACGTCAAGGCCGAGCAGAGAAAGGGGATAGATGACATCTACCGCATCTTCCCGAACC
TCGATGAAGAGGGCGAGATTCTGCTCGTCCAGACCTACCTCGATGGAAATCCTGTGAATA
GAGTGGCAAGCGGCCAGACCGTTGAGGACTTCCCGATAGGCGATGTTTACATCGTCGGCG
ACGCCTACAAGCCGCCCGGAGGGATAGAGGTTGAGGGCATAGCCCTGGGGGTCATGAGGA
CGCTCGAGAGGCTCGGCCTGGGGAACTTTTCAGAGTGGTACCTCTGAATTTCCACATCCC
CACCGAAACTCTTTTTTATCATTAGTTCGTACCATGAAACGTGGTGAGACATGAAGAGGG
CAACCGCTGTTACAGCCGTTATGCTCCTCCTTCTGACGGCCCTTCCAACGGTGCATGCGG
ACCGGAGCGATCCCTTCAAGCTCCTCGGCCTCGAGTACTACCGGGACTGGGACTCCGTTG
GGGAGATTTCAAACCTCACGATGCACGGTCTCATAGAGTTCGCCAGGAACAACGTGAGCG
ACGAGTCCCAGTACCGGGACGTGATGAGACTCATAGCGGCCCTCCACACCTACGAGAGCA
CGAGGATAGCGCTCATCGATGCGGGAAGGTTTTACATAGCCAGCAGTCGTGTGGAAAGCC
CCTTCTACGATCCTTACAGGGGTTTCGACGTCAGATGGACTCCAATGACTGCCAAAACAC
CTGACGGGCTTTTAAGGGCCGCGTTCATGGTCTACACCTGCGGCGTCCACCGGCCATTCA
ACCCGGTCGCAGGTCTCGACCATTATCCGGCGCAGTTCCTCAGCAGGGCGTTCGACAGGG
GTGCCTACCTCTTCAACGGTACGTACGTCCCGTACAGATGCAGCTGGGAGATAAGCGAAA
AATCCGGAACCGTTCCATCGGGGGCGGTTCTCTACAACCAGACTTCGGGATGGGTGGGCG
TCCATGGGGGCGAGGATTACAGCGTCTCGATAACCTACCGCTGTGGCCTCGGCCAGTGGC
AGAACGGGGTGTGGATGACCGGGGAGGACATCAAGAACTACATAGCGTTCCTCTACGCCT
GGGCCTACGAGGACTTCCAGGGCGACCCCTACTACGAACCGAAGCTGGAACTCGCGGAGA
ACCTGTCAAACATCGTGGGATTCTCCTTCAATGGGAGCTCGTACACGGTCTATCTGAGGG
TGAGGGAGCCACTGGTGGACGATCTCCTCGCCAGTAAATACCTGTTCTACCCCCAGCTTC
CGTGGGAGCTCTACTGGGCCATGGGCGAGCTGGTGGCGAACGAGGGACGCTATGGGATAT
ACGGCACCAACTACGTTTTCATCCCGGAGGAGCTCTCGAGCTGGGGCTATCCAGAGAACG
ATTATCCGGTAGACCTCTTCGACAACAAGTCTCTTGAAGACCTAGATAGGGTCATTGTTA
AGCTGATGACGGGAAAAGGGCCAGATATTCCCGGGATAGAGTGGAGGAAGGCCTTCGTCA
GGTTCATCCTCGATAGGACCTTCCACAGCATCTACGGTCACTTCCTCGTCGGGAACGGCC
CCTACGTCTTCGCCGAGGCAGTGCCGGAGAAGGTCTCCTACAGGATGGAGCGCTTCGAAG
GCTGGCGGGACGTTGTTGGGGACACCCTGCCCGCGGAGGGGAGCGCCGGGACGATATACT
GCGTGGGAGTACCTTACATGGACAGGCTCATCGAGAAAGTTGCCGCCGGTGAATACGACG
TCTTCTTGGAGGGTTACTCGACCGACTACTACCAGAAACTGCAGGAGTATGCCAAGGAGG
GAAAGATCAAACTCTTCCGTGCCTCCGATGGCGTGTACGGGGCGGTTTTGAACCCTGCTG
AGGAGAACGGTCTCCCTGTGGTAACGGACGAGTACGGAAAGCTGCACTTCAACCCGTTCG
CCATCAGGGAGGTGAGGCTCGCCCTCAACTACATCATCAACAGGAGCGAGCTCGCCTCGG
AGATTCCCGGGGCACTTCCGGCATTCGACAGGCTCGGCCCGTTTCACCCTGGGGAAGGCA
TCGTGGGGAATGTCTACGGGGCCTTCAATCTAACTCCTGGGGGAGACCCCGACTGCGGCA
TGGCCCTTTTCGAGAGGGGGATGGAGAAGGCGAGACTCATGCTCAACGGCACGAACCACA
CCCTTGAGAGGATCAACGGAACCTGGTACTTCGACGGAAGGAAGGTCGAGATAATCCTCG
[truncated: 1,485,849 more chars]
