# Supplementary material for: Flipping chromosomes in deep-sea archaea
Source: PLoS Genet. 2017 Jun 19;13(6):e1006847. doi: 10.1371/journal.pgen.1006847 (PMC5495485; doi:10.1371/journal.pgen.1006847)
Supplement: S4 Dataset — Predominant T. 5–4 chromosome sequence obtained after sub-culturing for 66 generations. (FASTA) [file pgen.1006847.s019.fasta]

>Thermococcus_5_4_66G
tttttatatccatctattactggatagattcggtaatgttgtcgtatatgaaaggagacgaagtagttgg
ctggtacaatgcagcttacaggttgattctgattctgctagtaatccccagcatttacttcacagcagtg
taccctctaatgtcacagctcttcaaaaactcaaatgattctcttagattttcatttgaacgctctttta
aatacatgagcatgctggcattcccaattggagtgggaacaactctgctggccgatagaattatcctgct
aatatttggaccggagtattcacccgccgcaaatgcgttacgtattttagtatggtcttcggtgcttata
tttctaagccaaccttacgggcggctggtacaagccaccaataagcaaataattgaaactaagataacag
caacaggggccatcataaatatgatattgaatgcagttataattccaagatacagttatctcggagcaag
tgcaactacattaacaacagaattatttgtcacactggcatacatgtacatctttcgaaatactaaattc
ttcaaccgacacatactcacgtttatgtggaaagcgagcatagcagccgcaatcatggggttacttatct
ggtttttcaagagtttgaatctatttttaataataatcactgcaataattacgtacttcggtgtattcat
tttgataaatggatttgaccatgtagacacaaaaatcctaaaaagacttatgctaccggaggggggatca
aaatgaggattgctgccgttgtggtgacgttcaaccgaaaacagctcttattagagtgtcttaacgcatt
gaagcaacagacatatccattagatgccatttttataattgatggaccctcaacagatggaacacctaat
gcattaaaagatgcgggatatatccagaaactcccgcctaaggaatgcagggagggctcatggtccacag
agaatgtcattgagagttcaaaaggtaccccgattaaagtcacgtatgtaaggttatatgaagatgttgg
gggggctggaggatttcatgagggtgttaagagagcctacaaagaagggtatgactggatttggctgatg
gatgatgatgcagaaccgaagaaagatgcactggagaatttagtaaggtggttacatttaccagacgctg
ttgcacttgcttgtttaaagattgatgaaaacgaacgggtactacactatcatagaggatatttcttttt
caatgacgtctttagacatataattcgtccaataaaagacaacgagttcaaagacaaaagctttttggaa
atcgaccatgcatcctttgttggcattttaataaattcagaagctattaggaaaattggactccctgaca
aacggttttttataacctacgatgatgttgaatattgtatcagattaagaacggtaggtaagatatatct
tattccggatagcaggattgttcataaagaaggcattaaaaagagaggattaattaaaaagacagttttt
agaaagaccttgtacatagtcccttataacaaactatggaaaagttattatggaatcaggaacctaacgt
atcttggcagaaaatattcaacaaacaggctcaaattttatctcagcctcgtgaagagattgggtttaag
tataggagctataatattgttccatgaccacaaatttaaacggatcttgtttgtgacatccgcctacttg
gatggacttaggggcatctttgacaacgaaaaaccaaaaagaatactctatgggggtaatcaaagatgag
aatcggaatcctcggtggtggtttagcaggactctctctagggtattttctcggtaaaaaaggctatgac
ttcgctattttagaaaagaataccgaaaccgggggattactaaaatctgttaatgtagagggattcacct
ttgatgtcggtggctctcacataattttctcaaaagacaaagaaatcctcaactttatggtatcactcct
tggtagcaatgtcgttagaaatcggaggaacacgaaaatcttgtacaaaggaaactacgttaagtacccc
ttcgagaatggcctagctgatctacccaaacaggataattttgagtgtctgtattacttcatccaaaatc
tcattgcaaaagagaagggactattgagacctccaaaaaacatgaaggagtggttttactacacttttgg
aaaggggatagccgagaaatacctaattccatataacgaaaaaatctggaagtatcctctagatcagatg
agtactgtgtgggttgaacgtattcctcagccaccggtagaggatattataaaatcatcactaggaattc
caactgaaggatacactcaccagcttcacttttattatcccaagtatggtggaatacaaagtctagcaaa
agcgttcgaagaacctatgaaagacaaggtaattacgaattttgcgatcaaaaaaatcaaaaaagaagac
aaaaaatggatagtttccaatggaaagagagaactcgaatttgacaaactaatttccacaattccattac
aagagctcattaatgtcctagatgatgttccacacgaagttgaagatgcggtaaacaatctcaagtttaa
ctccttaattactatcggaattggacttgataaacctaaactcaacagtctttcatggttgtatatcccc
gacaaggagattttaacgcatcgagtcagcttcccatcaaactactcaccttacgttgctccagagagta
aatcatcaatccttgcagagattacgtacagggaaggagataaggttagtaagatgaacgacactgagat
agccgagagaactattgaggaattgaaccggctggggataataaaaagggatgatgtggtgttaacaaca
gtatatcggttcaagtatgcctatgtaatctatgatatagaatacaaaaagcaactaaaaatcgttcaca
attacttaacaaaacttggaattacaagtaccgggagattcggaagctgggaatatgccaatatggatgc
tgtggtcaaaatggcaagagatgtcacagactggattcaaagtaatacgaatccttagtaaactgaggag
gataggggactaagaatggaacatccacgtgtctcaatcataatcctcaactggaatagctggagggaca
ctatagaatgcctagagtcagtttacaggatagattatcctaactacgacgtcatcgtcgttgacaatgc
atcccgcgatgaatcaatacaaaaaatcaaggaatatgcccgaggaaacctgaaagtcaagtcaaaattc
tttgactacaccacggagaacaaaccgatcaaaatttttgaactcagcgaagaggaagcactccaaggga
aacttaaccggcccctctatggtaaatatgacccaaacagaagattgatcattataaaaaacagagacaa
ctatggctatgcgaagggcaataatataggaataaaatttgcattaagcgttctttaccccgaatacgtg
ctaatactaaatccagacacagtagtaaaccctcacctcttagagacactcatccagaatatagattgtg
ataccggcgtggcaggaccaactgtctacttctatgatttcaatggcaagaccaatataatcagctttgc
tggagcattcttagtgccagaacgaggcagagaactccggctcaactttaaaagagacagtgattctctc
cccccaaatccaagagaagttgagaaaatagaaggttcatgcatgctagtaagaaaagatgtcttttttg
aagtcggtttgtttaaagaagagttcttttgttactgggaggaaactgacctctgcgttagagcaaagaa
aaaaagcttcaagctactgcatgttcctcaagcaagtatctggcataaagtgggagccttaacaggagga
tatttaagtgatttttacacgtatcactactatcgcaatcgtctctggtttttgagagataattatccac
aaaaagtgctaatttttcatttattttacgtattattgtacgaaatttactttaaactggtgcaactagt
gttcaagtacaaacggcccaaaacatttattaaatacgcccttgccattgctgatggactattcagccgc
tagtcatcacccctgaaatacaccgatagtctctttttctcaatattccccgaaaacctcacttcagcat
gctttctcccaaacactccaattttacgcttgtacttaggattctcactcagaaacctgactatctcttc
aatttcatccaagttaacaacaatggcatttttcatatgcgtaaactccagtccttgggcaccgattttt
gtcgttatcacgggtatccccctgaggaggtaatctagtatcttaagcttaaccccagcaccccttttga
gggggaccaatgcgagatcgcccatagaaagaaactcatccaagttttcaacaaaccccatgaactcaac
gtttttcaatttcttcttgggcatgcctgagccagctaaataaaacctggcccatttaagattttcggaa
acctctagaataaaatctacagcttccttgtttgggaaatatttgaaactcccatgaaaaaggatgccac
actttcttttgtattttacacctctatttgtaggtacaattggacgtataaccaagattctctccggagg
aatcccataagtcctcttaaaaactctcttatctctatgacttattgagaagacaatgtcagaagttctc
acagcaatccattcagagaatatgaggattatctttgtaaagattctcaacaacgagctttgagttgaga
atgctccactctctactctctctttttcaacattatgcgcatcatacacaatcaaaattttttttctccc
attaaatacaattttaacaaataaagcacctaaacaccccaatggaccggtcaatacaagattaacagac
cttccttgatacttccgtaataactgtacaagcttcacataatagcttggattccagtctaaaacaagac
ccccatgccccttataagaaaaaaacatctgtgaattaatagtgtattcccccgactgtatgggtatagg
ccctataatagtaaccctcattccagatttctcaaaagcacgtattaaagatgagcttcttttttccacc
ccacttgactcaagcaacggatttccccaagggtatacaacaattatatcaggcgttttatcgtggatct
tttcagttttcataatccaccctccaattccaaaaatacatccaactcattcattctggaatattgttta
ttctacgttcaagctcatcttatccctatataatttttatagtgctgggaaaagtttttgagaaactata
gctttggttgtatgaggatatcatcagaatgtttgttaaaaaaccgccgtgagggacgtgtaaatgaatg
attggctaacaacactcaacgaaaaaatctacagtcattcagctataataggcattgtaggcctcggcta
tgttggccttccgctggctatagagttttcaaaaaagttcaaggtcattggatacgacgttgcagaggac
aaaataacgatgctaaaaaatggagtttcatacatagacgatattaaagacgaagacctaaatctcgaca
actttacaccaacaaacaatatcgacgatcttaaagagtgtgactttataataatcgccgttcccactcc
actgagggaagacaaaacaccagacttgagctttgtaaagtcctcggcagtatctattggaaagattctc
cgaagaggacaatttataatcctcgagagcacaacctacccaggtactacggaggagattctagtccctc
tacttgaggaacatagcgggttaagggtcataagggatttcggtgttgcgtactccccagaacgcgtgga
tcccgggaataaaaaatacacaattagcaacacccccaaggtcgttggtggattgataccagaatttact
gaaaccgcggcccttctttatggatcaatagttactcaagtcattaaggtccaagactgtaagaccgccg
aagccgtaaaaatgctcgaaaatatattcagacacgttaacatcgctctggtaaatgaacttgcacttat
atttgaaagaatgggaattgacatctgggaggtcattgacgcagcaaagactaaaccatacggattcatg
gcgttttatcctgggcctggagttggaggacactgtatcccgcttgatccattttacctttcatacaaag
caaaacaatatggattcataccgagattcatagaaaccgcgggacagataaatgactacatgccaataca
caccgtaaacttgcttgaagaaggactgaggaaaatcaacatgaaactatggggatcaaaaatcgcagta
ctcggaattgcatataagaagaatataagtgatacccgcgagtctccagcgattaaaattatcgaggaac
tcatcgaaagaggggctaaggttagagtccatgacccctactcgaagaccatcaaaacaaaagttggggt
attcagttcggaggaccttaatgaagtcatcaaatgggcagatgcaatagtcatagtcacggaccacgat
atgtttagagaaatccttcccaaacttttgacagagaatgctgaaaaggttgtcatcgatacaagaaacg
ttgtatgcgcgaagattaaagaaaaggtcagggtttgcataaaaatatagctcctgatctcctatgaata
tgctttttttattatctccttgtttctaccccaattccatttgtccctaagcctgatgggaggtctgagt
ttgagggatttttcaagggcaatctccacatccttgggggtaatatctatcgctatcccacaccgatgga
tctgaacaaaatcctccataagggtatccttgttgactatcaccggtcttcccaccacaacgccttcaaa
cattttcacggcaaaagttcttctgatgttttcagtgagggggaagaccgagtatatcacatcacagcgt
gcgtaatactcagcaatacgctgatagggaatgtggcttacaaactcaacgttaatgtccggatactgcg
tggatagcaactcctgaattttgtccctagacgcccctccacccacaaagagtattttcaaagccttatt
tctccgagcaacctcaaacaaaggaataaaattggatatactacgtatggttcctatgtatcccacgatg
agtccattatgcctttgtcgtgccaatcgggggaagagctccaagtcaggagtgttccaaaccacgtata
ttttgtcggatacgaccccattcttcacgaaaaattctttgaacccctcatgtctccctccaacggacct
acttactgttatcacagcatcagaaagcctggcaaatagtatctccgccgtccggagaatttttctaaca
gggctatctttttcccgttcttcgagaagtgagatacgagtatagtacaaatcatgaacatcgtaaataa
atttcgctttgaggagccgggttaagaaaaaagccagtggagccgtatcaaaatcattcgcatggattgc
ataaagacccgttcgattgttaacgatgtacaaaaaggctttaagataaaacaatgggagtttcaaaaag
aaatccacaaacgatgcatatttagattcgatgggcaccctataaacctcaattccctcaacgacttcgc
gacgaggatgcgtcccttcccgatcccatgccacaatagagacatcgaaccccagttctagcagggtctt
ggcctccttgtacactcgtgggtccggtttgaacggattagtgagtagcatgaagaccttttttcttccc
atcagcatcacctttttattaagttcacactccagtaggtatcgggtgatagaataatgaaggtttcggt
cattggctctggttacgttggcctcgttaccggcatgggcttcgttaagcttggaaacgaagttattttc
gtggacgttgatgaggaaaaaatcaacatgataaacaatgcagaaccaccaatctacgaggaaggcttgg
acgagctaatgaaggaatttaaagggcgctatcatgcgactaacgattaccgcgaggcgattctcaactc
tgaagtcactttcatctgcgttggaacaccctctcgagaagacggctcaatcgatttaacctacgttaaa
caagccgccgaagaaatcgggaaagttttgaaggagaaggactcctaccacgttgtcgttgtcaagagta
ctgtcctgccaggaacaaccgaaaacgtcgtcaagccgattctggaagagtactccggcagaaaagcctt
caaagactttggtttggcgatgaatcccgaattcctccgcgagggcgttgcattgagggacttcctcaac
ccggatagaatcgtcatcggcgttcaggacgagaggacgagagagattctcgaggaactctaccagccga
tagatgccccaaagctctttactgacattaagacggcggagatgatcaagtacgcttcaaacgctttcct
tgcgacaaaaatcagttttgccaacgagattgggaacatttgtaagaagctcggcatcgactcgtggaag
gtttttgaaggcgtcggcctggatcaccggattagtccgcacttctttagaactggaatcggctggggcg
gttcatgcttcccgaaggacgttaaggcactcattaataaagctgaagaaatcggtgaagagccggtaat
actgaaggccgtcgtggaggtgaacgagaggcagccgcttaaactcattgaactcctcaagaagtacgtt
ccagagcttaagggaaaaaccgttggggtcctgggactggccttcaagccggatacggatgacgtgaggg
aaacgagagcgtacatcgtcatcaagaagctcctcgatgagggagctaaagtcctagcttacgaccctca
ggcgatgaagaactttaagcgattctatccggacgttggagagaggattgaatacgcgagttcggtggga
gatgttttggagaggacagatgttgtcctcatcgttacagagtggggggagtttggggagttggattatt
cggggaagattgtaatcgatggtcgtcgggtgagagccgctgagaggactgcgaagatttacgagggggt
gtgctggtgaaagttagaaaggccgttattcctgcggctggactcggcactagaatgctcccaataacga
aatcaatgcccaaggaaatgctccccatagttgacaaaccagtcattcactacgtggttgaagaggctat
aaaggccggcatcgacgatatcctcataattaccggaaaaggaaaacgcgctatagaagattactttgat
aggagtttcgagttggagtactacttgagggagaagggtaaggttaacgagctcaggcagattgaagaga
ttggtgaaatggtggacatctactacgtccgccagaagaagcccctcgggctgggggacgcgatactcca
tgcggagaaacatgtaaacggagagcctttcgctgtattgctgggcgatgacatcataataagtcaaaaa
cctgcgataggacaactgatggaggtcgccaaaagaagggacgcagcggtcattggcgtggaggaggttc
cctttgaacttgtgggtagatacggaatcgttgatggagagaaagttgaagacggcctctacaggatacg
gagccttgtggagaagccatcacccgaggaggcacctagcaacatcgcaataatcgggaggtacgtttta
acaccggatgtcttcgacgcacttaaagaaacatcccctggaaagggaggcgagatacagctcaccgacg
ccctcggagccctcttaaaggaacaggagatgttcgcaaagaagattgagggtaaaagatacgatgtggg
gagcagggttggctttatacgggccaaccttgaattaagtctcgcaagggaggagctaagagatgaagta
accaagcacttacagagcatgcttaaggaggttcttgatggctaaacccacagtatccgtgataataccc
acgtacaaccgcgcaaatctgctaaaaagggcgatagagagcgtaattagtcagcgatttgaggacttcg
agctgatagttgttgatgacgcatcccctgataacacccccgagatcgtggaaagtataaacgacacccg
gataaggtatatacgtctcaaagaaaactccggtggacctgttgcaaggaacactggcataaagaaggcc
cgggggaaattcatagccctgctggatgacgatgatgagtggctccccaacaggctggaggtccaggtaa
ggaaatttgaaaaccttgatagggaatttggggtcgtctacgggggattttactacgtctcccagcagga
tggtaaaatacttgggaagagacttccgaggcaccggggtgacgtatacgagcactttctccgtgagaac
tttatcggaagcccaacgttgctgataaggcgcgaatgctttaaaagggcgggactttttgacccaaagc
taacgagctcccaggactgggatatgtggctacggatcgcgaggtactacaaatttgattacgtcaacga
gatagtcgcaaagtattatgttcacggaaggcagatatcattcaacatggggaaatacatccccggaagg
gaacgattcatcagaaagcacctagatatctggagaaacccaaatgttctcagcattcacctaagccaga
tgggattgctccttctcctgggcggtgatccagaaaaggggctgaaatacctcatacgttccgtagcaat
cgctccctttaacatggaaaactacagaaagctcgccgaacttgcactggattcacgctcgttagagtac
atcaagaaaatactgcatttcaacaggtagcgcactacatttttaaaccccactggaaagcccttattag
gtgacccaaatgaacagcacactcctcatagtcatcattggcatcgtcgcattctggatgatcctctacg
ccctcttcggtagaagggaggagaaggaagaggggctgaccgttgacctgttcatcgcaatgtggagaac
caagaggctactcgggctcatagacagcctcgcaggtaaggccaagcgcttctggaaggtttatgcggac
gttggaatagtccttggattcgctggaatggtctacgtattctacgcccttcttaagactgcaatgagaa
ccatccaaaccggcggcgagcagtccggggttcagttagtcatccccggcgtcacgattcccctctggta
cggtctcatagccctcgccgtcgtcatggtggttcatgagctgagccacggaatagtagccagggccgaa
gacctgccactaaaatcggtggggctggttctcctcgcggtgatacctggtgccttcgtcgaaccggacg
aggaggaacttgagaaagcccctctccgctcgagactgagggtttacggcgccggttccctcgcgaacgt
cgcaacagcccttatagctctcctaataataaacttcgcaataacacccgttcttcagcccgcagggatc
ctcgtttctggggttttggaggatggcccagcgttcggcgttctccagaagggagacatcataatcgcaa
tggacggacagcagataagggacatggatagcttcatcaacttcatgaacacgaccaaacccggccaagt
cgtgacgcttacagttctgcgcaacggggaggaactgaacctccagctgaagctcggtgcgcatcctgag
gatccggagaagggctacatcggcatctatcccgcccagcatgtggtatcaaaaatcggctacgagaaca
tagtacttccgctgttcttcacgttctactggatatacgtgctcaacatcggaatcggcctgatgaatct
cttcccgctggtgcccctcgacggaggcaggatgctggacgacgttgttaaggcgtatctgccggagaga
gtagccaagccggtgaggtacttcacgataggcgtcggcctgttcctgctggcgctcaacctgtggcccg
cgctggcgaatctggtcggctgagctaaatctccagcctctccgggactatccttatttttccctttgag
aagcggaactcagcggtgcacggttcaaaatctggcagcagagactttctcactaccatcttctcgactc
ctggtgcctccctgtggctgaactctattatatgctccgcgtactgcgatatccacgatatgaagcgctt
tgagaccctatcctgattgaggaggaagatgttgacgggtctctttctcctttccgcgactcgggcggat
tctttcatcaccaggttcttctggagaagcttcatagtggactcttctccgaagaggtacgcgaagccgt
cgagggttatcgtaatgccaatgggtttcctttcaccgacttcgtggagaatctcgtaatacaccgaaac
catcttcggaaggtacgtgctggcatcgatctcccctggggaatacacaaagggcaggtcagcggctatg
ccgttgacggcgctgaaaacgtcaattatcgccatatccctcgactcaccgagctttctcacgtcaaaac
cgagcatcttgccgtacttctgcagcaggctcagagggaatgagtagttggtgacaacgccgaagccgtt
cctgctgacgaggctcctgaagatttcaacccccagcacccagccgaaggagttcgtgtcatagatgacg
agaactaggctgtcgtcgaggaggccgcccccgagcatggtgtccagctcatcaatcccggttttgataa
cctcatcctccatacgccccactcagttagtttaaggaaccaacctttttaaacgatgtcccgacctttc
atcggtgagcccatgaagtgttccaagtgcaacaggcctgcagtttatcacgcgcgctacacgggaaggt
attactgtaagaaacacttcaacgagatggtggagaagaagttcaaggagaccgtcaagaagtaccggct
catagaaaagggcgagaggatagccgtgggagtgagcggcggaaaggacagtgtagtcctgatgcatctc
ctggcgaagctccgcgagaaatttcccttcgaactggtcgcgataacgattgacgaggggatatcgggat
acagacctccgagcgtggagatagccaagagaaacgcggaaaaactgggcatagagcacaggatttattc
cttcaaggaatacatcggcttcaccctagacgagacggttgagatgatggggagctttgagaagggcgag
cgcgtcggggcctgctcctactgcggcgtctggaggcgctggctactcaactatgccgcaaaagacgttg
aggcagataaattagccgttggccacaaccttgatgacgaggtccagatgttcataatgaacatcctgcg
cggtgacatagcccggctgggaagaactggtccctactacgaggaaatccatccggagctggttcctagg
ataaagcctctccgagagattccggagaaggagatagtcctgtatgcggttctcaacgatatagaggttg
acctcagcgagtgtccctacgcggtcgaggccttccgggcggagataagggactggataaacgagatgga
ggaggaacaccccggaaccaagtaccagatactgaggagctacgacaagctcttcccactcatagcgaag
acctacacgaagagaacgagcgagctgaaccgctgcaagatatgcggccagccgacgacgggcgagatat
gcaaggcctgccagttccgccttcaggtcgagaggaaggcgagggagaagggactgacctttagagttgg
ataagcattccctagttgtccctaattctgaaactcagagaaaccccacggtataaataggcgggggttc
tattcttaatcggtgagacgcatggaagaggtcaaggagctgagggaggtcctcgagagagtcgagggca
agctcatagcggcgggaaagatgtacggagcaatgaactttggagtgtggctggccatcatgagcctcta
ctacgtcatgatgggtgtactaaatttaccgtggcagttcaacctgatatactggccggtggcgtttata
gttgccatgaagttcacgggcaacgtgtggaagaggtacgtcagactggcaggaatatcggggagttcct
ggaaggaaggagcagtgataatggggatatggattacgggcgtacttctcgggtggatcgtggtgccgct
ggctctcaacaagccggtcgataccgagataggtgttgcccttctcacgttcatctcgttctccgtggga
ggaatgttcgcccttacgagggagagggaaatggttccggcctttggaataccggcactcctcataccct
tcgcctacagcacagtctccaacgcaactgtactggcggcctttggaatctccctaggcttcagcctcac
aaccctctggtacctccactcagccttcatggcaatagagcggtgataccatggaggccctcagagagct
gagcaggaatcacacacttggaaatccgattaggttaggggtgatgctctatctgctcccgcgggggagg
gttctcttccgggacctcttgaaggttctggaggtaacgccaggcaatcttgattcgcaccttaaggccc
tcgaaaaggcgggctacatcgagatttacaaggttatcgcagacagacctcgaacggccgttagaataac
ggagagaggagcgaaggaaaccggggagtatttgaaggccctgaaggaagcgctatcactcattcccgcg
gaggactgaatggatagcccttcttagtgaccatccagagcccgaagagggcccccagctgttccatcag
gacgtcccttatcttgttcggtatcgtctccttcagtatgccctccgtgaagtggcttccaaaccactcc
gctatttcccagcccaccccgatcaccagcaggagcgcgaaggagtagaggagcatctttctccacggca
tctcactgaaaagcccccggaggatgctcacgaggaagagccagaggacgagtccccccagggagtggct
tatcatgtccacgttccggcaggcgacgttgaagaggtccacgttcgtgaacggaacgtttacgagggat
gcatgggccgcgaggaaaaccgaggtcatggcagtgatgcccccgttgtagaaggggctgagaagggccc
caagggtcccgtccggccgtttgtactttcgaggaagccacaggagggcgagaaggtaggctatcatcca
cgaagttctcagtatgtggtcaacccttcggtaatagaggccggttaaaaacccgatgagaagcacgaat
attgataccaaaacgaccttttcttcccggtttatatctaccaccagtcctgggcgattttcaaactact
taagcctttcgatgctccgctttggcttcctcctcggcctttctcctcagctccttcatgcgctctatcc
tgtactcctccacgaggcggaggagcctctctgcctccctctcgcggtcttcctcctcccatctcgccag
cagttcatcgattgccctttcgagggtctccctctcaacgacggcaaactcgtcaaccctcttgacgtcc
agctcatcgctcgtgaagaatggcaggtgggcctctcggaggacttccttgaccggccccggaaggggct
tctcggtgatgagggcgcgtatccccttcccaaccagctcctccgctatacctctacccgccccagcggg
gtttacgacgaagagaacgtccccccgcttgattcctatttcacgttccagcctctggagctcgcgccag
ctgaggacgttcatgaccttgagaggaaccgcgctgccacgtatctctaccacgttcatcctcttcacct
gaaccaagtccttgctcaggcgctctatgacggccttggcatccctaagctgcctttccagaacctctat
gcgcttcaccttcgcctccagctccctctcgcggagaaccttcctccggatctcctcgtcgtagtcaacc
agctttctctcaagccggccgattaccctcttctgctcctttataacctccctcagctcggcattttctc
tctcaaggaactctatcctcctctcaagctcgcggatgcgccttatgtaaggcctggcatctatactctg
ccgctcctcgggtgcttctccttcctccttcggcctctcacgcagtgtaacgcgctgcatggcctctccg
aggttgtagccctgaatgaccaaagctttaacctcgtcggcctttctcgtgagtcccgcctcgcggagct
tggcgtcaacgtgctcaagcttgggcttcaggcgaaggtaggccttgtaagcggcggctaaagcgtcgcg
ctgatgatcgtcgtcaacgcttatccccaggttccgcaggagctcgttcttctcctcaacgcggaggctc
tccctggggacgaaaaggttggccttgaaggagcgggcaattttttcgacgaatcctggggcagggttta
catcggtagcaacgataaccggatgcccgacgtcgcttatgaaccggaagacctcgccgaccggcatgtt
cctctcactgtggagggcgactatcctcccgttcaggtctatggccgctatgccaaccgttatcccggga
tctatgcccactatgatgctcctcctctcgcgtattgcctcttcccccttcaggggggcgaagccaagct
cggccctctcaaccggctggatcctcacctcgacgtccccgccgcgcatgggctttatcagtcccgcgag
ctcttccctgcgggcgtagaccttgaactcccccttggccaagccgtagtccttctcctcagtctcaagg
tcgaaaggtatatccgcccttctgagcctgtcctctatctccctcactttatcgcggacgaggttgtgaa
cgcgcttcctgtacctgtcctggctccagccacccttgccatggcttctcccccgggttaccttgattat
cacctcgtcttcgaaggcaagaacctcgtagccgactcctttgctggccagcagggcggaaagcttggcc
tcctcataggggtcaaagcggtctccggttcttatcccgtgctccctcgcgaggctctgaagggttctct
gctcacccggacggccggtcacctggacgagcttcgtcccgctcggcagggcccggaggaacttcctgag
gtcgtcgccaagctcggtgacgctgtccatagccactatatccggcctcttggactggatgaagcggata
agacggtagagagtgaactcaccctttctctcaagcctgccgttgaaccagctcacgacggcaaacctct
tggggttctcgcttattatgtccactccgaggattagaataggcctcaccctctaagggttctgtagaaa
ggttggaggggccatttaaaaagcttatcagcccctcaaggaggttctgatggcgacctcaaaggccttc
cttatcgtttcaacggccattgaaggcctcggcttttctagagcctgctcgtggctgaaggggacgtgga
tgaagccggccttggtctccattccagcgacagctatcgtgtggagcgccgtgaacattgcagtattgca
gacgtaggtgccagccgtgttggaaattccagctgggatttttgcctccctcaaagccctcacgatggcc
tttatcgggagtgttgcgaagtatgcagccggcgcgccctcaaagacaggttcgtcctctggagcaaagc
cctcgttgtcaggcatcgtcgagtccatgacatttattgcaacgcgctcgacggttatgttcggcctccc
gccggcctgaccggccaggatcacaaagtccggcttctcatcgacgatcagcttcgggagaatcttcctg
acgccgttgaaggtcaccgggagctggcgctttattatctctgccccctcgatctcatccggaagccccg
aaacggcctcccaggaggggtttatctcctcgccgccgaagggctcaaatcccgtcacgagcactttcat
gctatcaccgaaaaggttaggtttttaggttttaaaacgcactcccctcggtgggtgagaatgaggtacg
acgttcttatcatcggtggcggaccggttggcaactacctcgccaacctgctcgcgagggacttcagggt
agccgttgtggagagaaagggctccttcgggggtaaggcctgcaccggcataataggggccgagaactat
gagaggctcggccttccggagagtgcagttttgaacaagctccgcggtgcggttttctactcgcggatac
agagcttcgagatagggagaaaatcgcctcaagcgtatctcgtggacaggaaggcccttgagaggtggct
ggcagagagggccgtgggaaagggcgtggactactacatggcgaccacgtttcttgccttcagggatgga
aaggccgtcctccagaggctcggcgagaggatcgagatagaggcagacttctacatcggcgccgacggcg
tgaacagcaccgtagccaaggcgataggggttcagacgaaaggtgaattcctgagcggctacgaggccga
agtggtgggagaattcaatcccgacttcgtcgaggtctgggtgaacagggagataaatcccgagttcttc
ttctgggtggccccggtgagcgagagagttgccagggttggaacattcgggagcctcgatgccttccaca
ggttcctgaagataaggatgctgaagccaacttcgatagtcgagttcaaagctggaagcgtcggcttcgg
cgtaaggaagccctgggtcaggaacaacgttgcgctcgtgggcgacgcggcgctgcagataaagccgacc
accgctggaggaatagtctacgggatgtactgcgcccacgtcctcagaagggcgctcctcgatggaaggc
tcagggactacgagaagggctgctccttcgtcaagaagcaggtaagcttcgggctccgcttcaggaaggt
ctttctgggcctgagccaggacgacatcgagaaggtctttgaggtcctcggaagtccagaggcgagggag
gtcatagagggccaggccgacttcgatgaccacgtgaagaccgcgaaggcaatccttaagaggccaaagc
tcctcgcaaggctgataaagataagcccggccatagtcagaaccctcctgtgaggtggttccatggcaac
gtggaggatgggacttcaggaggagtacctcagggctatagccgagggcaggaagagggtcgaggggcgc
ttgtacgacgagaagaggcagggaattaggccaggagacacgataatcttcgagaacaagctgatgtgtg
tggtgaaggacgtgagggtttactcctccttcagagagatgctggagaaagaaggattagagaacgtcct
ccccggcgttgagagcatcgaagagggcgttaaggtgtaccgccgcttttattcggaggagaaggagcga
aagtacggggtagcggcaatagaggtcgagccggtcgggtggattggagaaccccttgaatgactaccca
accaaaaagttaaagtcccttctcccattttaacatggtgtgcgatatgagaaagaagctcctcatcatt
atccttctggtgttcataatcggtttcatatcgccacccgcaggagccagttcattaatgggaagagagg
tggagcactacataaacgaataccagctccgaaccctgaaccatgcatggaacaccggaagcgtttccgg
atgggacgccttcagggaaaacgagacgttttatcttgcatgcctcaaagttatagccctcgcgcggagc
ggctatccaaggaactcgacggagttccgagcactggtcgaatggataaagtcaaggcaggacaaggacg
gttcctttccggcgataataactgacgactacccagagccagattcggagtggttttactgggagctctc
cagatcggccggaacaggactggcgattttagctctccttggggcgggtgaaagtcccgattccagggag
atagaaaaggcagcccaattcctcctgaagaacgagagcgggaaccactgggggagcacggtctacctgt
tctgggagcagacgggactcaacgcggtcaatgagtcgccgagcatcgttgccacggcttatgcaatcgc
cgccctctcaagactcggtcacaacgtctcggaagagtggagatggctggaggagaggctgacgccggag
aggcttgtgagcccgtatctggacaacaccttcacgggtttcatctttcccatgccctaccgcgatatta
ggcccccctacgagagcatagtcctgccgttgctcttcctgagggaggagaacatgagaccgccgaaggg
gacgctcgatttcatcgcctcccttctcgaaaggacgcagtacctcggaaacgcaacgctgaggctgagc
tttagggggattaccaactacacggttgaggagagggtttacacagtaaacggctgggaagtggagaaaa
cctggaacgggaccggaagaatggccgagataaacgtcagcctggggacccccgaccggggaagtacctt
cctgatactctcagggaaagcccttctcgaaaacgagtccggcttcttcaggggaggagtgaggctctac
ccggaacttccggagggatatcaacctttcatcggaactgggtacgccgaaaggacggttttccagttca
gggatggggagaactacgcagtgattgaagacccgcacttggacggttcctggaatcatgaagtttactc
gacggctatagccctgatatggctccacatggctggcagggacgagggcaccaaagaggccctcgaattt
ctcgaactcgcgagtcccagagaatccatgacctttgacggcgatgcctatgctctgatagccctgagcc
tatacggtggaaagtgggaaagcaacaggcccggaccagtggagaatgagccaagcgcccaatcaggggt
ttcatggaggctgccggcgatttttgggatagggcttttgattggggcactcattggcgccaaagcggga
agaaaatgaaggagtggctaaaaagaaacctcagaggtacctctccttcacccaccttatgaagtagtcc
gggttcagctcctcaccgatggccctctgaaggagctccttgggtgggtatatgcttccgtgcctgtgaa
tcctctcgcggagccagtcctttatgggtccgaagttgccctcgcttatcagctcctccacgttgagatc
gcgcttcatgtggtagtagagctgagccgagaggagtgttccgatgctgtaggtcgggaagtaaccgacc
gttccgtgggcccagtggatatcctgcaggattccctcgcggtaggtctttggccttatgccgaggaggt
tctccatctcgtcgttccagagctcggggaggtctctggctttaacgccctcattgagcatcatcctctc
gagcttgaagcggaggagtatgtggaagttgtaggtaacgacatcggcctcggtccttatgaagtccggg
cgcaccatgttgaagtacaggtagacgtcctcgggggtgtacttggacatgaagggcaggttctcccgaa
gggttgggtagatgaggcccgcgaactccctcgagcggccaacgatgttctcccagaagcggctctggct
ctcgtggattccaagggagacgcccccgactatggggctgaacatgaatctctcgtcctgctggagctcg
tagagcgcatgtccgaactcgtggaccgtgctgaggacggtcatcctgaagtcgtagccctcgtagcgcg
tggttatcctgacgtcccttatcccgaactcagtcgtgaagggatgagccgaaacgtcgagccttgagcg
aacgccgagtggaaagccgaacttctcgagtatccagcggttcaccttctccatctgggcctgctcgtag
gtttccttctcaagcgggtggctctggggaactttcccctcctccattatcttctcgaggagaggcttga
gctccttctcgagcttgtcgaacatcctctcgacttccttggtcctgaggccctcctcgaagaggtcgag
cagggcatcgtagggctcgtcctcgtagccgaggtagtcggcggcgcgcttcgcgaggtctatgattcta
tcgagccacggctcaaacttggagtagtcgtcacttctcttcgcctcctcccaggccttcgttgcctggc
tcgtgacctcgctcatctccctaaggaactcaggtgggaaagagcggcttatccttatgttcctgtcaag
aaccctgacgacaccgcgctcgtactcgttgaggtcctcgattcccttggccttctcgacgagctcaatg
aactccggcttgaggaggaactcctggctgagaacagaaagctcgccctgggcaaccgagcgctcaagga
tgccctcccgtggcatgttgacctccatgtcccagccgaggacgctctgggcgtggcctattgcccagat
gcgcctgtacctcatgagtatctccctgacggtctcgttctggaagacgctttccatcgaaaccacccct
tgtttttgatagaactttcaggcatccgcttttaatcttttcgatgctcatctaaacgggagggtagaag
tctgttacttccaccggaaacggcttaaagggggaagcgtaagtccgtgaaagaacgagtgctggtgatg
actatggaactcgacctggctgtactgggccacgtctcaatagaccacattcggtttccggggagggagg
agatactctatcccggtggtgcggctgcggccgtggctacttcggcagctttggccggcgcgagggttgg
cctgataaccaaagttggagaggattttcccagggaatggctcgaaaagctcgcctccgttctggacgtg
gggggcgttcaaatcctgcccggcaagacgattcacatatacatgatttaccacgaggacggaaccgtgg
atgctccagttgacatgggtgtcgcccgtaacatgggggagaccccgattccggaggagtacatgaacgc
cgaaatctttcacatagccccgattccaccagaagagcagctcaaggccctgaaaaggctggaaggcaag
aggataagcctggactttaacccgacctacatcgaggactacgccaagagaaccgggctcatgagggaga
tagtatcgcgggtcgaggttctctttccaaacgagagggaagctttaacgataaccaaggtccgggacgt
gaagagagccgctgaggtactgtacgaatggggagcgaagatagtcgtgataacgcgcggcgagaggggc
gttctcgtctatgacggtgatttcagggagttcccggcgcttccgatatccccccacgagatagtcgatc
ccaccggtgcgggggatgccttcgcgggcggctttcttgcgatgtactccaggggtgcggcgctcgaaga
ctgcgtgagaaggggcctggagagggcgagggaagttctgaaaaaaaccggaagctggagcgtttaagag
gtcgcgagcctggcgaagaggtagagcaccaccaggagcagcgccgccagggccgtcacctccagcctcg
ggagcgcaggggagagcgttgacatcagcaggtaggttgggaaggacatcgcaacagccgcgaggagaat
gaggtagtgctccctcggggcacgctccctgtccaggtagcccatttcaagggcgaggatagcaagcgcc
atcacagcgagaccgtagagaccccccgtcctcgtgtagatgaggaaagccgccgttgccaggagaaaga
gcgtgccgacgaagtaccactgaatcgccatgagggccagcgggattaggaggagggttctggaatcgag
ggttccgagcaggacgaagagtggaaccagaggtatgagggagtagagccttctcctcactttcatagac
ccaccacctccgctatagcagcctccaggggttttctgacatcccagtcgatgatgataccgtaggcgga
catctttatgagcatcgcgcgcctctggagcatcagcagcttcagcgcaagctcctcctctcggctctta
ggctcaaccgccgtgtaaggattgggacttatgacgacgacgttgtagccgtactgggccattatcctga
gggcctctctgctctcctcggtcaggaggggggagaagtacagcagctgggctttggccgggaagcgcgc
ctttatgaggtgctcgacctggtaggttatcatgttgttcttgtcgggtttggccgtgctcaggaagtcg
atgcacttgaagaagtgcctcttgccgtagtcaactcgaatccagagcgggacctcttcggacagtagga
gtccgaagctcgtgccgttgttgagtgcattgagcatgagggaagccgcggcacggacgaggtggtcaaa
gacgagatcccccgtgtaggaggcgtccactatgaagacgacgtcgaccttgcgctcgctctcgtactcg
ttggccattatcctgccggttctggcggtggccttccagttgattatcttgagcggatcgcccggctggt
actccctgacggcgtggaactcaacaccctcccccaccctcggcgatgggagcgggccgacggttatctt
cgttcccttggtggagtacggcgtcgggacgtccgtgattatcggaacgcccactatctcgctgtaaacc
tccaccgccttgtcaaccttgaagaagccgaaggggtcgcggtagctcagcctcacccagttgaactcgt
gaattcccctcttaacgcgaaccctgtaccgtatctcccgttcctccccgggtttgagcgacagaacgta
ctctttctgcccttctacgagctccagacccggcgggatgtcctccgtgatcttcagggtgggtatcctc
tcgtgcgatttaattctaaggactatctccagctcggttccctcaaggaagcggttgtgcgggattacac
gctctatctcaacgttgagggtcggtttgaagaagaacaccgccacgaagaggagccatattatcgggag
cgtcaggtacacgagctcccaccgcaggaggagaaaggccagcatgacgattagccagagggcgaggagt
atctcctccgccttctccgttgggtacattttgcccgtgggctcctccctctcctcgaccggaacggagt
gcccgtagagcgggggttgggcctgcaccttttcacctcactcaaacttgggaactggaacgcgctcaag
gagcttcgccattatgctctcctggctgaccttcgtgtaccagagctccctcttgaggatgagcctgtgg
ctcagcgccggaacggcgacggcctttatgtcgtctggaatgacgtagtccctaccctcgagggcagcat
aggctctggagagcttgagaagggcgaggctccccctgggcgaggccccaacctctatctccttcttgtc
ctccctcgtggctaggactatctcggttatgtactccaggattgcgtcgctgacgtagacgtcctctatg
gccctttgcatctctacgacttcttctggggtcaggatcggtgttatatccacctcctccttcttcctcg
ccatcctcctgcggagtatctcgatctcctcgctcttgctcggataaccgacgcggagcctgacgaggaa
cctgtccagctgggcctccggaagcggataagtaccctcctgctctattgggttctgagtggcgaagact
atgaagggcctctcaagttcgtacgtgttgccctcgacggtgacctgcctctcctgcatggcctctagga
gagcgctctgggtcttgggcggggcacggtttatttcgtcggccaggagtatgttcgtgaagacggggcc
ctttttgaactcgaactcgagcgttttctggttgaagatgctgacgccgaggatgtcgctggggagaagg
tcgggtgtgaactggacgcgcttgaacctcacccccatcgcggtggcgaagctcttcgccatgagcgtct
tggccagtccgggcaggtcttccaggagtatgtggccatccgccaaaatcgtcgtcagtatgagcctcaa
cacctcgtcctttccgactatcgccttcttgacctcttcaagaacggcgttacccttggagcttacctcc
tctatcttcatagagatcctcctccacaatttttaaggccctttcaaggttatcgagaaagtctccctcc
gaacggagggcttggatggcctcgttcggctcggaagtgagcgaatgaaacgtctgattgtagtcctcgg
agagggtggcgtatatttccgctatcttctcctcaaggagggagcgtgcaacccttcccctcttggcgcg
ctctatgagcgtcacaaccctctcaacgtcagtttttctctcgaccctctccagtctctccctcgtgggg
aggggagcgcgtatctcaaatccgaagaggagaaaggccagaagggcacccagcgccagaacggcgagcc
atctaaccaggtaggagccggcaactatggccacgagcagcggtatcacggctatcgcgagcacgtgtct
gttaaacctcatccacccccctcctcatctcgcggtagacctcgagggccctccgggcatcatcccatgt
tattttctcgggggcgtatttggccttttcgaagagccgcgtcagctcgacgaaggcatcgtgcatgtat
ttaacatgctccgcgtgctcccagtgcgtccagctctcctggtacggcatcccgaggtactcgagccaga
gaacggcgttcttgtatatacccacgacggcctcccttgggttctcaaacatcccaaggccgagttcgtc
gagtttcctgtcgaagagctcggcccggagcctcatctccctgcgttccttcttccgcaggtacgtcctg
tactggaccgcggcgaggtatgaaaagaccactatcccaatgagcagaacggcatagaggatgtactggg
aggggagggactgcctggtcggggccagttgggtgccgttgtagtgaccgggggtttgaacgggcgcgga
accgttcacggaagcgtttaaggcggtactgttgttggaggggatttttacggccgcattctcccgaatc
agatacatcacgaggacgaggccggaaaatcccagagccagcatgatatacctgatgaaaagggcgaggc
cgcccgaatcaagtctctgaaaggggtccttccatcctaagaatacgccaacgataacgaacaggccaac
tatcgcgaggatcatcacgagaacacccgcccactgggcgggactaccccttgaggtctccgacgtggcc
gcgctgtagttaatcatcagcgccatcaatgaaaacagcagtccagagagggccaataattttaccctgg
tggacatttttatcaggggttttagagagggcaggtttaaaaacttttacccccaggtaaaggtcaggtg
atgaaagtggagagggttccaaggctttacgttgaagctccccccgaggagtgccttgagggaaggaagg
ttaaaaaagactgcgtggtcatcagcgggaacgttgaggtctggctgaagagggacgagagcgttccgga
cttcatcgagatcgaaggggccaaattcctggcgaaggaagtttacgacaggttctacctctacgttgac
agaatggagggtaagatgcttgccgatgccatcctggccctccccgatgggagaacgcggatatatttga
agagggacgatgaactgctaatccttcccgtcgaaggatacacgaaaaccctgatagcgaacgttgggaa
ccgggtgaggacgggggatgcctttgcagcgataaccaccagaaaaggagaggttcactacctcaagccg
cccaagacgggaacggtcgtgttcatagacgaggtgaccaacaggccgcactacgtttactacatactcc
ccgaggaatgagcgttctttcccacttttgtacaaacctttataaactgccgggtcaagccccacctgaa
gagaattttggagttgaaggaaatgaagattgaagctggagattttgtggtgtttcactacgtcggaaag
ttcgagaacggcgaagtttttgataccagttacgaggacattgccaaggagaacgagatatacgtggaag
agagggagtacagtccccttggcgtcaacgtcggtgttggcgagataatccccggccttgacgaggccct
tatcggcatggagcttggggagaagaagacggtcacgataccgccggagaaggcctacggcatgcccaac
ccggagctcgtcattgaggtggcaaagacggagttctcaaacgtcggcatagagcccatcgagggcatgt
acgtcatgaccgactcgggaatcgccaagatagccaaagtcggcgaggagaacgtcacccttgacttcaa
ccatccgctggcagggaagaccctcgtcttcgaggtagaaatagtggacattcagaaagccaaagaagag
gcctcagacggcgaggttgaggcctgaggctccctggaagaccgccactcccattattacgagcagcagg
ctgtactttatgcctgctgagtatttcccttctcttatgacgccaattccaaggcctgaaactatcgctt
ggagggcaacgaatcccagcagtatggtcctcacggtctccaccggaaactccacgttgccggtgctcat
agccagcattacctgggcgactatgccgagtatgaggggtccgataaaaccgctggtgattatgaagaac
atcacctgcatgcccgttgaggccttcctctcctgctttatcctgagtatctccctgacgtcgtttccaa
cgaagacaaggacgtcgctcatcggggcacccctctcgagggcctcgatgatgatcatcatcgaacggta
gatgacgggagactttctgttccttaccgcaaaggccctgagggcttcgacggtcggacggcccttcttt
atctcggctacggtcttcttgaactcgtcagtcaacgctccgaacttggctgttgtcaactcctccagag
cctccgagaaagagatacccgccctgagcgagctggccaggtagaagaacgcatccgggagcatcttctc
catttcatcaatgcgcttgctgattctccagtaggggtagccaaaggccatcactccaaagagggccaag
aacgttatgagggcataaactgcagtgaaaaacatatcaacgagtacggcaccgattattccgaccagca
gggagacgatgaggtactctgcggcgaggaagtttattcccgaggagtatatgaacacctcgtagcgcct
catccatcgtttggggactattctctcaatgatctgaaccaatgctcctgacaatcctcccgccatcatt
gtcacctcggctctcccttcttaatcatgttgaccactatgaacgacagcgccgggaaggcgaacagcag
tataaccgccagggtctccgggggcagtatgagctgctgggacatcaccgaaccggcgagtattccaacg
acgaacatggtgggcatgactatcgtcatgaacatgtagatgaacgctataccgttgaccctctggacgt
actctatgagcttcatcctgtactcaaaggcgaagtcctcggccagtttgtagagtatctcggagaggtt
tccaccgaactttatcgccctgagtatctgcttgacgacacggctgacgttctcggagcccattttctca
tcaaacttggtgagggcatcctcaaaggaggaacccgtcctcatgtccctcagtatgagctcaaactcct
cggatataacgccgtaatcggcgcgggcaacggatagcagggcctcggatataccgacaccagcgctgag
gagggaagccatgtgcctcagggcgtagggcatcgccctctcaacctcaactaccctgcgcttccacacc
atgcgcggatagtacctcatgtacatgaaaccgcccacgaagcccaggaacccaacgagggcggacatgt
caatggggatgtacagaaggtacgcgaacaggaatccaaagatgcccgcaaacacggccaccgccagcat
cagcgcgacgtacttctcctggggcatcagtatgctcgcccggtaaagctcctggtcgaggcccttgagg
gagttcgtgagtgattgaaccggtcccttgaagtagcggagcacagtctccgcaagcctctcagagaagg
gcttctggatttccttcttcctccactccagaatctcctctatctccttctccttttcttcctcagccct
ctccttctcgatttccttctgcagttctttgagcgcccggagcctctcctgaacacttttaccctggggg
attcttcgcaggggcttctcggcgacctctaccgtctttccccctaggcgctccaaaaagtcggtgatgg
ctttaacgacgcccacgattatcacccttagatcagattcttaacctgcttgctggtttcaatgctgctc
tcggcctgaatcctcttcagcaacgcctcctcgtctatgtagaactgccttatgtagtggccaaccttat
caatgctcctgatgccctgctctatcatccagtcgaggattatcttgcgcttctccttctcgaactcaag
ctcggatatgctcatacccgtgtggtgggccagggtgttcagtgttctgctcggaactcccgtgggaatc
agctcatccttggccgggtcgtacttgtagagcttgttgagctggacgctctcggcctcgatgcccgaga
tctcggctatctctgtgatgcgccttatggttcccttcttccggctgtggaacctgacctgcattatgat
gatgtccagcgcgggtatcattatcctgggaacgctcattggcgggctctccagacggactatggtttcc
ctcgcgctgtttgagtgtatggttcccatacagccgtcgtgacccgtgttcattgcggtgaacatagttc
tggcctctggaccacggacctcaccgacgatgattctgtcgggacgcatacggagggtgttcttaacgag
gtcgtccatggttatctcgcccttgccctcgacgttgggcggcctcgtctcgagcctgatccagtgctca
accgggagctgaagctcggccgtgtcctctatcgttatcacacgctcactcggcgggatgaacatggcta
gggagttaagggtagtggtcttaccggaacccgtacctcctgcaacgagaacgttcgcaggcttgacgcc
caggccatccacgaatatccacagcagggcagctatctcggtgttcatggtcccgtacttgattaggtcg
attatcgtgagcgggtccttcttgaacttacggatggttatggtagggccgtcaaggctgatcggtggga
tggtcgcgttgacacggcttccgtccggaaggcgtgcatccaggagggggctctgctggtcgattctcct
gcccacttccctcgctatcctctcgatgatgttgagtatctccttctcctcgggaaagactatgttggtc
ttacacatattgaagcgcctgtgccagacgtaaacgggcctgcctgtacctatgaccatgatttcctcga
ggttgtcgtcgcggacgaggggatcgagcttgccgtagcctatcatggactggactatcatctcggtgag
gacctcgaccctgccctccgagaagtggggggcctcgtcctttatcatcctcctgacggcgttcatgaag
acgcgcctgcgctcctccaagtctggaaaggcagaggggtctatctggagttctgttatcgcccggtcct
tgatcctcttgaagagctcctcctcctcgcggcttagcttggggaggcggatctcgtatatggggacggg
ttcgcccttaacgcggaggatgcggacgtttccgtaggcatccaaaacctcggccttccccgcgtaggtc
gtctcctccgcgcgaacagatgaacctaggatatcctggagggttgacggcggtttgggtttgggggcag
gcttgggcttctccttgggggcctcttcctccttggtgagtatctctccaagaatatcggcaccggtggg
cctgttggtgatggcctcctcgggggagggcctgctgaggatctcctctaaatcaactcctccctcctcc
ctcacaaaggggaggtgctcctcctcttcctccttagttttatcctccttcttgaggacgttctcaagga
ggtcgtcctccccgctcagtatctcatcaatccatgagatggtctccttcttctttttcttctcatccgg
caccaacgctcaccgcccctcattcttccagctgacgtgataggttatatcaacacccttacccatgaat
attatccacacggggaagtcgaagcctgcctgcttgggcggattgatctctggcgtcccaacggaaactc
cgctgattaaactgctcgaaagctggaacattccaggcatcgttggaagcggctgcggctggctcttctg
aggcgggttaaggcccttgtatttccacacgaactcctccatgtagtccctgtacgtcattgtgtagttg
ggggtgaagtccgtcatactggcaccatcgaatatgaccggtatcgaggcggcgaagaacgtgttgaagg
ttcccgcatcgttgggaacgtttgtgaggcggaaggtaacgtcaccctcgtactgaaggatcttgatgtg
ggcatcaaccattgggaacatgctcctcaggtagagaaccttgggggtgtttacgagctgaggatacatg
accccgcagcttattattccaatatcatccagatcctctatcacgccgctaacgctactcccgttgtact
caacggtggttattttagcggtatctccgcagaccgtcttgtaatccatggtcgggactatgtacgagta
gtgagaggttatcctgaagtttacaacaacggtttcgtagggcattatccagaagccagtgtagtagttg
agggtggtcttcttaacgttcgatatgttgtggagaaccgtgtttccaacgagtacggcattcatggtct
cgctgttgtccagcctgtagacggtgaaatcgtaacgcgggttcaccactatgaacttggggaacggggc
agtgttcaccatggtaacgttcagatctatcataacctgccccatgatacctatgttgttgtaggtatcg
ccgggaagacgataggttgctgcactaaccaaagatgaagctaacaaaagaataaagagagatgctgcga
ggcgtttcattgctatcacctcaggtggcaactttagcgatgtagatgtactgctggttggagagtatgt
cgggcacgaatattgagggaacccttactatgaccaggaactgggtgttcgggtcgagcacgagcattcc
ggattccttctcaaggtcaactatctcccagccgtaggccctgagctgctccttgacgtcctcgctggcc
tgtatctttccggccgctatcgccttgagtatctccgtcagatcaacgttgtaggtgtagctggctgagg
cgctctggctggcagtctgggagttggagtagatgtcgcttatcgcctggccgttggttatggacgcatc
tccaggcgtgtactgggtgttgtgctgctcggagtactgggtcgatgagctggtgctcgatgagctggtc
tgggtctgggcctcgttgacggaaatcgttccggcctccgtcgggaggagtactagctcaacgtaaccct
cattcactatctccttgaagggcgcgttggtcgcgttcttggcgaatatcatgatctcatcgcccggagc
aaggaaggcaccgtttatcttgtcccttgagaggacgagggcgatgtcaacgaactcaaccttgtagacc
ttgtactgcatcagctccttgtagtccagtattccgcccagcacagcctttgcgtcggatttgctgacta
tcttcttgacgttgtccttctccaggatgacgttctgggtcgggatggtgtcgatgatgtagtagtagta
ctccctccagagctcgagaaggtacggatccgcgttgacagcctcgacctgctgctcgctggtggcgctc
atgacctgctcctcgaggctgttcatcgaatcaaccaccttcttcttgaggctgtccggcagcggcatcg
cgaggagctggctgaactgtgcctcgatctggcttatcttctccttcttggtctggttgagctgcctctc
catttcaaggcggtgctgctcctcgaggtaagcctgatactggttccaggcactctggtatgcggcttta
acgtctatcgattcgacctcatccacagtctgggccgcgtttatctttcttatcaagtcgtccctggcgt
tctttccaaacgtcgtgttcatgagttcgcttccgggtttgaagtagtagttaacctccgcgagcttttt
gttcttagcctgggtgagctgctcggcggcgcggttctccatgtagatgtaagcgcctatagaaattatt
aaaatcacaatgatgactatcgatgcaccaatgagaatgcgtctcttcctttccctctcccttatgctgc
ccacggggcggggcttcttggggggtttcttgacagggggcttggccgttttgggggcctcaggctctac
gctggctttacccagctctctaagacggcggattttcgcctcaatatcctcggacacgttgagcaccacc
atcaatcgttatcataaccagcttcttatgtcgaatagttttttgaacttcaatctttatttaggtttcg
gtgagaagtatggagcggttagagattgccgtaatagaaatccggggaaaatgtcccgtttttaacccgg
gagacagaatcgtcatagaggggcccagcgtcaaactcgatgagaccgatgcgatttgcacccacgcctt
tgcatccctgctcccatacatagtcgccctgcgaaagggtattaagcccagcgaactaggccttggcagg
ggagagaaagcgtacgttcagtgcctcgatcccggaccgccgtacacgaacggtgggactgtaatcttcg
agataacggtggtgagagatgaagcagaggaaggcgtggaggatagtgagggaggtagttgaggaggccg
acctcatcgttgaggtagttgacgcgagggacccgatcgggacgaggaacagaaagctcgagaggctcgt
ccaagaggagggcaaaccgctcctcatagtgatgaacaaagcggatttagtgccgaaagagtgggcggag
gaatacaagaggaagagtgaccttccggtcgtctttatatcggcccgcgagagaaagggaactggaatcc
tgaggagggaaataaggaagctcgcaaagcctttgctcgacgagagggagaaggttaaggttgcactcat
aggctaccccaacgtcggcaagagcacgataatcaacacgctgaagggcaagaaggccgttggcactgcc
cccataccaggctacacaaagggaaagcagctgataaggctcagcaagaagatatggctcctggattcgc
caggtgttgttccaatagacgatttcgacgagctggtaatcaaaggaggcttcccggctgacaaaataga
cgaacccgtaaagcctgcgttaaagctcataagcaggattcttgagaccagaaaagaagccctcacagag
aagttcgggatagatgaattcgagagcgaggaggagattcttaggatgataggcgagagaagagggctga
taaaggccggaggcgaggttgacatcgaagagacggcaaggtggttcctaagggagtggcagacgggtcg
ctttaccctcttcggaaaggaggaaacggggaaggaggaatttgcctgggacttcgaggaaatcctcgat
ggagttgagagggacctcctgctcgacccaaggaggatactctggaagtacggcgacgaactaagggaga
ggctcgacaaccggaagcgcgttgggatacgtgagatagagggctttaccgtcggaatagcgacgggctt
caagaagtgcgacggggggataaagctcctcgagaggctcaccggcaagcacgttctggcgagcgagtgc
ttcgggaagaagtggaagggcgtagttgtgataatggagtgatgcggtatgaggcttttgctgacgactt
cgcaggggattgaggacttagcgagggccgaacttgagagtctgctctcgggccttggagttccgtttcg
agtagaggagaagccgctcggcgtcgaggggagggtcttagcggaggtcaataaagcattttacatcgac
gagaaggggcggaagagagagctgagcgtttcgacatatctgaacgagcgctcgcggcttcttcaccgtg
taatagtcgagatagctagcgagaggtttgagggaatcggtgaggaagagcccgagagggcgttgaagag
gatagaagaattcgtctcggagcttccggtggagagatacgtcaaaatcagtgagagcttcgccgtgaga
agcttccgaaagggcgaacacaaaattacaagcctcgatatatccaaaaccgttggcaaggcgatattcg
agcgtttggagcgctttggaaccccaagggtgaacctcgaccatcctgccgttatattccgggccgagct
gattggagaggttttcttcctcggggtagacacaaccggcgacagctccctccacaagaggccttggcgc
gtttacgaccatcccgcccacctcaaggcgagcatagcgaacgcactaattgagctggcagaaccggacg
gcggcccgttcatcgacccgttctgcgggagcggcacgattcctatagagctggccctgagggactacga
tggaaggataattggcctggagaagtatagaaaacacctgcgcggggccgagatgaacgccctctccgca
ggggttctggagcggatagaattcatactcggcgacgccaccaggctgagcgagtacgtcgatagtgtcg
actttgccgtcagcaacctgccctacgggctgaaaataggtcgcaaaagcgccattccgaggctctacat
ggactttttcagcgagctcgccaaggttcttgagaagcgcggagtcttcataacgacggagaaaagggcg
atagagaaagcgataaccgagaacggctttgaaatcaaacatcaccgcctcatcggccacggcgggctca
tggtgcacacctacgtgatagaatagccatgagaagaaaagaaagggctcagaccttcagcgccttgacc
gcgctgagggtctccttgaggtcctcgtagccgtagtggaggtatctccgcccctcgctttcatagccgt
ccgcaaaggcgctccaggccctgttgagggccctctcgcccctgctgaagacgctcatgatggttccgta
ggtcatgagaccctctatcctgaggggctgcgccttctcggcgaactcgtcgagctcctcgagtatcttc
gtcagctcggccgtgaccttctcggcgggggcgtccattatcttctcaattctgacgatggcatcggaga
ggagtctctcgagctccctgacaccgccggttccgctctgggccgccctgtggagctcctccttcgcacc
ctggcgcctgaggaagataccagcccccatgacggccagggaaacggccaagccgccccacatgggcggt
atcctggcggcggttatcgctccggcaacgaggccagctgtgaggagtacgtttccgatgagcttcttca
tttccatcacctcacgggtggagcactcccatgacggtcaggaccgcgaagaggagggtcatagccgcct
ctccgaccatcagtccggccgcgaccgggagcatcttctcggttatgaactcgttgcccttcttcctctt
ggctatctcgtggacgatacagccgagtccgtagggcaggatgtagagcatcggcaggtacatcgacagg
ccgacgaggactccgagtcccggtattccgctcatggagagggcgaagccaaggattcctcccgcgatga
acttgtccacagggacgttgcccccgaggatcgcatcgaccatggacttgagggccatggcctgcggagc
aggaaccatctcgtttccgatgccgtaagccttccatatgaggccgacgacggtgagggctattatcggg
cctatccaggcggtgaggagctcgaccttctgctgcctggagggaatacctccaacgaggtggccggtct
tgagatcctgcatcatgtcggcggcgccggagatggcgacaccgacggtggctccgaggagtatggttag
cggaacctgcttgccggtgaggtagaggagtatcatgaccgacacgagggagagaccggaaactgggctc
cagtcggtcattccggtggacatggcgacgagcagggccgccacgaatatccaggcgacgccgacgattg
ccgtgagcaggctcctgccgatgccgaggttacccagctggtaggtggtaaccagcagcaggaggaacgc
aagggttattccggcgtagaggtactttatcgggagttcctcgttcctgccggttccgagcttgctcgcg
ttggctatgctcctgagggcgactatgatgacgggcatcgagagtatgaggcccgctatcgagccgccga
ggagcattccgataccgagcggcctggtcatgttggcgtagacgaagccgctgatggctccaccggtgac
gtcgctcgggagccagccgagggccttgactatgggcgtgatgatgtagtaggagagtattccaccggcg
aggactatgagaccgttccttccggtgatgaggcccattccaaagaccatcagcgagagggccatggcga
ggctgacccactcgggaaggtggagtatggccccaaggtcgatgtactcggggattatctccggaaggcc
gagcaccgggaactgctggacgaggtagacggccgcgctaacggccatgccgaggaagagcagcctggcc
ttctcgattccgcttcccggggtcttgaggacggttgcaacggccgttccggtcgggaagcgaagcctgt
caatctcaatcatctgcttcctcagcgggattatgaaggtgattcccagtatcgctccggccgcggtggc
gaggaagaagtacgtggtgtttatctcctcgtggagtcccatgatgtagagcgccgggatggtgaagatg
actccagagacggagatgttgacggcagaggctatggtctggacgatgttgttctcgacgacggttccct
tcttgaggattcccctgaggactccccagccgacgatggcagctatagctgagccgccggaggtgaagcc
cattatcattcccgcgtaggtgaagctggcggccatgaaggcgccccagatgacgccgaggattatggcg
gcaggcgtcacttcgcggtaggtctcgtccgaatccttacgcttccagctcgcttctccaaccttccagt
tggcatccgccatctcccaacctcctgtacagttatgagcattcatgtccacgttcttcgggaatgtgca
ttccttggaggttggcccgttctgaaatataaagtttttcagccctgtaaatatcaagaacgtggattta
aaaccagaaacgagttaaaacaggcctttatgccgtttttagtctcagcatgaataaaaattcatcaaga
agatgaacaaatgggcactgacgcacattacgacattagaggctcgaagggtatttactggaccgtttaa
tccgccgaacgatggttagttgaaacttgaaaagactgaagcgatttaggggaagcaacgagaaaaacga
atgctcatgtcttcagcgtcacgtcaatgaccacggtctcgttgcaggggttcctcaccacgaccttcca
cttgccatctggaagcccaacgacctcgtttacttccttgacggttccaaaatccttcaaaacctcccca
tcggccgagaccacctttacctccaccggaaggtttgaggtcaactttacggtcagattggccggaccct
taaagggccactccctggcttcacctgcaggaacgctcttccccttgacgtaaacgaagttgctgtccag
gcagcccgccatcacgacggcgagaacgaggaggatgatgacagggcgtacccacctcatggcaccaccg
gagatagtcaaataaggaaaacttaaaaaagtttctcagcacagtatcgagtcctcggccaggacgtcct
cctccagcgttcctatgccatctatccacgcctcaaccctatccccgtgcctcagggggccgactccagc
cggggttcccgtcgctattatatcgccgggttcgagggtcattatgcccgaaatgtactcgattatctcc
gggattttgaatatcatctcgctcgtcctcgcgagctgccttatttcgccgttgaccctcaagcccagct
ccagatcgctcacgtccagctcacgtttgtcaaccaccctggggccgaccggagcgaatgtgtcgaagcc
cttggcaaccgtccagggaaggcccttccgcttggcctcccactgcaggtctctggccgttatgtccagc
agaatcgtgtagccgaggacgtaatccattgccctctcccttggaatcctcctcccgcgtttgcctatta
tcaccgccagctcaacctcgtggtgaacttccttgcttttccttggcaagattatggcctcttttgggcc
tatcagggagctcggcggtttgagaaaaatcaccggctctttcggaacctcatggccgagttcctttgcg
tgctccgcgtagttcctgccgaggcagattatcttgctcggcctcagttcgtaaaagccatcacggaatg
gaaggcgaatcatcttgagcacccaagaatagttcggggattcggttataaaccgctcgcgggaagggta
ataaaccacttcatccaaaccctcaacggtgaaacccatgaagctcgtcgtcctcaaggagaggggaagc
actctcgtcttcgttttcttggtgatttttatagtgctcttcacgctgccgctgatatacatgctcatca
acgttccagaggggaggctgttcatactgggcttcttcgtcttcttcctgctgatgatgtccctcggtgc
ctactccctgctcagaaggcgtagggaataccggcgcgccgagaacttcgcgagcctggtgggattctcc
gactcgggggtaacgtttccggaggagattgaattcgagacgggaacgcttgagatgaggggctactggg
tcgggagcggaaggaacagaagctaccacgtggaaagaaagttcatctctggggagaagaaaagggcctc
gcgggttcccttcatggactcaccgttcaaagtggccgtttcttcagacggaacgggcttcgtaaaggct
cccgccgtgaggataatcgatgagctctacaaaaacatcgtggtgctcttcttcaccgatgagggcaagg
tcaggggcaccggcacggtaacggtggcgaccgagagcgactcggcgcaggtaaactaccgaggggacgg
gaagtttatcatggggacggtctactcgacgctcaccaaggctaggaccgttaaggtcgccataagcgcc
gaaggattcgagtacgagaagatcgtcggaaagggccggagcttcgagttcagggaggggatgctccccg
aggagagggtcatcatggtcggctcctacggcacgataacgccgaagatggtggtgaatggcctcggtgg
aggaaccgtcatcctcggccacggcgagttcataatccgtggcattctggacataaggctgaggccggac
gtgcgagctgaggagaccttcagggtcgagttaaagggagaagaaatcgaggaagaaaaggagttcgagg
aggagtgggggtttagggactgaatagcagtaggatctaattcacatccacctctatcccctcaacctca
aacttccagtttacgttggccatccactcatccgggtcaattattatcttgaccggccggtcttcgaggc
ggagcgaaacctccgcggtcctgttgacccacacccgggtatcgagagagtccccgttctccatgacgat
cctaatcggaacaggcatcgtaaagttgctggcgtcgacgattgtgaaggtcaggttgtagccctcccct
gtcggtgagaggtttagattggtaatgctgtagttcgggaagagcgtggagttgaaccactcgtcgaaga
accaatcgaggtttttgccggaaacgttctcggcggtttcgatgaacaccgtgtagttgcagtgggagcc
gtgacactcctcaagaacatcgtgaagaatcctgttgaaggtttcgtttccaacgatgagacggagggag
cggagcataaaggcacccttggcgtaccggacgctgtagatgtacttctccttatcggcggggaggtttc
tgcgaagggattccctgagggaaagcgcaccgtttgcccagatagccctgctttcctccctcctgtcgag
ccatcccagggcatcgctctggttccagcgggtgtaggcctccatacggaagtactcggcgaggggctcg
ttgaaggtaccaaagctcatgtagtgaccgaaccactcgtgggcgagttcgtggaacagtgtggacacga
agttcgtggcggagtgcccgatgttcgaggggcaatcgactatgaaagttccaccaatgtttactgcacc
ggcagatatccccaggacttcccggctgatcctccagctgaaaccagggacaaagagcacgttgaagcgt
tcaacgggttttatacccgttatgttctgatagagaccaaaggagaaggtcagttcccttttgaccagct
ccagaccctcttcatcgtagcagtcccccggataatagaccgtaaagctcacgtccgatgcctcaaaacc
cgtccagccaaggtttgggagataaagggagaacccgaggtaggggtggatgggtgaagtgtaaaccacc
tctgagccgttgcggacgactccgtagtcgaagagcacgaaaaccgtgtccttgggcagatatggagtaa
cggtgacggtggcgttcttcgaggcgaactcccaccaggagaaatcggttccaatgaaaacatcgtgctc
ccacatctggcgtatatactccttattttcgagatagcggaaatcgtaggtgacgacaccttttagggtg
gtgaggttcgtcgaaacgttcaccgcgtaaatctcgataccaacgccgtcttcatcaacccatctgtaga
cgtccatgcgggaaagctcaagcggaacgccctcaatgctgatgttgagggttaggggatcgtttggagt
gacgaggagcgccagataaagcggtcccgacgtgaaattcgtgaggacaaagtcgtatctgcccctaaat
gttccatcagtgtagttcacgctgatatttccatactgggagtagggcacggcagaatacgtcttccaga
agaattcgcccatgttctcaaagctcatgttcacgttggccggttcttcgggatagatgaacctcagagg
aggagccttgtactgagaacccggtgattggacagatgaaactgtattcgaagccgatccggttgatgtg
gtgccggtcgttgtgttcccaccgagacagccgctcacgagaatgacaaggaccaccagaagggcaggaa
ccgccttccgcacctttaacccaccggtaaaagttaatcccggcgagtataaaagagtttcgaaagggga
ttaaaaatccagctcagttcttcaacggctccggaatggacttatcccactgctccctcgccagttcacc
ggtgtacttgaacttctcgaccttcttctcggcctccttgcgcttcttctggtgttccttcaggaaggcc
tgaacgcgctcgatcagctcgcgcttgcactggccgcagagcagctcgccgctcttgcatgcgtggtagc
gttccatgagcttcttgtcgtcgggctcgaagaatatctcgaaccacttgaagacgacgcacttctccgg
ctctccgcccttctcgcgctgctccttcgcggtggccctcccaccggtgagggcgtacttccatatcttc
ttgccggcctcttccgggtcgtcggtgaggtagactgcagtctctggctttgaggcgctcatcttaccct
caaggcccatgagccctggcacgaacttggagtgaattgccgccgtcttgtagtagccgaggctctctgc
aaagtccctctggagcctccagtaggggtcctgatcaattgccgctgggattaaacagcgcttcctctcg
aagaatgtcggggctgcctgaatcgccgggtagaagatcattccaatcttgctctggtcggtgaagccga
agaccgctttggccatcgagtagtttatcttcttcgctatcggtatcgccatctcgtatatcttcgtgaa
ctcgctgtcctggaagatgaaggtcttgtccgggtcgaagccgacggctatgatgtcgaggatgttgtcg
taggcccatctcttggtgtcgtcgaaggtgagcttctccttgaagaggaacttctcgtcgtcggttatct
ggacgtagaggttgacgccgaacttctcctggagccacttggtggcaaagaatggaatgatgtggcctat
gtgcatcggtccgctcggacctctccctgtgtagaggaagaaacccttaccgttctcataatccgccaga
accttgtcgtagtccctgtgggagaagaagaacctcctcctgaagtagatgggcagctcgctcctggtca
gcctggcagttttctcaagcagttcatccgtcagcgggcttgttccgaattcttctattagcttcgcgta
gtccaccattccctcaacgtcccatggggtgaccttaaacgcgtcgtccattcaaaacacctccatttcc
agtggaaacgaaacccaaggctaagccggggcagaagagcaaggcttcaccaaggccaaaagcaatcacc
gagcatgggaagagaaagggaagaaggggatttaaagtttttggatggtttcaaaatcaccgccttttcc
agagaacccatccaacgccgatgcctattgcaagccctatgagaagggaaaggccaagccaaacccccca
gtacctcagttcctcccttccggtcggtggatcgtaaagggtgcccgcgaagaacacactcctgacgtca
tccagtttccgaacgtgtattccatcaaaaaccgcccatcttcgcttgaaatccggaatttgagaccgca
taatctccgaacaatcaaaggcatcaaccagcaaatgcctgcctttgtaatgaaagcgcgggtcattgga
gatgaactgtacgatgacaccgccgtagtcgctccagttgcagcgctggaatgtgaggttcatgctgtct
gagtcatcgttgcttccaagaaaactcaggacggcatcttctctgaaggaagcccgaatgacaaaggacg
agaacttaactggctcaattttcagctcgtagccgtcgggggtttccagtacaacgaaattcgttggctc
cttcgagcggtacaggaaggctttaagttcctccacgcgaactgaggcgttttcatccacaatgaatttc
agggaaacattaaacccattctcctcgaagaaacgaacataggacgggtcaactggaagaatatcggtca
gttcaccccacacactcctgaagtcgcacgaggccgtgtagccctcggaagtgcggtacagaatcgccgg
tgacgtgtagttccctgccgcttggctcacgatgcaatcaacccagtagatcctccctgaggacgaaagg
ttcatggtgaggcctatgagctggctctggtttctgggaaggattcgtacctcaaaaacacggatgtgct
tgtcctccacccatgcagttcctcccgggagtgtaacagcggaaacgttctccacgatgaagccggtgga
gtacttgaagctttctcccccgtagtacagcccggcactgaccaaggagatcagaagcaacggcacgagt
accaaagggagtagtctcatcgaaccgcccatagtaactcgaaggaaggggttaattaacctttcgaatg
ttaaggtcaaagaattccatcacgagaattgcagtcagagatagcgaaaacgggagaaaaggctaagaag
aatcagagcttcccgttctccctcagccactcgccgtacttgacgagggcatagaccgcatcgacgccgt
cctcgacggtctcgtagacgggaacgcccttgagctcaatgttcctggccatcttgtgcgggtagtctcc
accgggggccacgaagactatcggcttgccgtactccctcatcctagccattgcctcgacgattccctcg
tcgagggccgggctctggaagagggctatgacgacgaggacgtcaacgttttcatcctccagcgcgtagc
gcatggctatctcgtatctgctcgacggggcgtcgccgatgatgtcgatggggttcttgtagctcatgtg
ctccggaagctcacccctctctatggcctccttgaacttcctgttggtctcatcgctcagttcggctagc
ttcatgccgcgctcaagcaggccgtcgctcatcatgactcctgcaccgccgccgttggtgactatggcga
ccctgttgcccttcgccggcttctgcatggcgagaaccttcgcgtagttgaagagctggcgcatgctctt
ggcgctcaggacaccggtctgctcaaaggcggcctcgtatatcttgaaggaacctgcgagggaaccagtg
tggcttgccgcagccttagcgccggcctccgtccttcccgccttgaggatgattatgggcttcttgagcg
tgacctccttggcaacgttgaagaacttccttccgtccttgacgccctctatgtagccggtgatgacgcc
ggtcttctcatcctcgccgagataggctatgaagtcactctcgtcgaggtctgccatgttgccgaggctg
atgaacttgctcatgcctatcttgtgactggcggcccagtcgaggattgcagcgccgaaggcaccgctct
ggctcatgaaggcgacctttccgaagggcggcctggcctgcctctccggcgggttgaagttgcagtcgaa
gccgttctcgaggttggtgacgccgaggcagttcggaccgacgagccttattccccacttcctggcgcgc
ttgacgagctcctcctcgagttcgacccttccggcctctttaaagcccgccgagatgacgacggcgctct
taacccccttctcgccgcactcgtctatgacatcaggaacgaacctggccggaaccgctatgaccgcgac
gtcaacctcgtccggtatctccttaatgctcctgtaaaccgggaacttcttcccgttaacctcgacctca
ccgcccttgacgttgacggcgtagacctttccgctgaagttgagcgttatcgagcgcattatcgagttcc
ctatctttccggggacgtttgacgccccgatgacagcgacactccttgggtaaaacaggaaatcgagcct
tggagcctccatcttgtccacctccgaaggtttttcgggagcccatatttaagccttcctccacagatgg
gtacatccgggtgctggatattttgtccagctgcggccctaatgaaccatgacctttacttatataaagg
tagcgggaagcaaaagggttatatgccataacgttaaaagaggcattagaacgtttaaattgggtggtgg
aaatggcgaaggttaaggtcataacagacccggaagttataaaactgatgcttgaggacacgaggaggaa
gatactcggactgctccgcaacaaggagatgaccatctcccagctgagcgagatactggggaagacgccc
cagacgatataccaccacatcgagaagctcaaggaggccggcctagtcgaggtcaagaggacggagatga
agggcaacctggtggagaagtattacggaagaacggccgatgcgttctacatcaacatgtacctcgggga
cgaggagctccgctacttcgcccgctcaaggctcaagataaagctggagatattcaaggcccttggctac
gagttcgacggcgaggagctgctcgacgtcatggacagcctcctggcaaaggagcatgagtacaagacgg
agatatccaaggagatcgaagccaacgaagaggctctcaaggacttctccaacgaggacatcatccacgc
catcgagtggctggccatggccaggatgggtcgcgacgaggagaccctagagctcctcaagaagctggga
gaaatacttaaaaaatgacgccgaaaggagaagcgatgggatatggcgaagggtatacgacttctagtgc
tggacgtgcttaagccgcaccagcccatggtgacggagctggcgctcggactaagcgagctcgagggcgt
tgacggcgtcaacataaccctcgttgagatagacaaggaaaccgagaacgttaagataacgatggtcggc
gacaacctcgactacgacgagatagtcaggaccatcgaggagttcggcggcgtggtgcacagcatagaca
tggtcgctgccggtaagaagatcgtcgaagagggagagactccccaggacaagctggaggagtactgagt
gagggaagtcctcataataaccgagccggaaaggataagggtgctctccgatgaaacccgctttaaaatt
cttcaactattgagggagcaccccatgaccataaacgagctcagcgacgccatagggaaggacaggacga
ctatataccgacacataaagattctagagaacgccgggctcgtggaagagcttgaggtccacggaaacga
gcgggtttacgcgaggagcgccaggctgttcctcataaaggcggatccggacgagagcgtcgaggagttc
aggcaggcctacctccaggtggaggccgaaaagctagtacaggttctggagaaggcaggattcaaaatag
aagaccgggagaagctcaagaatcttgccaaggatgttctgaacgagatagaactaaattcccagccggt
aatcaagagaatatcccaggcgggcatcgacctgacagagatagaactcttccacctcctcaacatgctg
gttttccttcagagctgtgagctctgtgaaaaggcagagaaggtaaaggagctggttgagttctgaggaa
ttgaaaacctcagaactccatcacccacttaaccgcatgtggaactttcttcgcaatctccaacgccgtg
aagttctcgccgagttcctctttcaccatatcgccggcgaggccgttgaggaaggcaccaactgaagcgg
ccctgagcggttcgttgccgagcgcgagcagggcgccaacgaggcctgtcaggacatcgccggttccacc
ggtggtcatgccccggttccccgttctgttgtatttccaggtctttccgtcacttatgacgtcgtaggga
cctttgagaagtataacccccctaatctcaccggccttttccgtcaccaccttagccttctccatgagcg
aaccctcgggcttcacgccaaagagaatcccgaactcgcccgcgtgcggagttaaggcgaaggtcttccc
atcgagaacgctcaaatcttctgccaccgcctttaggccgtcggcgtccacgaccatcggcttctcacag
cgcctcacgaactccctcacgaactcccccgtttcttctgcgaggccgattccagggccgatgacgacgg
cgtcggccttttgagctaggctcagaagttcacggacgtggtccggtgagaagttcctcccttcaatagg
tctgaggattaaatcggggtcacttattctctccgctggttcagagggcattgccagataaaccaaatcg
acgaggtagctcgctgccttggaagcgagatatggggcgccgtagtagtccccactgccgccgatgatga
gcaacttaccgttctgacccttgtgctcgcccctcttcctgagcgcgaacttggcatcaccggggccgac
gatgtgatagagctcctttggatagccgattttggcgattatcctttcaaagccctcgtactcctccttg
tcccactggaaggtcaccgcgaagtcggccttgacccgaattgcgctcggatagccgctcggcaggtcaa
cgctcactatcttcgcctttccggcgtattcgttaatcttctctatcgcggagcgtatcggctcgcgcgg
ctcgccctttgtgccagctccaagaagggcatcgacgataacatcgtaaccgctcaggtccagggacttt
atgtaggcggaatccttgagaaccttgattttcacgaagtccaggcccttgagtatctcccagttgtgct
tggcttcatcgctccttatcttcgcctcgttccccacgaggaagagcgtgacctcgttctcgaagctgag
gtgtctggccgccacgaagccgtccccgccgttgttccctgttcctgagaagacggcgattttgagcccc
cttccaaagcgctcctcaatcgttctggcaactccagcgccggcattttccatgagctggtaaggcgtaa
tcccaagccacttggcgtttatgtcccagatgtaaacgtcctcgatgcgcatgataatcaccggagaaat
ttcagactcaaaggttaaggggttttccatgagcgatacgaggtcaggacgaggagcaggccgaggggag
ccgtgatgtaccacaccaggacaaataggagaatctcacttgtcccactctcaatcgccgcgtaggggaa
ctcgaagacgacggctatgacgaaatacgccagaagtaacctgaggggaaacttccccctcctgagaacc
accataaggtaaacctcagcgatgcccataaggagtgggtaacccaaggcgaggaatctgggaagatgca
gcaagaggggcacgttgtagaaaagcaccatgccgaggatgggatcgaggagcgtgacgaagcgaaaacc
gagccgaaacagtataaggagaggcagccaaggggaaaaggaaggattgttccctccagtcatactattc
tcacgttccatagacgatgcacccgctatttcctatcagatttttccgttccgctggacgctagtgtgaa
gatgtccagcttcagacaaatttcaatgcttgcttgtaatccctctctgagtacagcaccaaataaaccc
tctccaagctcttcacttcctttgagaactcctcgacagtctccttgaacgtcctcacgacctcttcaag
cgggcagccgtagatgccggcgcttatggccggaaacgctatcgttttgataccgagctcatcggccttt
ctcagcgcgccgagaattgcctttctgagcttttctttcttgtcatcgtcccagacgccaccgcagtagg
gcccgaccgtgtggatgacgtacctgattccgtgttcctcaagcctcatcgctggggtcacgactacctc
cccgtgctcgatggagccctttccgagctgctccctcatggcttccttgcttatcctgatgtattcgcgg
gcgtctccagcggccgctttggctatggcgtaggcgacgccaccaccgtgttctagatagcggttggcag
cgttgactatagcatcagccgggaagtgggttatgtccccacgggcaatctcgaaggaaaccatcggact
caccgttccaaggattactcgggagggatttaacccttgcgcgagcaattactaagcaagcttttcacga
catacaactcaaaacagtaacagttaaatacggctgaagcctatgaaatgtggtggtggaatgagggcgt
tcgaggcgctgggggaaaccattgcatccatctccgaggacgggaagagatggaggtatcccgttgcggc
gtcagggatagccggtgtgctcctggccatctcaggattcaacaccgatatgagacctgtggattacagc
cccaatctaaacctgggcattgcggctctcctcgtcctcattgccctgctcatcaggctcaccgtaatat
actacccaatcaaggcattctactaccacaaaaagggcatacccttcgaggagttgactctcattaagga
gtccataaccgggggaatactggccctcttggtgggcatcgtttacggaatcgtcatcctcatagtcggc
ggtctcatgctcttcccagcgatactggcgtactacgcgctctccggaacaacgaggtacgtgatagcgg
gactgcttggactgcccccggcgatcttcctgatggggacaatcaccatgatgattccggcgtacatatg
gaccaaggatttcggggagggactgggaataatcggaaccgccctggacaacgccaaggaagtcttcgtc
ttcggggccctgatgggagctgttatcgttggtatcggggccgcggcaggagggctcgttttcatgacct
ccctcgttgccaggggcttcattgaaaccctgctggcgggcctgatcgacggcctcataacgggcctgtc
gaacgtaatctccggtgtcgctggggcagccatgtacagaaagctcagggtgtgggcggaaaaggaaagg
cctgttgaggtaaacccagactggctggccagcctctgagctaagctagcttccctatcgttttttcggc
ctcgtcaagtatcttctcctcgtcgagcgtgagaacctcgcggtcgagcatgaggatcttcccgtccact
atcgtcgtctcgacatcgtttccactggctgagtagacgagatggctaaccacgttgttcacggggcgga
ggtggggctggttaaagtcgatgattgctatatccgccaggtagccttcctttatgacacccgcgttgag
atgaagggctcgggcaccgtttactgtggccatcttgaagacagtcttggcatcggccacggttggatcg
aggttgtgcaccttgtgaatgagagcggccagcttcatctcgtcgagcatatcgaggttgttgttgctgg
cggcaccatcggtaccgaggccgacgtttacgccggcgttgatgagcctctgcaacggcatcaccccgct
cgcgagcttcatgttgctcgcggggttgtgggcgacggtaacgccgttcctcgcgagaatctgtatgtcc
ctgctgtcgagccagacgccgtgggctatgatgacgtccttccccaggaagccaatctcatcgagcagaa
ccacggggctctttccatagcgctcggttatctggcctatctccgccatcgtctcgctgacgtggatcgt
tatcatcttcccgtgctcgttcgccagcttcctgacctccttgagcagggctatcgagcaggtgtagggc
gcgtggggcccgaagacgaagtgaaccctgtcggagccgagcttctctatgaactccatcgtgcgaaggg
cctcttttatttccttctcggttttctcggggtcgccgaggtctatcatcccgtaggagaggtagcccct
gaggccagactcctccacgacttcggcaacggcgtccatgaagaaatacatgtcgagaaaagccgtcgtt
ccggtctttatcatctccagcgcgccgaggtaggccccaaccttggtgtactccctcgtgagcttcgctt
ctctcggccatatgtggttctggagccagtccatgaggggcagatcgtcggcgagaccgcggaagaggcc
catcggagagtgggtgtgcaggttcacgaagcctggagaaaccaccttccccctggcatcgatgacggtg
tctgcggcttcagttacctccttggcaaccttgacgatgcggtttccttctatgagaaggtcggcctcga
cgacctcaaagttctcgccgtagataacgcgcccgtttttgatgagaatgctcatgagcatcacctttta
agaaggtgtgtttcccctggaagttaaaaaggtgtcggagaaaaggaatcagacaaacatgctcttcagc
acgtcggcgcagccgcacttcctctcctccggaatgagcgggatggccttcttgagcagttcctgaacct
tgtagttgttctcggccatgaccttgaggacctcctgggcatctaccggcttgtcggcccagacgtcgta
gtccgtaaccgtcgcgatgttcgcgtagcacatacccagctccctggcgaggtttatctccgggacgagc
gtcattccgattatgtgggcgtactgcctgaacatgaagctctctgccctcgtggaaaagcgcggtccct
cgatgcagacgtaagtgcccttctcgtggacagggaagccgagctccttggcggtctcgtagaatatcct
cctcatctccgggcagaatggatcggccatggaaacgtgggcaaccctcggcccgttgtagaaggtgtag
tccctcttcttcgtgaagtcgatgaactggtcggttatgactatgtcgccgggcttgtactcctcacgga
gcgagccgacggcggtaacgccgataaccctctcaacgccgagctcatggagagcccagatgttggcccg
gtaggggacctcgtgcggcgggaactcgtggttctttccgtggcggggtatgaaggcgacctcaatgccc
tctatctctccgatttccactggagccgaaggcctgccgtagggggtatggaccttcacggtttctttcg
gctcgaagacgccgtaaacgcccgaaccacctatgataccaatcttcaccatagacatcaccctgtaaaa
ataaagcccgagttatttaagggttgcttttccagtggaaatgaaactcggaataaagcttaaggcaatg
aagaccaaggggcatactgggatttgaaatgccggccggtctcggcagatggctcatatcctggacgttc
gcgggcatcatcggctggttcgtggggactttcctcatgttccatcttctgggttcgggagttagaccct
cagccggctggtttgtgacgtttatggtaggctggataatcggaggtttcatctggtacgagtggaagat
aaagacggaactggagggaagcaccgtccggtagagggcaaaatttaataaccttttggaattaaattct
ttcgtgggggtgagagcatggacaacgggggaccggtgaaaatagtgctccctgagataaagaaccccat
cctgatagagggctatcccgggataggcctggtcggccacatagcggcgaacttcctagcgaaggagctt
ggaatggagatgataggctacgtggagagcccgttcatcccgcctatggcactgatcctcgacggaaaac
ccaaccctcccctcaggttctacgggaaggacaacataatactcgccgtggcggacatctacgtcccgcc
caccctggtgagcgagatagcccgggagctcgtgaggtaccttagggacatgagggcggacaagatcgta
tccctcggcggtataggcataggcctcttcaaggagaagatggacgtctggggggttggagccaaggaag
agctgaacagggagctcgagaacctgggagtgaaaatcctccagtacggttcgataatgggaatgagtgg
aaagctcctttgggaggcaagcaaggaaaaactcgacgcctacgtgctgttgggagagaccttcggggac
agacccgacccgagggccgctgcgaacgtcatagaagttctgaagaagctgacaccgatagaggtctcaa
cggagcccctgctcaaggaggcggagatgatagaggcccagcttaggaagatgcacgagcagatggagca
ggccaggagaaaggccgagaagcagtacgagagcatctacctgtgaggtgagagtatggaggcgataact
ctcgccggaatcgcgagacgggttctcgatgagcttttgaggagcccgtacaagactctggagataagga
gcgcgaggaacgttattgcgctcgaaagggcccgcgagctcggaaggatcttcctcacctacgaaacctt
ccaggatgtcactgtgggcacggaggggcttctcgcggagatactccgcctggagagcatggagcagagg
attccatgggaagagagcgacgagagggaagtgaccgtgtgccgggcgcaggtgaggctcctcggcctcg
gcagaatagtcgaagtgaggaagaggaacacggtgctggtggtcagggttcgcgagatgctaccgcagga
gatggacataggttaaaacagggttttctgcctgccctttccgagcttttccctcttcggcggctgaacc
tttctgaactcaaggccctccttttcaaggagtttctttgcgccggaggtcagggacggggcaacgagta
tccccctaacgtccccgtgctccttgctcagggcttcaacgtagcgcttaagctggctgacggcatgcag
gtctgcctttctgcgcttcagctcaagaacgacgaggttaccgtccctatcgcgtccgaggatgtccact
atgccgtgaccgatctgcttttccctgaagagaggcttgaatccaggctcaatgagttcggggtttccaa
atatcatctccgccatctcggcctcgctgcctgtcaaagcaagctcctcgtagtcctcggccttgaacat
ggagactaggtaaacctcctcaagctcaacttcgagtatctccttcggcttcctcctcactgaacggagg
atgattacgccatcgcgctccccaaccgttacgaagctccccggcggctgccagttgacgggttcccgct
tcttgctctggtggatgagaaaggcaccgtcgggcttgattattatcaccctgtcgccggagccgagctc
gctcttggctcttccatcgtagtgcaccttgcagcgggcaaatatcgtcagcattgcctcggacgacagg
gcggaatcgactatcctcatgagttcatcgcaggatgggttctgaacggcctcaacctttgacatggaat
ggggtaaagaagaagggttaaaaagctaactcagtcctcgatgcccttgtcggttatcctaaagattgcc
tcaccctctgggaggtgggggctgtctatgagcctggctacgcgcttgccggccttgcccttcctcaggt
agattcttagggttgcactgtgggctaggatgtggccaccaacgggcctcgtggggtcgccgaagaaggc
atcgggcttagcctgcacctggttggtaacgaagacagctatgtcgtagaggtcagctatcctgtgcagg
tcagagaggtgcttggccagcttctgctgcctttcggcgagggttcccctgccgacgtactcgcttctga
agtgagccatgagcgaatcgacgaccagaagctttaccggcctatcggtctcggccttctccttgattat
ctcctcggccttctcgatgaggagcatctgatggttgctgttgaaggccctcgcgacgtagatgttcttg
agcgtctcctcggggtcaaggccgcggttttcggcgatctgccttattctctcgggcctgaaggtgttct
cggtgtctatccatatgaccgaaccgtgaaggccgccctcttcctctgggagctgaaccatcaccgcgag
ggtgtgcgccagctgggtctttccggaaccgaactcaccgaagacctcggttatggcctgcgtctcgact
ccgccgccaacgagtttgtcgaggctcttgcttccagtggaaatcctgcctatggttctgcgcttctcca
tgtactcatcggcacgcatgaaggttcctatgttggcggcctctctggcggcttggattatcttgagcgc
cgcaccctcacttattcccgctatctccttgagctccattggagatgcaactgctatggcctcgatgctg
tcgtagccggcctcgcgaagcttttcagcagtggcaggaccaacgcctgggaggtcttcaagggtcttta
tttccttctccttctttttcttggttgagcttgacggggactcctcaacgacatcgagctcctcaaactc
ttcgagctcttttatttcatcctcagccttcttcttccttggcatctcactcacccgctacggctacctt
tcataggggtaaaaagccgaagggttatatacttttctttcccatggagcggaagacaaaagtgccgagt
attgggaaataccgcgaattcacgcccccgcttggtcgtttcaatcgagattggatacacaatccggaag
taagagtgatggggcaacgccatcacctttttccactggaagagccgggctttatgatgatcagtttgga
cccttcgggaatcttctcttccagtgctgggttgagaacgggcttttccctgtaataaccgaggaggaag
tagccctcgtcgtggaggcgcttcatggcctcgacgtagggaatgccccacaggtctctgcgctccagaa
cggagatatcgtagccgccggaggccgtggtgaggtcatctatgacgtccaccacctcgggctcgaaaac
ggagcttgcgaggagccttccggcgagacttctgctgagtatcaccctgtcggccccggcccctttgagc
agctccatgctctccccgcggagggcctcgacgaagaccttcgctttggacatgcgcttcaccatgaggg
tcgtgaagacggacttcgagtcgtcctccagggcgaggatgacgtaggatgcctccctcacgtgggcgcg
ttcaagggtctctggattcgtggggtcgccgatgaggacctccacttcctctggaagctcaaccttcttc
cgctcgccctcgtcgggaaagaccaccactatgggccgcatctccacctccccactagaaatcgcggaca
tgagctcacccacgcagctgggtatgctgctcccgcggccgattatcacgtagtgtccggaatacctaac
gctgtgcatgcccatcatcctccttagagacgatgaaatgaagtattcggccagaatcgaaacgagggcc
gtgaaagtcgagattccggcaacggcagcgaccatcgccacggcgcggccggcctcggtctggggcgtta
tatccccatagccgattgtggccatcgttataaccgcccagtaaaaagctgtataaaatcccacgttctc
aaaatacatgaacaggaacgcaaaaataatcgccagcaggagcacaagcgccgctatttggagaagccgg
ttcctgctgaccttgaccttcatcctgagaagtcgcctgaccactggtaccggaatcatgatgtacacta
tgacacctgctttaaaaaattatcacccatgtcccagtacatccacggatggactcatttttccagtgga
aacagaggtctttttcgatgcccatctaaacgaccccccagagtttcatttccactggaacccagttttg
actatggacggatttgaggccaatggatatggaaagggggatttataaggcagattacaaagagcaaatt
cacaatttttaaagagtgttggtgactcactgaactatctttcatcactatttcagattgcatctttttt
atgaacattgttcatgaaaatatataaatatcagaagttgtagaaaagatgggaaagtttcaccaggaat
acaaacggtattggggagtagcaataaccccgctccacaggaaacgaaactccctgggggttaatctcgt
taacctttttactgtaatgttaacattgatgttttcccaaaatgccattccctgggctatgatgtatgct
ttttgatgttcattcatgttcattctcctttcagtggaagtgaacgaatgggttcatctgtccgtttaca
aatagaaactttcgatgtacagaagtgcgctgaaaaccccttagcttcctgtggaaactcatttcgagtg
taacgttattaacccctttgcccaatttctactggtggttcgcatggaggagattgaaaacctcgttctg
gagtggctcaaggcaggcaacgatacggccgaggacatagttgacctcccttggtccatcagggagatga
ggcccggcatgtacgtggcggagcatccgaggatgccgttctcgttgctggtgacgttttcggaggactt
catccatctgctcgtccctctgggccttgaaactttctccatgacgaaggacgagaagctcagggtgtat
cacactctccttcgtctcaacgaccaggtgaacctcatgaagttcaccctctcgggcatggacgatgacg
tttatctccgcgttgacctggacaagaagaccctcggtaaggcggagttcaacgatgcactgaccgcgct
cctcataggtctgatgtccgcggtttctgccctgggtctggaggaggcctttgcgaaggaactctttgac
cgcatcgttgggatggtcctcgagagggttgaacgcggcgccagcagggatgagctcatgaggttcctca
cggtcaaggtcggcatgagcgttgaggacgccaggaaccttctcaacgaggtgttcgcggtcaagaagga
gatggaggagcagggaaaggacgttggctatttctgataccctcttcgggtttttcatttccagcgtctg
gagtgcagggtatagatgtatacgtttttagaacctttaagtccgatgtttgaatctttcattgccgata
cctttattaactctttcacatttagaaccttgaggtgatttgtgtgactgatattgaaacccaggttctt
gagtggcttaggtcgggcagcgaggatgccgccgacatagttgaccttccgtgggaggttaaggcggttg
acaagtcgatgtacgtggccgagcatccgaagatgccgttcactctggtgatcatgttctcggacgagtt
cgttcaccttgtgataccgacgagtcttgagacctacggcatgaacgacgaggacagactctatgtttac
cacacgcttcttgagctgaacgacaggatatacatgatgaagttcagcctcgggaggccgaacgacgtag
ttaacatccgggttgacctggacaagaagactctcggcaaggacgagttcaacgacgccctgacggccct
cgcggttggccttctctccggagtttccgccctaggcctcgaagaggagttcgttgagaggatgtttgac
cgcatcatcctcatgctccttgagaggattcagaagggttacacctacgagcagctcatggagttcctca
cggtcaaggttggactcgcggagaaggacgcgaaggagcttctcgacgccgttcttgaagccatggaaga
ggagcctgcggacggagaagagtgatttcgccttcttttctttgattatctcttctattttccgcttacc
tttttacatcctcctgttcaacaaggcatataaaccccttggctcgattatctatgctttcctctgcatc
cggtgcttcctctggagcacatgtttgacgttcaagatctcttcgattaaattggctggttgacaactgt
aaaccttaaaattatcacatgttcaacaaattgcagattccctgaataaaaatcagcgatggggctggat
ttccagtggagtgggtggttcctatggacgacaattacctcgattcaatctttgagaagtaccttcacgc
caagaagatctttaagaataaggaggttctcaggcacagttacacgcctaaggagcttccccacaggcgt
gagcagatcgagaaccttgctcatatcctggttcccgttctccgcggtgagaccccctccaacgtttttg
tctacgggaagaccggaaccggtaagaccgtaaccatcaagttcgtgactgaggagctcaaaaagatatc
ccagaagtacaacgtccccgtggatgtcatatacgtcaactgcgagatagttgacacccagtaccgcgtt
ctggccaacatcgtgaactacttcaagctcgagagtggtgtcgaggtccccctcgtcggctggccgactg
atgaggtctacgccaagctcaaggaggttatagacgccaaggagcgcttcgtcataatagtcctggacga
gatagacaagctcatcaagaagagcggcgacgatatactgtattccctcacgaggataaacacggagctt
caccgcgccaaggtgagcataatcggcatctccaacgacctcaagttcaaggagtacctcgacgcgcgcg
ttctctcgagcctgagcgaggaggaggttgtcttcccgccatacgacgccaaccagctcagggacatact
tatgcagcgtgccgagagcgccttcaacgagggcgttctggacgatggggtcgttcccctctgtgcggct
ttggccgcgagggagcatggcgatgctcggcgcgcccttgaccttctccgcgttgccggtgagatagccg
agcgcgagggggccagcaaggtcacggagaggcacgtctggaaggcccaggagaagatagagcaggacac
catggaggaagttataaagaccctcccgctccactcgaaggttctcctctacgccatagttctcctcgac
gagaacggcgagcttccggccaacaccggtgacgtttactcagtttacaaatccctctgcgatcacatag
acctcgaacctctcacccagaggcgcgtgagtgacctgataaacgagctcgacatgctcggcatcatcaa
cgccaaggttgtcagcaagggccgctatggaaggaccaaggagattcgtctgaacgtaaccccttataag
gttaagaacatataccgtcatgaccaccaacttcagactgtgctcaccgtgagcatgtcccgccagagga
ggctgctctgatgggtctgatcgaggatctgatgtccaataactatctaatcaccccttcggcttattac
cttctcgttgatgcctataagagagactttacgctcgcggagctcataaagtttgcaaaggcaaagggaa
ccttcgtgatagactctgcactggcaaaggattttctgtcgcagaagggtgcccctccaatggaaagccc
cgcagagtcttcggtcgtggagtcgcccactgttgaagaacacatctccccggaggtccctcctgctagc
gaaactcctgtggaaacgtctgttcctggtgaatccagcggtttgattgcctcaacaacccaaacggcgg
aattcgttccttcttcaagcgatgcttcccagacgttcatttccactggaactcctactgaaagcggcga
ggaaacatctgaaattcctgtattagagggagaagaaggcagtttttctgagggagagagttccatttct
actggagatgctgagacggaagaggccgttgagagctttgaatctgaaaccgggattgagggggccactt
cttccgaggctccggaggaagtccttcccatggaaggtgagaccaccgttgaggaagctccggccgagaa
cggcaacggctacgataacggctacgtgaacggggaagagaacggaaacggcgtcaagcctaagatagtc
tacggtgattacggtgttcccatagcgtacgtgggtgaagaggtccctgaggaggagaagagctactccg
tttatgcagatctcaagctctctccaagagacggtttccactacagggcaaaggagattcccgacgagta
cgaggtaacgttcgacgtgaagaacgttaagttcgccctcccaaaggccaagaacgccgcgggtaaagag
ggagaagtcataatcaaggtctactccgactacttcaggagcaggctcaagaagatgcgcagaatcctcc
gcgagaaccccgagattggcggtgtgatagacatagccaagctgggctacgttaggggcgaggacgaggt
aaccatcatcggcctcgttaacagcaagcgtgagactgcgaagggctacatgtttgaggtggaggacaac
acgggcgtcatcaaggtctttataaaccgcaacaacgaggagagcaagaagttcttccagataatgcctg
acgctgttatagccttccgtggacgctactccggtaggggcatattcttcgccaacaagatattcctccc
cgacgttcccaagttcaagcgggagaagccgcccctcgaggagaaggtctacgccgttctcctcagcgac
atccacgtaggctcaaacaagttctgcgagaaggctttcatgcgcttcctcgagtggctcaacggcgacg
tcaataacaaggccgaggaggagttcgtgagcagaataaagtacatggtgatcgcgggtgacgttgtcga
tggcatcggtatctatcccggccagtacaacgagctggcaattcctgacatcttcgaccagtacgaggcg
ctcgcgaatctgctgagcaacgtgccggatcacataaccatgttcatcggtccaggcaaccacgacgccg
ccagaaccgccatcccacagccgggcttctacgaagaatacgctaggccccttctcaagctcaagaacgc
cgtcataataagcaaccccgccgtgatacggctccacggcagggatttcctcatagcccacggaagggga
atcgaggacgtcgtcaacttcatcccgaacaggagccaccacaggccggccgaggcgatgctcgacctgc
tgaagctgaggcacctcgcaccgaccttcggtgagaaggttccaatcgctccagactccgaggataccct
cgtcatagagtccgtccccgacctcttccaggccggtcacgtccacgttatgcagtacaagatgtacaac
ggcgtttttctgataaacaccggcacctggcaggcccagaccgagttccagaagatggttaacatagttc
cgactccagcgagggttccgataatcgacatcgagaccgccaggctgagggcggtcataaggttcgacca
gtactgtgagggtgtctgagatgggcgagatatattcccctgaaatgaaggcttacttcgaatccctcca
gcgcgagatagacagggcctacgagatagcgagaaaggcccgcgagcagggaaaggatcccagccttgag
gtcgaagtgccccaggcgaccgacatggccggccgtgttgagagcctcgtcggcccgaagggcgtggccg
agaggatacgcgtcctcgtcaaggagtacggaaaggagcttgcggccctcaaggtcgttgatgagattat
agacggaaagttcggcgaccttgggagcaaggagcgctatgcggagcaggcggtgagaacggcactcgcg
atactcacggagggcatcgtttccgcccccctggagggaatagccgatgttaaaatcaagcgcaacgagt
gggccgacaacagcgaatacctggccctctactacgctggcccgataaggagttcgggtggaaccgcgca
ggcattgagcgtcctcgttggggattacgttcgcaaaaaactcggtctcgaccgcttcaaaccgagcgaa
aagcacatagagcgcatggtggaggagatagacctctatcaccgcgccgttacgaggctgcagtaccatc
cagaagcggatgaagtaaggctggctatgaagaacatccccattgagataaccggcgaagagaccgataa
agtcgaggtttcccacagggacgtccccggcgttgagaccaaccacctgcgcggcggtgcgattctcgtc
ttggccgagggtgtccttcagaaggcgaagaagctcgtcaagtacatagacaagatgggtgttgacggct
gggactggataaaggagttcgtcgaggccaaggagaagggcaagaaggcagaggattccaagtccacgga
gtccaaggccgaggattccggtgcaaaggaagaggttgaggagaaagttgagaagggcttctactacgaa
ctctatgagcgcttgagggcaaacatagcccccaacaagaagtacacgaaggagataatcggtggaaggc
cgctcttcgccgagccgtcgaggaacggcggcttcaggctcagatatggccgctctcgcgtcagcggatt
cgccacctggagtgtcaatcccgccaccatgctggttctggacgagttcatagcgattggaactcagatg
aagacggaaaggcctggcaagggctgtatagtgacgcctgcaacgacggttgagggccctataatcaagc
tcaaggacggaagcgtgataagggtagacgattaccagaccgccctcagaatcagggataaaatcgagga
gatactctacgttggcgacgcgctggtcaactttggagacttcgtggagaacaaccagacgcttcttccg
gccaactatgccgaggaatggtggattcaggagttcaccagggcgatggccgagacctacgaggttgagc
tcaggccctttgaagacaacccgcgcgacgctatcgaggaggccgcggaatacatcgaactcgatccgga
ctttctcgggaacctcctgagggacccgctccgcgtgaggccgagcgtcgaggaggccatacacatatca
aaggttctcgatgttccccttcacccttactacaccctctactggaacaccctggagccggaggaagttg
aggagctccagagggctctggtcggtgctcagatcgagtgggacgagcacatgaagaacaagttcgcgag
gaaagtagttttggagaacgacgccaggatcaaacgctaccttgaacttcttggccttccccacaggctt
gagaggactgaggacaggaagaaggttatagtggtcgattatccgtggagcgccgccctgctcacgcctc
tcggcaaccttgaatgggagttcaaggcgaagcccttccataccgccatagacatcatcaacgaaaacaa
ccggataaagctccgcgatagggggataagctggatcggagctcgcatgggcaggccggagaaggccaag
gaaaggaagatgaagccgcccgttcaggttctcttcccgatcggtctcgccggcggctcgagcagagaca
tcaagaaggccgccgaggaaggaaaggtaacgagcgtggagatagcctttttcaaatgtcccagttgcgg
ccacatcgggccggagcacatctgcccgcgctgtggaacgaggaaggaactcctctggcactgtgccaag
tgcaacgtcgactactcccaggacgaagccgagaacttcgacttccgctgtcccaagtgcggcatggaac
tgaagccctacgcgaggaggaccataaagccctccgaacttctccgcgcggcgatggagaacgtcaaggt
ctacggcatcgacaagctcaagggcgtccaaggtatgacctcgggctacaagatggccgagccgcttgaa
aagggccttctgagggctaaaaacgacgtctacgtctttaaagacggcaccattcgtttcgacgccaccg
acgccccgataacccacttcaagccaaaggagataggcacgagcgttgaaaagctccgtgaactcggcta
tacccacgacttcgagggtaagcccctggagcgggacgaccagatactcgagctccgcgttcaggacgtc
atactgccctacgaggctggaaggtacctcctcaaggtggcccgcttcatagacgacctcctcgagaagt
tctacggtctgcagaggttctacaacgccgagaagatggaggatctcgtcgggcacctcgtcatcggttt
ggctccacatacctccgccggaatcataggcaggataataggcttctccgacgtcctcgtaggttatgca
cacccgtattatcacgcagcgaagaggaggaactgcgatggcgacgaagatgccgtcatgctccttctag
atgccctgctcaacttcagcaagtactacctccctgagaagcgcggcggcaagatggacgccccgctggt
cgttaccacgcgcctcgacccgcgcgaggttgacagtgaggttcacaacatggacgtcgtcaggtattat
cccctggaattctacagcgccacctacgagatgaagtccccgaaggagattaagttcatcgagcgtgttg
aggacaggctaggcaagccggagatgtacgagggccttaagttcacccacgacacggacgacatcggcct
cggcccgaagatgagcctgtacaaacagctcggcgatatggtcgagaaggtggagcgccagctcgctctt
gcggaacgcataagggcggtcgatgagcaccacgtggccgagacgataatcaactcccacctcgttccgg
atttgaggggcaacctgaggagcttcacccgccaagagttccgctgtgtgaagtgcaacaccaaatacag
aaggcctccgctgaccggcaaatgccccaagtgcggcggaaagatcgttctgaccgtcagcaagggtgcc
atagagaagtaccttccgactgccaagatgctcgttacgaagtacagcgtcctagactacacgaggcaga
ggatatgcctgaccgagaaggacataaagtcactcttcgagaacgtcttccccgagcggcagagaaccct
gatgggcttttcagccgatgtatgcgagaagatgataaaggcaaggaccggcaggtccaacgggaggaac
ggctacctcgacgagctgagggcaaacgggaagctcaagaagagctctaagaccgagaaaaagaaggaat
ccaagaagacctccaagcgctctgaaaagaagataaagccctcacaggggtttgaaaaagcagtcaagaa
ggaaaaggcggccatgaagaagaaaaagaagggtataagcctcgacgagttcttcggttcttagcctttc
cgttaatcatatatatcattacgtcgctctttctttgatggggatgaactcagggttcaaattactgccc
agcgtggcctacctgcgggttcagaggcagacgttcataggctattctatgcccttggccggctggatag
gtgagtatctggtgaactatcggaagcttccaaggccgaacttcctcggaagggccatgggcaagctggg
ctttcacctcgccggcgaggagcgcgatgataggtatataactcagttcttcacgaaggggagcgtttca
ataagcgcgagctgggacgttgacaaggagagcctcttccttcaggtgattcccctccgctcaaggctct
cccgcggtctgatggttagggccgagagaatcgagttctacgaccagtacgtggtgagcatagagccaac
cggcaagctcccaccgggaatcaggggcatcggaataaacgccctgatccttgaggatttttatcccatc
gagaccccctactgggggatgctccacgaggactgggaggccgagctgaacctgctcgtcatgaaggacg
aggtttacgaggggctgagccgtgaggagtaccgctgtcccgtctgcttctcaccgctgagtgaggagaa
cggagttttgaagtgcaccacgtgcggctttacctacgctccagagacggacttcgagagggtcatggaa
gagttcagcgtggaggagttcgcgttctagaaactttgcctagcaaagtttcatcaaagttcgtgattcc
tccaaaaagccaactgggaaaaggcttgcaatcttaacagacattttcaagcaggaattcacaattcaaa
gccctaaaaacacgggtttaaacgcttaaagcgctccaacggagcgcgaggaaagtaaacccacttgaat
aaggcattttcaaaggaattcttcactaaaaaccgcacactcaaaaaggcaaacctctcaaaagagcact
tcacaaaagaatcaccaacttttgatcaaacttcgccttcgtgaagttttgggggtgtgggggcgttagc
cccccggagttttagagaaaagcggggttgtggggcgaagccccactatgggggtttgagagtacagaga
gataagggggcggagcccccttgtctttcgttgtggtagccccgccgggattcgaacccgggtcgcggga
tccaaagtcccgcatgcttggccgctacaccacggggctgcccgatagaaaagccgagtccgagcttata
aatcttaagcctccccgggcttaaaagttagaaaaggctcagagaatcagcgacaccagatcccttatcg
ccttttccgggtctttggccttggttacaccgctcgcgaggaggactccgacgcttccgagctcaagggc
cttcttgacgtcctcacctgtgcttattcccgcgcccgtgagaaccttgacgtccggattgaccctccta
accagctcgacggtgtcggtgataacttcaggcttggccttgctgaccggaataccggtgcctatgagct
cgggcggctcgacggcaacgtagtccgggccgagtgccgccaccgccgctgaaaccgccggattgttgga
gcagaccatcgtcatcagcccaacttcctcagcacgccttatgctggcctccaaatccgctaaaatcatc
ctgttctcggagtggttgaggagcgttccaacggccccagcctccttcacggcctccggtagaacgtggc
cggtgtggcttcccggcgttatcgggtcgatgtgctgggcgaagaccggaatctcgacctcctgggctat
cctgtagaggtcggccagctgtggtgcaacgactatggttatgcccgtctccttccagaccttctccgcg
gccttggctattctcagggcaccctcgcccgtggcctgggcgtaggttttgaagttaatcgctataatcg
gctccttcagcttctccatgagtatcaccataggtgttacgtttttgtcccttaaacgcctttccctccg
gggttttgtttccactggagagcggtcttccgaatgggtctatcaggccggcccttatgagggatgagct
gattttgggtccgagggagctcctcacgaggcctatggtgactatcttgaggggtcttagacccttctcc
tcccgcgccctgtttacgatgagcgcgcccttgtaggtctcctcgctcacgactatggcttctaagctct
tcatatcgtctgcgaagccgatggcagtgtgtatcttaatcacgcggtagttggagtagccgttaacctc
gaagaacttgattaaatccttgagccgtagctcgtacgggaggattttatccgcgtacggcttctcacgt
atcatctcgtcggaggtgaggccgatatagacgtacttcccaacctcgaaggccttcctcagcagggctt
tatggccgaggtggagtctgtcgaaggttccgccgacgaccactttccggtattttctccccatggagtg
aacttaggcggaggaaccaataagcttttttatcgccggtggaaaattcccgtggaggtgattgaatgag
gcgattcgtggcgctcatactcatcgttcttctcctcactccgctcgcaggtgaggtcggggccgcaggc
aacgcccagcccctcttcaagatagacatgaccatcaaggttgctccagttgtcatagagaacacctcga
cgtggcttgggacgttcaagatgtacgtggtcctcacggatccgcactacagggcctacttcgactattt
ggcctccaacaacacaaccgcggccaacgaggagttcaaggactttgtgaaggagctgatctacgacaac
atgaaggacaaccttgagaagagatacgaagcggccaacgtaagcagcacaatatacctcccgtctgggg
ggccggttaaggtccttgacaactggtccgccgtcgtgaccttcgcggttacgaacttcctgatcagcga
tggaaagacgctccggtgtcctgccgccggaaacctggacttcgtgtacaagggtcacgtcttcgactac
acctgggacaggctcaccctcatcctcccgcaggactacgagatagccaacctcgccccggttccggacg
acctgagcgacaacgttgccgtgtggaacaaaggggactttatccccttgatagagctctacacccgcgt
gtactcgtacgttaggttcctaaacgccaccaggaaggagatatccctccagtacgaccctcacgagggc
tacgtccagttcaacgcgaccttcacgggtgccaacgcgacccctgtggtaatcagccagctcctcgcga
gcttcaaggccactatgaacataatgagcattgacacccgccaggaaaacggctccctggtggttatagg
cgtcgccaggccggaggttgcctacaaggagacgtcctctgagaagatatggaaggcgatggtgaagctc
cccggtgcgttcgacagcatctccgtcgtgggcggcagctacgttgttgctcctgaccacaccatcataa
taaccgtaaccgagaagaagtcaacctacaggttctacgcctacggaatcgcggctgtcctcgttgtggt
ggccgtcctcatcgtagtgaagaggcgggggaccaaggaagaaacggagaccgagcctgaggagccaggg
gaggaagagcctttccccgaatctgaggagcaggagccccctgaggaagcggaggatggaggtgagtgaa
tggacttcttcttttatccttccagcgtcgcggtgttcggctcgttcaaaaagggggccatagcgtacga
aatcctgaggaacatcgtcgagggcggcttcgggggaaaggtaatccctgtcaacccaaagggtggaacc
gtcgaggtcgcggggagaaccttcgaaatccgagagaggcttgacgagcccgtcgatacagccataatcg
cgattccggcaaagttcgtgcccgctctcatcgatgaaatcggccctctaatcaagggcgccgtcgtcat
aagcgccggcttttccgaggttgggaacgttgacctcgagcgcgagctggttgaaaaggcgagaaagcac
agcgtcagaataattgggcccaactgtgcgggcatcttcggcgtccacggggggttcttcggctccttcg
aggttcgcgttaggcccggtggattggccctcatcagccagagcggtgcctttggaggggcggccttggc
gatgggcaacgacgagggcatcggcttttcggccttcgtttcctatggaaacgcctccgatttgaacgag
agcgactttctggagtacttcgccgacgacgagaacacgaaggccatagccctctacatcgagggagtta
aagatggccggcggtttttgaaggcgctccgctacgccactgaaagaaagcccgtcataattctcaaggc
cggcaagagcgccagcggtgctaaggcggccgcttcccacaccggctcgctagcggggagttacgagatt
taccgcgcggccttcaagcaggccggcgccattgaggttgaggagatggaggaactcttcgatgccgcga
aggccttcgagatgtacaccaaagccggaaagagagtcgcggtaatcacaaactcaggtggcccgggcgt
tctcgcaacggacaagctcgaaaggctcggccttgagattgcgaagctgagcgatgaaacggtcgatgaa
ctccgctccttcctcccaccccagtgctcggtgaggaacccgattgacctcatagcggatgcggactacg
ggaggtacaggaaaacgattgaagtcgtctgccgcgacgaaaacgtggattccctcctcgtcatctgcgt
gccgcccatattcctgcccagcgaggagatagccaaagccataatcgaggccgactgcgacaagccggtc
atcgtcaacttcatggccggagagctcgtgaggggcggggttgggctgcttgaggggcacggggtcaaga
acttcccgacccccgagcgggcagccaaagcccttgcctggctcgcgaggcgctgagcctcatctttttt
ataacatgaagtcggattcatttttggtgatgccatgaggccttacaggctcctctatccgatgagaacc
tacctagtggtggccggtaagggcgaggaagcaaacgtcatggctgccgactgggtcacgatagtttccg
ccgagcccttcatggtcggcgtggcggtggcgctcaagaggtacacatgggggcttatcaggaagcaccg
ggagttcgtgataagcgtcccgggcatggagatgctcgatgacgtctggctcgttgggacgaggcacggg
ccctcaaagctgagggaaacctccatagaactggtgccgtcaaaggccattgaaaccccgagcattggaa
acgccctggccaaccttgagtgcaggctggtggatgagagaacctacggggaccacacctggttcgtcgg
agaggtcgtgggcagttcctacaggagggatgccttcagcggggacagtcccaggcttggggccggcttc
ctcgcccatgcatcgtggaccgacttcgtgaccttcgaggagaagattcaccgccccggggagtagcccg
gcaactttttatacaccttcccggagcgtatcacgatgatagccctaggcctggaaggtactgcccacac
gctcggcataggcatcgttacagagagagaggttctggccaacgtattccacactctcacgacggaaaag
ggtggaatacaccccaaggaggcggcggagcatcattccagacttctcaagccccttctgcgtaaagccc
tcgatgaggctggtataggaatggaggacgttgacgttatagcgttctcccagggaccgggtctcggtcc
ctgcctccgcgtcgtcgcaacggccgcgagggcgcttgcgataaagtaccgcaagcccatagtcggcgtc
aaccactgcatcgcccacgtggagataaccaagatgttcggcgttagggaccccgtcggcctctacgtca
gcggtggcaacacgcaggttctcgcccttgaaggcggccgctaccgcgtcttcggcgagaccctcgacat
aggcataggaaacgcgatagataccttcgcgagggaactcggcataggcttcccgggcgggccgaagatt
gagaagcttgccctcaggggagagcgctacatagagctcccctacgcggttaaaggaatggatttgagct
tctccggaatactcactgaggccgttaggaagtacaggacggggaagtaccgcgttgaggacctggccta
ctccttccaggagacggctttctcggcgctcgttgaggtcactgaaagggccgtggcccacacgggcaag
gacgaggtcgttctggtcggcggtgtcgcggccaacaaccgcctccgcgagatgctgagggtcatgacgg
aggacaggggcatagacttcttcgttcctccctacgacctctgcagggacaacggcgcgatgatagccta
caccggccttaggatgtacctcgggggggtgcgcttctcgctcaacgacaccgtggtcaagcagaagttc
agaaccgacgaggtggatgttgtatggggctgacggtgccccctctggtattcatctcggacgtcgtcct
ccttctggtgataggctacgcagcgttctacgccctcaggcggatcaaccgctatgaggagccattgaac
cggtttctggtcatcacagccttctcccttctcctggcatccatcggacgatttatagatgtggttgacg
acttcgccgccaatcctgagaccttcgcgccgctggagggggcgctctacttcttctcgatagttggggt
agcgtacggcatcataaactacatccgtagtgtcgagaggaggatatttccggttccgtccggagaaatc
cgcgacggaaaccttcctcctggaggctttctgtacctaggggaacgcgaggagatctttgagttcctcg
gaagttgcgaggttcccgcgctggtggtgacgagaagcccctggaagtacaaggagttctgcgagagcgc
ccagaccctctggataacccaggctagtgaaagcggtgtcggccccacgaagctccacgtgatcctggac
agcgctgtgaagttccttcagagcgggggaaggctggtcgtcatagactgccttgaggttctgatactct
acaacgacttccactcggtgttccggttcctctcgacgctcagggactacgcggtggaggccggctcgac
ggtgctccttatcgtcggtcggtcgaccgtcggggacagggagctcatgatgctgaaaagggaattcatc
ccagtaaaagacctggaggagctccttagaacttcctcttgatcttcatcgtgtacttggggtacacttc
cctcgtgaacctcacgaacttggcctttcttggggagagcctcaccgttatctcggtccccggttccagg
taggtgtagaactgtccgtctatggcgaggattatctccctcgtgagggctatgttcttgatgtctatcc
tgctgtacgagggcactatcatcggccgcgagctgagggctatcggcgctatcggggcgatgactaccac
gtccagccgggggtcaacgaagggaccgccgacgctcatggcgtagcccgtggagcccgtcggagtcgag
accacaagcccatcggcccttatctcgtcggcgaggccgccgtctatgtagtacttgaggtggattatct
tgccggggattccagtcagaaccgcgacctcattcaaggcgtcgggaacgatgtttctcccgttcaggta
ggtcctgagctttatgcgctcgtccaggtggtagtccccttcaaggagcttgctgagggcgaagaaggcc
tcgtggggctccacctccgtgaggaatcccagggtgcccatgttgatgcccagtatcggtatgtccttct
tggttctgtgctccacccgcagtatcgttccatcgccgccgatgacgatgatgaagtccacgtcgaagtc
ctcgagcgggcagacgtcctcctcctggaactccgggaggtgcctgtgggtctcgctgtccacgcagacg
tcgtatccgctgaccttgaggaaatcgtagacgcggtatgcgagcttgagtgcggccttcttgtcccttc
tggccactatcccgaacttcatggttcgctttcctccttctcttccattttcttcttcagggtttcctca
tccggagctgggagcgggagctcctcctctggaacctcggcctcgtagccggcggtcacgaaggagccta
taaccgttgggccccagtaggatatgagcctctccaggagaaccccggtgaccgcgtactccgggtttat
cccgagggctatgaagaccgctgagttaacggcctctattattcccgcccctccaggaactattgcgaac
attcccacgaccatggacactaccagaacgacggttatgtccatcggggctatcgggtactttatggcca
gaaagacgaggtagtagcggagtatcgtcagcccccagtatacgaaggagtggaagagcgccactacggt
cgccatcttgtcctgtgagagaatcctgaagtccgactggagcctcgggattgttacatccgcaatgttc
tggaaggaggccttgcgtttctcggcccttcccgcggatatcctgtggtagagcctgtagatccaccaga
ccgccccaggggccttggtctcgctcatgaggagccatatcacgagggcggagaaggccatgagaatcgc
atcgaggactattatgaggattgtaaggccggtctcgccgagccagtagacgtggagggtcgccacgacc
atcatcaccgcgatgggagccaggtcgagtatcctgtccatcataacgctcgccgtcatcggcccgtagg
gactcttcaccctcttggcgaggtagtaaacccttatgaactcgcccagccccttggcgccggggctgat
gttgttgaagaacatcccgacgaatatggccgagaaaaccgctctgaacggggcctttatcccaagcccc
ttgaggagaaccttccagcgtagcgcccaggcaacgagggtgagaacgtaaacgaggatggcgaggagga
agtactcaatgtccgaatcccggaggatttcggctattccctgggctcccgcccagttgatgagggcgcc
tatgactatgagcgctccgatgaaaaaaactgcttttttccagtccatgatgtacaccgtcaaacccgtt
attggggttcatcgtttatatccttgtcgtcctccccttccagtctcttcctgtcctggctcaccttgat
gccgaagtgagtcattatgcctgcccctatcgccgtcggcgcccagtaggatatcagtctctccagcagc
gtcgcagtcaccgctatctccttgtttatccccaggagaacgtaaacggccgaatttatggcctctatta
ttcccgctccgcccgggattatcatgaacatcccgacgacgatgcctatcatctggacgaccatgacgtc
gaggagctttatcgggctgtttatgctgatgaagatgaagtatgagcggagcagaacgaggaaccagaag
gcgaaggagtaaatcagcgacagcgtgaaggccaccttgtgcctcatcaggagcttgaagttctcctgga
actggggaacgctcacctcgacggcgtgaacgaacttctcctcgtacttggcggccttcttgggcattat
cctcccgaagaggcggtagaaccagtagaggatgcccttggtcttcttctcgctcaggagtattccaacg
gtggctagggttattatggcgaagaatacatccaggaggaggagcgtcagcgtgagcgagaaagagccga
ggttgtagacgtagaccgtcgcgaggagaagcatgactacgaccgggatgacgtccattatcctgtccat
cattatcgtggcaaaaacgtgaccgtagggttgcttcgtgtgtttggagatgtagtacatcctaacaggc
tcgccgccgcccctggcgccgggggtcacattgtttatgaagaccccgacgaagagaccggccactatgg
tcctgaagggtgcttctatgccgaggctctttagcaggacgcgccagcgcagcgcccacatgataaccgc
cgcgacgtaggccagaattgccagcacgaagtactccagtctcgcgcccttcagtatctcgatgacgtcc
tctaggccggcccaccagaccaggaggattattatgagcaggccgaggcccaggagggagtacttcttcc
agtccatgcctacaccttcctgaacctggctatgaagaagccctgggtcaggtgcctgttaggatagaac
ctctgaacctcatctatgtccataccgctcgaacctataaagatgctctgctcttcgagctttaaacctt
tgccgaggatgtacttcacgttggcctcgttctcctcataactcagcgtgcaggtggagtagacgagaac
gccgcctctccttagggattttatggcggcgttgatgaagtgcctctggtagcgcgcggtggcttctatg
tccttcggcgtcctgctctcccagagcttcggccgtatacccagagcggtgcacggtgcgtcgaggagta
tcttgtccgcctcgattcccagctccgggagcttccgtgagtccatgtggatgggcttgacgttcttcac
gccgagcctcttcagttcctcctccatctttttgagcctgttcttggacttgtccatcgctattatctcg
cccctgttctgcatcagctgggctaggtggctcgtctttccgccaggggcggcggccatgtcgattatta
gctcctcctcgctcggctcaaggacgtgggcgaccaccatggatggcaggctctgggcgtagaagaggcc
ctccttgaaggactccagctcgctcagactggggagcttaaacttcggtagcgtgacctcaacggccagt
ccctttgtcgagactatcatctccttggcgctcattctggcgattcctattccgacgagaagccccctcg
ggtcgcgtatctccacctcgtcgccgggcttgatttttttgtccgcctggaggacgccgggggcgtagag
catcgcaccctggtagacactctcgctcgcgaacttgttggcgcggacgactggaaggccgggttcgtag
tcatcggggaagtttgggccttccctctcgaagtatatgccctccttcaggtaggggcttcgcttcggct
tgaggccctccctcctgagtatccccatgagcttctgcctgctcgtcttcagcgtgttcacgcggatgta
gtacttctccaccggcgttctgagcgaggccattatctcctccgcttcgctcccgaagagcctccggtag
tactccctcagctcctcggggaaagcatcggcgtacatggggacacctcagaggtcgaagatttcgaagc
gcttgccggtctttatgagtctcatgagccctcgcttcagcgcctcgacgctgccgaagttcgcctcgaa
ctggaagagcttctcatcgctggcttcaatcttctcaagtatctccctcggggagacccttccgtcgcgc
ctccagttgtatacatcgctgaggaagtcctgggcgccgtatatgaagctcctcggaaagagctcgatga
acaggccgacgaagttctcgtttatcctctcctttggaaccgcaaccacgaagtagtagctctccggcgt
ggccccgacctctatctggggctttatttcgaaggccgggtgggggtacttcatgagcctccactcgccg
tcgaggaagatgtaggcaccgaaggcctcctcaacgtcctctaccctgaagccctccttggggagctcca
gcttaagctcctcgttgagggtgaacatgctctcccacatctcgttgaggaactcgtgaatctctctcac
gttcatttctctcaccagaaatggaaaagatgggggccttaaaaaccttcatccggagaggaggctctcc
agcatgtcgttgatgccgcccatgatgtcggtctgcacggtctcctcgtagcttgccagcttaatgctgt
actccctgccgaggacggttatgtccaggtatatgtccgccctgaccttgctgacctcaccgttctttac
gtgggtggcccagacctcgggaagggcgtcctcctctatgaaggtctcgacgtccagcgtagcgtagccc
ttgggtgggagaaccacggtctcgacggtttttccgtagccgattttcacgtcgttggcgtacatgtcga
agctcacgttccctatcggaattctgtaggagttggggttgtagaacttcatgtgggctattaggactgc
cttcccgtcctgctcaccggcccagtcgaaggttgtctcgaccagtgcggggctcttgacgagtccccct
gcgagttccttgctgtctgcggtgaagttgaggtacgcgaggatgtcctcgctgatgacctgctttatgt
cggcgttgatcgggataaccttgaggaggctccccttgagtttgagctcgacatcgccggtctggccgtt
gtccaggtaggccacgagggagcgcaccagatttccgttgtctatgactatcgccatgtttacgtcggtt
ctcgttgccccgtagtcgaacctagcgaccctggcaacgggtatccccatgaagctcaggctcaggttct
ctatctcagcaggaacgagcagtggcttgctgagctttgcctcgacccatatttctgtcgtcttctcgtc
cacgtagccccagctggcgtggaccgtgggatgggccgttactgcggcgtagaccacgtatccaatccag
acgatgagtatcagcacgaccccgagtatcaccagcttccagttcattctttccaccataacgtttcatt
cttcgaagtgcgtttaaaggtttccaacgtccgctggagtcatcccgacctcttcctgtatgtgtaggcc
accactatgacgaccagcgctccgatgactatcgcgaggttcctgaggttagtcctcgtcttcgtgttct
tctccaccgtaacggtcacggttctctcgaagacgtagacgttgtcgtcaccctgggtggggtcgcccac
ggcccttatgcgcagctggatgttgtagtcctttggaatagcgtttccatctatcctcaggacgatcacg
ccctcaccggtcgcccctggggcgaggtctccgacgtagtcggttctcttgtccagcgtgaatggctggt
cggccttcacaactccctcgatgagcacgctggtggccttctcgccgcccgtgttcttcagcttgacgta
gacgttgacggtctccccatggagcggctccgggtcgaagcgcacgctgacgacctcgatgttgggcttg
gagcctattataatcgggaccttgagggttacgttcttcgccataccgaggtcgttggtatatgtcacga
gcaggggtatctcgtaggttccagagctggcgttctcggcgacgtttatcttgaacgatgactgcgcgga
gtcgcccttccccagacttcccaggccaattacctgttcgctgctctcgctgagcgagaagggccgctcc
ggcatgggcttgactattatcgtcctggcagtcccggttccgacgttgtccacctggaagtcgacctcga
cgttgtccgtcccggggattatcttgccgggcgacgttgagacctttgagagtatcagctgggcccttcc
ggtcacgtctattccgaccagcctctcgtcggttatctccttctcgttcggctccgtgaggtacttcagc
tctatcctgagcggatatatgccgttctccagcctgtcgttggccttgattctgaactcgagggtggccc
tctcccccggctgaagttcggctacatatttcacgttgtcctccccgatgggcaggaaggcctctatgtt
ctgcttggcgagctgtgccattatctgattgagcgcgtcctgaaggctcccgctgagctgctcgctccct
tgaattgggagctgcgagagtgccgagaggtcgacgttctttatctcgccctggaccggcaccttgtagg
agcttatcttaaggctgagggccttaaccggctccgccccggtattctcaagggtaaagcgcacggtgaa
ggtgtccccggggcttatctccatgggctcggtctcgaccttggttatctcgacgaaggcctccctgggc
ttcttaactgtgagcgccatgaagttgtagctctgcaccatgcgcatgttcgcccccaggccggtgaaat
agacgaccccaacgtagagcgggtacgttccaacgtcggcgttggggtttatctttatcctgaaggtcat
cgttgcgttctccttgccatcgaggtactcgatgtactgcacggcgcttccctcaggatagaagacgctc
tgcgacaccccgctctggctgagggccatcgagaccgcgctcgctattgaggagctgtcgttgaagctca
tcggcgtgggcgtgacgaagacgttgatgtagcgcaccttcagggcgccctcgttcttcaggtggacctt
gaccgtgacagtatcacccggctgaaccgtgctcggcatctcaacgctcgagattatcattccgggggcg
attgcagccctccactcggggggcccgcttatgcttatcctgaccccgttcggatagacctcgttgaccg
tcacgtagaccgtccggttgtcaacgttgacctctaccgtctccccctccctgacgggggttacctcggg
gtacgttatctccatcaggatgtcttccttgcttatcccaagttcggggtgctcctctatcgtcttcacg
accgcctcccctatctccctcggggatgccgagttgagccactggtagaatccgtaggcgttggcgatca
gacaggcgttgaactcggcggtgttgttcacgtactgctcgcactgggtcacgtcgtagccctgggtttc
ggccatggccagcaggaactccggatcgaggagaagccttcttatcttctgcgggtcgggcacgagtatc
gtcttgtactccgcgttgagtattcttccgtccttcattatcatgaggaaggcgtagtagtcaccgctcc
cgtagtccttctgggtatccgtgagggtcactatcagcgggccgacgagaatcgcctcacccttgctcag
gtagccctcgaagaggggacttccagttgatgcgctcacgctcccggagagcattgcggtgatgagcatc
agtccgaggatcggtccaatctttttcattccctaccacctccgatgttccttccataaaagacctgcag
cagcgcaggggttacgaggtaagcggcaaacatggatgcgaatattccaaaggcgagcgtggttccaaaa
tcgtgtatggtcggcagctcaccggcgagcaaagccaggaagccgccggccgttgtcagggcgccggcca
gtatgcccggcccgacgctctcaaccgacgtaactatcggcctggggttgccctcgttcatctcttcaag
gaagcggtgggtgaggtgcatgccgtagtcaacgcccaggccgactatcattgagataactcctgccaga
ctctgggtgaacggtatcccggcccatcccatgaagccaaccgtccagagggcacctaaaaacatcggtg
ttatcatcgccatcgagaccttgggccgcctgaaaaggaggagcactatcaacactacaaacacggtccc
gtacatcgagatacggtttatctcgaccttcgtgagctggtcgaggacgtagttcaggtatatgtccccc
gtgagggagagcctcgtacccggtgggaactcggtatcctgcgccctcgcggtttcctcctcgaaatagc
gcattatcctcctgaagtcgtccatactctctcccccgaagtcccccttgaacttgacgatggtcatcga
gtagtcgctggacaccatgttaacgccctggtagtcgccgagcgcctcctttatcttcccctcgtcgttt
gggatgtacccgtactcgcgatgcacgacgtcggcgatgctctccgagtcgaagacgccgttgtagtatg
agtctgcctttatctggttctcgaagcggtagatgcccctgacgatggcggggttcctgacatcgttggc
cttgaccagaacgtacagctcgtcctggccgccgaagtcactcctgatgtccatgagggcctctatctcc
ggcattcccttgggcacgaacttctcgagtctgacctcagtggtcacctgagttatcccgtagccgaaga
agagggttatcaggaacaccgccgcgagaaatgcaaccggctttctcctgatggtctccccgaggctatg
gaataccctccccacgaggccggagtgcgagcgaacctccggaaccacgtagtgtcccttcagtttcttc
atgatgtcctcctcgaggattatgacggcgggggttatcacgacggcgttgagtgcggctaaacttaaac
cgaggatcagcgcggtagctaggtggtggagcatcggaaggctggaaaggtacatcgcggcgaagcccgc
tatggtggtaagcgccgcaccgaggagggcttttccggtctccgcgaccgcttcctcggccgcttcttct
atgctccttcccttgccgcgctcctcgtaatagcggttggtcacgtgaattccgtagtctatccccattc
cgatgagcatcgcgcctattgtggttgtggccaggtcgagggggatgttcatcagccccatgaagccgag
cgtcatcgtgacgccgaagatgagggggatgagcggaatgacggccttaacgggggaacggtagaagtac
aggagcagggctatgacgaggatgaatgagatggccatcgtcttgttgaggtcgctctggaggagttcca
gtatgcggtaggttatgccgatgttccccgtctggatgacctcaacgttcttcgggaacttgacgtcgtt
tatgtcctcctctatgcccttgtagaccctcaccagggtctccgttttcttctccctgcttatcgtcacg
gctattatcgtcgtcgtgtagtccctgctgacgagctggtacctctcctccggagggagcatgtcgagga
cgaactttgcctcctcctctgtctttggaagcctccctagaacctgcatgtagatatcggcgatgctcat
ggtgtccgttacgtactccctttgccggagcctctgctcaagctcgtaaacggcctctatgaccttcggg
tcgcggatgtcgtagacgccgccctgttctatcgagtccaccttgacgactatcagcgtgctgtcgccgc
tctgaaactcgttctggagggtcgtgtagtcggctatggccggatggttctcgggcagcatggttctgag
gtcgctctcaaagcggaggttctggatgccgtatatcgaaacgactagcagaaatatggcgattagcgca
aaggccaccctgtaccccacgatgactctcgcggcgcccctcagcagtttcatgctttctcccccaactt
tcggaaacttccgaaagttttaaatatgcgaaaccttaaaaaccttttgtcagttgattggtatactccg
tttcggcgatggtataaatcggggtgttggtcatgggtgtggacgaggccaagaggataatcatggatca
tttcgcaggggccgcgagaagattcggtttcaacgagctttacggttacatctacggcgttctctttctg
gctagggagccgatgagcctgggtgagatcgccgaggcgacgggatattccctctcccacgtgagcaccg
ccctcaagttcatggagcgcatagggctcgtgatgaggatcaaaaagcccggcgacaagaaggcctactt
ccgagccaccaagctcctgaaggactggcgccaggcagcctactacgggaagataatggaggacatacag
cagaccagggccaacctcgagagggccttgaaggagctcgagggcgaagaaggcgaggaggcggagtcaa
tacgtgagagcatcacgttcgcgatgaggaggaacgcgctcgccgagaggattcttaggttcctcatcga
gcacgaggacgaggaggtcttggagaggctgctcaactgcctcgaatccacttaaaagcggtagctttaa
aaccgaccctcgataatcaaatcgggtgaaattatgacggcgtcactctcatctctcctgtgggcgttct
ggtacatactgcccgcctacgttgccaacggttcaccggtgttgcttgggggagggccgccgatagacgg
tggtaggaactggcgcgacggacggaggattctcggcgacgggaagacgtggaggggcttctttggggga
ctggcctgcggcacgctgacgggggtcgtgcagtacttcctcacccccggcttttacggagacctgagaa
cggcagcccttcttgcgttcctcctggccctcggtgccctcctgggggacctaatcgggagcttcctcaa
gaggcgcgcgaacctgccgcgcggggcccctgccataggcctggaccagctgggtttcctcatagctgcc
cttgcacttgcctatcccgtcaagaccctgagctctggccagataatctttctcctcgtcgtctcgccct
tcatccactggggcgcgaactacttcgcctacaggatgggctggaagagcgtgccgtggtagcagaaccg
tccagcaatcctttttaacttcccctccaactcttttcggtggtgtgcatgaggattaaggttcgctatt
tcgccagattccgctccatcgttggtactggtgaggaggagctggaggttccgaatggcataacggtcag
ggagctcatagagttgctgaaggagaggcacccggttctcaggacggaggtcttcgccgaggacgacgac
ctggcggacgtcaacgtctcccgaaacggccgctacgtgggttttgacgacgtgctgcaggatggggacg
ttgtggctctgttcccgccggtgagtggtggttgacatgctgagcgatagggagcttgagcgctacgaca
ggcagataatgatcttcggaaaggagggccaggagaagcttaaggcctcaaaggtagccgtcgttggcgt
tggcggccttggaagtccggtggcatattacttggccgcggccgggataggtaccatcctcctcgtggac
gagcaaaagcctgagctgagcaacctcaacaggcagatactccactgggaggaggacattggaaagaatc
cgaagcccatctccgcgaagtggaagctggagcgcttcaaccctgacatacagatagagaccttcgttgg
tcgattaacggcggagaacatcgaagaggtcctgaacggagttgacgtcatcgttgactgcctcgacaac
ttcgaaacgaggttcctgctcgatgattacgcccaaaaggccagaatccccctggttcacggcgcggtcg
agggaaccttcgggcaggtcaccaccgtggtgcctgggttcacgaagagcctgagggagatattcccaaa
tgtgaggggaaagagcggaaagttcccgatactcggcgcaaccgctggagtcatcggaacgattcaggcg
atggaggttgtgaagctgctcaccggaatcggcgagccgctcctcaacaagctactcatagttgacctgg
ccttcaataccttcgacgtcgttgagctcaggtagagggctccgtgacctttctcttttcgttcaccgac
gttatggttattgtctcgctccacgagccgtcctgggttatcgtcatcttccctatcgtcggatcgtcta
tcgaggtcttcgtgctgaccgagaagcttatcctccccccgatcaggttggcgccgtcgaagtagagctc
aaggacaccgttcttcacgcttatctgggtgtcctgggtcgcggcgaagtacatcatggccagaggggcc
acctcctggtcgttcaggtagtacctgagcacgagcttctctccgttctccctctcgtccggggttctct
tgaggtactccctcgcgaggctcaccaggttgtacctccacatgaactctgccgtcgccggatcggtggc
ctttacccatcccatcggggtcataatgtacgtgacgttgttgaccacgattctggacgtgttggtggag
gcgttgtccggaacgctgatggtcgtggtgtttatccaggcgctccacgattcaaagtccatgtaaccgg
tttcctctatcgcgagcgtcacgttgtccctctgggtcaggttttcctgcttcacgatgacgagcatgga
aacctcggcgttggccgtgtaggtgaactgccttatcttagaaacccccgcgaggagctcgtccgtcgtg
atctccctgggagtttccgtcggcgactgggtcgttgtggttgaggagacgctcctcgttgtggtcgtgg
atggagtgtgctccgtttgctgagacgtcgtcggactcgatgtcgttgagccgttgcccccaagacagcc
ggccatgagcccggtgaccaggatcagaatgagaacgagggcatattttttcattccaaccacccacagt
tcctggaatcgaggtcacttaaaccttttcgttaacccggcagcttttaatttggttgggcgtagtctct
agggggatgaggatgaaggttaggatgaccaaggatgcctttgatctgaacgaggcgttgggacacatcg
ccgtcccggaggctgggggctacgtcttcttcctggggagggtgaggaacgaaagccacgggaggcgggt
gaggaggctcgtatacgaggcctacgaggagatggctgaggcggagatggaaaggattcgaaaggaggcc
cttgagaagttccccatcctagacatgctgatatggcaccgctacggcgagcttgaggtcggcgaggaca
cgatactcatcatcgccagcgggaggcacaggaaggaggcattcgaagcgtgcagctgggccatagacga
agtgaagcgtcgtgttcccgtctggaagagggagattaccgacgaggggaccttctggatagagggtgac
agggtggtgcccggggaataggccctgtggattttccattttttgcagactactgccagtagtgtgcaaa
atcggaatagaaaaagtatatatacgatcccggcgtttcttcctatggtgagggctaaatggagaaggta
gcttacgatgcgtctcatgccgttgatgtgggaaccgccctcaacatagtttccatcggtaagcctcctt
ggagtcacagggctcacaacgggaagcttgagcgcctcatcgttcaactcggcgccggcagggggagatt
ctcggaagtgggtgggataccccgctccataggctgcataggaaacaactccttcctgctccgccgcgag
ccgctgagtccagagcgagttaaggaactgataaaggagttcaaggagatcggtggaaaggagctgtggc
tcacaaattacgacagggtcgaatacctgacaagtgttgcctcatacgcggttgaaataggtgttcccga
ggtttacgccgtcgttaggcttgaggacgtggattcaatcgaacccattgagggtgttcgtttcatagcc
gagttcgagtactcgcccgagaacctccaccggcttgaggcccacagctggctccacggggcgctggtga
tggtgcagggctcacgcctggatgaacttaggggcctcaagaccaccttccccggagaaatctacgttga
cgtgcttttcccgggctccgcgagaaggctggacttcaacgtcatcgaggtcaagaggatactcaacccg
agcgttgagaagtaccacgactgcctcgcgggcaccatggcgataaccgccgagggctacgcccttccgt
gcccgctgctgaggaactacgtcgttggggacatgaaggaactgggaatcaagaaggtactcaggaagaa
gaggctcaaggccttctggaaaatgacgaaggacgatatcgatgcctgcaggacctgtccgttcaagtac
atatgccacgactgcagggcgctggagtaccaggcgagtggggagatagacggcctggaatactgtcaga
tagccttttagaagtcaagcatggagcggtagccgctcccatcctttttaaccatcctggcgtaccgggt
tctggcgtttctgtcgttgagctccttgaaggtctcgtcgaagtactctatgaggagcttctcgacgtgg
gcgctgaactcgagaaccttgctccccaggtcctccttggaggagaagaaccactccagaatgtatccgt
atccggggaggactcccaccattatttcgtactcgttgaatcgctccaggaccttctcgtccagttcttt
cgtgagtcctatgactgccctgtcgtggacgttcatgtctatcaccggcgcgaagtcgaggagtatgccc
tcctctttcagcctgtttatcatgtatctaacggtgggcctgctctttccgaggttccgtgccatctcgg
ttatgggcatcctcgaatcccacttgagtatgtcgagcagaatggcgtaatcgtagctcaggtcccagtc
tccaaagttgtcgtcgccgtcgtacgggtatgccctggcctcgtagtactcgtagtcctccgagtactgg
gataggaactcctctatcctgtccctctggtcatcgggggtgtagaatatcaccgaaaggccgtttttga
atccatacgctgggttcatgtagccaacgaatggattctggctcattcgaaggcccacttcgaggagcct
gtccgatggaaccgttaggaatccgacgtaggttcgcagtccaaggcgcttgaggctgatgaacgcactc
acggtgaggtactttccgtagtacttgtcgtacagcctcttaagcctgtagtaatctataccctcctcct
cggcgatttttttgaggctgtcgaggggatgtttctcgaggatttcaacgaggaattcgagctcgtccat
aatgggttcgcccattttacctcaccatgccgccgcacgaaaaggttatatcatcattggatattaaacc
cttccggtggtgaacatggtaaagatagatgttgtggatatcgagaagcccgaaggggtcgaggtgataa
tcggccagggaaacttctctatcttcacggttgacgacctcgccaagacgcttctgacgacggttccggg
cataaagttcggtgtggcaatgaacgaggccaagccgcagctgacgcgcttcacgggcaacgacgaggag
cttgagaagctggcagccaagaacgcccttaagatcggtgccggccacgtcttcgtgatactcatgaaga
acgccttcccgataaacgttctcaacgccgtcaagaaccacccggccgttgcgatggtctacggcgccag
cgagaaccccttccaggtgataatagctgaaaccgagctgggaagaagcgtcctcggagtcgttgacggc
aaggccgccaacaggatcgaggatgaggaactcaagagggagcgcagggagctcgttgagaggataggct
acaagttcgactgaaacctttttatttctcctttccacttcccctcggtgattccatgaggctggctttt
atcacttctaaccccggaaaggttgaggaggcgaggaagtacttcgaacccctcggcgttgaggtttatc
agctcaggatgcagtacccggagatacaggcggatacacttgaggaagtcgccctcttcggcgttgaatg
gctgagcgggaagattgagggtcccttcttcctggacgactccggtctcttcatagacgcctttgacggc
tttcccggtgtctactccgcctacgtctacaggacgctgggaatagacggaatactcaagctgatggagg
gcctcgagaacaggaaggcccatttcaaaagcgtcatcgcctactgggacggcgaggcccacctcttcac
tggcagggttgatggcgagataacggccgagccgaggggaagtggcggcttcggcttcgatccgatattc
aaacctctgggattcgaggagactttcgccgaaatgacaacagatgagaagaacctcatatcgcacaggg
gacgtgcccttaaggctttcgctgagtggctaaaggaaaaccttaaataaggctatcgttccaaagttaa
cagttataattgaacgaatgacgaagggggtcgcgatggtagcttcattggatggcacggatttgaggtt
gttgagggagctcaaagagaacgccagggagaacatagcgagcctgagcaaaaagctggggatacccagg
acgaccgtccactaccgcatcaagaagctggtggaggagggcgtgatagagaagttcaccgtgaaaccca
actacaagaagctcaaccttggaaccaccgcgttcatacttgcccggtacgaaccggattctggtttaag
ccagagggaagtggctgagaggatagcggcccttgagggagtctacgaagtccacataatagccggtgag
tgggacctcctcataaaggtccgcgctccaagctccgaggaggttggaaagatagtcgtggaccggctca
gagagataaagggcgttggacagaccgtgactatggtatccttcgtcacggttaaggaggaactgtgaag
tcccggggcgatgattggcgttctcctttctgattttatgatgatgcgaggtttcctgagcccaccgtcg
tggcgccctacatgacgcagcactcgtagattatctcaacgtccctcacactttttgcccattcgataac
ttttctgggcggattcgtcagcctgtcaacgccggctagaatcgcccccctgtcgaagtcaacccgccac
ctgcccagtgggcgcatgcagcctatgctcagctccccgtcgaagcgctccctggcgtatttcacgacct
tcaggctatcctcaacgctcggctttggaacgttctccatctccgtccccttcgtcgggatgagtacgtc
cagcacgaggacgtctatcggatactccatcagcaggtctatcgccctgtactcccagccgattctgccg
aagtctaggcctatggttatgtggggggccaccctgacgcccgcccccgtgagcaggtctaggatcctca
tgtagtcctcaacggtcttgtctatcttgtaaacgcgccttatgacgtcgtcatcgcccacgaagtcgag
ggaaacaacatcgacgtatttgacccactccagatcgttctcgtctatgaaccccacgtgggcgttgagc
ttgaggcccgttctccgctttatctccctgatttcatccgcgtacctgtcgatgggaaccttgagcctcg
aatccattccaccgctcagcaggcagccggtgtagccctccctcttcaggctgaggcaatagtcaactag
attctttctggtgggctttctcataccctcgagatagtgcctcccgcagtgggcgcagttcagcgagcag
tagttaccggtgagagagattgaggggaatttgatgcctggaatgtagattttgagctttttcatttaac
tcacctcagaaagggggttgtagggggctttgccccctccggtgtttaaaggagaaggaagggtttggga
aacgtagtttcccgattcatgtggggcgaagccccatcttcggggggagggggttagcaaggacgtgggg
ggtgaaaccccccggtcctgcgaggggaatttaatgccgggaatgtaaattttgagttttttggtcattc
agtctccctcccacctcgggagtccgccctcccgcttaaaaccctgactggacggttttgtttcctcgaa
ggtcaggaggaacctgaggtagaacagcttaccgagtattgcgagaaccgtgaaggaaccgagtatcggg
gccgctaggactgccaagagccaggttacctcgccggccttggcgagtgccggcagaaacggaaccgccg
ccatgaggaacagcactatcgagttcagcctcgacatccagaggctcatcttcagcccctcaatcttcca
gagcacgctgttccttatcccgaccgcgaggtagtttattcccgctcccacgagcgccaccacggaggtt
atcacgaactcgggaggtccgaaggggaagatgttctctataaccgcggagtaggtgtagactgccgatg
cgagcataagaacccacgagagtgccctgaggagataggctaccgtaaacctcttaaccgcccaccttcc
gagccttctgctcacgagctcggtcatgcctacgtagtagaggaccgtcgaggctccgaggcaggctatc
gaggcgttgtaggactcggtggcggcgaatgccgccagcagaaggaataactcggccagaagcaggagcg
gtttgggctttatgagcttctccggcttgaactccatctgctccaccaaaattaaggaaaaggggtcaga
ggaaggggttgcggaacttcctgccggggtagagcgctattccctcgagctcttcctctatgcgtatcag
ctggttgtacttggcgttcctgtcgctcctagccggagcaccggtctttatctggccggcgttgagggca
accgccaggtcggctatcgtgctgtcctcggtttctccggagcggtgggagacgacgacgccgtagccgg
cgcggaaagccgtgtatgccgcatctatggcctcgctgagggttccaatctggttcaccttgaggaggag
cgcgttcgctgcgcccatttctatgcccttccttatcctcttcgggttggtgacgaagaggtcgtcgccg
actatctgtatcttgcctccgagttccttggttatcatgacgaagccttcccagtcaccctcgtggaacg
ggtcctcgatggagactatcgggtagcttgagacgagctccttgtagagttcgaggagctcggcgttggt
gtactccttgccgttgacgacgtacttgccgatgtccgggtggaagaactcgcttgaggccgggtccatg
gcgaaggcaatctcgtctcccggcttgtatccggcctcctcgatggcctttatgaggagttcaagcggct
cgtggggctccttcagcggcggggcgaagccaccctcgtcgccaacgttaacggcgtctttgccgtactt
atcggcgataactcccttgagaacgtggtaggtctcgctcacccaccttatggcttccctgaatgaatcg
gctccaacgggcattatcatgaactcctggaagtcgagctcgttgcccgcgtgaacgccgccgttgatga
cgttgctcatcggaacgggcatgacgtaggcgttggttccgccgatgtactggtagagcggaaggccgag
cgcgttggcggcggccttggcgaccgccagagaaacgcccagaatagcgttcgcgccgaggttgctcttg
ttctcggtaccgtcgagctcgagcatgaggctgtctatgtccctctgccaggtgacgtccataccgacta
tctcgggtgcgattatcttgttgacgttttcgacggcccttctaacgcccttgccgagatagcgcttccc
gccgtcgcggagctccagggcctcgtgggtgccggttgaggctccgcttggaactgcagcgcgccccatg
cttatcggcgtgtaaacctcaacctcgaccgttgggtttcccctgctgtcgagtatctccctggcaacga
ctccggttatctcaaagggattctccatctcaatcacctcgggtgatattcccggcagggcatataaagg
ttttagcttcaatccgggccgaagtgatgaataagcgtatatatttgggcgtcgtagttcactcggtgag
aaaatgaagagggttctggggttcgttgtccttctgatgttcacggtgagcccacttgtgaaggcctgca
tgaccccggcagattcctacgctgtcgaagtcgtcctgaacaagcccgggataacctacgaactctggcg
ctttaaggttgcccattacgttctctctgaaaacggtaccttcgtcttccgctcccactacgataagagg
ctttacgtcatcgtctggaacgaaagcgacggcctccacgtgagggttggaatccccctggagtggaagt
cttacaacatctcacgcgcggcgctcaacgcgtcgattctcctgacctccgacgctgtggagaggctcat
tgccgatgggtggaaaaccagggacaacaccacgttcgttagaaacggggtcacgatagcgctgactccc
gtgatgggcaccgagtgcgcctccgatgccgactgtgccacgggaggctgctccggggaagtctgcgccc
ccaagaaggaagccctggagatagtgacgccctgcgtttacaagccttggtacgactgtctctcactgac
gagctgcggctgcgtcaacggcgtctgcacctggaagcccaaccctgcctttgagtcctgcatgagggag
cacggggttgatccgtcatccgtcatccgcgccggggttatgagggtggacgttgttgccgttaacaagg
gggatgtggagattgaagccgccctcaaggacttccttggggcctttgggattacatgcgatccgaagct
gacctttgtccagagtatcggaggggaattcgtccccggagttgatcctggagcgctgaacgcctctgag
gccatccgggcggagctggagtggctgattgagggcggcgtcgtcaaaatggatgacggagacgtcgacg
agatagccaaaactgctgagtggggctttgccggccacaactcgaagatagggtggtacaagaccgaaaa
cggaagctacgcctggataccttaccacaagagcaggaaccccgagctgattaggtgcttctccacgcgg
ttcaccgttccgaacctcccgaacggaactgcgtactttggtccgacggcgacggctccaccatcgggct
cgcaaacgtcccccggggaatccagcggaatatgcggacctggagttgtggttctgttggcgttgctggt
tgccttcgcggggaggagatgagcttttaaactccccctccaaccttccccccatggactggaagagact
gctgcgtgaggatggcttcgtcgaggtcgatggctttcgaatagagctcagtctggacaacacgttcatg
gacttggactacatccccagggtgctgttctacgacccgccaactgggagatggcacgttctgaggaatc
cgattccgaaggggagggatcttgaggagaactgggacaacgccgttgaggttcttgaacgcatagccgc
cgggaacgagaagcccatcctggatgatgacgcggttgccgagaggttcgttgagttcctgaagcggctt
ggagattccacacgatgatgtggtttcttcatctcacggcagactttgccaacaaatcggcgaagattca
atgaaactctgcagattttccgataaattgcccatttttgaggagaaaaagtctaaataccttcagggaa
agtagttattggtgatgattatgggtgatcacatcgatgtcgccaagtatattgaccatacgaacctcaa
accctacgctaccgtcgatgacattaagaggctctgcgatgaggcgatagagtacggattctacgcggtc
tgcgtcaacccctaccgggtcaagctcgccaaggactacctgagcgggaagaacgccgacgtgaaggttg
ccagcgtcataggcttccccctcggagcgaccccgaccgaggtgaaggtcgcagaggccagaaaggccct
ggaagacggcgcggatgagctggacatggtcatcaacatcggcgccctcaaggacggcgattacgattac
gtcaggcgggacatagccgaggtcgtcaaggttgcccacgagaggggcgcgaaggtcaaggtcatcatcg
agacctgctacctcaccgaggaggagaaggtaaaggcctgtgagctggcgaaagaagctggggcggactt
cgttaagacatccacgggctttggaaccggcggtgccaccgttgaggacgtcaggctcatgagaaaggtc
gtcggcccggagatgggggtcaaggccgctgggggtatcagaacctacgagcaggcactggcaatgatag
aggccggcgcaacgaggattggaacttccagcggagtaaaaatcgtggagggggcgagaaatgcagggaa
ttaacgatatcaaggacatcctcggcagggccatcgaggagctccaggcggaagggctcgaacccgacat
actcctcgtcggacccggcttcctcgagtacgctgctggaatgctccgggactgcaggctgaggatatac
aaaatcgaggaactgggctacgacgcggtcgtcgccgattcgaaatacctggggcagatgaagagggcat
ccaggagaatctccgtcgagcccctcctgaaggaaagtgaaatgtgggaagaattgaagaggctggaagt
ctaaattaaatcgacgacctccggatatctcttctttattatcgttgccagtcccgtgcccacgagtatt
cccgtaacggcttggagtatgtttcctggcacctcagtgagcgccgcggggactccgaacatgtacgcct
cgaagaggaagtagccggagaccattatgatgccgccgacgatgcccgctatgaccatcgtcgagacgtt
gtcgcttcttctggcgatgtatccgattgcaaggccctcgaggcccttaaccaccagcgttatcggggcc
catcccgcgtagccgcccatgatgtcgccgagggccgagccgacgcctccggcgaagacacccacgaccg
ggccgaagaccattgccgagaacatgaccatcgtgtctccgaagttgatgtagcctcccgtggcaggtgt
tggaacctttaccaggttcgttgctatcgccacgaccgccgctaggatggccgagagggctatcgtcgcc
ggtgcctggtactccctcctctttgcccagacgtacgcgaggaaaatgaccacggcgccaccgagcacgt
agtggccgtagggttcgagcatctgggtcaggtccaccatgttcaccaccgagagaatttcaagttataa
ctttaaaaactttgacttttcgggatcgtggcttgggggaggttgataggaaatgaatgagaaaaggaag
gaaatcactggagagcggccttgaggctctcctcgaatatctccatcgcgacgtctatctcctcctcctt
gatggtcagcggcggtatgaaccttatgctgttgtcgccgcagccgaggagtatgagcccgcgcttgacg
gcctccttgacgatggcatccctgagcttggggttcttctccttggtgtccttgctcttgacgatctcaa
ccgcctgggcaagtccgagacctctggcgtctccgatgacctcgtacttctcgagaagctcttcgaggcg
cttgtggaggtagtcaccgacctcctgaacgtgcgggaggagctccttgactatctcgacgacctctatt
ccagccgctattgccaccgggttgccgccgaaggtcgaggcgtgcctgcccggcttgtcaaatgcaatgt
ccgccctgtggacgacaccggcgagcgggattccgccgcctatggccttaccgaactggatggtgtccgg
cgcgacgtcgaagtgctcgatggcccagaactttccggtccttccgacgcccatctgaacctcgtcgtcg
gcgaggagtatcccgtagttgtcggcgagcttcttgagctccttgaagaagttcttcggcgggacgacgt
agccgccctcaccctgtatcggctcgaagactatggctccgacctcgtggggcgggacgtgcctgaagac
gtactcctcgatgaactcaataacgcggttgacgagctcgtccggctcggcgtaaccgtctatgtgccag
gggttcctgtagggattcgggtagggtatgtgctcgactccaggcatggtcgggaagaacctgtcctgct
gaacccacttgctggcggtaaggctgagaacggcctggctccttccgtggaaggcgtggtagaaggcgat
gaacctcttccttccggtgccgtacttgacgagcttcatcatggcttcgttggcctctgcaccgctgttc
tggtaaaccaccttcttcgggaagtctccggggctgatctccgcgagcttctgggcgagtatgacggcgt
tctcgtagaagaagtcgttcagggcgaagtgggtgaacttctcggcctgcctcttaacggcctcaacgac
ccttgggtgggcgtgtccgacgttgagaacgccgacaccgcttccgaagtcgtagaaggtgtttccatca
acgtcgtaaacgaggattccatctccgtggtcgatgactatcgggagggtctccgggtcctgcgtggtaa
ctgcgagggcctcaaagttcttctcaataacctccttggccttgggtccggggagttctttaacgttcgg
tctaaccaccatgtgcatcaccgatgggggatggggtttatcctatataaccctatgttcatcaatgaac
atctttgaccgaagaattttcgataaacatcccgtcggaatgggttcataaaagatagccgttccaggga
acgcaaggttaataaacctgagttggtagaatgattcggtgctggagtagtgaacatgggcaggctcgac
ggtgttgagcttgggggtggtgtgccctttgaggagcatcacgggaatcgactttacaattccctgcttt
ccgtgatggtggcccttttcctcggtttgatattctcgtacctattcgatgagaaggttggggtcttcgt
ctttgttcaggctattttttccggaatggcctccttgatgagacctgaaaactctgagaaggagccctac
atcatcggtgattcaaacgaaatcgtgtacctgacgaaaaaggagcttgaagagaggctgaaaaagaaga
aaacctcactccacgacctttgagttccactcctcgaggagctccttggcggagtttgccgctatcgctc
cctgacctacggctaccgcgatctgcttgaagacgttggttatgtctcccgcggcaaagatgcccttcac
cttcgtgcgcatgtacatatcgaccggtatgtagccgtactcgtcggttattccgaggtgcttgacgaag
tcggtcttgggttcgtagccgatgaatatgaagacgccgtcaacgggcatctcggtctcctcgccggtca
cgcggttcctgagcttcacggcctcgaccttgccgtcgcccttgatctcggtcacgacggtgttgagtat
cgccggaatgccgctctccttgaacctgtcctggagtatcttgtcggccctgaacttgtcgcgcctgtga
acgagcgtgacatctacgcctatgctcttgaggtagagcgcctcttgaagtgcggtgtttccgccgccga
cgacgacaaccttcttgcccttgaagagcgggccgtcgcaggtcgcgcagtaagaaacgccccttccggt
gaactcctcttccccgggcacgtggagctttctcggcgcggcgccgacggttatgattatcgtcttcgcc
ttgtactccttgccgttcttggtcttgatggcgaacttgcacggcccctcgtagtaggcgcactccgttg
ggtctatgcgctcaacctcgtcgaagatgacctcaacgccgagctttttgacctgctcgtgcatcctgtt
ggtcagttcggagccgctgattccctccggaaagccggggtagttctctatcaggtccgtgagggccatg
tttcctccgaggtctttgctgattatcagcgtctcaaggccgaagcgcgccgcgtatatcgccgctgtga
atcccgccggacctgcaccgatgataagcacgtcccaggtcttgttttcgtattcgcctccgcgtgagaa
tcctcccaggctgaacatctctctcacctccggttcctaaccttgggttgaacacttaaaaacattgcgg
gacaatcatgtgccaattcaggacaaaaagtggtgggttaaaggagggaaacctccctgtcgaggagcag
gtggagggtgtacccgctgaatgccgcgaaaccgacgaagaggccctcccccgtgctcattccgaggccg
aactcaacgagggcgtagcccaggaggccgtacaccgccgcgaagagcagtgagtggactatccccctgt
gcttcggcatcatccatgtgaaggcgaaccaggccacgaaagcggccagcgccccgattccccaagccgc
tgtgatgttgagccagggttcgccgaggtgcacggagtcaacgctctgtacgaagatcgcgctccccacg
gccaccgccactatcggcttcgttcctcggtgtatcagcgcgttgggatgatccatgtccggcagatcgc
tgccgaggacgtagagggcgtagcctatgaccatcgccgccgtgctgaggacgaaagggattccggcgta
gtcccggagcatgaacgcgataaaaacggcgagcggataggtaactatgccgctcaggagatgaacgtcg
tagttcggcatggactatcactcttcgccttcttcggcctcttcgctctcctcgaggaacttcctcacgt
actcggggaccttgtagttgcccttggggtctccaaccaggaaccccagccttatgagctcgttgagctg
gtcgtagacctgtattccgggcctcttgacgaccttggctatctggatgtagctcaccggtccgccgttg
aactcgtaaacgatggcttcaactaagtccttgtactccttcggaatcctcgtgaggtactcctcaaggc
tcttcggctcctcgaggatagttgtcaccacgtagtcgtctatcgggtcgaacttgtgcttagcggcttc
gctcagaacgtagtggagcaggcgaagaatctgcctggggttgccctttccgagctcatggatgagtttt
accgcctcctccgtgaacgggtagagcgggttgtccgtgtcctttatcctgaccctgttgagtctctttt
tcaccagctcgtatgcctcgtctatgctcatcggtctgagcttgaactcgtagtgcaggcgcatgaagaa
cgccgggaatatcttcgtgtactcatcgtaggcctcgggaacgcaggcgaatgcaaccacgcatccctgg
ggcatgttgctgatgaagtgcctgagcatctcgaagaactgtatcttctccctctcgctcgcggtctgca
tgttctccagctcgtccaggagaagggcgcagtacgggtacttgcccatctgctcggtcaaaagctcggc
tatgtccctgctcttgtactcgtccctgctgctcagcatcttctcgagcctgtctatgaacccgagcttc
cttgagaggttctcgaggaatatgttcgtcctgctcttcggcggtttgagggcgtagaagatgtcacgcg
tgagcttgaggatgtcgttcgtgtcaaccttgacgtatatcgcctttccccggttctcctctatggcctt
ggctatggtcttgagcctctgggtcttgcccattccgagggggccgacgatgctcatggctatcgagctc
ttgtttccgataacctcggagattatcatctgaaggcgcatgtctatctcctgatagacgtgaatgctct
cgacgtcggctattccctcgctcgcaagctgctcaaaggggtttcgagaaagaccgtaaacttcgtatga
ctgatagggataaagcttaaggccaccggcttccattttaactcaccgcatagtttaggaacgcgaaata
taaaaacttgtccatcggtgagcggagatgacgattcttctcgttacgaccccacagggacgtgagggtg
atggaatactcgaactggaatgggcgctgggaaaggtccgggtcaggggaacagactggaagggcgttct
cctggccgaaactcccctgtcgaagggcgaggccctggaacggctgaggaactttgagacgcaggctata
cagagggtcgtccccctcgacctcatcgttcccgccaggagggaggagattgaaggggccatcctccaac
tggcggaaaaaataaacggaaccttcgcagtgcgcgccaaggttcgtgggaataaggggctctcagcgag
ggagcttgagattggcctcggctccctggtggtcgagcgcttcggcctcgatgtgaacctaagcgacccg
gattacaccctcgtggttgaggttctcgggaagaaggccggcatcgggctggtgaggaggggcgagctcc
tccgcttcgaggtagtcgagtgaaggctaaaataggatgaagtcgaattcataaacatggacgtcaagcg
agtttcatacctggttatcgccttggtcgtggtttcctcggttcttcttttcgtcaagccctacgttatt
tggagggaggggggtgagagaatctccggtgaggttgttgttcttcccgagccgagactgactggggaga
tgagcgttgaggaggccatagcaaagcggaggagcatccgctcgtacaggaacgagcccctgaccattga
gcagctttcccagctcctgtgggcggcgcagggaataacggacccgaggaagtaccgctcggccccgagt
gcaggggcgacatatcctttcgaggtttacgtcgtggtaggaaacgttgagggccttgaacagggaatat
accgctacgaccccttcaaccacacgctgatcctggtgaggaagggggactggaggaaggccctccagaa
ggccgcgctggaccagtcgtgggtcgggagggcggcggtggacatcgtcctggtggcgtactactccagg
acgacctcctactacggtgaaaggggtgtcagatacgtccacatggaggccgggcacataggccagaaca
tctacctccaggcgaccgccctgaacctcggaaccgttgcagttggggccttctacgatgaccaggttgc
cgagatagtaggcgccgggggcgttccgctgtacatattcccggtgggtgttcccggtggttagcctgga
ccattacacgctgggttacgcagcctttgccctcatgagcctggccatgctcagcggggcactgatattc
ctctcgaagcgcagggagacatggataaaggtccacatcgtcatcagcgtgatagcctacatcatcatgt
tcctagcgatatggctcgttagatgaacctaaagcttattaggccccgtgtgctacccgtacggggggat
gggaatgtacgacgttcacgaggtcgttgaggccctttcaaagctgagttacaaggacgcccttgcgtac
tggatagagggcgagaaggaggaggcggaattctaccgcgagctcgcgagacgcgcccgggacctgggtc
tcggggaggagctggtgaagacattcgagaagctggccgaggactcgctgaaccacgccgccgagcttga
ggcccggttcagggagacctacgggaacgccccgaggagcgacctccccccgctcgaggttcttccggtt
ctcgatgagttcgagagggccgaccagctggaggaggttttgaaggctgccatggagagcgagctgatag
cccacgaatcctacaagctgctcgcggagagggtcgacgacgagcggctgagggagctctactccaaact
ggccgacgttgagcggggacactacgagatgctcctggagaggtacagagagttggtaaaggaaaaggcc
tgaaaccccgaaatccgattcaaaaacatcccctcttttgataaatcctttatcaacggtccttttctcc
caaactcctttcatagacggttgtgccaaagcccgtataaaacctcccgagtatggtttactgggtgagt
gagatggtcgatctcgaaggattgtctttccttgaggagcttccgctgagggagcttctcgcccactgga
tatccctggagggtgacaaggccctgctctacgagaagctggccgaaaaggccaggggcatggagattga
gggggccgttggggatatgttcaaactcctcggccaggaagcgaggagacacgagaagaagctgagggcc
ctctacacgaggaagttcggggaggagattcccgccgtcaacggcccatcgttggaggacctctccgaca
taagggagctcgagagtgagaacgacgtttttgccgttcttaagtgtgcccttgagctggaagaggttgc
agagagggtttactcgattctggctgagaaggccgacgacgaaaccctgagggcgatcttctcctacttg
ggctccacggagaggctccacgagagggccgttgaatccctcatcagggattacgactacagaaacgggg
taagaaaaaaggggatggaggcttagctcacgctagccttctgactccgctgcctccttcacttcttttt
tgaatagctcctttgcctcgggaggctcctctatcaggttgtcgctgtacttgtcatagtcagctatcag
gaactcctcgctcatcctcagcgccttgacggccttctcctctccagggaacttcttgcctgggcagacg
tcaacgcagagggcgcagaacatgcagcgcgagacgtagtgccttatcttcttgagttccggtatccact
ccatggcgtccgccgggcagaccattatgcagagcctgcagcctatgcacctctccgggtcgtagacgag
cttgcccctgaacccctcgggaaccgggacgggcgggtttatctgaacctctcccttctggaccttctct
attaaagccgtgacgttcgctggagcgtgtttgaccgggaagggatttgtggccggcttcttgacgagct
gcttaaggaggacgaacatcatcttgttcaccatgcatcacacccccagccataccagcgcgagcccgac
gagggcgattatgttgacgtagacccagaacaccctggacgcctgctctatcctgaaccttgcgaacgat
gtcctgaccagcgttatcgccagcaggtagatgaccatgaccttgaagaggaaccacagggcttcgacga
cgtagtagggcgttcccgttaggttcaggttgagcatgctcgtcagcgtgaacgggaagaacagcaccac
ctccagcgctgccatggcgaagcccctgaccgcgtccgagaggtagaacagtgcgaggttcctcccgctg
tactccgcgagcataccctcacatatctccgtctcagcctctgctatgtcgaagggcagtttcgccagct
cggccggcgtgacgacgagcagggcaacgaagagcagcagcacgcccatggccgcgagcggacccgcgac
gccccacaccggtgtgcttgctatggtcgtcagtgagaagctcttgtagagcacggcgaagccgactatg
acggtagccagcggcatctcgtagctcatcatgagcaccatttccctctgcgcacccaccgatgagaacg
ggcttcccgatgcaaagccgcctatggccatcgccagcgactggagggtcagcaggtacaggatgacgac
gaggtctccgtagccctcgagcggagctttgagcactccgaatggtatgtacaggagcagggtcattgag
gccgcgaatgagactatgggcatcgcgttgaatatccaggcaacggcgttctcgggaacgacggtctcct
tcaggagcagcttgccaacgtcccagaacggctgccttatgggaggccctatcctggaggtcagcctggc
cgagacgcgcctgtctacacccttgtagaccagtccgaggaaaacccccagtaggggaaacgtgaaggcg
tacagcaacgtttcgggggtcattctctcacccccagctcttctctaagcttccttgttttttcaaccgc
cttcaggtgtagcgtcgctgggtcgattagcctgccgttctcgtcccttaccaccgcgaccctgtcgttg
cagcacatgcacgggtctatgtaggcgacgactatcggtatatccgccacctcggcgccgaggaggagcg
gtccccacgtgttgatgttgttgtagctcggggctatcaccttccagacgaccggcccgtcgcgcttgtt
gccgtacttgaagtagtggatgacctcaccgcgcggtgcctcgtgcattcctatcgcttccccctcactc
ctccttatctttgccagaagcgccacgtagttcggaatggccattatcttgccctctggcatctcatcaa
ggcagaactcgattatgtcgaggctctgctctatctcgtatatcctgacgagggtgatgtcgtaggcatc
gcccctggcctcgccgactatgtcctggggaaccactgccctgaccccgatgtcggcgtaggcgtcgtac
gggttgtcctgcctgacgtccatcctcagtccggccgccctggcaacgggcccgcatacgttgagcttct
tcgccatatccctagagagctgtgccactccccgcgtcctggccttgtatacggggtccgccaggaagac
gtccttcatttcctctgtgaatatcctgtagtagtttatcatgtcctttatggccttcgcctggctctcc
gttatgtccctcctgacgccgcctatcatgaagacggagtagtttatcctgtttccggtcaggagctcga
ggatgtcgagaaccttctccctgcccttccacgtccagaacaggagggagtcgaagcccatctcgtgcgc
aaccactccgagccagagtatgtggctgtgaatcctctccagctcggctattatcgtccttatgtactgg
gccctcggcggggcctctattcccagggccttttcgctcccaatgacgaaggcgtaggggtgcgatatcg
agcagatcccgcatatcctctccgagaggtagagggtctgtatggcgttcctcttcatgcccatgtattc
tattcctctgtgggcgaagcccctcttgacgtccacctcaactatcctctcgccctcgaccttggcctcg
acccttatcggctccttcagcgccgggtggatcgggccgaccgggacgtagtactgggttttcgccatca
ctcacccctccttatctcgttcacgctcttgtgggtgtgtttcaccatgtcctccacgccgtactcgtcc
ttcctccagggatacttgccctccggccagtcgtcgggcaggaagaggtgcctcttgttcttcaggccct
cgaattcaacgccgagcatctccctgatctcgcgctcgttggtctccgccccgggcatcaggtcggttat
cgtcggcaggactaggttatccttcggaaggttgaagcgcatggtgacgctgagctctccccagggaacg
gcccagaacaggccgaaggagtagaccatcctcagggagtcgcctccgtcatcctctccagttatgaagt
gcaggtgcgggtagtcaagctcgaacatgacttcgacggctctcctgaaggccttcgggtctatctctat
ccagagctcttggtacgtcctcttcctcctgacgcccatcgtgtactccctgacctcgtgggagagcagg
gcctccccgagcgcctcctggagcctcttgaggacctcttccgcgctcattggttccctcattctttctt
cccctccagctccttttccagcttctctatcttgagccaggccttcacaacgccgtctattatcgcctcg
ggcctcggagggcagccgggaacgtagacgtccaccgggattatctcgtctatcgggccggctatgttgt
aggagtcgtagaacactcccccgctggttccgcagctcccaatgaccacgacggccttcgggtcgggcat
ctgctcgtatatgcgcctcagcttgtcggcgaagtcccttggaatggccccggttacgaggaggacatcc
gcgtgccttgggcttccgacgagtttgattccaaagcgctccacgtcgtagcgcggtgttaacgcggcta
tgatctcgatatcgcaggcgttacagctccctccagaggcgtggaaaacccagagggagcgtttaaagtt
ggtcagcttccccattcacacaccccccacgaggatgaacaggattatggcaccgagtccgaggtaccat
aggatgtagtccctgacgtctccggtatgcattctcatgagcacgttgtagtagcccttcagtgcctcga
tgaagccccagtatatgtcgccggcccttacgcggatttcctccacgtcctcaacctcattgccgctcag
gaagggcttcacctggtcggtgttcggcttgtagctcctgtttccgcgggagtagattacgtagccgatg
accgcgaagacgatgaggagggccagccagactatcgggttccagaatcccgacggggagttcagtgtaa
ggctctcaatccacgtcatagtataccaccccacgtctggtagctgcccagcttcagcagcgcgtcaacc
gccgggtagaccagcttgtccagcacaacgttcgggaacagaccgaagagcagacacagcgccgccagga
tgagcatcgccactaccatgctccttggaacctcctttaccccctcgtacttcttgaccggcggtccgag
gaaggccgaggcaaagaccttgacgaacgaagccagcgtcagtacgctcgtgaccattgcgaatatcgcg
aatatcgggctcagctggtaggacgtctcgtagatgaggaatttgctcgcgaagccgttgaagggcggta
ttccggatattgccgcggcgcctactatgaaggctatcgtggtgtagggcatcttcctcgccaagccgcc
catctcgttgaggttcctcgttccggtcacgtagaacagcgctccggcggtcatgaggaggagactcttg
tagatgatgtggttgatgatgtggaatatacctccagccatcgcgtcccttccgaaggcggctagctttg
ccgggtcgttgaggactgccaggccaacgccaacgccgaggagcatgtagccggtctgcgaaatcgcatg
gtagctcatgagcctcttgacgtccttctggacgagggccatcgtaacgccgatgaacatggtgagcacc
ccgaggacgcacattatccagccgacgctgctcatccccgagctgacctttccgaagaggctgaagctca
ccctgaagagggcgtagaggctcgcgtaggtcgccaccaggagtgtggggttgattcccgagggaacctc
cgtgtacgcgtctggaacccagtggtgggtcggcacggaaccgcacttcatcgcgaaggacgtgaagagt
attccgagggcgattatgtcaacggtgttgaaccctatctgggtgctcaggtaggctatgttgaggttcc
cgtactcgccgtagagcaggccgattgagaacagcaccatcagcgaagcgatcgcgctgactatgaggta
cttgattccggcctcgcttgcctcaccgcggtagtttctgaagccgaccagtgctgaaccggctattccg
gctatctccaggaacacgaagaggttgaacaggtctccagtcaggaccatgccgagaattccgacctcta
ggaggaggagcagtgcgtagtacttctcaaggcccgtctcgttcctcacgtggctgtaggagtacatcgc
cccgatgaagctcatgagcgttgcggagagcgccatgaaggcccctatcgcgtcgacctcgaatattatc
cttatcgggacccggtatcccgagggcaggacgaggtgcgggttgtccgctccgaagacgtacaccatca
tcccctgggcgagcacctccctgacgaggaggagcgccattcccagcgtcacgccggtgattatcatcgc
ccagacggctggggcactgcccttcttcttgagcaggggagccacgaacgccccgaagaggggcacggct
atcatgagtgcaggcaggtgctcgatcatcctttcagcctcctgacctttgtaacgtcaagggttccgta
gtgctcgtagatgttgacggcgaaggccagcatcagggccgagaccgcgacgcctatgacgatgctcgtc
agcgtgagcgcctgcggcgtcggcagaaccatgttgttgacggcctccttcggtgccatggtgtatatcg
gggcgtaggcgcctttgacgtagcctagagcgattaggaacaggttgacggctccctcaaggatttcaat
gcctatgacgaccttgatgaggttccgcttgaagcctaccgtgtagaaccccaccgccagcaggagcgcc
acgactatgaacgggaggttgactagaatcacgttattcatccttcctcacccccaggaggaggtagaac
accaggattatgctggtcaatccggccaaaaccttcgttccgacgaatatgttcatgtacggcagcgttc
cgcccgtgttcaggtagcctgggtttatccctatcggggtcgggtctccgaagagcgggaacccgctgtt
ggctatgacgttcctgaagaacgtgtaccccatgaagccgatggttgccactcccaggaatccgagggcg
ccgatgctctcaaaggcgctcaggggcaccttcttgaaccgctcccttatcgctctgtcctcgcacgcaa
ctattaggagcgccagaccgctggcgaagacggctcctccctggaagccgcctcccggcgtgaggtgacc
gtggaggatgatgtaggctccgaacgtcagtatgagcgccgtcaggtaccgggtggtcgtcttgatgatg
agggtcgtcatactttcacctccctccttctgagggccatcagcacgcccgcaacagctgtgaacagtac
cgtggcctctccgagggtatcgaaacccctgtagtcgaagactatgctggtgacgacgttgttggcagag
gcctccgcctgagcgtgttctatgaagtaggagtccatctccgtgtgaaccggctcgccgaagggtctga
ggctcgccactgccacgaggaggaacagcgtgaagcctatgaacgcgaagagaccgagggctttcctcat
tctatcacctcctcgtctgtggttttcttgatcgccagcaggtacatcgccgttgtgaggcacgctccaa
ctccagcctctgctatcgcgacgtccggtgcctgcagtatgtagaactccagcgagagtatcaggctaaa
cacagccatcgcaatgacggccgagaccaggttcttgaacctcacagcggctattgctgctatcaggagt
cccagcccggccataacctgaagcgcccagaagagctcctcgaagttcataggcgaccctccagttcgtc
tataaccgccccgtggggcagtattcccgacttcctggctgccctgccgagggcgtgcgctccaacgggg
ttcgtgaggacgaggaatatgaccaccagcgcagagtgtatccctatggttatccacgaggggtccttct
caacccagaagtagctgtatatcgcgtaggttaccgtggcgagcacgatgaatatcgtgccgaaggtcgt
gcacttcgttgccgcgtgtatcctcgtgtagacgtcggggaagcggaggagccctacgctggccagcagg
ttgaagatgacgcctattgccaggaagatcccgatgagccactctatcatgttccctccccctcgcattc
acatgcgataccaaccctcttcttgaccagatagcgggctatgtagagggtcgcgatgtagctcagaaca
gcgtagacgagagcgacgtctatgaaaaccgcctgtctggttatcacgccgtaggcgaccatcgctcctg
ccgtggtcgtcgtcatggaatccagggcgacggccctgtcgggtatcgttggccccgctaggagccttat
gagcgtcagagtcgccgaaaacagcagcagtatcatggcccacatgaacattccgtctatcgtcattccg
caatcctccttgcccattttggaaggtacccacacagatcctccggcgtgggcttctcctttccgggcgg
cacgtttatccagtgaacgtagaagttgccttcctcgtctatctccagggtgaaggttccaggtgtcagg
gttatcgagttggcgaggagagtcctgctctcgtccctggtcaggtcgggcgatatcttgactatccccg
gtcttatcttgccggttatgaccctgtaggcgacgtcaaggttggccttggccatggcgaagaagaacgg
ccctatggcgtagactatgaagagcagccacctcttcgggttgaagaagtagcccaccttttcgttcatg
atgtcctttgtggcgtagccgatgatggccgctattacaatccctgcaaccagctcccctgggctccaag
cgatgatgttgccggaacccgccgtgaggagtagatagacgataagggaccacaggaacggtgcggcaaa
ccccattttcccacctcaactttaggttttaaacccttatcgggcgtattttcccgaaatctcaattgag
cattggctaaatctttataaatggatttctaaaacaaatggttaacaacctgaaatttgacaaacagaaa
cggcacaacgctttacataagtacaaaaaacggctctccgtagtatgttcttggatacggatgctcagaa
aaggacatcagaaaagccggaggaaagtgcgaaaagtaaaatgtaactatttggaaccctctttcttcgc
cgcttccttggccttcttctgctcctccagcttcttcttgagctccgctatctcgtcctccttgaaccag
cggaggttgtcgtcgtacttgtcgtccgtggcaaggaggaactcgtcgctcatctctagggccttcaccg
gacagacgtccacgcactgctggcagaagacgcaccttcctagccagaaggtgaccttcctgacctccgg
gacgtactctatgacacccgccgggcagaccatgacgcagagcctgcagccgacgcacttgtccgggtag
tagacgagcttgcccctgaagccctcgggagttggaacgggctcgctggccgggaacgggttggttgccg
gcttcttgaacaggttgctcagcaccgtcgatagcgttggcggaaccttcatgctatcacccccagggtg
tctatcgccagcagcagcgccccaactattgccgcggggagcatcctggtccagaacaggcccactgcct
ggtttatccttagtcttcccgtcaccgccctgaagacgctcatgctcacgaagagcacggcgaatacctt
cagggtgtggaagagcaggtcgacgactatcgccgcaactccgctgagcccgaggtagcccgagatgccc
caggggaagaatatcgccaccacgaggctcgcgctcacgaaggcctttatcgcattggccagctcgaaga
gggccaggtgccttccgctgtactcggccatcgttccctcggcgagctcggtctccgcctcggggatgtc
gaagtagcccacctcgatctcgctggcgagccaggccacgaagactagcaggagtatgaaagttcctatg
aggctcaagggagttccgagctcccagatgttgtgctcgtagaaggtgcccatgctgaacggcttggtaa
cgccgagctcgttgaggcgccagagtatcgtgaagagtgccagcatcatcggcccttccctggagacgag
gattatcatctccctctgggcacctatctgggcgtagggggagcccgagctaaccgcaccgagtaccctg
aggaagccgatgagtgtcagcaggtagatgaagagtatcacgtctcccttggttccgaagagcggctcga
agccgagcggtgtgtaggcgagcagggctatcgaagtggcgagggccagcacgggggccagctcgaagaa
cctgttggcgtccctcgggattatggactccttgctaactaactttaggaagtcgtagaacggctggagc
agcggggggcccatcctgcgctgcatccttgcaaccagcttcctgtctaatcctccccagagcagtgaag
cgaaggagacgtaagcgtaaactcctaggaatccgagcgttgcgtagaggacgttcataggacaccaccc
ctcgggcagcctactccaacaacttcgggcttcgccctaacgttcgggttcagctccctggttttctcta
tcgagagcctcaggaggtccttctcggtgagaaccttcttcctccccgtgttcgcatcgataaccgcgac
cctgtcggtacagctcaggcaggggtctatcgaggctatggcaactggaacgtccgccacctgctcgccg
accagcgccctggctatcgcgaacaggttcgggaaggtgggctcgcgcatcttccacttcgccggaacgt
ccttgcccttctgacccatgacgtagtggatgagctcaccgcgcggcgcctcatacctgcctattccctc
tccctcagccttcttgagctggaacaggagggtgttgtcctttggaacggcctttatcttgccctccggc
atctggtctatggccctctcaatgagctccatgctctgccagagctctccaacgcggaccaccatcctgt
cgaaaacgtctcccttgacaacgccggtgaactccttgggcgttatcggcttcacaccgaggtcagggta
gacgctcagcttctcgttgtagcggacgtccttcttcacgccgcttcccctggcagttggcccctgggcg
ctgtactcgatggctattctcttgggtataactccggcgtccctcagcctggcctccaccgtcgggtcgt
agaggaatatctcctcgatctttggcatgacctcgttgcggtagtactctatcatgtcgagtatcgcccg
cacgtgcttctcttctaagtccctcctgacgccgccgatggtgttgatggagtagttgaccctgttgccg
ccgatggcctcgaggatgtccatgacgcgctcgcgagcgagccagctgaggtgtagaatcgtgtcgtagc
ctatcgcgtggccaaccacgccaaggttgagcaggtgggagtgtatcctctcgagctcaccgattatcac
gcggatgtactcggccctctcgggcacctctatgcccgccatctcctcgacggctctggagtaggtgtgg
ttgtgggagaaggagcagattccgcatatcctctctgctaggtagagtatctggatgtagttcctcctca
tggctatccattccaggcccctgaggttgtagccgagcttgacgtcgacgttgattatcctctctccatc
gagcgtgatgatgaacttctccggctcctccagggccggatgaatgggtcccacgggaaccttgacccag
tactcaagctttccgttcattttgagccctcctttttgattttgtacggatgtcctgcgttcttcaccat
ctcgggcttgattccggtctcgtcgagcctcagcgggtagattccctccgggaagtcgtcgggcaggaag
agcctccttgggtcggggattccctcgaagaacagcccgaggaactcctggttctccctctcgtagggca
gcgcgctcgggaagatgtccgtgaccgttggcagtttggggtcgtccttggggacgctcgtacctatgat
gagcgacaggctctccccctcctcccagaacatctccatgtggtacttggcgaggagtttgtctcccgcg
tctatccctattatgatggagaactgggccttcgggtcgagctccttgatgaacttcatggcgtcgtgga
acctctccctgtctatctcgacccagacgcgcctcttcgggtggggcatcttgttctcgctcacccttac
ctccgcctcggggaacctctcgccaaaggctttaacgaactcgtcaacgttcatctcctacccccctcaa
tcagccctttgctccgcaaagcgctggcggaaaaacttttcctgctagatatgcttttcattttttgagg
ggactttttatcgctccatttggaagtgttccctcttggaaagcgctcttcgagcgcaagatgaacggga
acgctgtgatatgttttcattcttcgttcccctccttaccttcaattctctctatcagcttctgcagacc
gagcacgactccgtagagtatcgcttccggcctcggcgggcagccgggtacgaagacgtccaccggtatg
tgcttgtccagcggagcgttggtgaacgggctctcaaagaacacgcttccgccggtgggacaggctccca
ccgctatgacaacctttgggtccggcgtctgctcgtagaccagcttgaccctctcaaggctctggtcggt
caccggtccggttacgagcagtatgtcggcgtgtctcggcgttccgacgagcttcacaccgaaacgctcg
gcgtcgtacctcggtgttaacgcggctattatctcgatgtcgcagccgttgcagctgccgctgttcacgt
ggaacacccagggtgagcgccctatgtatctgcagagctttgatatctccctctcaagcctctcgcgctc
cgaggagtttgaactgacattagtctctgcccttgtaaccttaatcgccattcatctcacccccacacta
tcagtgctcccacaagtatcgcggtcgtgacgagcaggtagctgatgtagtcgctcagcaggccggtgtg
ctccctgcggaagaccaggaacatcctgtggattccccttatgaggccccacatgacgtgccttccggtg
acgtagccctggaagtgctcgaactgcgggataatctcgtcctggtcctcaccgctgaggaatatcttcg
ttccatctccggttctcctcgtccccgtgctggagcgctcggcccacttgtagagggcgtacgagatgag
caggcctatggcgaagacgtagatgaagtagagtgcatcccagtagccaaacatttcacgcaccccccag
caccgccgaaacgtaagctcctatgttctccagagtctttgccgccggaagcatgaccttgtcgctgatg
gcccatgggaagagtcccatgacgattattgccaccaccagtatgagcatcggcacgagcatggcctttc
ctggctctctggccttcatgaccctctcgctgggccttccgaagaacgtgaagagcaccttgatgtaggc
ggcggtacagaaggccgtgcctatgaccgctactgccgcgaggaacgggttgaagagcgccgagctctcg
tagatgagccacttgctcgcgaagccgttgagcggcggaaggccgattatcgcggccgcgccgaccagga
aggcgaagctcgtgaccggcatcttcctggctattccgctcagctcgttgaggttcttggttccaagctg
atgtatgaccgctcccgcgacgaggaacaggagtgccttcattatcgcgtggttcacggtgtggtatatc
gctccggcaagggcgacctggccgacgtcgcttccgtacgcggcaaggccgattccgattcccaggagga
tgtagcctatctggccgacgctggagaaggcgaagagcctcttcatgtcggtctgtatcacagccatcgc
gtttccgactatgagggtcacgcaggcgaagaatatgattatccagccgatagttctggtgctgattccg
gcgctgaagacgctgaaggcgagcctcgccagggcgtaggtaccgcctatcttgatgacgagacccgaga
gcatggcgctgatcgagctcggtgccgccgggtgagcatctgagagccacatgtgcaccggaacggcacc
gctcttgaagagcagtccgcccgcgaggaggccgagggccaccttggcggtgaaggtcgggttctcggct
atcatcttggccagataggccatagtcagcgttccgtactggccgtagaggagtactatgccgaggagga
tgaacgagctggccagcgagccgacgaacatgtactttatgcccgcctcgatgccctcccaggtgtcgtt
cctgaaggcgacgagggcgtagctcgctatgctcattatctctaggaagacgtagaagttgaagaggtct
ccggttatggctatgccgagcatgccgacctcgaggacgaggactagggcgtagtacttctcaagccccg
tgtcgtgcctcatgtactcgctggagtagagcacggccacgaaggctatgaaggtcaccatcagggcgaa
gagagcactgataaggtctacctcccagactatccttatcgggaacggaactccatttccgagggggctc
ttcgctccgagggtgtagacgagtatctcgccgctctcccagacttctttgaacagaccgaccgcgacgc
cgagggtgatgccggttatgagtatcgcccacagctccctggccttccttcccgcgaggccgactatggg
cagtgcgaatgctccgaagagcgggactatgatgaggtatggaatcagcccgttcatcctctcaacctcc
tgagcttgttaacgtcgaggcttccgtagtgcctgtaggcgtttatcgtgagggccatcgccagcgagag
aacgcagactccgatgactatgctggtgagcgtgagcgcctgcggaatcggggcgaccattgcgctcttt
accgtctcgtagccggtgtagattggcgccgtcggtatctggcccgcctctatgcggtatccgaagctta
tgaggagcaggtggatgcccgcatcaatgatgttgagggccagtatgagcttgatgaggttcctcttgta
gagcagggcgtagattcccatggctatgagcaggaaggcagtaatgaactggaacggtatcattcgttcc
acctcctgaacgctgctatggcgaccatcgcgctgaccagtcccgcgaagaccttcagtccaactgcgag
gttcattaccggcaggtatcccgctgagagcagcgttcccggctggccgttgaagaccggtccgttgtgc
cacagcgtgttgtagaagaacgccacgccgaggccgagcatcgccgctccgaggaataccaggccgccga
ggccctcgagggccgagtagaggtggtggttgtagcgcctcttcatctcgcccagcccgaaggctatgag
gaacagtatcccggctcccgctatggtcgctcctccctggaagccgcctcctggcgtaagatgaccgtgt
gagaccacgtaggcgccgaagatgcctatgagtgggatggttgccctcgcggtggtcttgactatgagtc
ccatgtcactcttcatcctcatccctcctccagggcctgagaagtgcaaccgctcctgctatggctgtga
agagaacggtagcctctccgagggtatcgtagccacggtagtcgaagactatgtcggtgactatgttggt
tccgccgacctcttgcacgccgtggtctatgtagtactggtcggtgtagcggtaggccttccagtcctca
ccgccgaggccgaactttattccggttgaagggctcgcaacgactagcagcactccgaggaggaacagca
gtgcgagagctccaaaagtcctcttcatggtccctcacgctcccatctctccgttttggctatcccgtac
acaaccacggccgtaacgacgccggctccgaccgcggcctcggctatcgcaacatccggcgcgtggagca
tgtagaactccagactgaggagcaggctcatggcggcagaggctatggccgcgctgagcaggtctctcat
cgttatcgtgatgtatgccgccaccagcacaccgaggagtattccgaactgtatggccatgtcgaccgag
agaacgttcattcggcaccacccctgagcttgttctcgtaggcgtctatgacggccttggccggtttgta
gccgctcagatgggccgccttggctatcgcgtgcgctccggtcgggttcgtgaggagcagcgctatcagg
gcgacgacgctgtgaagcgccatctggaggtacttggggtctccggtgaggtggagctggtaggcggcgt
gaaccaccaccgccagaaccgcgaatatcgttccgaaggtggtgcacttggtcgctccgtggagtctggt
gtagacgtccgggaacctgtggagcgagaagctgcccagcaggttgaagactatgtttatcgtgaggaag
gcgtagatgacgtaggtgacagcgttcattccaatcccccctggagatacttggctatggccagggttcc
cacgtagctcagaagggcgtagacgatggcaatatcgatgtatatcgtcctgtcgtaggccgctccgagg
agaaccattccggcgacgatcagcgtgttgagggtgtcgactccgactaccctgtcgggcacgcttggtc
cgaagaacaccctgagcagggccaggaacgccccgatcatgactatgaccgcggcatagaagaactccgg
tgccatcatcttcccagcctcctcgcccatttttcgaatgaaccggctatgacctcggagctctccggct
ccttctcggtgacgtttatccagtggacgtagagggccttctcctctgggcacgcgtccacggtgagcgt
tccgggggtgagggttatcgagttgctgagaatcgtgtactgggcgtcgttttcaagctcaaccggaacg
cgaacgattccgggctttatcttgcccgttatgacgcgataggcaacgtcgaggtttgccttgaccatgc
cccagaacagaggcccgatggcatagattacgaagccgacccacttcgccgggttgaggaagcgggatgc
cttctcgcctatgatgtccttggttgttaacgcaattactcccgagaatatcaggcccgcgatgagttct
tcgggactccagagtaatcctttactgcccgcagtgagtactaaccagagcacaaatgaccaaatgaata
cagcgatgaaactcattgttcctccctcctctcacctgatacgggctccacagccctgtgtttcgtcagt
tttcaatagaaaattcgttatttgctttaaaagggttttttgaagcttagaattgaaagcaaaggtctgt
aaccccttgttgttaaccaaaggttaaataccctggagccggtatggagacgcggccttcggtggctttt
ttagccggatgttacatccccgaacccttgtgggcctaaaaagccttttagtgactttaggggcctaaaa
atcacccaaagctttatataccctcgggcagacccatcattgggactcttctcggagttttccctgaagg
gccctgaaagttgaaagagttggtgttggatatgtatggagatggatttggcggtggctacgaagcccct
gttaaggttggagaaagatatagagttaggatcgagagccttggaaagggcggtgacggcatcgccaaga
taaagggcttcgttatcttcgtcccgaacactcaggtcggcgacgaggtcgagatcgtcattaactcggt
caagagaaagttcgctttcgcggaagtcatctgatttccttttccttcctattcttacctgccattttgt
gagacgtttttaagatattgactcaagattttcctggtggttccatggatgaggactccataatgattgg
agttacggttggagtcatggttcttctgtcacccgtcatgctctactggacggtggccctcttcgacacg
atcggggttgatacgtatcttccagatgttgcgttcattgccctttccgcactcgtcccggttttaatcg
tttgtttcctctcctatctcgttatgcggcacttcaacaggccccgcgaatgggtaaagagagcactaac
gctcgtggccgtttttctcttcgccgctctcttcatgctcctgagtatgatgggtgcggtctaatcccca
tttttgaaccgcaccctttttaaaccccttcccagagcgcccaccgatggttagggttcacgtcgagacc
tacgggtgcacgaggaacaaggcagacgccgagatgatggaggcgattctggttagtgctggctatgagt
tggcggagagccccgaaactgccgattacgtcgtggtgaacacgtgtgccgtcaaggatccgacggaaaa
gcacatgcgcgagaggataaaggagctcctcgatgcgggcaagagggtgattgtcactggctgccttcct
catgttaacccagatgtaattgatccccgcgtttctggaatactcggcgttaagagtatagacagaatag
ccgaggcgataagcctagcggagaatggtgaaaagctgatcagcgtcgagggctggcgcgagaggaacat
agacaagctcgagctcccccgcatctggaagggtggcgttgcctttgtcgtcccgataagcgagggctgc
ctcaacgcatgcacttactgcgcgacccgcttcgccaggggagttctcaagagctacaaacccgagttcg
tcgttaagtgggttaaggaggccctcgccaggggatacagggagatacagctgtcgagcgaggacaccgg
ttgctacggcttcgacatcgggacgaacttggccgaactcctcgacgagataacggccatcgagggcgac
ttcagggtcagggttggaatgatgaacccgaaccacgttctcaggttcctcgacgagctcgttgatgcct
acaccgatgagaaggtctaccgcttcctccacctgcccgtccagagcggcgacgatgaggttctgaagcg
gatgggtagaacgtacactgtggaacagttcgaggagatagttcgaacttttcgtaagagagttcgcgat
ttgaacctcaacacggacataatagttggcttccctggtgagacggacgaggccttcaggaacaccgtgg
agcttgttaggcgcatcaggcccgacaaaattaacgtttcgcgctactcgccgaggcccggaacgatagc
ggcgaagtggaagcagcttcccggctggaaggtcaaggagcgctcgagggagcttcacaggctccggctg
gccatcgcctacgagataaaccgcgcctacgtcgggagaaccgttgaggttctcgtccacggcgagggta
agaagggcggcgtcgagggtaggactttcaactataaggatataatcctcgattccggcgaacccggcga
atttctgcaggttcgggttgaatgggctggctcgacgtatctgcggggcatttccctgcactgacgtata
cttttgagtagtattcaatgacccttgggaaacccccaacgattccgcggttcttttgtagaacttacaa
tatcaaagggtgaaccaattaggtttgcattcgaaaactatttatactctcgtgcaagcatataagcaaa
tccttcatgctggaggtgaatcaggatgaggaggagtaataagaagaggttaattccgctggcactcgcc
cttgtgctagctcttgttggagccgcactggctgttccggttatcacagtgaacatccagcagattggcg
ccggctcaaacccagttcttagccccgttgacgttgccaacataagctggaccctcgcgtccaacccgga
ctacgtcagtggtgcggtcatagtctttgaccagaccattcctgcaggttcccaggtataccttaagata
tacaacagcaccggcagcataattgctctgggtgttaacgcgaccaccacctcgactaacacggtgacca
tatcgttcactagtgccgttgacataaccaagatggaaactgccgcggttgtagttaagggacccagccc
gtgaattccttgggaggctctgaatgaatgccaagcgccccaacctcctttctcttttgacgtatcttct
tctgggctttgtggccctagtcgttgttctccacttcgtcttcggcttccagtacgtcgtcattctgacc
gactcgatggagcccaacatcaaccccaatgacctagtcatcacgatgccggtttctccggatgagcttc
atgtaggggacgttgttctttaccgcgtggacataggcaacacgacctacaagataacccaccgcatagt
gggtatgaagacggattccagcggtaggctctactacgttaccaagggcgataacaggaagtacacggac
ccctggcaggtctatccggagcaggttataggaagggtaatcctggtcatcccgaaggttggcgtggtgt
ggtactacactccgctaatcgttttcggcctcttcctcatcgtcatagcttccctggcctacgacctggc
ctggctcctgcttgaggaggaaccgatacgcccgaagtccagaaaagccgatcttctcgttctaagaagg
aagaaaataaaggtctatcactacaggcgccattaggcccattcttccttggggattgcctccctcttgg
ccgggattatgcagaggaactcgaaggtttcgctcagggccttgtagccgtggggctcgttgggcgggac
gtagaggaagtcgcccgccttgacgtgggcttctttgtctccgccggtgatgattccctctcccttcacg
atgaatatctcgtgctcccagtcgtgttgatggagcggtatctcggcgcccttcttgaggacgaagtagc
gcatcgcgtagttcttcgctccgagctttggagaaacgagccacctgatggtaacaccctcaaacccggt
gtccttctcggggacatccttgtagtgtccgacgaacatggtatcaccgaaggactttcggctttgggct
atttaaatctgccgagttcgggtttctaatggaaagtgctttaagctttcgtttccaatccccctgaagg
tgattccatgaagaaagccgcttttgccttcattctggttttaattgtgatggcctcgggctgcgtcagc
cagagcggtccgagccagacttcaaccactaccagctccgccgccggaggaatagacttcgggggctacg
agaagggccaggtcctggcgcagtggaagagcctggcggacgtttccaaggtttacgtcagcgagggcta
cgaggacatggcgaagcactacttcccgaacgcccagatactcccggcgagccagtacgacggtggcgtc
gcgatactctcgcccgccgatgcgaggcccctgctgaggggcaaaccgattctcataacggtcagtgact
acttcggctacgtggtctacaagctcggccttaagttcgtcggcccggacaagggcgtcttcgccgcctt
caacaaggacggtaagccctacttcgtattcaccggaacgagcaaggccggcgcgggcgccgctgtggag
tacgccctggacttggcgggtggaaaggcccccaacgccgaggacgttctcaggagcggagagttcgagg
gtgtcgttctcaaggtcataggcgacaacaactggaacggaattccggacgacggcgagcactggtatct
ggactccttcaagacgtgggagcccttcatctactactggcgcatcgttgacggcgagaacgtgacggtt
aagggagggttcataaggctggtcaacggttcgacggtctacatccacgccctgggcttcaacgtcagcg
ttgacgtcaaggactcgaagaacgttgagctgacctacgtcatcgagaacatcaacccgtccgtcctgga
gctccccgccggggccgagaccggggacacctgggtcaagctgagcacttcagaggcttcccttgacatc
gtcccgaaggagctgaaagactacagggtgatagccttcggtgaccacaggtccgacggtgggaaggagc
cgccgcaggtcttcctcaagataagggacgagataaactccgacgatgctgtcttcataatcgacggcgg
tgacctcgtctattcgggcaaggttgatgagtgggcggccctgctgaaggagtggaagtggaacaggccg
atattcctggccccaggaaaccacgagtaccgcggggagggcgtgaacgtctaccacatgttcttcggcc
cggacgactattccttcgccctcggggattactactacatcttcataaacgacgttgagaacgactacgg
gctcagcgacgaggtctttgcctggctcgagggggagctggagagggcgaaggagtctggaaagaggccg
gttctggttctccacgccccgccggtggacccaaggccggagggcgaccacgctatgaaccccgaggacg
ggaagaggctcttggcactcatgaaggagtacaacgccttcggaatattcagccacatccacatctactg
gtacggcgaggaagacggcgtccagatgctcataaccggtggcggcggtgcgcccctctacgcgcccccg
gaccaaggcggcttctaccactacgtcagactctcgatgggggccgaggggaacataggggtcgagcccg
tgaaggtgagtccctgatccctttattctatttatgcctatatagtggatggtatccggctatattctac
tgcggcaagatatttatataccgccccttattgagcttcggtggtgacggtggacgtatggctactgata
accgtgatccttggattctccatggcctgggcgataggtgccaacgacgcggccaactcgatgagcaccg
cggtgggtgcgaaggccataaccccgaagcaggccgttataatagccggcgtccttgagttcgcgggcgc
gtacttcttcggaaagagcgtcactgagactataaggaagggtatcctcgaccccacgatgataacggac
ccgaatgtgctcgtttacggttctgttgcggccctccttgccgccacgatctggctcctcatcgcgacca
agttcgggctgccggtctcgacgactcattccatcataggcggaatagcgggctatggaatagtctacgc
cggaactgcgatagtcaactggggcaagatggggcaggtcgtcctcagctggattctctcgccgataatc
ggcgccataatggcctacttcatcttcaaagctctgacgaagagcatcttcgagagaaaggacccggtta
ggagtgcccgcatctggtcacccttctggataggccttgccttcgtggtcatagggaccatgttctacat
caaggttctccacgggaaggatttaaagaccggggttctcatgtacggcattccgctcggtatagtcgtg
ttcgccgtgacctacttcctcataaagctccgcttcccgagcagcgacccgttcataggggttgaggcca
tattccggaaggtccaggtcattacatccggctacgtagccttggcgcacggtgccaacgacgttgccaa
cgccatcggcccggtcgcggcggtttatgctgtggccaccatgggacttggtggtttgctggttcccgtt
cccaagtggatactcgccatgggtggtctcgggatagcggtcggagttgcgacctacggttacaaggtca
tggagaccgtcgggaagaagataacggagctgaccaacaccaggggtttcaccatagacttctcagccgc
gacggtggttctcgtcgccagctggcttggactgcccatctcgacgacccacacggtcgttggtgcggtc
attggtatcggcctcgccaggggagtaaaggcaataaacaagaacatcgttagggacataataatctcct
ggttcgttaccgttccggtcgcgggcctgataagcgcggccatattcaagttcctgatgatagtggggtg
ataccatgcaggtgtggacgaagctcttcgcgaagagccccttcaagcccctcataaagcacgcggatgt
tgtgctcagcaccgttgagactctggagaaggccctccagtactggtacgaggggaactacgaggagatg
gagaaggttgcgatcgaggttgaccgccttgaggacgtcgccgacaggataaaggaggagataagggatt
ccctcagctccaagctcatgatggccgtggccagggaagacgttctcatctacctccacatgcaggacaa
ggtggcggacgccgccgaggacacggccaaatggctgctcatcaagaagccggatggcgttccgacggag
gtcaaggatataatccttcagatgggaatggagagcatcaaggccgcgaagctcgtccacgaggccatag
tccagatggaccgcgttatagagagcggcttcaccgagggcgagataaagagggagtacgagataatcag
gcagatagagagcgtcgagaacaagatagacggccttgacacgaggctcatgcagctggtcttcgagaac
gccgacaagctcagctggggagatggcttctacatcctaaacatcgccaggacgctcagcaacatctcgg
acaaggccaaggatgccgccgagaggataaggctcatgatgaacaagtgagccctctgctcttctattat
tcctggaagaatggcaagagagaagaacgagagaatcagatggctatcatcgtcgaggtcatctgtatct
cggacatcttccttatcttctccgtgatgaactggtcaaggtccttgagggtgtcggtctcgacctttac
gacgaggtcgtattcgccatagaccacgtaagcctccttaacctccggcatggccagaagcttctccata
acttccctttcctttccagcggccgtcaccatcaaaataaaagccgtcaccatggctatcaccaaaagta
ttttatcggcggagtatttaagcttatcgaggcctatgttcgaccacttgataagtaaagctcagttggg
gcggttttactctcacctgagagggcttggattggacgaaatagggccctacgccaagggcaccacaagc
ctaatcttcagggcgaggttggatgaaaaaaacgtcattataaagcttcaacggccggattccccgaggc
agaacttcgcgagggaggcggaaatcatccgcgcggtggagcccttcggagtgaccccaccgctgatagc
ctacggcgtcttcgagggccttgagtacatcatccgggagttcgctgagggggagataatattctacgcc
gagcttgaaaagcgccatctgttcgagatagtcgagaaaaccgccctgctcgacaggctggacctcgacc
acggccagattcagggcggcaagcatataataatcgggaagagcgtttacctcatagacttcgagaaggc
cggctggaggaagccgaagaacctcacctccgcgatggccatgatattcctcaacgacaactacatctcg
cgtcgcgttagggggaagttcggggttgatgaatccttcttaagagagatgagaaacgaggtcagggttt
acaagagaaccggtcagctatcgggccttctgagccttctttctcgcctttagtctgtcagcgtagatcg
ccagcaggggtattgcgacggccatcgctatgaggcccatcctcgggtcccagaggtagttgaagacgag
tatgacaacgaccgctatcgctatcatgaggaagaggtccctgtcgtagagtctggactttgccagtatg
ttctgccccctagcggtgtacgccaggtacagcggtattccgacggccgctatcgccactcccacgtagg
ttctgaggatgagcgaaatcagtattccagcggccagtattattccaacggcgtactcctccttcattct
ctcacctggcccggtagttacgcttatatacttttaaggctctctaccaaataggtgatagcgttatgag
cagtatcgaatggaaccacgagaccttttctaagttcgcctacctgggcgacccgaggataagggggaac
ctggttgcctacacccttaccaaggccaacatgaaggacaacaggtacgagagcacggtggtcgttgagg
acctggaaaccggggcgaggcgcttcatcgagaacgcttccatgccaaggatttcgcccgacggcaaaaa
gctcgccttcatgcgccccaacgaggagaagaaggagagcgagatatgggtggcagacatccagaccctg
agcgccaagaaggttctgtcggccaagaacgtccgctcgatcgagtggaacgacgattcgagaaggctcc
tggttgtgggcttcaaacgcagggacgacgaggacttcgtcttcgacgacgacgttcctgcctggttcga
cagcatgggcttcttcgacggcgagaaaacaaccttctgggttcttgacacggagagcgaggaggtaata
gagcagttcgagaagccgaggttttcgagcggaatctggcacggtgattccatagccgtcaacgtcccgc
accgcgagggaggcaagccggcacttttcaagttctacgacatctacctctggagggacggcgaggagga
gaggctcttcgagggtgtttctttcgcggccgtcgattccgatggaaaggcactcctcctgcggggcaag
agggagaagaagtacatcagcgagcacgagtggctgtacctctgggacggagagctcaaacccgtctacg
aggggccgctcgacgtctacgatgccaagctagacgggggaagggtctacttcctgacccctgacgctgg
cagggtgaacctctggctctgggacggcaaggccgagagggttgtggtgggaaaccactggatttacggc
ttggacgtcagcgacgggaaggcgctgctcctgataatgaccgccactaggataggcgagctctacctct
acgacggcgagctgaggcagctaaccgactacaacgggccgatattcgccaggctcaagaccttcgagcc
gaggcacttccgctttaagagcaaggacctggagatagacggctggtacctgaagcccgagcttaaggag
gacgagaaggccccggttatagtcttcgtccacggcgggccgaagggaatgtacgggcaccgttttgtct
acgagatgcagctgatggccaacaggggctactacgttgtcttcgtgaacccgcgcggcagcgacggcta
cgacgaagacttcgcccttcgcgtccttgagaggactggcttagaggacttcgaggacataatggctgga
atcgaggagttccttaaacttgagcctcaggcggacagggagcgcgttggaataaccggcataagctacg
gcggcttcatgaccaactgggccttaacgcagtccgagctcttcaaggccggcatcagcgagaacggcat
aagctactggctgaccagctatgcgttctccgacataggcctctggtacgacgttgaggtcatcggcccg
aacccgctggagaacgagaactatcggaagctcagcccgctgttctacgcggagaacgtgaaagccccga
tactgctcatccactcgctggaggactaccgctgtccgctcgaccagagcctgatgttctacaacgtgct
caaggatatgggcaaggaggcctacatagcggtgttcaagcgcggtccccacggccatagcatccgcgga
agcccgaagcaccgggcaaagcgctacaagctcttcatcgagttcttcgagaggaagctgaggaagtatg
aggaagggtttgacgtggagaaggtgatgaagggcgaaaagaaggaatgagttttttatcccttttcttt
cagcggcttcctagccaccacgccgagcgcttcttccacccgcttgactccgacgaagcccgcttttctt
aaccgttccatcacgcctctctggaggtcctttctgcggtacttcttcccggggtttccaacgtaatgga
agagtcttccgcccggcttcaggatcctgaaaagctcgcggtagaactcctccccgtagaggtggccggc
taaagaaaacctcggcgggtcgtggataacaacgtcaaaggtctcgtcgttgaacctcttgacgacctcg
aaggcatcgccctgtataacctgcaccttcccgcccgtgaacagctccctgctccagggatttatcctcg
caagttctaggacgtgagggtccttctcgatcgttatgacgtacgctcccctcctcgcggactctatcgc
ggtgtagccgagtcccatgcaggtgtccagaaccgtttcgccttccttcggcttgacggcgttcaccttg
ttcctcgtgtcttggagcggatttacctccttcgtcctgtgcattcttatcccgtttatctctatcgtcg
gcggaatcgtcggtacgagcttgtagaaaccctcgtcactcgctatggctgccttgtaaacaccgtttcg
gatgaagtaaacgctcccctcgtcccttgcgattctctcgatcacgtcccttccaacccgcgtcctgtcg
ggaaacacgaactcgtctccttcaagcgttatgagccatgagcggtttgtttttctcaggtccaggttga
gtctcgcccctcccttcgcgaagagtagccttctcgcgtctctcgctgttagaaagtagagttcttccat
aactcccaccgtgccgtggtgggggacagggaataaaaacctaacccacgacccgctcaaaaacccgctc
gaagttcttgaaggttatcgcctcgacctccctctcgctgaaggtttcggacagcctctcgacgagcgcg
ggaatcttggattcgttctcaaagccctcgacgctccttccgctccagcccgggaggtagtagacgaagt
cgaagccgaggccgacgtgccggtagccagccaggtcgaccatgtacgctatatgctccacgtaccgctc
aagcgtcgcgtgctccctgtggacgaagcttggaatcgccaccgccccgatgacgccgtcgcgctccgct
atggcctttatctgctcgtcagtgaggtttctcgagtggtcgcagagccttctagcgttggagtgggatg
ctacgaccggaaaagcggtagcgtccagggcgtcccagaagcctgcctcgtttatgtggctcaggtctat
tacgattcccagctcctcggcctttccaacgacgtccaggccgaagttggtgagccccccgccggttctc
tcaaagacgccgtcgcctatcgcgttgcgcaggctccaggtgagggtcaaaagcctcagcccaaggcggt
agaacacctcgaggaggtggatgctttcacctatgggctcgccgccctcaagggcgagccagagcgcgac
tcttccttcctcgatggccttcttcatgccgtctaccgtcgtcacgagttcgaagcgctcgctctcctcg
atgtcccttcttaaagagttcagaacctccaggccgtagagggttgcgctgttcctcctgtcgggtcggg
tccagatggccatgacgcgcgcccctatccccggggcgaagaaacggtcgaagttttcctccagaacgcg
ggtcttcccgttaaccctctcatcgtagacgaaggtcgggaggtccgaatgggcgtcgaatatcatattc
cctcactggcctcctctatggctattatctccgtcagcgcctcggtctttatcctggggtcgggtatgct
cctcacgatttctctggcttcttcaaactccttcctcttcgccagttccagcgctattgccctgagcgca
tcgctcctcttgcggacgtcctttatctccctcgcgaattcgagggccctcttcaggcttccgagctccg
tcaggagccgggctatcttctgaacgttcgcctcggtgaagtgcgggttctcgcagtgctcgaacgcctt
gtccactatgtccaggtactctatgttgttaaccctcttcatccagagggctacttccagctccccgatg
agcctcacgacgccggcgtatttcttctctatgagcgcgagggcgtagtggttcctcccctccaggaggg
cctgccttattggcggaaggccgacgtcgtagatggtctgtgagagctctatcttcttctcgacgatggc
cgcgcgctggttgacgtggagcttgtcgaatatgtcgaacgccatcctgtagaagtcgagggccttgttt
gaggggagcgtgtctccggccttctcgaggagctctcctatccttattatgccgtccaccttgaggttgt
agcctatctccgccccgattatggtgtcgaaggctatgttgaacagttcgagggccgtctcggggcggcc
ggcgagggccaggtggtaggccagctccgagagaaccacgcccttctctatcgggctctttatgctgtcc
gtttcgtctatggccctgttgaagaagtccatcgcgtcctcttcgtactccattatcgcgagggaggatg
ctatcgttgagtaggccaccgccttgttggcggggtctttgagtttcttggctatgtacatggcgtcctc
tattatgcttggaatccactcctggggcccgccgtgctggtatatggcaacggctatgtccgtgagaacc
tctatctggtcgagggggtccttcagcttatgaaccttggacagggcctcctcgtagtacctcctctcaa
ctaatagttctatctcctctcgcgtcgtcatactaactatttaatccgttctaaatccttataaaccttt
gttggccactctgagtgaggaaagatgttgacgctggcactttacaacacctacgaccccaaaaaactcc
acgaggctcatctgagggcgatagccagggccgggccgatagcctacgcctatggcttccatctggccct
cgtggggtttccgttcgagggcaggccagttgacgttgcccgtgagataagctcccacacgaccataggc
gaggggggcaggtatctccttgagctggccgagggggaccgctttcaccttctggagttcccgaagaggg
gttttccgccgcagttcggaattccggtcgcaactacaaggaagccgggcgaggagaaggaggtaacccc
gctggaactcgccgaaagggcccttcgaggcgagagttttctcctcctcgttggcctcgggaggcacggg
ctcccgaaggaaatctttaagaccgcccgctatcatatggacatcacgggaaagagggtgagccttgaaa
cgtgcaccgcgataggcgcgatacccgcgagaataagcaccctcatggaggcgctgaaatggaggactca
tggaaaaaggatttagcgtggatactgatagcactgcttgcggttttcacccttcaggtgggcctcaagg
tggcccttcacaccgactcgcccctcgtgatagtggtaagcgagtctatggaaccggtgttctaccgcgg
cgacgtcgtcctgctcaagggcataagtgaggagaacatagacgacgtgcatctcaacgacgtcatcgtt
tacaagcgccccggttacgagtacccgataattcaccgcgttagggagataaagaccgttgagctggatg
gaaaggtggagaagtgcttcgtaacgtggggggacaacaactgggcacccgacccggattacccgacccc
ctatgggatgataccctgcgttccggcttacgcggttgaggacaaagctctgctggttttcccgaagatc
ggcctcattccgttgattataagggaacaccttggcctgggatgatgtgagggtaggtgtccgaggtctc
cgatgaggagctaatcggcccctgaccctacgaaagacaagggggctccgcccccttatctctctgtact
ctcaaacccccggagtggggcttcgccccacaaccccattttttctctaaactactgaggggctccgccc
ccacgccctcaaaactctacaaaaagttgcttggcagagatgcatcaaaactggcacacctttttgtgat
tgctttatctggtgggcttaatctcaacttgctcgttttagttgggtttcttcttagggccctttgggcg
cgtttttagacaacccctcaccaacaggctttcataaacataacccccttaaacaaatcgcccacttggc
gaggcatgcaactaccacctactctcttagctactcaaactcctttggtcaagctttgcgcgggcaaagc
ttgctcagtggtgaccgctctcctcatcgtcacctcggaagggcttgggcgtcatcatcgctgggcttaa
aaacgctcacgaccttttaaccttggtgatgtcatgaggttcatcccgctcatagttgccaggcccgagg
ttcagatggccatagacgaggcgataatgcgcgccagaatcgaggggaaggttcccgacacggttagact
ctacgccttttctccgagctccgtgacgataggaaggttccagagcgtcgtccacgatgtgaaccttgag
gaggcaaggaggcttggaattcctgtcgtgaggcgcataaccgggggcggttcggtgttccacgacgagt
ttggggagataacctactctgtgatcgtcggcgatgactatcatccaatgctcaggaacgttgagacgag
ctaccgctatcttgccggtccgctcgtcgatgctctgaaagagctcggtctcgaagcgggtttctcggga
cttaacgacatcgttgccaacgggaaaaaaatcagtggttccgcacagacgaggaggaagggtgtgatcc
tccagcacggcaccttcatgtactccacccgcgttgagatactcgggaaggttctgagggtttccaaggc
aaagctggccgacaagggcgtgtcgagcatctgggagcgcgtaacgaccctggagcgcgagggggtaaag
ctgagccgctgggaggcttatgagctgctcagggacaagttcacggccgcctttgagctcgaggagggag
agctgaccgattacgagcttgaactggcggagaagctggtggaagagaaatatgggaacacagaatggaa
cgagagccgctgaactagggtagcctccatttttcttctattccgtgttcctcggccagctcgtagaaca
gttcgtcttcaccgagctcatccttcaaagccttgaagttcctttccagccgtggaagtcttccctttga
gcgcttcagcatatcgttgccgaggtcaactgcgaagaggaggtactcatcgtccaccagaacttttccg
tccttccccagcggggcggtgaggtactcggtggcgtttatctcgacgaggtaccgcttggagatcacct
tgaaggtggtgtacttgaagccgctcgccagaccaagctcgtggagcttcctcgccctctccaggtcttc
ggcgacgatgtggaatatgggcggctggctcttgaggaatatgaggcctttctcggcgtttttgagtgct
ctcctggcctcctcgaactcgatcgggcggtgaacctttaccagccatctcgagaggggctttgccccca
gtgccggttcctctattattcctatcctcccggagcaggaggaggttgtgtagacgccgttgatggagtt
tatgagcaggaggaggtcgattatgtcggcatcaaccttttcctctctcatggccgtgaagaggctggtg
agtgcttcgcgctttgccttcatatctaaaccccctatggccttccgactgcttaaatctcgccccagct
cttagttatggtatgtaaaaggtctcagctccctctttcagccccttctgtcgaaaactttataaagcta
acccaaaaggtttagctggaaatggccagggtggtgtagcctggttagcacaggggactgtggatcccct
agcccgggttcaaatcccggccctggccccatcctcacaaacttcgcgaaggcgaagtttgatcaaggtt
cgtgattcttatccgaggtgctcttttgtagtaatgatttccggattcaaggaactgtttttcggttgaa
tgcactcttaatggccaactttaagtgggtttactccaactcgcgctcctatggagcgctaaaaagaaca
aaccctcttcgagagccaagttagaaccgcattcctctagaaaaccctcggagtataaaaatcacaataa
taggggagacatgaggaaaatcacgaactttgatgagactttcccaaagttttagtgttgacggaaagag
ggcgttttctttggtcaagccctgcgcaggccaatcttgctggggggctaacgtccccacatcccaataa
ctccgcttgcgcggagtttgatcaaattttgtaacttcttttttaagtttgacagaatgaataacaacca
tcaaaaaattcgagattgttggtcaaaatgaaaagtcaaagcaggccttcaatcagcctgtagtcttcct
cggggatttctctcatcgccctgcccatcaggtggccgctccagcgcttcttgttggtgatgaagttgag
ctttggaatgaggggcttgaagtcgagctcgccgagctttacgggcttgatcttaattctcagcgggtaa
gtctcgttaaggtgcggcgggctcttgaatatctttgttgagtcagtgtaaggctcgctaatgacctcaa
agatgccgacgatcttgggttcgagaacttccttgttcttccgctccttcttgatgtagaagacaagctt
gtcaccgggtttgactttggcgatagtgttcttgtgcctcctcgccacgccccagacgttcttcgttctg
acaacttcccagttgtcgcggttggttatgcagagccagtgaatcattcataccaccacttcaaatctgt
cgttgatgatatttaatgtttgttaggttgatttataattctcaaaaccatttaatgagtgtagtgataa
gtattggagttggagcatgattcgggagtttcttagcttccagagattgtgtttcaggataaaacactaa
aaatgtgaaatttgaaaataaaaataatggttaccttttatcttaatggcctctgaaatctttcctcaat
agtggggatccactcatgttgtaatgctgtaatatactctctgctggattcttccttaagaattaagcac
agcctttcaagtttggtggatatgccttttgacagttcgttgaatctctctgtttcctctgttaggcctt
tattgtgatactcctcgaaccactcgtcgaagggtatgtcttcgagcttccgcccgatttcatcgatcgg
agccctctccttgaggacgtcaccgaagtacagggagtagactatggcctctctcaggttgtcgaagaac
tcgaaggcttccctgtatcccctggccgttttttcgtcctcggcctcgttctccataatcttcaggaagg
tcaggtactccccgagcctttccagaatcctttgagtttccctgtccgcgagcaccaccggcaatctacg
gacttcgggcattgttatgttgttcgatgaagagaacctctggaagaaccaatcgagtaggcgggagttc
aggagggcgagtaggtatttaggggacactctatcgtcgttcagcaccataaaatcaatcgcgtgtgtga
gtacgacgttcctcggtaccaatgagaactttagcctcggcacctgtgccttattgacaacggctctcca
cccgagcctctctttccttatgttctccctgacagagggatacttctcaaccagcctgttgaagtccttc
acccacctcggcttcgggccgttggggtcaaggttgacgtaatagcggtcgaggtggatacccttgacga
gaaagaccttggggtcgtcgggttcgtcgccgaggaattccttatccttcgtctcgttgatgtcaccctg
tttcagttcggcactaacactatccagttttgggaatcttgataggtgggccagtatctcccattcctct
tgggttccaacgagtggaaccacgtaactgctaccggtaagttctctgagggccgatttgctgaccctta
tcggaaccagtgcgttgaggttcctgatgccctcgggagttattcccgtgacgagatcgaagctataatc
ccctgtatccccatcttcgctttttccatagaccttttggaggagggttatcgtcacagcctgggtgacg
ccacttcctttgaagactccggtcttctctgggaactccaacacttttcgcactacacccttctcgaaga
acgtctttctgaggccgacggatgtagagtcgtttaggaacggggcggggaatatcattccaaggtaccc
acccttggcgagaaggtcgtaggagcgttcgaggaagaccttgtatatattgacctttctgccttcatcc
tgtaatttgtatcccaacaccttcttgtctttgtacaatatacttaacaaccttgctagtttcttgttat
tgttggtcttgtttatttcaccatatggcggattcccgatgactatatcaaaacctcccttctccatgaa
tacctctgggaactcccagggccagtggaacgttcctatcttggagagatcatccaggagttccttaaga
ttttccatgtttattttgatgttcttctctttcagcgactctactaaactctctgcgagttcttggttga
ggttatcgtttactgcgttggtcatctcatcaagtagtttgattatttcctgtgcatatttggtgtccaa
tgagactagaagtattctcgctaacttgctctttagtcttaagaaacgtttaaagagctccctggtaagc
tgggtgttcaggcttacttccagctttctcagttcattcaccacgctccggccatcagcaaattcaggct
cattcttgagtttttcctctatacgtcctatgtaatctttcgtatccccttggagagacagattgacctt
tgaggatccagtcgtagatgcaggcttactgaaagtaagccatctatccaatttacctttctcttccttt
attagaagtgagtatagttcctcgaccgtgataaatcctattaaactgttgcctggccgtatgttgaagt
gaacgttggggaacctgatgtacacatcggttggatcgaagctttccgccaatgtcaggaaaagcctggc
cctggttaggctgaccgcccttggatcaatatcaactccgtatatattgctggagattattatgtaaaac
ataatcttcagcttgaactcatcgcccgctttaagttcagttatgggaacctttacgagttcgccatttt
tgtcaacagtggttatggcaaactctgattcgttaaatccatagtcaataactgcattccgtatttgttt
gtaaatgtcaaccagtacttcaatggcactctcaagaaaatggccactgccaaccgcggggtctatgatc
tttaggtttctcagctcgttgaacaagaatatgtactgcctctctttctggcttttgtctgttccatttc
ttttccaatcctcgttaaagaagtcatccagtgtattatattcggtttcaaactcttcgttcagcttgtc
aatcaagtagggcttaatggtgttctctgcgatatatttagttatctcttcaggagtgtagtatgccccg
cggccttttctggcctctggatcaaggagtttctcgaatatagcacctataacgtacctgtcaatttctc
cttcggcgccctctgatgtccagtctctgctctcaaaaatcgcaagtactgggactccttcctctcccag
ctctctcattttttcttttaaatttttgggtttttcggttactagataatccagcccctttttcagtccc
tcgggggttgagaagtaaaaagccttgtttggtatcttcacctgatcgagcttttcaattgacgttagaa
acggagccgggccggttatgaatatcctgcctagctccgggcattctgcaaatgtgttctcatcattaat
ggcacactcttcgtcattgcccatcatgatcttgaataaccttttcagaaactcaaaataggagtacttc
ccccggtcctttacttcgaggaacttttcaatgaggtacggtttttcacgtccctctgggaggaatcctc
tggactggaggtaccagacgatcagaagctgaagcataagctcatctatgaagtatccgatttctctgtc
gtcagttatacctgtgatctcgtggtttttatagaggtcatacaggtaacttctggcgagtctaaagagc
tggaagaagtcctctataatgtcccttctgtcaaatatggctttccagactgttggaaaatagtattccg
ctatttcacggtcctcgattaatttgttcaatggaacaactacgaacttacttggcttatttagagaccg
tgctaggctcttaagtttctttttgaatgcctctgtaatcttgtcaggagatttaataattgcatcgggg
tcacgtactggtgatgggccaatgaatgttatccctctgtttgagaaaacaatggcatacctgggccgtc
ctggcaagctggttatgtttagttcttcctttgatgccaattggatattacccatgagctcactgtattc
ctcatcaggatccactaaacctgtagttttacgtcccttttctagaagtgttctaagataactaacacag
tctcggtggtcaccttcacacttctttattataaatatatcatctttgtcttcaacgggatcaatctcta
gaagtcttaagcgaaaccatatttcatctccggcggggatatctttttctttatatttcatgtaccaggt
ttgccaaacttgcttaacgttctcaagttgaggatatcctatagcatcaagtttgcctttaaggagctcg
tactcaagaaaatcactccatccaagctttttttccctgctcattaccaccaccatccaaccaccttata
gtagatgtgtttgtccatagtgttagagtgaaacttgctaaagtagcttataattccctctaccagcttt
ggaaagtctgccagaacggtttttttgcccctcattttgagtcctccagtttttagaaggtgttcacgaa
attctttgatctctgaaggggataactcggccattgaaaggtatgactttgccagttggactctatctgg
agttatctccttagtcaatattgcctggacggtatgttgctcgagaattccatgaagttctgcaaggaaa
cctctaagaggagcgcctctagaatgcttggctagtaatgtattcttggaatacctgtgaagggcagtga
ggtgcttttcaagtacgtgtatgctgggggttactgtggggtggttctcccgccacaattgttttagtac
actgcatccgtgctcggatactctatcttcttctacaacaagaatcttctttccagtaattctttttcct
cttttaatctcaaccataccaaacaactttccggtgttcaggaatgtatatgcggggcgggctaggtgga
gtataggctttatttcttcgaaatctttcttggtgagctctagttcattttgaatataatcaagtagctc
aaattcttctaccacgtccttaggaatgccgccctttattaatttgaactcctccgactgggaggtttct
tccagctggctcaggctgagttcagccaagctcttcaatttttctccgaaagtttcgaggcttacatctt
catccgagcttagtatctggaactcctttcctaagaggattgttatgtcctttatcttttctctcaactt
ggaaagaacaccaagggttatctctatctcatctgcagggaagaaattcttcactatgacttctttctca
ttccctatgcggctgactctacccactctctggactatcaccatcggattccagggtaggtcgtagttaa
taacagcatctgcatcttggaggtttacgccctcactaagagaatcagtggagattaatatctctatctc
tccatgcgcctcagcaacatccctgctattgtttgcaattggagcaaaacgttttatcatacgttctttc
tgttcaacgtctagttctccggtgactaaaccgatttttagtccgccatcttgctgtactaggtactgta
aaactacttggtggggtatccattgcttcagagcggcatagagatactttgcggtatccttgtactgagt
gaagattatatacttccttctcaggaattcggttttggcgatttccttgaggcgctcaagttttggatca
tagtatgtgtatatcgggactttctctgtttcttcagttatatgatccaatacctctggctcatcagaat
tgggctttcttaccttcaactcatcaagtttggagaggatggctttcatcacagttatatctgattttac
cttggtagatacggtcgttattcccctaatgaggacctgttctagatgctttttatggatatactgcaga
aattcctcggtagttttgaactctggaagctggatctgggcaccgttttctacaaatgttgataacatct
tgagctttgtgttataagtcccagtttcttctccaagctcttcaaggagagatgactcgatatcctcctt
tccaagtacctgaagaagatcctctccaagggagagcacatacctgtcaaattcagcgcggttatttttt
gcaacttttagtttagggaggtactttttgagagtggtataaacaagctggtttttggtgtacatcttgt
ttagggttctttcaaaagcgaagatgctgctctctatcctttttgccaataggagctttaatattgagga
tagggataccttgataaactcctcttctgcatggtcgggggtagtttcctctggggtactcccaagtact
atgtatccgctagtataaagattaacatactcaaattcgagtttcttaaaatattcgggaagcactctaa
ggaattcccagtatctctgatagggaccaccggctatctctttgtatgttactctttctggttttggatc
ttggaaaataagctctctctcgccaatttttatctttccatccttcccgaacgtctggagaatgtacttt
cttgtgcgaagtatcatgacattatctaagacttcttcctttatcttttgagcaatcctttgtaattggg
cttcgtatttcaatgggtcttctttccattttttcttaatttccttgaattctgtgaataactgggtaat
atttattcctctggacttgaatgcagaaaagaaatcatccgaaaacacacgtattaagttgtagatatcc
cagatagtattgttcagtggagttgctgtaagcagtatgaacttattctgataagaggatgacctaccct
taaatctcaatattctcgcgtttctccaccgcttggttgcacggtttcttagtctatgagcttcgtctat
cagaatgaggtcgtactcataattgagttccatgttcatgatgtcctcttgagagtatgtgctgaatttg
tccattgataaaaacgctatttctccgattctgccgtgtgttttatggaaaactgcatacttcttgaacc
tggctgagtctgaagagatctgctttagataaaatccttcgctcctcgaaaagaagtattcaccgctgac
aaagagatactcccattggggaattagagaaggtggcaatatcagaagcgctttcctttccttttcaatt
ccaaagcgattgggatcccaattcgaaagtttcccgcggatatattcttcaataatagttgccccgataa
agctcttccccaatccaactgagtcggctattataacaccactaaactctgagatgatccgaatagcatt
tacaacacctatcagttggaattcggctaggatatctttcttttctactggctcgatcatgccatcaaac
catttccaaacgagaagtttgaacagctgttttggggtcacaaatttcccaaaatttttgcccatcctct
ttccggtttctattatctgtaaaatctcctcttgtatatcctcactctcttcccagagttcatcaaacca
cttgtctaactcgagtatcgtctcaacattctggagcataatattcaactctttattccgggttaaccct
gcactggttaggttggaggagccgactatggcgagagttttacccggttccttgaacaggtaaagcttag
aatggagttttccttgagtatatgccctgattttcacaatctcttctttcaagagagtgtaaagcttctc
caaggtatctgagttggagtattgtgagacctcctccagaagtcgtagtttgaattcttcttttgaaatg
ttgagttctgtatcaggggaattaccaatgactagcctcaagaagtctttaggggctgtggggggtatac
cttcgtcgattaggtcccatccgctgaggtaaaagtaacccacagcaaatttagcatttcggctttctct
tagttcgttttttatatattcagcgagaggcttttttgtgttgtctattacctctattttacctgggata
gctcctcaccaccagataactatataggcgaattatttatattcttttagctgttagataacatgcactt
tttaattcctggagggaagcagatgctcaaaatcaatgacaaaattataaacaaatggctctcgggtgaa
actagagtcccatcttatataacactaaacgaggaagagttcactattagggaagatctcgatgactcat
ttgaggtcatcctgtcaaacccaggaataagcataaagagggttggaatagcaggggttatcattgataa
tgcttccagtattaaagtttctagtacttccgttcaggaggtctcgctagttaaaatattgccagcatca
gaggatgatattcatttagaaatagaactcgaacatgtcaaactccataggggtttgacattacaggata
ttgaagtcaatactattctatcagtcagacgcgccaagctgggggacacccggcttgaaaacgtaaaatt
ggaaagtatttatataaatgagctggaggcagaatcttttatactcgaaggggtagcgggacctgagaat
attgcgaaggatacatctagaattgaatttcagaacttgtctggcaatatcgagagaatacgcttcaaga
atgttaggaacttttcgcggatcgtactttccggagggtataagagcaacaacaagccaacggtcaaaga
tttggaaatccaaaacgtcagtgtagagggtattagtataatgggagtctatatcaaaaagtttgaagtg
aataatagtagtaaagtcgggattggtgaactaaacttgagtaacgttgaaattgatgaactaaagataa
ctggggggagcatgacagcactacatattgaaaatagtaaaatagacaaacttttgattgatgtagatga
cattgaaatgatttcctttgtaaatgtcattgtggctcatacaaataaagtgaacacaaaaaatgtgact
gttaccctaactgcccgccagaacgaaatgaaacttggcatgctgggattgggggtagacataaaaacat
caaactttaacaatgagaggacaaaaaaagaggggcctttaatgtgcgatcttagagtaaattcattgca
gggtaatggagatttaataattcaacccaaaacggactttgataatgtcattttggaaaatctacaagtg
cgtaatattaaaatttactgtccaaagaacacaatcaatcatattgaacagtttaagttgagtggagata
tttactcaggaaatataactgaagtttttgcggacctaaaaattgaaaatatagattttgggaggtttgt
gctctccaatgtggaagttgggaacaagcttcaaattcacagttctgctcgcaacgtaattcgagataag
ttttcgatgaaaaaagttaccgtgggagatgatcttgaattattgaactatgacatttgtccggggaagg
atgcgcctcccgagggtaacatgaggggggatgtgtttgagatgttaaaggtctacattggcggtgatgt
tattctagaagtggatggtaactttggcttatcctctcgtacaccggcatggatacgcaagattatttac
ggggttgctaggcgtaactatgatgcaaacggaaatcctgagaaggcagataaatattttgtcctggaaa
tgagatctagaagggaagacaacagatggaagtccagaaattcaaagtctattaggaaaaaaataaccgg
agaattaggatactggggagagattattctcattgacatattctccgaatatggaaccaattggaaacgt
acttttggcgtttggctcggtatatggctgatgggagctattttatatggaatatatgatctttttggac
ttctttcgagtgagtcagtacatagtattgtagggtacatgtatattagcctttcagcgttagtgacttc
cgatccatctgttagattttcaaccggattcgccatttggacgtatgccatcgagatgggcattggaata
tacatctggacccagttgcttgcgttattttctcgtcagtttatgagaggtgcttaatttgagtcttttg
ttttttgtttggtttcttgataatatcactaaaatcttacccaacaccctttaaaacccctggcaattat
atccatccggtgaaccaacatgccatggaaagacaagctcggcctcgttcacatctacaccggaaacgga
aagggaaagaccaccgccgcctttggcctggccgtcaggatgctcggctccggcgggagggtgataatcc
tccagttcatgaaggcgccggatgtttacggcgagcagaagaagatcgctgaatgcggcgcagtcataga
gtccttcggcctgcccaagttcgtccacggggagcccgagccggacgacatagaggcggcgaagaaggcc
ctgacgcgcgcaaaagaggtagtctcaagcggcgagtgggatttagtcattctcgacgaaatctgcgttg
ccctcggtttcaaaatgctcgacgttgaggaggtcaaggaactcatcaagaacaaagcccctcacaccga
actcgtccttaccggccgctactgtccggaggagctcttcgagctggccgactacgtgacggagatgcgg
gaggtcaagcacccctaccagaaaggaatcctcgcgaggaggggagtggagttctgacgtctctcctccc
tttcgacgttgaccgaaaagctttttagttaggaaagcttaagataatccgggaaagttttagtaacaat
tctttagaaaagggggtgatagaatgagcgagctcatcggtcagatcgtgcaggttctcaaggagcaggt
cgttcaggacaccgttgttcccaggaacataaggcgcgccgccgagcaggccatcgaggccctcctggac
gagagcaaggagccggccgtcagggccgccgatgccatagcgatccttgaggagataagcgaggacccga
acatgccgatgcacacaaggacgatcatctgggaagtcctcggtgcccttgagcaggtcaagtgagcgtt
tttcttttcccgctcatttccctgcgtttctggcgttgccgtcaggcttttctgctcagataccagagct
tcgcgctctcctcaacgagttctgccttgtagaacgcctcccgaagggtcttccccacggtaactatgcc
gtggttcgccattatcgccgcgtccgagtggcacacgctttcggcaacgatatcggcaagctcctgcgtt
ccagccggcctgaacggggctattggaattctcttcaggtaaatctcggcctcgggggttattatcggca
gctcaccctccaccagcgtcgaggcgactatggagtatggcgggtggaggtgcgctatggctttgacgtc
cggcctcctctcgtaaaccgcaaggtggagcctgtactccgacgacggcctcaccccggagacctgcctt
ccgctcatgtcgattacggcgacctgttcgaccgtcatgtcgtccatgacggctccagtggccttgatga
agacgaggtttcccttcctgatgctcaggtttccgccaaacgccgcggtaagccccctctcgtgggccag
cctggagtacttcacgagctgggtttttatggccctgctcatcatttcaccaccctcacgccgtagccgc
agtcctggcagtaggccctctcacccttccaggcgagttctccgccgcatattgggcaggtgttgatgtc
tccctcctccttccagcgctcgtaggtctcgcgctctatgaccaggaagagcccctcttcatcctcctcg
aagtggcccagagccgggttgctctccagttcgagggtcttctcgtccacgattatcggctcgatgccga
cgttgccctcgtattcgaggtcgttggtcgggagaatctcaaccacgaaggccccgagcttcctgtcgtg
gtaggctatgacctccagggcgtcgctgagctcaccgctggaggagatggcgtccactactacggtctcc
tccctgggaaatgccagggctatgacgaacctgctccggtagagggccagtccgcggtcgaggcagccct
cctcgaggccaaggcccttcagcatctcgcgaagctcgtcgccgcttggcagcttaccctcacgtcttat
gaactctccgatttcctttgcgagcggcatggcgagtgtaacgggttcgtagagcttcatgttcccacca
cttcagagtcgggagaaaaatttataaacctacccggggcactatggaacgggctgactgtagggtcccg
cggtagcctagcctgggagcggcggcggactgtagatccgcaggtccccggttcaaatccgggccgcggg
accaccagaattctaacagccttttctgagagcttcaaaccgttggatttcccgtctctgtgagcctttg
cttcgattgctctgcttcttatccccttacaacacgctgagtttgaccccatccccacgagaaaaaactt
tttaatctttggcgccatgttaaactttggtgtttaaaaatggggaaccggagctttctcaccgagcagc
agattaggatactccgcctgcgagcgaaggggttgaagcagagcgagatcgcagagatgctgggcactag
cagggccaacataagcatcctcgagaggcgcgccctcgagaagatagagaaggccaggaacaccatcctc
ctctgggagcagataaactccaagataagcgttgacgtgaggaagggggaggacatcttcaacgtcccgg
agaggctcttccggaaggcggacgagcttaatgttaaggttccctacagcaccgccgagataatagcttt
tctcgtggagcacgccccgataagcgacaggatagcgaagcgcgacttcacactcttccttgacgcgaag
gacaggctaaggataagcgaatgtctacttgaggacttcgataaggtagggaagcaggagtgacgtgaag
acgccgttcagggccattgccaggccgctcaccgcccccgccagctcgtcatcgaggattatcctcgccg
tcccgagaccgtgggagctgactcccattgccagccccctggctattctgtccctaaccctcgccaggcc
gagaagctccgggccgagggcgttccccattatcccggtcagtatcacgagaaccgcggttagggccgga
atgccgcctatcttctcgcttatgcctatagctatcgccgtggtaacgctcttcggggctatgctgagga
ggacctcctcgcttccgcctaggagcttggcgatgtagaaggcgctgaggatggcgaccgttccgccgac
ggctatcccgagcgttatctccttcgcgtaggcttttatggtttccctgcccttgtagaccggaactgcc
agactcacaaccgccggtccgagcaggaacttgaatataaccgcgctgtccatgtagctcccgtagggga
ttccgaaccacctgagggtgaccgctatcgtgattatggagaggagaaccgggttggtatagaatgccct
tttcctggcgtggagctccgagaacaggtagaagacaacgagggtgagtgttattccgagcgggttcatt
cctcgcccctcctgaggagttcaaccgtcttcgcggtgacgatcagcgtaaccaggaagctcagtatcaa
tgcgacgaatatcggcaccgcctggctctttatgaggccgatgtaggtgactatccccactcctggggga
acgaacatgacgctcatgttcctgacgaacagctcggcttccccttccacccattccagcctgatggcac
ccgtgaggagcgccgccaagaggaagagcatacctagcacgctcccagggatcgtcaggttgagggcaaa
actgatgaactcacccagcgcgtagaagccgaagattatcgccagtccgcggtaaggcctcatgctctaa
gctaggcgctccacctataaaagcctcccgaaaggtcaataaggttcggggtcgagtaagtgcgggtggt
tccatgctcctcagggactatagattccccccaaggtacggccccgagtggggcagcggtggaatttttg
gactcaaataccacaacggaacgctctactttacgctggccttcgaggccgaggcccacttcgtcaggga
cgggcgggagaaggtctacgacttcaccctccttggcgaggctccaaccagcggcggcgacacctacaac
gcggtcgagactgttgacgagttcatctacttcggtggctgggttcacgcgccggcggtttaccgcgagg
acaggaggatactcttccacaacaagtactcccacgtccacgtctacgacaccgagaacgactccataag
gctgctctggaaggattccattcaccacgagaccgactgggccggcgaggtgagcgatatcctatacgac
cccgccaacgacaggctcctcatcacgagggaggacggtcacgcgaacctgggtgtgtacgccgttgaca
ggctcaccgggaaggccgaggccttgattcacgagccgtccctcaaggggacgatagttcacgatacggc
cttcttcggcatcggcagcaacttcacggagggcctgagggagataagggccctggacctgatagagggc
agatggcagaccttcaagcttggtgagagcgtcgacggacggccctacataaggcccgagtacggcccgc
tggcgagcgcttacaacagggccttcgccttcgttcgcggtggaataatcgcaggaaaccccttcatggg
tgaggacttccgctttttccgtctcttcgagttctacaccttctacgcccccttcagggtgaacgcgata
aacgtcgggggaggcatcctcacggcctacaacgcccaccacgacgcggtttatagaagggactcagccg
acgtcggcatggagtgggcggcaacgaacaccataaccggccccagcgttctcctctacgttgccccacc
gatggtcaagatagttggggcctttggcgccaggatcacgagcatagagaagatgaacgggaagctcctg
gtggcgaccaacacggcacccaacacgggcgtgaccgaggcgacgcccttcgacaccggggccagggaca
tagtggttctcgacgagaggataatccaggaaaagccccccgcggtgagcttctccctcccgctggcact
cccgggcatggcgaagaacctgggcgccggaaccttcggcggaatcccgctggacggctaccgcgagccg
aggatggttctctacctgagcgggaacaacaggctgaccgttcacgagtacgacctggcgctaccggctg
gggaggccgtgagcgaaaccttcgacgtgggggcaggaaagaacgtgctcgacctgagctcattcagcgg
catcgtgagcttcgagctagaaaaaccggatatgagggggaaggtaagaatagagctccgctgagccttc
ccctttacgattccattcttccgaggaggttgttccacgagtagctggattctatgagctccccgacggt
tacggtctcctccctcgttatctccggctttagctcgctgagcttttctaggagctccgccctcggaaga
tcctcctcgtcgaatatcacgaagccgttcttggcgtagccgttgatgaacgccctccagaccctctcgt
ccttcaggagctcgtactgtttgcccattgccctctcccagtctatgcttccaaatctgaggaccagttt
ggtaagcctcttctccggcttgaccgtcattctaccacctcactccccggggtttgtcccgaagtagtcc
tctatgtcgatgtacgtcttccggtaaagctcgctgttcttcatccgctcgacgaactccttggttctga
tgtacttgtccttctggtactcccagtctgggtgcatggccttccactcctcccaggtgtagctgaactg
ggcctgcaccttgtccctgtagagctccggaatcacgttgaaggtacagaacggcactatccttccgtcc
ggcatggcgtagtggatgacgcagcgctcaaccctctcgacgtcgtagttgtactcgtccatgaagtgca
tcattccgaggaagagcgagttcatgtggaactttccgagggcgtcgtagtttccgtgcataaaggcgtt
ctttatgagttcgaggacgccgatgccctcgggggcgtacttctcgtcgtagaagctcttgaacttcatg
aatatctccgctccgagcttgagcttctggagccttcctagggtcttccactgctctatctcctccgcct
tgctctccaagtactcgacgaagccctccacgtcaaggaaccttcctatcgggacgaccttcttgttctc
cctgtcaaggaagacgtaggttgccgcgccgcagcagtagtggctggtcatgtagtagcgcgaacccgtg
aaggcctcgaaaaagcgcgctatgtggccagcgatcggaatcgggtaccagtcgtccatgactatggccc
cgttcgtctgctcctcgatgcgctttatggcgcccggtatggttatcctgaagcgctggcgctccttctt
cggaaccctgccgacgagggaaatcggctggaagttgacaccgcgcactatatcgaggtggttcaggccg
aagttgattatcgcgccgagctcgtggtcgttgacgttccttatggtcgtcggcacgaggactattcccg
gcccaccggcctttctcacgttctcaaatatgagcggaatctcccagtgattcttccagttggtctgggg
cgtcattccatcgtagctcaggtagaggacgttaaccccggcctgcctcaccgccttgaccagctccggc
tcgaaggcgagctttattccgtccgtgttgagctggacgtggtcgtaaccttcttccttcgcgattttga
ttatctcgacgaggtcctccctgagggtcggctcgccgccggtcagctggacggcgttggctcccacagg
gtactccttcttggcgttgcggagcatcatgcgtatctgctcgagggtgggctcgtatatcggctgaccc
tccttggcgtagaagaagcagtaccagcagcttaaattacagcggttggtgagcactatgttgagcaaac
tggtgtgcgagcggtgcctcgcgcagagaccgcagtccaggggacaattgacgccggaagcgtcaacgtt
ggcactcatgagcttgaagtcgaacttccacttctgaaacctgtagtactgctcaacatcctcataatac
acatcggttatcataccctcgggacagcgcttagttatccacaccttaccatccttttcccatacgaggg
ccggaacgacccttctggtctccggacagagggagtacgttctgtgcggcagcggcccaccgtacgccct
gctggccttcctgagcatctcctcgaactgctcctcgctgatctcggggaactcgattatgtccctgatc
ctcctagttagctggtcgaattccttttcgccgctgggcacttcaccaacgctctctgccatgctactca
cctctccaactttcacctttggtcacttatccaatccacaggtataaaaacttttgcgtaaatatgaaga
ttttcctgcatatctatgccccacatctgggtaatgggctaagggttaaaagcacgccgtcaaaattatc
ccggtggtgagatgccagcgagagaaatgaggatggagatgttcctccgcgccctactccggagggactt
caccaaggccaaggcccacctggagaagctccagaagatggcgggctccgacgagtggggaaggggctac
ggaaaggccataaacggcttcatgagcgccctcaaggacaacgacaccgacgcgctcatagtccagctcg
taaacgagcacgacagggagaaggccgaaaagctcttggaacacttccagggaatactcgagcacgaatt
ccgcgacgagtacgagaagggctactacacggcctgggttgagttcctcaacgcctacctcgcccagaaa
acgctagcactcaagaaatgaggtgtttccatgggaaaggaagaggccatgagaaagctcgaggaacgca
ttaggaactgccagaaatgccccctcggaaagctcagaaccaacgccgtccctggctcagggagctacga
cgccaaggtgatgttcgtcggcgaagcgcccggttactgggaggaccagaagggcctgcccttcgtcggc
agggcggggaagatactcgacgaactcctggccgagataggcctcagcagggaggaggtctacataacca
acatagtcaagtgccgcccgccggagaaccgcgaccccacggaggaggaaatcaaagcctgctcacccta
cctcgacaggcagatagacataatcaggccgaaggtcatagtccccctcggaaggcactccatgaggtac
atcctcgagaagttcggattcgaggccgagcccataagcaagatacacggaaaaaccttcgaggcccaca
cgctcttcggaagattcgtcataatgccgatgtaccacccggccgttgccctctacagacctcccctgaa
ggaggagctgaggaaggatttcaggaggcttaaagagctgatagagggccaaccatgaaaggcccttcaa
ttttcaaatactcttccgagtgagtcgtccgtatttagcgttttttaagcctcaaagcccctttcctgaa
gctttttctgggaaagatttttatggtattggtgcgcattattgtacctgagagcatgcattaatgcagg
gatacaccagtgttcaccagaacgcaagaaattcgattcagatgtatggaaacggcccacgggattttcg
aaaacatgtcattgtgtcaaaaacttttcaggaaaccttatattgcacccaaggattccaaggcatgata
tttaggtgggggtgaaactgtgtcggatttcggagtactgtctctgctgccacccctggtggctattatc
ttggcgatatggactaagagggttatcctggctctgttcgccggtgtctggattggaggcgtaatggtct
ccggctggaacccggtgacgggaaccacccaaaccctcgactggatagtcggcaacgccatcgatgactg
gaacgtcaaaatactgctcttcgacttcctcatcggtgcgggcgtgggactcatatacaagtccggagga
gcaatggcaataggccgcgccctggcgagcaaggtgcgcagcagccgcggcgccgcgatgatgggatggc
tcctcggtgtgctcatcttcttcgatgattacaccaacaccatcatcgtcggtaacaccatgaggcccat
caccgacaggacccgcgtttcccgtgaaatgctcgcctacatagacgactcgactgcggccccggttgcg
ggactggccatagtctcgacctggataggctacgaggtcggtctcatcggcgacgccttcaaggacctca
acgttgactacggcgcctacgtcgcctggatgcacagcgttcccttcaggttctactcgatacttgcgat
aatactggtcttcatcgtggccttcacccacaggcactacggcccgatgctccacgccgagtaccgcgcc
aggaccgagggcaaagtcctccgcgacggtgcgaagccgctcatgaccaccgaggttgacctcggcatgc
cgaaggaggacggcagcgtccacatattcatctggccgatactgacgctcatcttcgtcaccctctacgg
catgtggtacaccggtggcggtggcgcggcctacgctgagggcggcctcatggaggtcctcggaaactcc
gactcggcactggcgctcctctggggttccttcgccatggtcgtggtcgccttcttcctagtcttggcca
tgaagcgcatgaccatcgaggaggccgaggacgccatcgtccgcggtatgaagcagatggtcatagccaa
cacgatactgctcttggcctggagtataaagagcgccaccgacgccgtcgggaccgccccgtacatcgtc
gacctagccaagagcgcgggcgtcaccggcagctgggtgccgctgatagtgttcctcatcgccatgttca
tctcgttcacgacgggaacgagctggggaaccttcagtatcatgctgcccatcgccataccgctcgccta
cggagttacgggctacgtcggcccggaggtcttcgctgccatcggtgcggtcttcgccggcggtatcttc
ggcgaccactgctcaccgatcagcgacacgaccatcatgagctcgatgttctccggttcggaccacatag
accacgtcacaacgcaggtgccgtacgcggtaacggcctcgagcgtcggcataatactctacctgctctt
cggcttcggcgtccacagctgggcgatactcctgccgctcggcttcatactcctcgtcggcgcctggtac
gtcctcagcgagtggtacggcaagaagtacggtataccgcacggaaaggtcccggtgtacgtggccgagg
actgaacctttccttttcccttttctcgccacttttaaaaggccaaggacgcacttttctcggaggtgag
agattgctcgtcagaaccttcgttccggcccacataacggcgttcttcgttcccagatttcacgatgacc
cgcttagagccggctccctcggggccggggtaaacctcgacaagggcgtcaacgtcttcgcgagcataga
aaccggcaccctggagaggcacatacacgtcgccttcaacggcgagccggttgagaggaaaagggcgatc
ataagctactccgtcgcggacgagctggttccggacaactttgtgggtgaggttgaaatctggcagtact
tcgacttcccgaacggccacggcttcggcaacagtgccggcggtgccctggggacggcgttggctttgag
ctactccttcggcgggacgtggctcaaagctgcccagatagcgcacaagcacgaggtcctcaacaggggc
ggcctcggggacgttgtgggccagctggccggagggatagaggttcgcgttaaagcaggtggtccgggcg
ttggcgtcgttgacaatctcttcttcgaggattaccgcgttctcgtcgtccccctgggcaggctctcaac
cagggaggttctggacggcgacgtcgtggaggccatagagcgcgaggggaaggaggcacttgagaagctc
ctcctggaaccgaggcccgagaggatgatggccctcgcgagggaattcgcggagaaaaccggcctcctta
gcggtgaactccttgagctggcgagggaactggacaaagttatttccacccccagctccatgataatgct
tggaaggggtctcttcgcccttctccatgagaacgaggtggagaacgccataagcctcctctccgacctc
aacctgccctacgacgtgaccggaatccacgagggcaggccgaaggttggcaggtgggttggctaaaccc
ttttatctccctaccccctaaccccactcaggtggtgaagatgaaatacgccgaactggccgacctttac
agacgcctggaaaaaacgaccctcaagaccctcaagaccaaattcgtctctgattttctcaagaaggcac
ccgatgaactcctcgagataatcccctacctaatcctcggaaaggtctttccggactgggacgagagaga
gcttggagtcggcgagaagctcctcataaaggccgtttccatggctaccggcgttcccgagcgggagata
gagaactccgtgagggacaccggcgacctcggtgagagcgttgccctggccctgaagaagaaaaagcaga
agagcttcttctcccagccgctgaccataaagcgcgtttacgacaccttcgtgaagatagccgaggccag
cgggcagggaagtcaggacaggaagctgaagtacctcgccaacctcttcatggacgctcagccagaggag
ggcaagtacctcgccaggacggttctcggaaccatgcgcaccggcgttgcggagggactcatgagggacg
ccatagcgagcgcattcggcgtcaaggccgagctcgttgagagggcctacatgctcacgagcgacttcgg
ctacgtcgcgagggtggccaagctcgagggcaacgaaggcctttcaaaggtcagaatccaggtgggcaag
cccataaggccgatgctcgctcagaacgcggccaacgtgaaggaagctttggtagagatgggtggaaagg
cggcgttcgagataaagtacgatggcgcacgcgttcaggttcacaaagacggcaatagggttgttatata
ctcccgcaggctggagaatgtgacgaagtccatcccggaggttgttgatgccgtcctggaaagcgtaaag
cccgagaaggctatcgtggagggcgaactcgttgccgtcggcgagggcgggaagcccaggcccttccagt
acgtgctgaggcgcttcaggagaaagtacaacatcgaggagatgatagagaaaatccccctcgagctgaa
cctcttcgacgtcctctacgttgacggcgatgggatgatagacacgcccttctccgagcgcaggaaaaag
ctggaagagataatctccccaaatgagcggataaggctggctgagcagctggtaaccaccagcgctgacg
aggcggaggagttctaccagcgcgcccttgagctcggccacgaggggctgatggcgaagcgcctggattc
ggtttacgagcccggaaacaggggcaagaagtggctcaagataaagcccacgatggaggatctagacctc
gtcataatcggcgccgaatggggtgagggaaggcgtgcacacctccttggctccttcctggttgcggcct
tcgacccgcacagcggccagttcgtcccggtcggaaaggtcgggagcggcttcaccgatgaagacttggc
cgagttcaccaagatgctcaagcccctcataatccgcgaggagggcaagtacgtcgagatagagccaaag
gtcgttattcaggtcacctaccaggagatacagaagagcccgaagtacgagagcggctttgcccttcgct
tcccgcgctacgtcgctttgagggaggacaagagtcccgaggaagcggacacgatcgagcgcatagccca
gctctacgagttccaggagaggttcaaggcgaagaggtgacctcgttttcttccgtttcttcaacgtttt
ctcgcacttcgtccgactcttcatcctcctctggaaccagtcttccggcaagctcggcggccttcttagc
cattagcggggtggccagcaggaggcccgttgagagtccagcaaggtacgcgatcacgtttccagaatag
ccgtccaccatcgccagggagggaaggtcgtagagggcgtgtgcgatcatcgagaatgccagccccgtga
agcgcttccatcccctctcgccgagcaggaagcctatcgtgatggccgcccagatggcgtgaagccccat
gaggacgattctgaccccaacgaggtacgccggctggttgagggcgaagattcccgcggtgtagaatatc
ccctccacaacgcccaggaagagacccgcgcctatgacgagcttccacttttcccattccggcgaacgct
cgaagaacttcatgggcaggagcttcaccgactcctcgattatccccgccgcgaaggctagggcaatcca
cgttttgaggaacagtaagggtgcctcaaggacggaggctatgacgaggccgagcactccgagggcgaag
gattgaaccttccagccgctctccgggaaggagcgccacctctggagggtgtacttgatcgccagcagaa
cggacaggcccccgactacggttatgattccgaagtagtactcgatgaccttctccggcgtgagcatggt
actttcttcactcttccgccttattaacgttggccccaacttttttaaatccggtgtggatttttctctg
aaactgccaagaaatttacacgaaggtgttcaaaatggaggacgcgaaggcccggctcatcgacatgttc
ttcaccgaggaggccatcctcttcggtcgcttcgttctcacctccggcagggagagcgactactacatca
acgtcaagaagctctccactaatcccagggcgctgaggataatcgcgaggctgatggcggagagggccaa
ggcccttggcatcgagttcgaccgcgttgccggcccggagcttggagctgtgccgatagcgacggcactg
tctctggaaaccgaaaagcccctcgtcatagtccgcaagaagcccaagggacacggcaccgggagccaga
tcgagggtgatgtaaagcccggcgagaagattttcctggtcgaggacgtgacgaccaccggcgggagcgt
tctgaaagctgctgaggttctggagaaagctggagcggagatagtcgccataagcgtggtggctgacagg
gaggaaggagccggcgagagaatcggggagaggtacaggttcatacccctggtcacggtttcagagcttt
ttgcccgcaggggccctgccggagtggaggaatgagattatagcctcgtagagcctgtagaggaggccgt
ctcttttcttccttccgaatatccactcgtcgagaaccgagcctgcctcgcttatggcctttgaagcggg
tgcgtgcggcgcgtagtccagaaccggccgtcccatgtttgttgcctccggaaccttgtagtcgtagggt
attatgccgacgacgggaacgtcgacgctgtactcgaggaagtccaccacgtcgtcgatgttggccgagg
attccctgaccttgttgatgatgacgcccaccttcaggccgtaggcctctccaagggccttcagcttgat
gacctcgttctccaccatcttgtgtaccgagtgtattggacagcgctctatctcgagtatgataatctgg
tactgggcgagcctgaacgtcgatatggtgtcgaagggtatgccgacgggggagtctattatcgtcagct
tgtatctggccgagatttccctcactatgttcctgaggcgcttgttgtcgaggtcaagaacgtcgtacag
ccttgaactcccgggaagaacgtcaacgccggtgttcacatcgtgatacaccgcgttgagaacccgcatg
tccgggttctttaggagggtatggaggttgtagacggggttgtatatgccgaaatggaaggctagctttg
gcaggtacaggtcaccgtctatgacgagcgttttgtaaccgttcttggagaagtaggtgcttagattggc
ggtcatggtggtcttccctgcaccgccccttccagttatgacgactgataccacctctagccctccgtcc
gtccttgttattctcaggcaaaaattattgaaaggaatcagaggtaatcctctatggtcttggccttgac
cattattgaagccttcttctggccgtagaagacctccactaggccgtcggattcaagctgcttaacggtt
ttgagaaccgcaggcattggagtctcaagctcggcgctcagcgtctgaagcgccacggccctcttcttgg
tagcaagggttttgtaaacaacatccttacgcctgccgaacatcaagggcaccaatatctaattacctcc
tcctactaaataaaccttctggggacgggtttggcacatgtacgaagggcaggtttataaggcgcccgct
ggatgaaaaaccatgcggggagtcgtcgaaaggcttgacctggaaggtctgggcgttgtgaggctgggga
aaaaagaaattcacgtcccgttcaccgcaccgggtgacgtcgtggaagtcaggagatggtggaggaggaa
gagaacgctcatagccacggattttgacgtcgtggagccctccctaaacagaaccgagcccaaatgcccc
tactttggaacgtgcggtggttgcctcctccagcacattccctacacggagcaggttaggtttaaatccg
acaagttatccaagattttgggctttgatgtcgaggttatcccctccccccggatatacggtcatagaaa
tcgcattgatgttgtcatttcgacgagaggaataggcttcagaaggcgcggcacctggtgggacgctgtt
gacatcgagtggtgccccgtcttcggcgagtccagcggaagggtcctccgctcccttagggagttcatcg
aggacttcagaccgagcctctacgagatacgggggaacaagggcttcctcaggtatatcgtcatccgcga
gggcaagttcacgggcgagctgatggttaacctagttacctcggagggcgagctcccccaggagttcccg
gagtacttcgactacgcgacctccgtctactggagcgtcaacagaacccccagcgacgtctcctacggtg
agatagagcgcttctggggaagcgagttcataagggagaggctcgaggacgtgacctacctgatacatcc
caacagcttcttccagacgaacagccaccaggccgtagcgctggttaggaaggtggccgagctggtcgac
ggtgggaaagtcctcgacctgtactccggcgttgggaccttcggcatctacctcgccaagaggggtttcg
acgtggagggaatcgaggtcaaccccttcgcggtggagatggcaaacagaaacgtcgagctgaacggtgt
cgatgcgaccttcagggtcggcgaggacaaggacgtcgaaaatctttcggaatacgagacgataatcgtt
gatccgccaagggcggggttgcatcccaaactgataaagaaaatcttaaaagacaaaccgcaaagcatcg
tttacgtctcctgcaatccaaagaccctcaaggccaacctcgatgaactggcggggatttactctctaga
aaccgcggtgggaattgacatgttcccgcacacgccccacgtggagacggttgtcaaacttaaactcaag
gtttaactttagaaccaataggttcaaaaacttaatatacctagtctgcataactttaagcagaggtgat
gagaatgcttgatgaaagggacagggttataatcgaaatgctcaccaaggatgcccgcactccgttcacg
gagatagccaaggttcttggcataagcgagacggcggtcaggaaaagggtcaaggccctcgaggaggcgg
gcgtcataaggcagtacaccgtcgtggtggacccgtcgaagctcggctacaacctcgtcagcctgacggg
cgttgacacgcttcccgagaagatattcgacgtggccagcaagctgaaggagtttgagttcgtcaggagc
gtctacctcaccagcggcgaccacatgataatgaccgaggtctgggccaaggacggggaggacctctccg
acataatctccaacaagataggcaagatagagggcgttaccaaggtctgcccggcgataatccttgagaa
gctgaagtgagtccccctttctttttaattctgtgagaaaaagaaaaggtgggtttcattccatcgcgga
ttctagaatcgctacggcttctttgacctttacgtaggcgtcccttacctcatagattcttgggatgacg
cccctcatggtccagagggtcaggcgcaggtgctccaggctctcctcgttccaggcgtggaggagcatgt
caacggcctcgttgtaagcctgcatcgccgaggcgagagtctcgttgtcaactcccgcgttggaggcttc
ctcgtagagctcgttgaagtcgtcgctctcagagaagaacaggttggtccagattatcgccattctgtag
tacgtgttgtaaacggccagcggggagccctgggctgctcccacaacgtgaacatcaacgggtggcaggc
catctatcgtaacgctgtacgtccccggggcgttgagggtgaggtcgaacgtcacgattgccgattctcc
gggtaggagcgctcccttttcggtttcgttgacgtttccgttgaccttaagctcggcggtgtatccaatt
ggaatctcgttggtgttctcgacggtggcggatacggttatcgtgtcccccggtgataccacggttttac
tcacctgaaggtctgagtatgtggcctccggagtcttcccgatccatgggtcaaagtaaacgtaatcacc
aacgggatccccgcttcctatgggggtctgtccgtggtaaacaacgttggaaatcgcactcggcccgtcc
tcggcaccccaccagttgagggtcgcgttgacccatgccgggctgatgtaatagaagaacgtcctgactc
cgatgccgttcccgactatgctgttgtagtgcacctcaatcccactgctatcccatacgaagacaccact
tgagtacccgccgatgtagttgtgggtgatgtttacaccagtcgtcttgtaaagtgtgattcccgactgt
attccactcattatgatgttgtagtgtatcccaacgttctgagaccattgggcgtttattccctgggtgt
tgttgatgaagatgttatgaatgacggtcgtgttggtggttgagtggaggtttattccgatggagttccc
ggagagctcgttcccctcggcaatgctggagacgaggtctctcaggtgaatgccgcgggcgctcctcgag
actttgttgtttctcaccgtgccgttctccagctcatacacgaagataccgaaggtgcagttcgtgacca
cgttgtcctctataacggtaccgtcggagtggtcaacatagatgccggactggtagttggagacaaagtt
tcctttgacaacgaccttttcgcgggtgtagctcttcaccgcggacatgttctgaacctctctcgtgaag
gtgttgttctccaccacgagggagaccctgctgttgtagctggccaagatgtcgtactgatagttgtcgg
tgaatacgttgccgcggatgacggcgttggtaactcttgcggtaccggggaagtgaattgcagcggtgta
ggaaacgccctgtgcggtttttatgaacctgctgttctcgacgaggatgctatccacggttccatcgatg
acaatcgcctgcctgttgagctcctggaaggtgtcgttcctaaacgtcacgtccctggaatcgtacacgt
agacgccgacgcccgagccaaggggtccgaggatgctgttctctatcgtcacgttggtggtgttcctcac
gacgaagaagtcgggtatgctgctgtgggtcatgttgaggcctgaaatcaccacatcctgagtgttcaag
atgttgattgcagttttcacgacgggcatgccctccccgagtatagtgaggggttttgtgatccaaatgt
agaactggggctcgtaggttcccggaaggacgtggatgacccctccggggctcacgatgctaaccgcggt
cgcgatgttgtccacgtggttggcgtcgtaccagtcaactggggcgtcgtcatcaacccatacctcggga
tagctcggggcggcggaggccaagttcacaaaacttgggacgaccgccacgagaaggagaatcgcggtta
aaaggctcagggcttttttcatgttatcaccccaatacatcaaaacaatttgggcaaaatggtatttaat
aattgctacttggaaacgtccttttggaattgtataaatgagcacattgaagttcgttaacaatcaggtt
atacgtatcgcgtcatcccgaaagtacgtaaaaacagtgttatctggtaaggatcctggagaagataacc
cgagaagttaaaggtgcagaattatggtgcggtggccgggattcgaacccgggttgccggcttgggaggc
cggtgtcctagaccaggctagactaccaccgctccgtccagcccggtattattaaccatccgtgccttta
aaagttttacctacgtcctccgacttcttggcgacgatgagcctcacgacgccccggtaatggctttcct
cgtgttcaacctcgaagtatcttctcacgagctcgtgagtttccctcagcgtgttgtcccccaagagcca
gccgaggagaaggttgaggggcttcaggaagagccagttcaaaagcctgcagtcgctcttcgtgtgctcc
agtaggactaccctcccgccgggcttgagaacgcggtgaatttcctccatggccctctcagggtccggca
ccgtgcagaagacgaaggatgaaaggaccgtatcgaagctctcgtcaggaaactcgagcctctcggcatc
cattacgtaaaaccgggcgttgagacccagttctttggccttcctcctagctatcccgaccatctcgggg
acggcatcaacggcgtggagctcaatccccgggggatagtaagggagcatctttccaacgcctactccaa
cttcaagagtcctaccacggacaaaggctgccgccttcttcctgagcgggcagaagaacctgtccagagg
tttttccaggatctcgtagcgctccccgagcctcgcgtacttctccctgaagctcatgtggaagagtcgg
tctcccccgttaaaactctaactggacagtttcgtggagtcggcaggcttttaaggtctcagtccaaagc
cgacccggtgatgctcatgccgtacctgctcatagaacacctggaggaactgcgcgactgggtcctgctc
gagtacaggcacgcgagcgagtggtggggcgaaaagctgatattcaccaacgtggagccgaacgagaggg
aagaactcgcgaagctggggagcgttttgagccagagcgtcacggagttcccctttgaccgctcgaagct
cataatcctcgaccccttcgccgaggaggagctgaagcccgaagacatcgaggaggacagcataatcgtc
gtcggcggaatcctcggagacttcgagttcacggggaagaccaagaagttcataaccgagaagattgaag
gggcaaaggcgaggcacatcggaagcgtgcagttctccatagacggctcggcgatagtcgcgaagctcat
agctgaaggaaagaggctcgacgagattgagtacgagctgaacccgacgataaggctggacgagttcagc
gagataacgctccactacgccgtgccaaagctcgagggaaagctcctcctcacaccgggactcatagaac
tccagaagagggagctggggtacaccgaagcggatgaggagataagcgacgaggagcttgaagcgttctt
cgaggggaggggagagatttagcccctcaactctctcactagcctctcaatctccctccggaccatctcc
ctgtcggccttatcaacgaccagaaaaacgtcctgaacgctcccatcgctcttggcaacgagcttgagac
ccgtctgggtttcccgtgagacctttatctcgaagcccctggaatcgctcgcgtagattcttccggggat
taccttcttgaccccgggtatagctgctattctctccagcggcttctcaaggcccttcaggaagtggtgc
tcccttttgacgcctttcttgaaatgcttgggcatgttccttagaacgcccgccgggtttttagcgtttt
ctcaggaggatcactagaagcactgtggagaccagaaccgcagcgattagggcactgagcgaagccgaga
gcctgctctcaccgctgcacgggcattcatccctggcaatcaccttttgggccagcggtttgaatgagta
tccgtccgtggagaggagggggattgccttcagctccccgttgtagatgaacccgtagaccggcttcagg
tcttttgagctgacgttctcaattgtgtgggtcttataggggttcttggcaacgaaggtcagggtgctct
tggttgtaccgttgcagctctccctgtggtagctgattgtggggggaaggatgagtagatagttttccat
aaacaccccgagaagaaactctgcctcggaggggtcctggaggtaaggcaacacgtccttcagcggaatt
ctgtaggtctttgagccgtttgagaacacaagctcgtcgtttttcaccaccccgttaaccatactcggtc
gttgaaccttgggccacggcttccactcgagtttctcgacctccgttatcccctcaggcgagagccggaa
ccttctggtgccgttcttgcagtgaagggtgagtgaatcgggggccaggctgaagttacagtccggcgat
gcgtttatggcccctactttctctattgaacacgcgatgtggtacacgtcaaggtgaccgttcttcatcg
ccgccgcgtatggaaggagaaccctcaggcggtacggcgaactaacgcccccaagctgctggaagcatcc
gtgatagcccctccagacgctgacgcctttgtcctcgttgaagtaatggaggaggtagacgccgttcctg
ttcgacgttacccagagctcgtataggtatcctacgtagtagattccgctcccgtttgcgtagagggcta
tgtagtggcagcagtcgtcctggacgtccccgcagcattccactccgcagtgtccccccggactcagtgg
aatccattccatcagaatcagggcatcgtccccgttccccgctattttagagtgcacgagaacgaatcct
gtagctgaagcatactgcgaagtaaggagcaggaggagcagcacgccgaacttaagtttcatcgcccatc
gggtgggctttactccacgaagataaaaactttgctattgcctcctcaccatgaagaaccaggtgaagcc
tatcagcgccagcaggagcactgccgcccagaactcgagggcgtacgttctcggcacctcgcacccgaca
aacctcacaccctcagcctttaccaggaacctgcttcccgtcggctctccgaggggaaaggccctcagct
tcccgtcgtagtacaggacgtaaacatccgtggtgccgctgactgcaacgctctcgttgccgaactccag
cagttccccggtggagttggcgtcgggggcgaagtagtgggtaacgctcgggggtaccagcaggagggcg
ttctcaagcctgtacaccctgaggtgccccgcctcctcccgagcccacaggtattttcccacggaattca
gcggaagttcgatgttcccttcgggaatgcggagggcgtcgccggagacgtggacggccatggcggtggg
tggtttctcgggcgagtccccaaccagtctgatgttctttccctccttgacgatggtcacgcccctgaaa
taggttccgctctcggcctccctcaggtccagggttccaacggttacgttcctggcgatattgacggcca
gaacctcgttctccgagacctgcacaacgaggtacggaactgcaacggcgaatgctggggccgagtcgct
gttccgggatttgacggtgagtatcccctcaaagcagccctcccccattctgtaaacctctaccgagcct
tcactgggtatgaaggcgtagtagaagcccctataccagtagaccacgggctcttccagggagtccccta
tgaggtacgccccgctcgagttgacgtagaagttgtagtagaagtaaccggtgggcaccaaggtatcgct
catcgaggttgagtatggaacgtacacaagcgagagcagggcggagtcaccgtaggccgcaatgacgtgg
aagtctaggctctccgcccccagatagtcggctgaggctcccggcaggaaggaaataagaaccgagataa
ccaggagaaggctgaaaaacctcctcatactcaggccctcttcctgaccttgacggcgacgccctttctc
gccctgaccatctcctctccggccagaacggcctttccgacgccgacaaccttgccgtcccggactatgc
cgactatgtcgtccggccttatagccgggtccgcctcgtcaacgccgatcgcgaagacatcaccgcggag
ctcgaagtcaatcttcacccagtatgatttgagggagtcgtatatcctctgcattccgaagggggtgacg
cttatcacgccgtctttgaaggttcccgtctgctggttttcaacgaagaggcggggcatcttggaacccc
tgaccctgccgttctctggaaggactgcctctccggctcccgggccgaagtagaagtcgaagaccttcct
tataccctcgaagtagcggtaggttctgtcttctttcgttccctcgagctcgaactcccttaaggtttcg
gtgagggctttgaggctctccctgctcgtcgtcccgttctcaacgcgggtgaaggttatctccctcccac
tcagctcggaagcgagctttgcaatctcgacgtaggcctcgtcgaggtgtgctataatcggaatctcctt
cgggtacttctcgagagttttcgcgaggagttctgccgctggccttatctcctcctcgctccagtggccg
gtaacgactatgtcgtactttgccagccactcccattccctcggcacgacgccgaagggtgaggtgagta
tgagctcgtgaactttgcttatcccagagccgagggcctctttcacagctttgcggtagagcgtgtgtga
gcgtgagaaggaatagggcttcttggcggagcacgggaagaggagaaccagctcggtgttcctcggcggg
acgaagcgctcggcaacacgttcgtgccatctcctcacttccggccttcttatcgaggcgtcgcttatga
agtagacggtctccttctggattggggtgtacttctcgaggtaatctccgtgctccatgtcggctatcct
cagtatccccgcgtggtactgggtgttgaagaagttctcaactagatagcggagcttgccctcctggagg
gcctttctcacaaggagtatggtctcacgggcgaagtcgagggagttcggctcttctttccagaggaacg
ggctgtacccggtgaatcccttgccgtcgaagtcgtacagcttgagcgagcgcgtgtcgaaggcatcaac
gccgaggtaaacggccagtgggtagaagaagggctccagatcggctattatcatgacgttggggaatctc
tcgcgcagctccctcagaatcctcacgaagtagcggtattcccttattagaatcttcgagttgccgaggt
agacggcgtcgaagttgtagcgctcgattatcttgaagaactcgcccaggtaggaggtcctcctcagggc
cggcaggtagaatgcgttgaagcccccgtagtttacgctccagagccttccgagggccttctctataacc
tcatccggcgtgtagaagccgagcgggattgcgggggcgaggttgaggtcatactccccgggctcggcgg
gatggaagaaggagttgaacggggagagtgtaaagtctacccctgccagtgcgggggttctgaacgagta
ctccccgagtcttacgaggcccagccttccaggcccctcgtgcctgatgacctccatagccaggcctcag
acgaggttgtacctctgtaggaggagcagttcgtcgagggtgagcttctcgcccttcttgaacttctcga
gggcctcgacggccttctcgaagctggcgtccttcttggagcgcatcctggcaacgagcctgtaggcgat
gagctccttgtgtctctcgtcgtactcccttatcttcttctcgatctcgcgaagctcctttctgacttcc
ttgatcttctccctgagctcaacgaccttggcgtggtactcgtcggcctccttcttgacctcgtcggcct
ggttgaaggcctttatcatctgctcgtggaactgctggctctggttggcgagcttctgtatctccatgct
tatggcccttctggccttcttgagctggtccaccttcttcctggtctcctggagcttggtgtggaacctc
tgggcctgctggagtatctcgagttcggtggcaaggacctgaatctggtcgactatctgcttctccctct
ccggcgttatgttcgggttggtctggagctcccactccagcttctctatgcgctcctgtatcttctcggg
cggcatcttaaggcgcctgagctggttgtactcgtccctcttcgtcctgtactcgagtatctcctggtag
aggaggtcgagcttcgcgtttatctcctcgcggttcttcttgagctcctgtatctgggcgttgatttcat
ccctcttggctttatactcgcgtcccttctggcggagctccttgacctcgttgttcttctcgtccctctt
ctgaatccagatttgaagctccttatcaagctcctccagtttggcccttatctcgtttctctccttttca
agggcctcaatctccctcttgatcctcttaatttcctctgggtccactttcgcttgcatctctcttcccc
ttccctctttttagaacagcccgtgagcttactccaaacatctggactgaaaacggtgagagtaaataaa
aactttttggctggaattttgtgagtccttcaaaaatggtggaagtaggggaaatctcgaatcctcagga
gctctcgcccctctgtgtgtagggcatgaattctacggtgcctctctgcttcattggctgcttgtaaagc
tccatgagggcgtaaacctcctcgggaacgtccgtttcaacgtgaagcccaagctccttcgcgtgctcgt
aggtaattggataatcgtgagtccacctgccctcggtcagcacttgcgcaagctccctcgccttctcctc
gccgtagcggtccttcagaaggctgtagacgaagtcgcgaacttggttgatggccttctcagccacgtcc
gccaggataagtgtttgatcatccaccttgtcaacgcccttcttttccaccgccctgacgatgcttggtc
caggatactggccgagctgcgggtcaaccgggccgagaaccgcgtgcgggtccattattatcttgtcagc
agccaatgcgatgagtgttccgccgctcatggcgtagtgggggactatgacgcgagtctcagccgggtga
tcgtggagggccttcgctatctgcgttgccgcgagaacaagccctccaggcgtgtggattatcaaatcaa
tcggcttgtcctttggtgccgagcggatggccctgagaacttcctcgctgtcttcaacgcttatgaactt
gtagaagggtattccgaagagtcctatgctctcctgcctgtgaatcattgttattaccgttgattttcgc
ttttccgagagtctcctgagtagcttcgccctggccagctgcaggctcctgtactgcatttgaggccaca
ggagaatgtacatgaagaacaaccaccacagcagcgaaccgaagaatccgctcgccgcgtccatcaatta
ccacctccaaaagcttcaacgagaaccctgcccgcctcggtgaggctcttgcttccgaggaagccgagct
ggcggagcatcgttaaggctttctttatctcgtcgtcactgaggccgaggtgctttctgatgacgtccac
ttcctccatcttgtagtccttgacctcgcccttctccttccagattctattgaaggtctcaagctcctcg
tagaccaccttgagcacgttgtagagggtcggcgtgacgctgaacttgaccttgactatctcctggagct
tggcgttctcgagggcggtcttgacctcctctcctagggcggtgagtttgaccatgccgttctggagctc
gacgataaagcccttagcttccgcctcgccgattgcccttattatctccttctcgtccccgccgacgtaa
tctctcactagctccaccagctcatccctgtggatgtacttcttcctaggggtcttggcaagtatcgcgg
cgtcgtacttggtgaggaatggcttcctcttgatgctcctgctgagcttgaggtagaacctgcccttgtc
ggtgactcctgccttgacgagtccctccttctgggccttgatgacccactcggctatgggcacgtcaccg
ctctcggcggaggttatcgccttcattccatccggactcacggttccgaagtttattgcttccctacccc
actcggtgagccagtaggtgtccttgttcttgacgagcctcctctctatgagctccttgctctcgaggag
gtgcagaattgctccaaggtcctcaacctcgacgcgcttggcgatttccttctcggtgggcaagatgtct
gggttggtctcgtacttctcctcgattcctctgatggcctcgagcaccgaaagctcatcgtcgagcaggt
aaaccgggagaaccttctcctcgaccctgcccatagcctcgtaggtctccatcatggcctttccgaactc
cgttgtgcccttctcgtcgctgagccccatgctttcgagctcggcgttgctccttccggcttttaaggcc
tcgaagtcctccttcctgaggactatcgcgcgagcaaatactggaatcatgctgactgccttgagagcga
gctttgccgccggagtggtcgcgaaggcccttcccttctcggtcggcggcgagatgaggagaagcctcat
agcctgcagggcgttaacgatgttgtcgccgtaaaggcgcgagttcttgaatgtgaccagctcgtcgagg
gttccgagctttggcattcccctaaggaacgagactatctcaggggtaaggtagacgaccgggtgggtct
cgcggtaaagctggaggagcgcctttccgaactcagtgaggccgttctcatcggcgagcttcctctctct
cagcttctcaagccagctcttgggaacctttccggtctcctccaagagctcgagcatcttggttatttcc
gtgtcggctatgacctcgggaagttcgtctaggttcagagactcgcttatctcgaggagcttcctcccgg
cctcggtgagcttaatctttccgcccccaagctcagcaaacccgagaatgtagagctcgattgcccttat
ctggaactcctccgggagcttggcctcgatctcggcctgactctcggtctttttcatttccctgagtatc
tcaaggggcctcttcttaagatacatttccatcacctcttcagcttgatcaaaaagactgcagagatttt
agaaacttaaagtttttaaaaatttcggtaactaaaaacggggaaggtttaaaaggtgccggcacaagga
gagcacggtgatgcgtatgagaaacacgatggttttagtaaggaccgacaacttccagaaggccagcata
gccctcgccgacctggtgcgctacggcggcatggagatacgcggcgacccaaggatcatccctcccgccc
tgtccgactgggccttcgagaagataagcggcgagaagccgaagaggcgcttcagggcgcacgtgattgc
ccagataaaccttccgccggcgaaggcgataggaaggctcacggacattcaccccccggcgcatatactc
gtgataccccccgacagcgaggtctgggaggagctgattcgcctctggggcacctttgagaagctcaagg
gattccacccgccgaagagaaccaaggcagaggaactcatgaagaagagagaagaggaagaactggaaga
gctctgatttacttcttcttccgcttcttgatcttgatgttggctatgtcaccgagcgttggctcgtagt
ccttgggaatcgaggccttcttctcgatcttggtctcggcgcgctcgatgagggttatcttgaagtactt
ctccagctttcttgcttcctttatcgtcggctcgcgatagccgtgggctatggccctcagatcgttcatc
gaaagacctatctcatgggaaagctcctcgtagctcttccccgagcgctgtatcgccctgtaaaccctct
cggcgtaatcctcaactatctcctcggtgtagagcggcctctcggtcctgggcttggatgatggcctcgg
cctggccggccgtgaataggttctcctcgccggctgcctgccggtcggcatgatgctgaacgttccgggc
ttctttccgccgtacttctcgtaacagcggttgcaaacgagaacctccgccccctcaagccttatcttgt
ggcctggcccccttattggagcaccgcatatctcgcagtatctaggcttggctttccccatctcaaccac
cttcttgccacacttaaggctcggagtcaggctttttaaaccccacgatgagcttatattgatgagcggg
gtaaaaatagagaggctccaacggctcgaccaagaaacgttggagaggctcattgaaatctacatgcgag
gctacgagggaatgcgcgagtacggcggtgaaggggagagctacgcgaagcgctaccttagatggtgttg
ggacaaggcgaaggacggcttcttcatcgcaaaggtcggcgatgagatagcgggcttcatagtctgcgac
aacgactggtacagcaagtacgaggggagaacggtcggggcgattcacgagttcgtggtagacaggcgct
tccagggacacggcataggccacgtgctcatggagaagtgcctggagtacctggggaagcacaacgacag
gatagaactctgggtgggcgagaggaacaagaaggccatcaagttctacgaggactacggcttcaggcgc
gtcggtcagagcgggatatgggtgcgcatggtgaaagacatgcgaagggatgataatagaaaaccgctgg
gggatagttgatgccgtgcataaaaccaccccagcctgagagggtgaaagatttgaaggaagagagcttc
atacgcgaaggtaagggcaggctgaaggttgttgtagagagcgagggagagaggatcgaaactaccatta
acggctccctgaagagcgttgacgagatggccgagatgctgggcgtcgaggttagggacggaaggataga
cgccgtcgttgacggggtgaaagtcagggccaaacgcggaaggctggagatggagttcgagaacggggac
aggctgaggatagaaagggcatgagtcagcccgtcgagatgaggattatcccgacgcccgtgaggatcat
ggcgtagagaagtctcctggtgaagggctccttcaggaaaagcacggccaggagggcagccagaatcggg
ctggactccgccgcaggggtggctatgctcgaaccggcctcttttattgccgtcgtgaagaagcagtgac
caaggaaggttcccaggaacgcgacgagaaagaccgtcgcccagttcctgggcttcatcctcctgacgtc
cggcagtatcttcggcacgaagataacagcaccgagggcgccgaagcttatcctgaggccggctatgacg
agggggttgttgcccgtgacgagccagtcggtcatgacgatcgcggcggcccagagaacctgcgcgccgg
cgctgaagaggactcccctggggtcgagcctcccctccctcgattcgcccatgagtatcgtcaccgcaag
gattatcaggaaagcccccacaccgatctggatggtcaggggccttccaaggaagatgtgagccaggagc
atcgtgagtataggataaggcgtcacgaggagggccgccctggagacgccaagtattttgatggactcga
aaaagagccagtccccgagtgtgaagccgatcagggccgaggagataaggatcaaaaagcccggggttcc
gaggggaggaatgccgtagatagccagaaccacgaggtacagaagggcacccatgaagagcctcagaacg
ttgagggagagtgaactgatgccccgcatggagaccctggcgagcagcgagccaaccgcccacagaaggg
ccgcggagagtgcaaagatcacgccgaggatgatgctcatggtgggggatggggcaccggggctaataag
ggtagcgattgaaaaagacagaaaaaaagacctcacttcagcggaggcctgaacttgtagccgtagagga
ttattccgtcctcctcgaactcccttatcttcttggtgacgacctcgacctccatgccgaagtctatctc
ctccgggtcgacgtccgtcagctgggcaaggacgacgggcccctcttcgagctccacgagcgccagcggg
aagggtttgtagtactcgaagccgctgggcgggttcctgacgatggtccagctgaggaccctgcccttgc
cgctcagctcgatttcctcgatcttcctcgagccgcagaccggacagaccgacctcttcgggaagtgcac
gtgaccgttctcgcactttccacctatgagcatgtacttctcacggaagtgcctccagtagcgggaaacc
tgcatcgggcgcgccatttcagaccctcctaaagacgttaacggttatgttcgaaccggttccacctatg
ttctgagtcagtccgatttccgcgtcaggcacctggctcggcgcctcaccgcggagctggaggaccgcct
caaccgtctggtaaactcctgtggctccgaccgggtgaccgcgagccttgagacctcccatggtctgtat
cgggtagtccgcgtcaatcgctatctgtccctccttggccagcttcgctccctctcccttctcggcaacg
ccgagggcctcgaggctgagtgccgccatgacggtgaaggcgtcgtgaacctcgaagaagtcgatgtcct
tggcctcaacgccggccatcttgtaggccctttcggcggcgactttggcggccttcaaaacgagaaggtc
ctctctgctggcgagggttatggtgtctatggcgcgccccattccggcaacctcgacccacttctccttc
ggaacgccgagttccttggctttctcgggcgtggtgattatcaccgatgccgcaccgtcgcagaccggcg
aggcgtcgaagagcttgagcgggtcggcaacgtaggggctcttgagaacggtctcaaccttaatcgggcg
cttgaacatggcataggggttcttggcgccgttggcgtgggcgttgaccgcgaagagtgccaggtcctcc
tcggtgtacccgtaggccttcatgtagtagcgcatgatgagtgcgttcaaagctacgaaactcgccccgt
ggaacagctcccactcggcatcggcagcgtaggcaaggtatctggtggcgtcgctcggccaggcgtcggt
catcttctcaacgccgacgacggcaaccacatcttcgagtccgctgagaacggctttgactccctcctga
accgcggcaccaccgctggcacaggcggcctcgattttaacggctgggatgtttccaagtccagcccagt
cggctatgagcgcgccgaggttctcctgctccacgaaggggccagaaaccatgtttccaacgtagagtga
atcgaccttgtctattccagcgtcgtccatagcgttgaggagcgcctcgactgcgagatccctcaatccg
agcttccagtgctcaccaaccggggtcataccggcaccgattatgactgccttcctcatctcaaccacct
cacaggatgtacttcctcctcgccttcgcgtagagagcgtagtctatgtacttcttcctgttcacgtagt
ccatggtcttcggagccagctcgcgcttctcctcgatgacgtcctgaacgactatgctgaaggcgtcgct
tcccgcaccggagccaaagctgacccacagaatcctgtctccgggcttggctatgtcgagaaccgctgaa
acaccgaccatcgttgcaccgctgtaggtgtttccgatgattccggtgagcaggccaggaagaaccttct
ccttcgggattcctaggattttagcaacggtgagggggaacttgacgttcggctggtggaagacggcgta
gtcgaagtcgtccacagtgaggccgagctcttccatgagggtttgggcggcgttgactatgtggtggaag
taggccggctcgccggtgaacctgtttccgtgcctcgggtagtgctcgtgctggcgcctccagaagtcgg
gcgtatcagtaacgtaggagtagctgccctcaaagtaggcgacggtctcgctgttcttctcgccgactat
gaaggccgctccaccggcaccggcggtgaactcaaggtggtcaccgggccttccctgtgcggtgtcggca
ccgatggccatggcgtagtcggccatctcggaaccgacgaagcctattgccgtctgcagtgcctcggttc
cggccttacaggcaaactcgaagtcagccgtgcttacatcgggtgtggcgccgatggcctcagctatgac
cgtgccagtgggcttgacggcgtagggcttgctctcgcttccaaaccagacggccctgatgagcgtcggg
tctatccgggccctcctgagtgcgtttctcgcggcctcaattcctatcgtgagcgcgtcctcgtcgagac
cgggaacggccttctcctgtatcgggaagctggaaactccccagacccttcctatctcttcggccttgat
tctatacatcggaacgtaggcaccgtagccgacgatgccgacttcgcgccttggcttcaggagctttttc
atggggcatcacctacaaaagctgaacgtaacttcggctaaggttcatgagcgagttataaaagtctttc
ggtaaaagtaaaaggttttttcgacgattggcgataaaaaaggacggaaaacgagggaacacctttatgg
tttcctcacaacgaacagcgcgtggtccttctcgtagggttcgagcgaaagcctctcaacgacctcgaag
tagctcgcgagctccttctcgacctccttgaagacctgctccggctccttggtgacatcaatgctcctgc
tcttgacgcttatcatgccgtagccgccgcttttgaggtagatcttggcgttgtctatgagtatcttcgc
ctgcgtcggctgggcaacgtcctcaaagatgacgtcaaccttcggcacgagcgcgcggtagccctcaggc
tttgtcgcatcgccgagtatcggcacgatgttcctgcgctcgtcaaccagcggaacgagctccctcagga
ccctaggtgagaactccacgccaaagaccttcccctcccagccgacgatgtcgctgacgtgggaagcggt
cgttccgctcgcgactccgaggtagagaacctttgagtcgggctttatcgggaagttctccaggccgttg
agtatagcggcggcgagctttgagcgcctcgggttccacaccctgtactcctcgccctcgaatttaatca
gcctctcgccgtagaccttctggcccggaacgaggttcttggtggctatcttctcgctaccgtcctcatc
cacgaagacgtaaacgccggggaacttgtgcttcttaatcctcatctacctcacctcttgcccttcttct
ttttctttccgcctttctcgcccttcttaccctttcctgccttttccttcttctttccaccgaagccctt
gccccgcttttctttccccttgaacttcttctttttcttcttttcaggcttggccttcctcttgggcggg
ttcggatacttctgctttatctcctggatgcgctgctctatctcctgcttcagctcctcggctatgtatt
caccggagaagtagtcaaccctggcagctatggcgagctttccggccagagctctcgctatcttacccct
ctgccaccacggtgagcggtttatggcaggatactggaagatgacgccgtgcttgggtggcttggcaccg
ctcctcaggtgcctgaagagcgccttctcggcaccgagaacctgtatggtcgatgccggcatcatggcga
gctccttcaaaccgccggcgaggctgagcagcctggcgccgagcttggcaccgaccagagccttcaggtt
tggtgcgacctcgtccatggcggtctcgaggtagtcctctatctcctccctcagcttgtagaggtcgctt
atctcgctcgcgagcttcattatgatgtcagcgtcgaacttgccgaggggagcgcccatcgaggtttcgg
ccgccttcagaatcttctccaccttgccctcggggaggccgaggctcttgagcttctcctcgctcacgtt
ctccctcgggccaacggtcttgacaaaggcaacgtactgctggtgcttgggcagtatctcgtcgagttca
gggaagtgaaggctgtaccactccctcaagcgagaaacgagcaggttgatgaccttgtcgatgtcgtcga
gggactcgatggcctggattatcatcttgtcccttgccccgctctgctcctgtatgcggagcctcgtcag
ggcaacgccaactccaaagtactcgtcgaaccagttctcgccgaggaactcctcagggcttgagcggagc
ttttcccctgcgatgttcggaaactccgcggtggcgttgtagccgagctcctttaggtttctgctcagct
ccgagtcctcgaggacgaactcgtcgtagcccctctccttaagctcgtcgaggaaagaaatcagctcgtc
gcttggctcgcccttcagaagcctgtcgaggctcgcctccggccttccggagaagaccctctgatcaatg
agattaccgctctcgtcaaaggcgtagatgcccctgacgttctcagccacgtaagctttcatcatcatca
ccctctcagtttttgtttctgaagtataaaaggcataccccttttaagccctatcggtggaacgaagtgg
aagaaaaggagaagagcctcagtcctcccagggctcggtgtacttgagggcccagccgaactcctccttg
agtatgtctatggccgcgctcggcgggattatcccgcgctcggttatgatgacgtccacgtactccgggg
gagttacatcaaaggccgggttccagacctctatgttcttaggccaggtcttgagctcctcctcgggaat
gacctccgtcgggtcgcgcatctctatctcgaccagctggccgagcatcgtctcggggtggaacttgtag
gtttccgctgcgatcatcgtccatatccggtgctccttggcagtgagggctatcagagccgttccaatct
tgtttatgaccgcaccgttgaccgttatgctgtccgcacccatgaccaccttgtccgtcatcttcatgta
gtgcctcgcggcgctgtcaacgacgtagatgaccgggatgccgtaactggccagctccttagcggtgagc
ttgccctgccacttgggcctcgtctcggtgacgatgacctttatgtccttgccctgctcccatgcggtct
tcatgacgcttatggcagccttgctgtgacagtgggtcattatgacgtctccatcctctatgcgcttcgc
ccccatctcgcctatcctgattatcgcgttctcggagttgtggatgaactccttggcggcgttgatgacg
acgaacttgagctggtcgaggtcggcgccgcccgcgtaggcaaccttcccgcggtgcatgacgtaacgga
gcgcgttggggagggaaaccgctgtgggccttgtctcgtacagtatcttggccgccttcttcatctcgtt
ccagaaatcgtcaacgttcgttgctttgctcttctcagcctgaagctggagcgcataggccgcgaagcgg
gctatcttgccagcccccctaatctccatgttcctgatttcgtcggcaatctcgagcacttccttcacta
ccgtcatctccatcacccctcttcggtaaacccaggttatggcgggagggtttataggggttttgtgttc
acccgtgttcctttcagtccgttgatgttcttaaaaatacccccacaaagcactttacaaacgtaaacgg
cactaacgaccattgcagaaagatttataaccaatcgccgctaccccttaagtgtatagatttgatgacg
tgctcaaaagtgtgcatctaatggggggaacggaagtggaggaaaaacttatgcgcaagctgagttcagg
gtcactggattttgaggcgtacttctcggacaaggctcagggtatgaaggcctcggagattagggaactc
ctcaagctcgttgaagctggagacgtcatctcccttgccggcggtcttcccgctcccgaaaccttccctg
ttgagaccataaaggagatagccgccgaggttctcacccaccacgccgacaaggccctgcagtacggaac
caccaagggcttcacgccgctccgcctcgctctggcggactggatggagaagcgctacggcatcccgacc
agcaaggtcgagataatgatggtcgccggttcacagcaggcgctcgacctcatcggaagggtcttcataa
accccggcgatatagtcgtggtcgaggggccgacctatctcgcggcactcaacgcgttcaagtactacga
ccccgagttcctcagcatccccatggacgacaacggtatgatggttgacctcctcgaggagaagctcagg
aagctcaacgcggagggcaagaagatcaagttcgtctacaccgtttcaaccttccagaacccgatgggcg
tcacgatgagcctggacaggaggaagaggctcatagaactcgccagggaatacgacttcctcatcgtcga
ggacagcccgtacagcgagctcaggtattcgggcgagcccataccgcccataaagcacttcgacgacgag
ggccgcgtcatgtacctcggaaccttctcgaagatactctccccgggaatgaggctcggttggatagcag
ctcacccgcacttcatcaggaagatagagatagccaagcaggccgttgacctctgcgccaacaccctcag
ccaggtcatagcctggaagtacgtggcggacggccacctcgacgagcacataccgaagataatagagttc
tacaagccgcgcagggacgccatgctggaggcccttgaggagtacatgcccgagggcgtcaagtggacca
agcccgatggaggaatgttcatctgggtcaccctcccagagggcattgacaccaaggtgatggccgagaa
ggccataagcaggggcgttgcctacgtgcccggcgaggcattcttcgcccaccgcgaggtcaagaacgcc
atgcgtctgaacttcacctacgtgcccgaggagaagatacgcgacggcgttaagaggctcgccgaggtca
tagaggaagagatgaaggccctcaagggctgacgttccttcttttcttcccgcaaagctttttattctga
cgtgaacacatcactaggtggtggtacttatgaggccattgataggcataataggtcaggttgatccatc
caaaaacaggctttttctcgaccgcaggcacgttgagaaggtcaccgctgccgggggcattccggcggtt
ttcaacataaactcctcccccgaggaggttcttgagcacgtggacggtgtgctgctcatcgagggcccag
acgtccatccccacttctacggagaggacccctcgggcgcgataaaatacgtcgacgttgacagggacga
gttcgagatacggctcgtgaagagggccgtggagatgggcgttccgatacttggcatctcccgcggaatg
cacgtgataaacgtggccctcgggggaacgctctatcaggacctgaacgacatcccaaaggccataaagc
acgactgggacgtcgagctgattggaccgacccagagggttcatggcgtcaggataaagaccagctctac
cctctacgagatactcaaggacgagctggacatagagggaaccaacgaggtttacctccgggtcaacagc
ttccaccaccaggcggttaagagggtcggtgagggaataaagccagttgcctacgccgtggacggtctga
tagaggccatcgagggaaccgatggtttcataattggcctgcagtggcagccggagtacctacccgagat
ggacagggtcttcgaggccttcgtcaaagccgccgccgagtaccgcaggggcaagcttgagatggagaag
atagagatagaggccgagctcagggaggagctcacaagggaacaagatgagagccatcacagctcggaaa
cgaccgatagccctcccgacacgaaccaaacgtgattcctttccccaaaaccttcctctccgcctccctt
aggatttcaaacctcagctcgcggggcaggtagtggtatcccccaatcctctcccccttctcgtagaggg
gccacagcttttccattagccccggaaacttgacgaacatcctcccctttgaatcgggcctcagtttgag
ggtcgagacggttatgtggctcacgaagctcagggcatcgaggatttcatcgaagtcctcccaggtgtag
aaaggtattatcgggtcgatgcgggcgtaaactggaatacctgcatcctttgccctctcaagcgcccgga
ttctcgccctcggggaaggggcgttcggctccagcagcttcgccttctgttcatccaccgtggtcacggt
tatcccgacggcgcacttgagatcgctcagaacgtccaggtcgcgctcaaagatgtcggacttcgtaagg
agcaggcagcggacgccgtagcgcctgaagagcttgagaacgctccgggttatgcccagctcacgttcaa
tcgttggatacgggtcggaggagtaggagagcgctattatgtggcgccggtcaaaacgcctcagttcgcg
ctccagcttcggcaggagaccctctttagtccgtacgcggaaggcgttggggatgtagctcgttatgtag
cagtagacgcacgcgtggtcgcaaccggtatagacgttgagggtgtacttgaaggggcaggtgcagagct
tagccttccacgggtcgaagggccggatatacatattcctgcctacgaaaagtccttaaaagggattgcg
tctacacgaatgggtgaaaaaggtgacaaatgaagttaggggacgggttaagtgggtcgagaacatgcag
ttcgtgggaaagatggacaccgaccagtgcgcgataatccttggagacggcggcataagtcccatgaagc
tccttcttctgagcgttgccggctgcaccgcctacgacgtggttatgatcctccagaagatgcgcgagcc
cattgaaggactggaggtcgagatttcgggcgagaggcgtgatgagcacccgaagatatacgacagggtg
cacctccactacaggatatatggggacgtgagggaggagaaggccaggcgcgccatagagctgagccagg
acaagtactgctcggcatccgcccacgtgaagctcagcggcgctgaagttacgtattccttcgagataat
caggggttaggtttttaacctcctcttcttcccgccttcgggtggtgacgtgatagagctggtcaagcac
ttcgtgatactctacggtgggctgttcgcgataacgaacccggttggagccgttccggtgttccttggag
tcactcacgacctttccaggagggaaaggcgggagatagccagaaagaccgcgataactgtggtcgttac
actcgtaaccttcgccctcataggggagtggatattcaagttcttcggctccagcacggacgccttcgcg
atagccggtgggatactgctcttcaagatggctatggagatgctctcggggaagctttcctcggtcaaga
taagcagggaagaaaccgaggagttcagcgaggaagtcgtcaccctcgaggaggtcgcggtgatccccct
ggcgatcccgttgatttccggccccggcgcgataacgacggtgatgctctacatggctaagagcacgtcc
atacctgagaaaggggcggtcatagcaagcatagctgcgatagccgtaacggtctggctcatcctctgct
cgtccaacgggatacagaggaggctcggcagggtgggaataaaggtcatgacgaggatgatgggcctgat
actcacgtccatggcggtgcagatgataatcaacggcatcaagggggcgtttggaatttaggcccttaaa
tctcgttcttcgtcatttttaacaactcgaaaaagttaaatatcataagcgttctatatgtaacggattc
ggaaaagtaaaaacacgcactgttcgttatctgtactcgggggtcacccatggggaagggagcaaccggt
ctggtgctcgcgctggccattatattcctcgtgctttttggggcggttattttaaagagaggggaagaga
gcccaaaaacctgcactttctcctcggattttcccctcgttcagtcgccacacgtcataaacgtagcgta
ctaccccgagaacggctccaaggtaagcttcagtgaaggcttcggagcctggccgattagtgggggaagc
gggtattccataatagacgaatgggccacagagctcggcataactccaccctgccacatccagcgcggag
aggtcagggtcaagatagagaaaggtgccaaggcctcccacagcgttcacctctgccatcacaatccgaa
tccgacggatccactctgggagaagtgcctcaaagaatacactctcaggacggagctaatgattccgtca
ggagaagtgaagattgccaccttcgtcgttcccataggcggaggaagctggaagaagaccgacatgccct
tctgcgggaaggccctcaacctaacatccgccggggcctgcccacctgcgactgcctgggtcaacgggac
ctgcagttgcactccggaggaaattctgaagatcacggtgaagaggttagagtcagccggctttagtaag
cgcgaggatgtgaaggtcttggaaacggaggtactgaaacccatgtactcggccctctttgttaaggacg
atgagtacctctacgtggaattcgtggaagtcgagggcatgaatctgatgagagtcctcatgataatggg
cgatgaaaaaaccgtcagagcctacgcgggggcattcagtagtgccccctgagcaatcacccttttaaac
ttccccaccaactctctaatggtgttgaagatgcgtggagacctgatccgtgttctgagcaccgtggagg
agaaggccaacgagctgaagctcgacggctacgaacccgacatagtcctccttggaaaggaggcgtacga
gttcataagggcgcagataaacgaggagttcggcgacgaggaggaggttttcgagctctccggcctaaag
atacgcatgctcgacgaactcgacggtgacgccgtcgttgtggacagcaaggcgctgggcctcggtctgg
gcggggcgaagcgcttcaaggtcgtcctataactccccagacccttccgtttctcaattctatccttaat
cccctgaggacgagcaggctgagcgagacggccatgacgtccgccaggctgcccgggtttctcaggtcgc
ccctctcgcgcatgaaggcatcgaactcctcaacgccgagctctccggcgagaaccttcccggcgttctc
tcgaacgagcttcgcctcctccaggcctgcctttctgactatcagcgtgtcgaggtttgttgcgagcagc
tcaacgaaggccctcacgacggcgtcctccagcgggagctcctttatcagctcgtagagccttccgaagg
tggagtagctcagctcgtattccttgagccactcgcagaatatcagctctcgtttacagcttatctcggc
gagcctggcgaggttaatcccgtcctggaaaagctccctgaaggaatcgtcggagtagacgtcgtacttg
acgccgctggggattcccttggggttggctattcttatcgcccggtagagctccatcgtgtccctgaccg
ttgattcctctatcagcagcctcgcctttttcctcgcatcgagcatgttcctcccaatcgtcattcccat
tatgaggggaagcgagagggccacaacgccaaagttggggttggcgtcctgggcctcgcgcgatgcctgg
agggcgcgttttatcagctcgccgagtcccgcttcccggggctcgaggatgcccttccgcagaagctccg
ccgtcttcacggcctcgtagtaaacccccgtaacggccgtgtcggcgaagaggaagtggtagaaggtgag
gtcgtcgaaatccctgagcctgctcacgttgcccggctttggaaccgctgcctcgaggagcggaccgagg
gtgaaggcgcggactattctccacctctccattcagaccaccagatagaggagcaggtagattaagtaag
cgattaggacgagcttcctcgccgttctccgggtcaggaagtacaggcctatcgcgatgagggtgacccc
tccgaacgcctccttgatgtagggggcgtagggctggagccagccgaggaacgcggggtcgaactccctg
aggaggacgagcagacctatgaaaacgagtattatcccgagggttctcatctcaatcacctttcaccagc
agtattatgcctatcatgaggaagacgaccgccagggcggttttggggtcaacgacgggcatcaccagcg
gaaagaacgggccggccagtagaatcgcacccaggattatgagaactatcgcgagggcccttgcattctc
gcttcccgagaaaacctcctcgagcctctccccggtctcgtccacgagctcggtgattttatccccaagg
ggcttttcttccccctcctccccctcttcgggtattatcagggccactatgaagtagagcagtcccatag
ccacagggttgaagacgaagagcaccgcgaagatgatcctgaccagcgttgggtcaacgtccagatgctc
cgctatgccgccaagaacccccaggaggattctgtccttccgcgagcgtgtgagcttcctcgccatggtt
tccaccagagataagaaaatccggaggcttaaaaagtcatccccccacagtgatgtcgccaaccacgtca
ttaacggtgattacgacggtgccgttcttcccgttggccgtgttggtcacatcccccacgatgtccttga
cggtgagcgccgccccaaagccccggggaacggttatggtcacgtcgccaaccacgtcgcttatcgtcgc
cctctctgcgacgttgagggcgacaccgcccacgatgtcagagaggtcgtaatcgttccaggaggctccc
cgcacctgtcccacaacgtcagtaatgtcgattccagccgagtccgcggccaccagaacgtccccaacaa
catcgtggacgttcaggcccagcagcccccccggaacctcaattataacggtgccgttcctgtaatcgtt
gcagacgttcctgtggctgatgccgaccttcttcgtggggcagtagacggtaagaaccccgttctccagg
ctgacgtttatcggcaggttgctcctgaccacgatctcgctcacgttggcgccgacgaccgagacgtcgc
cgaccacggccgttacctccagaacggaggcgttgaattcgccgatctcaacgaccttccccgccacttt
cttcggggttatcccgtttatgtgtatgtcccccctgatggctaggactgtgagaaccgcaccgatcaga
aggaccgcgagggccacgccgagcactgcccccaggacaccacctcttcgcctcatgcaccacaccgatg
aaaatatcctaattttccgtataaagtttacgcccggcaagagttacaaagaaaagttgaaggtcagcgg
aggagcttgacgaactccctcatccaggcgtataagtcgccgggatgcctcgagctgacccagttgccgt
caaccacgacctctgagtctatccactccgcccctgcgttcctcacgtcgtccctgattgttatcgtgct
cgttccctttctgcccctcagaacgccggccgagatgagtatctggggaccgtggcagatgctcgctacc
ggctttccagcctggaacatcctcctggttatctcaacggccttctcgttgagcctgactatctcgggcg
cctttcccccgggcagaaccagggcgtcgaactcgtccggatcagcctcgtcaaaggtcaggtcaacgtt
cacggaataaccgtgctttccggttatctttcccctctcgaagctcgccacgtagacctcgtggttctcc
tctttaagcctgtggagcgggtatataagctccaggtcctcgaagccgtcggcactcagaaacagcaccc
tcattcagaacaccccccatccaaacgcttggagagaaatagaaagggacatttataatcctttctgggc
agaaatggtcagagcggaagctccgtggtctccttgtgaaccttgaggacgaccatcgtatgggtagcca
cgacaccgtcaatctcgccgatggtgtccaagaactcgttgagctcctcgctcccgcgggttcttatctt
gacgagcatgtcgtaatcgccggtggtctcgaatatctcaacgatctcggggtacttcttaagctcactc
gcgacgtacgagtacttgccggccttggcctttatcagtatgaacgccagaatcttgaagccgagggacc
cgggatccagtatgacggtgaacttctttattatcccccgctccttaagctttttaatcctctcgtaaac
ggtcgattcggcgagattgacctctttcgagatctccctcaggggcgttctgctgttcttttggaggatg
gcgagaatctttctgtctatgtcgtccaaacccgttcgcatgagcatcaccgcctgtaaaaaattttcgg
aagattttataaacttgccgatttcagaaccacagcgtttataaaacgccgctcgcctcttacttcagag
cttctgggagggtcagcgatgccaaccaacgtaacagcggaatacctagcggcggaggaagagtacagaa
acgccaagactattccagagaagattcgggccctcgaaaagatgtacgccaccgtcccgaagcacaaggg
gacggaaaagctcaggctgcagataaagcgaaagctcgccgagctgaggaaggagctggagaagcagcgc
cagatgaagaagggcggcggcgggccgtcgatgtctgtgaggaaggagggcgcggcacagatcgttctcg
caggtcttcccaacgtcggaaagagctcactcatgaaggcccttaccaacgtggatatagatgttgccga
ttacgctttcacaactgtggaaccgatcccaggcatgatgcaccacaaagacgtccagattcagctcgtt
gaggttccgggcctcgttgaaggtgccgcccttggaaagggaatgggaccccagctcctcagcgtcgtga
gaaacgccgatgcgatagccatcgtggttgacctctcccaggacccggtgaagcagatggaaaccctcct
caaggagtttgagagggccggaataaagctgaacaagcgccgtccgcgggtcgagataaagaggacagcg
atgggcggaatcgtcatcaacggccaggagaacatcaagggagacatcagcgaggtcatgaagatgctca
gggaagagcgcattcactcggccgagataaccgtcaaggaaccggtaacgctggaggagttcgcagatgc
cctggatgagagcctcgtctggaggagggcgataatcatagccaacaagggcgatgcccccggaagcaag
gagaactacgagaaactcgttgaagcctacggcgacaggttcaagataatccccgtctcggcgaagagga
agatacagttggaccggctcaaggacgaactctacgatctggccggaatcatccgcgtcttcaccaagag
tcccggcgaggacccggcttacccgcccgtgccgctgaagaggggctcgaccgttatggatttagccgag
aggattcacaaggacttcgccaagaacttccgctatgctagagtctggggcaagagcgtgaagttccctg
gccagcgcgttggggccgaccacgtcctcgaggacggggacatagtggagattcacgcgaggtgaaggta
tgttcctcctcctacctgagaacccagatgaacggttcagacacggagggaacaatgcagtctacggcgc
gactcacgtcgggggaagggggcacaatgaggacggtttgctgattatggagcttccggatgcgtacctc
ctggcggtcgccgatgggctgggtggacacagcgcgggtgagatagcgtcgcgcctcgccctcgaaacgc
ttgctcggttcttcagggagaactacgagccaggcatggacgatgaatccctcggacttttcatggagaa
tgctcacagagcagctcattccgccgtcacggaaagggcacagggcccatttgaggacatggggacgacc
ctcgtctcggtggttgtgaagggggatggtgtcacggtggccaacaccggtgacagcagggcgtacctct
ttagggatgggatgcccgttgagagaaccctcgaccactcgccgctgcaggaactggtcctctccgggga
agtgagtgaggaggaagctatgaggcatccgctcaggaaccgtgtgaacgccgctatagggcggaggttc
agagtggacgtgtaccactggaaacggggagatgcactgctcctgggcaccgatgggcttcacgactacg
ttccaaaggcggacatcgctgggataatttcctccggcgaatcggccagagagattgcactcgacctcgt
tgaaagggcgttgccggttaccaaagacaacgtgaccgttgtggtgtggaagtgggaaatgtgagtaaaa
acacgtcgaagaggacgctctttttggttccgtgactgttagcggcagagtggccccttacacttccttc
cgtccttcccaacgagcctctctaggctgaactccttcccgtcaagactgtccaggaggaacttctcccc
gtccttctcgaaaatccagaagaccttgtacgcctgggcctctcggattatctctatcctcggaagccac
cacgagacgacccttgagttgccccaggttatcgcgctttcaaaggccttcatcctcgcctcctcgtagt
ccaccagcggttccatgacctttttctcatcgacgtcccactcgtagaggtctatgaagccgtcacccct
ctccgccccgagacggtacaggtcgacgtaggcgaagtagtcgaagaccctgtcgcttctgcctaagcgc
ttgtagaacagcttcaggtggaatatgtggtagggatacagaacgaagtcggcatccggcacctcgggtt
tgaatataggtctcatgacgttgaccctcatatttcagccccgaatctacatacccccatggcctattaa
ctgttaccctttgtttgtcacggccgctcaacatcccgttctcaacggggaactggtaaaccaatatgtt
tatattttcaaacgttcataatgtggtctgatgtcctttagtttacaccaatggattgaggtggagtaag
atgggcttgagtggttcagcctgggcaacacttttggtgccgacacttttgggtattttgacgatgctgc
tgtatggcttttgggacaaaataacgggcaaggagtactacgtggacgacgagattctggcctacgacga
agacctcatgacaactctcaaggaggagggtaagctatgaacagcgggatactgtttggttttctggtgt
atctcgcactgctggcgtacataggctggtgggccaacaggtacaccaagaccgaggatcagtacttcgt
cggaggcaggagggttcacgtcctggccgcgaccctctccgacaaggcgagtgacttctccggatggctg
atgctcggttatccgggtgcagcattctccagcggtctcggtgctttctgggcgggaatcggctgtctct
tcggtaccctcgccgattacgtccttattggaccgaggttgaggatatacgccggtaaattcagggcaat
aaccgtgcccgactacctggaggcaaggctcaaggacgacaccaaactgataagggttctgagcgcgctg
ataatcataatcttcatgaccgcctacgttgcagcgcagttcaccgccggtggaaagaccttcgccgagg
gcttcggcataagcgacaacatgggaatcctcataacagtcatcatcctgacggcctacgttatcaccgg
tggattcttcgcggtcgtctggaccgacgtcgttcaggcaatgttcatgctgctgaccctccttatagtt
ccattcctagcgctctctgagataggcggcttcgagaaggccacgcagataataggcagcgccgacccgg
cgaagctgcacccgttcggaggtgctacgggaatagcggccatagtcttcgccataggctacgcctcatg
gatagtcggctacctcggtcagccccacatagtcacccgttacatgagcgttgaggacccgaggaaactc
aggaggccgggtatcttcatcagcggtacctggaccatcctcgttctctggggagcgttcttcgcgggct
tcctcggcttcgccatgtaccaggcaggaatcctgagcgtcagcgacccggagaaggtcatcccggccat
ggccgttgagctgatgcccggctggctcgcgggctttgtgatagcgggcataatctccgccgtcatgagt
accgcggattcacagctgctcgtcgcctcctcggcaatagcgagggacttctaccacaaggtcctcggca
aggagataggcaagaagcagatggtcaacatatcgaggctcgtcgttgccggcgttgccctagtgggcct
ctggttcgccatcagcggtccgaaggtcatctaccagatggttgctaccgcctggggtggcttggccgtt
ggcttcggcccgatactcacgctgagcctctggtggaagagggccaccaaggagggagcaatagtcggca
tggcctacggtcttatcagcgaggtcatcttcgaggcaaagatatacggctgggccttcaacccggacgc
tccgggcttcttcggaacgataggtggctggttcaacggcataccggtgttcttcatcaacttcttcgta
acgctgatagtcatcataatcgtcagccttctcaccaagccaccggaggacatcgtcaagctccacgagg
agatattcaagaaggttcccgtcgagggaaccggcaagaagagcatcaccgagaccagggccaagagcca
ggtcgagaacgtcgccgagttcgtccttgccaagggaatcgcctgattcccccttttctttccaccgtta
tttttcggtcgcactacagagggctattaaaccaaaggttttgaaccttttttggtcaacctaacattta
taagcattggtgtataaatgagggcgtcctttgtaaaatcttcgaggtgggagcatgagaccgctcgacc
tgaccgagaaggacccttctaagaggatcaccatctattttgaaggaaagccctacgaggcctacgaggg
ggaaaagatcaccgtcgcactcctcgccaacggagtgtactggctcaccaccagcaccgagggaaggaag
cgcggagccttcaccttcggcccggtccccatggtggtgaacgggataaagaacgtgaacgcgcgcaaga
cgaaggtcagagacggcatgaggctggagaggcagggctacggagacttccaggaaaccgtggagataga
cgaggacaagcccgttgaaaggctggtcgttgacgtggccgtcatcggaggcggcccggctggaatcgga
accgttctcgaggttcaggatcatctgaccgtcgccctggtggaggagaagggatggctcgggggcgacc
tctggctcaaggggcttccccaggaaggttttggagagaaatctccccaggatgttgttagagagctcac
cggaaagttcaacgagaacgtcagggttttcaggggcacgatagccctcggtgtcttcgacaagggcgag
tacttcctcgtgccgatagtcaccggggaaaaccagctcatcgaggtaatggccaagcgcgttgttcttg
ccgttggggccgttgacaacatccatctcttcgagaacaacgacatgccgggtgtgttcaggcgctccga
cctcctggaggttctcaacgtctggggagttgcccctggaaggaaggtcgcagtcgtgggcagcaagccg
ggggagataacggcggagctcgaccgctggggcatcgagtacatcgtcgtcccgaatcccaagcgcgttg
agggagacgagagggtcgagagactcatcgacatgaacgggcacgtttacgaggtcgatgccgtcgtaat
ggccgagggaagaaggccggacatcaacccgccgacccaggccggtggaaagctgatcttcaagcacggc
tactacatgcccctcctcgattcccagcacagaatacgcgatggaatctacgtcgcaggtagcgcagctt
caataaagccgcactacgcgaactacctagagggcaggctcgtcggggcctacatcctcagggagttcgg
cttcgacgccgagccgtgcatctacgctgggagactggaggagtacgaaccggaggcggtgcaggttcag
agcatagacttcggaagcctcaaccttgaggacgtccagatatgcggctgcgacgtttccctgaggaagg
tagacgacgtggtcagggccggaataacggacctgcagataatcaagcgcctgactcacctcgcaatggg
cttctgccagggccgcttctgcctgttcaacggcgcggttgtggtttcgcagaggactgggacgccgatg
gacagactcgacataccagtcgcgagaccgcctctcaagaacgtcaggatgaaggtcaccgccgaggggg
tggatgagtatgccgagtaaagagcttcccgagaggggtgaaatcgtcatcatcggtgggggaataatcg
gagtcaccatagcgcacgagctcgccaagcgcggggaggaggtcaccatcatagagaagcgcttcatcgg
ctccggctccaccttccgctgcggaacgggaataaggcagcagttcaacgatgaggccaacgtccaggtc
atgaagcgctccgtcgagctgtggaaaaagtacagcgaggagtacggcttctccttcgagcagaccggct
acctcttcctgctctacgacgacgatgaggtcgaggagttcaaggccaacatagcgattcagaaccgctt
cggagttccgacgaggctcataacgcccgaggaggcgaaggagatagtcccgctcctcgacatcagcgag
gtcattgcagcctcatggaacccgaccgacggaaaggccgacccgttccactccacggccaagttcgccc
tcaacgccgagcgctttggggccaaactcgtcgagtacaccgaggtcaaggacttcatcatcgagaacgg
tgagataaaggggctgaaaacgaacagggggaccattaagaccggcaccgtcatcaacgccaccaacgcc
tgggccaagctcatcaacgcgatggcagggataaagacacagatacccatagagccctacaagcaccagg
cagtcatcacgcaaccgataaagaagggctcgataaatccgatggtcatctccttcaagtacgggcacgc
ctacctcacccagaccgcccacggaggcgtcgttggcggcgtcggctacgagctgggcccgacctacgac
ctcaacccgacctacgagttcctccgcgaggtgagctactacttcaccaagattatcccggctttaaggg
agctcctcatactgaggacgtgggccggttactacgcgaagactccggacagcaatgccgccataggaaa
gatcgaggaactgagcgactactacatcgctgccggtttcagcgggcacggattcatgatggcacccgcg
gttgccgaaatggtggcggacctggttacgaagggaagaaccgacctacccgtggagtggtacgacccct
accgcttcgagaggggagaactgagaacgacggcgattcagatgggctgaactttccttttctctctcgt
tatatccctcttttgaaaaccttgccgttcacggtagggattcagtaaaccgctcaaccagcccttgaga
aggaaagcgatactcttttaaagcttaaaattcatactatataccagaatgaagcggacggtaacagtaa
aactacatccctcaaaaacccaagagaaagcccttttcgagttatcagatattagcgctaaggcttggaa
cagagcaaattacctgaggagacaggaatactttcaggggaaacccattgactttctgaaaactcagaaa
accgtttatgaggagtttaaacgggaaattggttccgcaacggttcaaacaattgcaaggaaaaacgccg
aggcatggcgttcgttcttctctctcctccgaaagaaaaggaatggtgaactccccaactggctgaaacc
aaaaccaccaaactacctcaaagaaaacaggaggagaaaacccttaatcgtcctcagaaacgaccagtac
aaaattgatgggaacaaactaatcctcaagggtcttggaaggttcaaacgccttgaaatccagtttaagg
gcagaattcacttgaggggcaagcaggggcgcttagaaatcacttacgatgaagttaagaggaaatggta
cgctcacttgagcttcacagtcgaggagaggcttgaggatgaagagtggattaagcttccaagaatccca
aaagggagcctttccgctggaattgacttgggagtgaacaacctaatggcaatctatgttgaaaacggtc
aaagcttcctcgttaatggaagaccactaaaaagcattgacttctactggcggaagaagattactgacta
tcagtccaaacttaacagatctggggctaaaacgagtagaaagctcaaaagaatgcatgagaaagccaaa
cttcaggcgaggcattacattaacacagcagtcaggcagacagtgagaaaactctacgagctcggtgttt
ccagaattgtcgtcggttaccccaaaggcataaccagaaactctaataagggagcaaggcagaatttcct
cctttctcacgtttggcggttcaattacgttatcaaacgtttaaccgaggttgctgaagagtatggtatt
cgtgttgtggttgttggggaagctttcacttctaagacctgccctgtctgcgggaagcctcacgaggggg
ctcgcttcgttcggggattgtttaagtgtcccgcgacggggcttatctttaatgcagatttagttggtgc
tttcaacattttgaagaaggctgtgaaaaccataaccccgagcttgggcggtttgtacgctcaagggagg
ggtaactggcctaagaccgggccagaggggttgaaaacccactttttagcgggtttgaatgagacccctc
aaacctccccgtcaatggcgaggggttaaccctccaaggcggggagggggtcagccttaaatattttcga
gcctaaccccattgggtggaatcatgtaccgcgttgattctcctggaagggtcaatctgatcggggagca
cacggactacgccctcggctacgtcatgccgatggcgatagacctctacacggtcctgcatgcccaggcc
gatgagagggtgaggctctactcccagatatccagggaagttaaggagttcgacctcgatgaaatcagga
aggccaacgactgggccgactacgtcagaggaatcttctgggttctcagggaggaaggacacgagattgg
gggaatgaagggcatcattggaggggacctcccgataggctcgggtttgagctcctcggcgagcctcgag
ctggccgttctggccttcctcaacgaggtctataagctaaacctccttccgatagagatggcactcctgg
cccagaaggcggagaacgagttcgtcggtgtcccctgcgggatactcgaccagttcgcgatcgtccatgg
gaagaaggaccacctcattttcttagacacggacacgctacggcacgagtacctccggttcccgagcgat
gttcaggttctggtgttctacacaggggttaaaagggaactcgcaggctcagcctacgccgagaggagaa
aggtcgcggaggagaccctcaggttcctcggaaagagaacctccaaggaggtcgaagaggaggagctgag
gaacctcccctcactttaccggcgcttcttcggctacatagtgagggaaaaccggcgcgtcctcgaggcg
agggacgccctgaggagcggcgacgttggaacctttggggagctgatgaccgcctcgcactgggatttgg
ccagaaactacgacgtctcgagcgaggagctcgacttcttcgtgaggaaggcggttgaattcggcgccta
cggtgccaaactgaccggtgccggctttggtggttccgcagtggccgtagtgcccgaggagctggccctg
gacattgcaatgagggtcaccgacgagtacgtcaggcacttcaactgggagccggactaccatctcgtca
gcccgagcgacggggtgagcgtgaggagggtctgagttgatggctctcctcctccacggcaacctgcagt
acgctgagattccgaaggcggagatagaaagggtcatcgagagggcctacgtgtcggttctctcggcgct
cctcaaaagggaaatccccttcgccctcaacataactggcttcacgctcgaactccttccgggggacgtg
ctgaggctcgtgcgcgagggtatcgagtctgggctgatagaaataaccggaaccgcctacaaccacgcga
tactgcccctcctaagccttgacagggttgaggcccaggtgaggagggacagggaggtaaaggagaccct
cctcgaagtctccccgaggctcttcttcccgccggagctggcctacgacccgatcctgccggccatactc
agggacaacggctacgggacggttttcgttgacggcgaagccctccttctttcaaaccacctcaacaggg
cgataaagccggtgaagccactctacccccacctcatcaaggcccagcggggcgagggcaacagatacct
caactacctcctcggcctgagggagctgaaaaagtcgctcaaacttgtctttccgggcaaagtgaccctc
gaagcggttaaggagatcgaagcgataccggtatgggtgaacgtgaacaccgtcgtgatgctcggtgccg
ggaggtttccattgatgaacccgggaaaggccgcgaagtggctggaaaacctcgacgacatcatcctata
cggcaccgacatagagttcttaggataccgtccattagcggactacctgataaccgtcgattctttcctt
gaggtcttcgacgccctggggagggaggtaaagcttccaagcgggctcccccactccggaaggaggctct
acctgaggacttcgagctgggcgcccgataaaagcctcgccatatggagcctcgacgacggcaacgccag
gctgaacctcctctcccggaatctgagaggagaaaaggccttcctcgcggagaacagcgatgcgagggga
tgggagcccctgtccgagaggaggctcgacgcgtttagggctatctacgaagcctggagggatggtgaat
gggaaacctgaggaataagatggcgatagtccttctcgtcctgatggcggccttcctgatggccgaccag
aacctgcttccccccaactaccagcagataatggccgagttcgggataagcgagacccagatggggctcg
tctcaacgatattcgtcgcaacgagcgccctgataacgatagtatggggttttctctccgacatcaaggg
gaggaagaagctcctcgtggtaggcgttctcctcggtgagataccctgctttctaaccgccttcgtcaac
agctactacgagctcctcctcatgaggctcttcacggggattggagttggctcgataatcccgataggct
actccctgatagccgacatgttcccgagcgaggagcgcggaaagggctacgccttcatacagaccgcctt
cggcttcggaaccctcttcggaatgataatggccggcctgatagggagctggaggcttccgtttatcctc
gcctcggttccaaacttcatactggctcccctcttctacgtgatagcggaggagcccaagaggggggccg
gagaggaggaggtcagaaagctcatcgagcgcggtgtggaatacacttaccggctgagctgggaggccgt
tagaaagtccttcagaaccaagacaaaccttctgatattcctccagggcctggccggaaccgtcccctgg
ggcgtcctcatgtactggctggtctcgttcctcatcgtaacgagaggaatggagaaggacaccgcgacct
tcgttctgctgatcctaggaatagcaaccgtcataggaaccttggttggaggctacgtcggagactactt
cgagaggagaagccccggcggcagggcgctgataacggggatagcagtttttctcggaatgatagcggcg
atcggggtcatagtttacccgctcccaccggagctctccttcgagggctggctcgcactgacggtctact
cgatactcttcctccagctcgtcagcttcgcggggccgaacgttacggccataatctcccaggtgaacct
gcccgaggacaggggaacggtctttggagtgttcaacatcatagacaacgtcggaaaggccctcggcccg
ctcttcggcgggttcctcatcgaggccctgaggagtgcaggctacaccaacgcccaggcctacgagtaca
cgctcgtaataggctcgctcttctggacgctctgtgcgctcgtgtggttttggataaggcatcagtatcc
gaaggacagggaggaggtcagggagatactcaggagacgcgcccaggaacttttagggggtgaggtatct
tgaagccaatccttctggccaaggccaagctcaggggagtttctcccggcgagttccgggcgctcttgag
ggaaaccctgggcttcgacgtggagaggccattcgatggcgttgagaggatcctctgcgtccagccccac
ccggacgactgcgagcttgccatcgggggaacgctggcgaagctctcgcgggatgggagggagataacct
acctcacactgacggacggctcagcggggagcagggagattccgccagaggagctgaaggaagtccgggg
gatggagcaggagagggcggcggagataataggcgtcaaaaagctcctctggctcgactaccccgatacg
aagctcccctacagcgaggaggcaaaaatgaagctgctgaagataatacgctccgagaggcccgacctcg
tactcgcccccgacccctggcttccctacgacgtccatccggaccacaggaacgcggggctcttaaccgg
ggaggcggccttcttctccgcccttccgagcgtcggggaggggaagccgtgggaggtgagacttctcggc
ttctactacacggacaacccgaaccacgttgaggacgtcggggctttcctcaagctcaagctgaaagctt
taaaggcccacgagagccagttcagagaggattggaactcgtgggaggtattcgtgaagagcgttgccag
gttctacggagagatggcgggcttcaaatacggcgaagggctgagaattctgcccacgattctcttccac
gccaacccgctcgcgggggtgctgtgaatgaggatagccttcatcggagccgggagcatattcacccctc
tgggcctctacacgatagccacgagcgaggttctgagaaacgccgatgtctacctcgtcgagatagacgg
cgagcggaggaggttcataacggccctggcggagaagataaaaaagaccttcaaagctgacttcaccgtc
actccccttgagagcgtcgaggggctcgaagggtacggcgtcgattacgcggttatctcggtcgagaagg
agcggtacgaacgctggaggctggattttgagatcccccataagtacggcatcaggcaggttctagggga
gaacgggggcttggggggtctggcccacacgctccgcgtcgtcccgctggttctggagatagcgagaagg
atagaggatataaacagggatgcccgggttttcatatactccaaccccgagccaagggtgacctacgcgg
ttctaaactacaccgggctcaaaaacgtctacggcctctgcaccggctacattgagaggaaggaaatgtt
agctcccctgctgaaggccgacgagagggagataagccttatcgcggctggcctgaaccacttcacctgg
ataagggaactccgcgtggggggagaggatgcctacccaaggctcgacggggcgctgaagagaaggccgg
atttcgagccgctgagccagctgctctacaggacgtacggtctcttcccctcgccggacgacaaccacat
aggggagtacctgggctttgcctggccgctggttccggaggagaagaaggggctgagatggatagagcgg
acgagaaaggagggggaggaggtaaggaggcttttgaggctgttcctcaggggcctcgtccccaggttcg
ccttcaaccgcttcgttaagttcccggacgttgcgatgaacgtcgtggaggggcttgagggcatggaaaa
gctccaggaggccataaacgtccccaacaggggctacatcgacctgccggaaggggtcatcgtcgaggtt
ccggcggaggtctcgccgaagggggtaaagccgctccgcgtcgagctcccgggggaggcactggttctcc
tcagggttcaggctgagatacagcggctatcggcggaggcagcggcagaaggaaacgtggagaaggtgat
aaaagccgtactcctcgacccagttgttcacgacgccgaggcgggattgaaggccatggcggagctcctg
agggttcacctcgatgcccttcctcggttcgacgagggcgatgtggagaaaatagagggctggatgaggg
cctaaacctccccaaggccgtacctctcgagcagctcgtcgcttatttcccttttcttagcgatttcgcc
gtagatgtgggcgcttttcctcggcttcctctcgaaggtctcgtaatcaacctccaccagcccgaagcgc
ggcctgaaaccttctgcccattcgtagttgtcgatgagcgaccagtagaagtagcccccaacgtcgatgc
cctcttttagggctttatggacgtactggaggtgctggactatgaactccacccgccactcgtcgtcgag
cgtcgctatgccgttttcagtgacgtagagcggaaggtcgtactccgaaaaggccttcagcccctcgtag
atgcccttcgggtagacgctccagcccatatccgtcttcctgctcacgccggcgtcctcgacggcgaagc
gtctgagcgggttcctcaccgccttgaccttcatgatgttgtagtagttcatcccaagccagtcgaggcc
gctcgggggaacgtcgaaggtcctcatgaagcccttgaatctcccggtcaggattccatccagtatggag
cggttgaaggtgtagtctatctcttctgtcgctttcctgtccctctcggaatcgctcgccggaatgaagt
gcgggcggttcttcactatcccgaccctgaacttgccgtgaaggatctcgtaggcgatggcgtgggcctt
gatcaggtttgccgcgaccttctcggccttcagagggttcttcctgaagggcggccacatcccctcgagg
taggaggccacgacgtagaccatcggctcgttgaaggtcgccaccagctcaacgccctcgatgttgtcgg
ctatcagctcaacgtagctcctccagtgctccaggttctcctccctttcgaagccacccttgagggcgaa
ccaagtgggcagggtgaagtggtggggcgtgagcatcggggtaatcccgttctctctgagcaggtcgatt
atcccctggtagcgcattaaggcctcctcgttcggctttccctcctccggaaagaccctgccccattcga
tggagaagcggtaggccacataacccagcccgaccatcagttcgatgtctttctcgtacagctcccagga
gttgcaggcctttccggcagggggaagctttcctttttcggcccagtaccaccagtcgctccagacgttg
tcgccctctatctggtaggaagacgttgccgttccgaggagaaatccatccggaaacctgagcatcctca
accctccagcctgagtccagcattctcgttaacctttctccagctccgcccgaagaggaatggaagcctc
ccgggcttcacgatcttctcccacctttcgaggagcttggcctcttccctgaaggcccactccgtcaaag
ctttcaggtcctccggcgtcttctcaatctccctcgccttctctattatcccggcctgcagtctatccct
ctcgcgggcgaagtcatcgatgtagctccggtagttcgtcaggaacctcctgtggaaggcctcgaagcgc
caccagtatgcctcgggatcgtagcggtcggtgggttcctttccgaggtccgggaggccgccctcgaagg
ttactggcttgaagatgctcatgcaggggtttgaggtacccgtgaaccagtgaaggccctttccaagctc
ggaaacctgcgatgaagccgtctgagatggcctagtcagtccgccgtagtgcatgcagatgtccctcatc
gagcccttctccgggcggtaaggctcaaaggagtgggagcgcagaagggacatcatgtattcgagcgtta
tctcgccctccatctcctttagtttcgtcagcgtgaaggccctccgctccctgccgtgggcgaagtgagt
gtaaaagcggtccgagaagtgtttcgcgaagctgaaggagccctttctcgcgagcctctcgacgccctcg
gatgccatatcccagtcgccttctatagtgagggcgttggagatggagtaaacaccctcgattttctttg
cggcccattccctcccgacggtctcaagaacccaggcctcttttgggtcggctattatgaaggagctgaa
gtagtagagtttgtgacttttgctcccgttcccaccctgcaaaccctgctcgacgatgccggttatgaac
tccagggcctccctcgcgctcttcgtcctctcaagcgccaaacgtatcatgtccattcctgttatcccct
tctccggcaccttgacctttgtgaagacagccgtgttgcctatcgccagcccgaactcgttcacacccat
ttcagcgccccacatccaccaggggcgggagagaattaccgcgtaggtctccttcacctgcggaaagtcc
acgtaggttagcctgaccttctcctcctcgtgcttggtcctcggtatgaactcaagtatctgagcctcgt
tcggctcgcggtcgctgttcttggcgaagagagttattccctccttggtggcctcgggagtagccacgag
aatatcgcacatggtttcacccgtgaatcattgggagaagttttataagaggctttccgttagggccggc
cgatgaggagggaactgacggtactgcaggggcgcagggagaaggcggggaagctgaggaggctgaaggt
gaagaggaagaacgtcctcctgttagccgtctccatgttcctcgccaacgtcgccttcggcatggccttc
ccctacctgagcgtctacatgcgcctcctcggcggaacgatgctgatagtcggcctcctgagcgtcgcct
tcaacctgacctcgacggtcttccagtatcccttcggctggctctcggactcgaccggcaacaggaaggg
cttcatagccctcggcctgttctcgaccgggttattctacaccgcaatggcgctcgtctcgactcccctc
gccctcctagccctcaggacgacccagggagctttgggttcggctatgatgcctgccaagtcggccctca
tagccgagctctccacgaggataggctcggcctacggcatcttctccaccgtcgagaactccggctttat
ggtgggcaacttcctcggcggcttcctcgtgaagagaactgggatagatgggatattcgtgttctccgga
gtcttgctcgttgtttccacagcgatagccctggccatgcgcgagaggccgagggggaggagggcaccca
ggttgctccttatcccccaggagggccgggagagcgaaagggtgacggtcaggaaaacagccctcgggaa
gctcatgaggggcgagcttggcctcttctacctcagcgtcctgctggcgatgatagcgagcggacaggtt
tactcggtggtctcggtctacttcggcgagaccttcggcgatgagtgggtcgggattctcttcggcatag
actccctcgcggctgcgctcagcggctactacatcgggaagctgatagacaggcacggcgccaggaactt
ctacctgctcgccatagccggctacgcggcagctttcctaggatacgccttcgcgaagaacatctacctg
atgctccccgtcgccttcatctcgggcgtgaagtggtcgatgacgctgaactcggcatctacctacgtcg
ccgagagggtgaaggtgagcgaacgcggccaggctatgggcctgctcaacgccatgatgagcctcggctg
ggtgatagggccgctaatcgggggctacctctctggaataagcttcacgctgaacttcctcagcacgctg
attccactcgggctggcctttatcctagccctcagactgccagggtgatgcactccggcgggactttctc
tactatcctcacgttctttccggccttgtagactttcaagcccttcctcctcaggcagtcggcgtcgatg
atgagcagaacgacgtccctcccgtgtctcctgccggtttcgagggcctcgcttctgctcgtgctcagat
gaacaaactgtctcttcatcggcttaagtccttcccccagaatccgccctaagttcctcctcggcgtgcc
atggtagagaacccttgactcggtgtcctcttcgtggttcaaagagaccggaaagctgtggccgtagcgg
gcgcggattttatcctccattatctcgtagcgccccttcgcgtccctctctacgatctcacgcacaaaat
cctcggtaacgtccggataaaccttctggagcgctctgacgagttcgctcagcggtacgaaaccctcgac
gtcgggttttaggccgaactcctccggcgagtggcggagaatgtaggccatcagcctgctaaccttgacc
ctcggcggcatggagaaaagtgggaggggaagataaaaaaacctcacggcagctcaatgagagcccacac
tggcctgtggtcggacacgaggacgtcgcagaggcagccgtagtcctttacctcagccggccagtcgttc
ttgagcagtatgtagtcgatgttctccttatcaaccaccccgttgcgctcccagaggaatgtgtagggcg
gcctctcggggaaggcgtcgcggtagtcgcgagtgagtatctcgatggccttctcgtctggctcggcgtt
ggtgtcgccggctattatctgggccaccggcgagctctcggcgaacttcaaaagctcctccgcctgcatg
gccctttcttcctcgctgaggcccatgtgaacgttcaccaccgttattcccagctcctcgatggagacct
tctgagcgggcctcgcctgtcccacgctcggaaggttgagttcaccttcggtcttcatgtgccagtggga
gaagaccgctattccgtaggttccctctatggccggcttgtactcataggcgtagccgaagcgggccgat
atcaggagcggaaggtcgacgtaggcacttcctatcatgccgccggcaacctcctgggccatcagaacgt
cgggtttctgttcgtcaagcaggttcaggagctcgtgcccgttgaacgtgccgtcgtaggggccgagtcc
ctggtggaggttgtaggtccagaggagaacctccctcttgcctccagcgtagctcggcccggtgtggaag
gcggcgaggacaacgatcgaggcgaggatgacccccagtagggggccggctatctctttggcactcggga
gcttcacctccacgctcttcccgtaggcgcttagggcgtagacggccgaggcggccaagattaggacctc
catgttgttctccatgaaaggaacccctatgtccctgccgacgtagacgccgagcccgaggaagccgatg
aggatgaagtatatcgagccgaggattcctcccctgcttcccttggcaccctcaacgagggctatggcag
aggcgagggcaaggggcaggccgatcagcgagaggggtttgatgaagagcgtggcggagccaatcaggag
aaggagggccgccaggttcggcctcttcgccagataggggcccaaaagaagcgcggcggccagaattatc
gaaacgccgatgaacttggggaggtagtagacgttgattccagagtagcgcagcacggcgttggggtaga
tgaggcccagtccgaggagtatcgcaaaggcgtagagcccgaaaccgggcttcttgagcgttcccggttc
gtgccagagggcgtaggcacccaggagaaggagaatggccaagatcgccccggtgtacgggaagtcgatg
ggttcgccgccgacggctagaactcgaagcgctaagtccgcgaccagtccaaaggcaagatacttgacgt
ccagctccttgacgagcgccagggacaggggcagggcgaaggccgctattaggtggaggtattccgttgc
atcgctaaataggagtgcaagcgcatagacggccattatcactgccccggcctttctgctcagccgtccg
accaggaaggatgcgatgatcaggagaaccagccccaggaaagacgggaacatgacaccgtagaagaacg
tcttttcaacgcttgagtacgctccagcgacgaagattctcatgctcgaagcgagcagcactccggttcc
gagaccgaggaggattctatccctttcagcgaccttcatggaatcacctaagaagggagttggtctttga
ggacttaaagtttgtccactcagaggaagaagggcagcaggaacgccagcgccccgaggaggagggcgac
ttccatccttctgaagacctccccccgatcggccccgtggagccatctcctgagctgaaggacggaatag
gccatgaatgggaggaaggagagggaagcgaccggatagtagccggggatgcagtacgcaaccaccatta
cggaagaaaccgcgaagaggagcatcccgacccttatccccctctcccggccgagcagggccgcagaagt
cctcgcaccgagcgagaggtcttcctctatcgtggggatcgcgaggagcatgtgccccgctgagaggagg
acgaggaagggaagagagtagacaacggcccatctgacgggaagaccgagggactcaaagacgagcccca
tcgtaaccggtccgtaggtgaggccgttggtgagggagtcaacgagtggcctcgccttgaagcgtagcgg
tggggccgagtaggcaatcgcgagaaaagatgcgacgagggttattgcgatggccctgagggatattatc
ccagtgagaagaattgccggaagaaagaggccgtagccgagcagcttggccgttctgaggctcacctttc
cgctcacgaggggaagctctgttctgttcgcgaggacgtcgagctcgtagtcgtagtactcgttgatgac
gaggcctgcggaggttacaaggaacaccacgagcattgcaatgagaaaatccaccgtgaagaaaacaccg
tagtggtagcgcgctatggtgaacgcaactaacccgggaacgattgatgggagggcgaacttggggcgaa
gaagggagaaaagagcccgaagctccactcagcggaacctcctgagggccatttcggcggcaacggttat
tgggtctatcgtcgggcttatcggcggtgcgtaggcggtttcgaggtaaacgatgtcctcaacggtcgcc
cccttctgggctaaggctgagagggtcattatcctgccccagacgcgctcgccgccgactatctgagcgc
cgatgagcttcctgtccgacttcctgaagatgaccttgaccgttatcggctttccacccggataatattc
cggcttggtggagcccttgaacttgccgacggctatctcaacccccgccttcttcgcccgctcctcggtt
atcccgaaggtgcctatctcaaggccgaggagctcggttatcgccgtgttgaagaccggcctgaaggaga
cgtcctttccggctatgtgttcagcggcaacctttgccatcctcaccgcgctcgttcccagctggctgag
cgttctctcgccggttaccgcatcgattacctcagcgcagtcgcctatcgcgtatatgtccgggtcgctc
gtctggaggtgctcgttcaccacgatgccccagtgcacgtctaggcccgacgcctttgcgaggtctgtgt
tcgccctgacgccggtggcgacgagaacgaggtcggctggaacctcctcgtcgcctattttcacggctct
aaccggactgccgattatctcgctaaccccctcgttgaacctgaaggaaacgccgtgctcctccatctcc
ttctggacaagctttgcagtgtccttgtcgagcatggtcggcatgagcctgtccataagctcgacgacca
gaacctccatgccgagcttcgcgaaggcttcggccccttcgaggcctattaaaccagcaccgatgaccac
cgctttcttcggcttcctctcagcgatgtaggccttaatccttctcacgtcgtcgaggctcttgagggtg
aacactccttcgttctcaacgcccttgatcggcgggacaaaggccttcgagcccacagccagaacgagct
tgtcgtagggaacctcgcccttatcggtgaccacgactttcctctcgcggtcgatggatttgacctcagt
tccgagcatgaggttgattttctgcctctcgtagaactcgttcgggaagacaataacatcttcgggcttc
tcgatcgtgccgctgatgacgtgcggcagggcacagggagagtactgcatggtctcctcctttccgatga
cggttatctcggccttcctgtcgagcttgcgcatgaacagcgcgaagttgcttcctgctgtgccagaacc
gacgaccacgattttcatgagcaccaccagcttgagaagggcgaggaggtataaaaggattgagtcagcg
catccactttcttgctatcactgcaacgatgagcgccatgaaaacggctccggttagggcttcgattgca
ctcaaagctttaagccagccggtcggatgcatgtcgccgtagccgagggtcgtgaaggtgacgagggagt
aatagagggcgttggcgaagcggataaagtagctcgaagtttcaggaaagccttcaattagtttgctcca
tatcgtgtagggaacggcgtttccaatgattacaagcaacgaaaataggaacagtcgaacccagttcgtg
ccgtattctgaaggcaaatctgccagtagccattccacgaaattatgaacataggctttaactttgctta
acttgccttgtgcgttttttagccgagccctacgcttagcgcgcatttcgaggacgaacatcctatctgc
ttcctctcgcttgccttctttttcgtaagtgagacgctgaacacgacgggcttcgatttccgcttcgggg
agcttgaaccattcgcttgggatgtcaatgtcaatgccttttcgaatgtctacatgaaagaaatcaagct
tgccatggaatttgaatttttcattttcgggttttccttgaaaagagatcggctcgttaaatgaagctcc
ctcaaaggagacatcttctttaaaaacagttccttcaaaataggagtacccctcaaatactgaggcagag
aaatttgttggacccttaaaaattactggcgagtcagggtcttcttcaatagctattccactatactcaa
gcacgggtatcattccaatactcagttgtccaaatattgaaggcgccctgaatatagcctcgctaaaact
aacataatcactaaacacaacattagagaaaactatctctctattgaactctgaagtctcgaatgaaacc
tcttccttgaactcaacctggtggaggtgaaatgggaggttaaatgtgcattcatcaaaccttactccct
ttgaaaataccacatttgaaagattcacccaactttcaagattggaggattctccaaatttggaacctgc
aaatgaaacagtttcaaagaaattggcatctgtgacaacgaaatctctcaaaaacgagcattcactaaaa
tctgtttctcctttgaaggtggcaccataaagtttaacccatccgtcaaatgtactccgggagaaataag
ctgttttgtggaaaattgtgtcgcgagaatcaacatttcccctaaaagagcagttatgaaaataagcatc
acccttgaatcgaacccacatgaaattaagatatttttctgaacccttggaaaagatagtgcgatcaaag
tgaacatcatctaaaaataccgaggcaaaaaaactaacccccccaagaaacttaacaaaaggaaagtatg
tgttcctcttaaacgttacgtggtcaaactttgcatttcctataaatatggattccataaaggatactcc
tgattcgaagattccatgtgaaaaattaacatcttccttgaaggtagtatattcaaatgaaaaccctact
gaacgtggaatctccggaaacacaaaacctctcgcatctacaggtctctcaaaaaccaatctctttattg
tagtcccatcaacctcaatctcctcaaccctcggcttgaacctctccagaaacttcctgtaaaactcaac
cgcttcctcctcactcttgtccggcttgtgaaaaatacaatactcctggtcagccgtttcggggtcgcag
ttcccaaagtgcgccatcttgcacatggatgcatcttacgcgtcagaactataaaagctttcgtctggaa
tagaacaaggaacaagagaaaaagaacctcacggctcaacaacagtcccgctgtgcttccccttcacaac
gtcgaagaggtggtaggcgtccttcttgcccacgatgtaggtctttatcttgccgcgctggatgaactta
gcggcgagggcatcgacgacgccgcttcccccggccttgctctcggcctgcatcgcgatctcaacgagct
ggtcgaaggttatcctgtcgagtttcttcgcgttcgggttctttctcggatcgctgtcgtagacgccgtc
aacgttcgtcaccacgacgagaaggtctgcctggaggtactccgcgaggagagccgagacggcatccgtg
gtgtggcccggatgcgttccgcccattatcggtatcttcttgagctggatgacctcccaggccttacgga
agtcctggattacgaagggataggccttctcgccaagcgccgctatgagaagcatcgcgttggcgcgggt
gatgtgtatgccgatgtagtccttgaaggtctcgttgggcgtgaaggtcttcgcggccttgatgtacttg
cgcgctacctttccgccgccgactaccacggcaacctcgtgatcctcgcttatcttgatgagctcgtaag
ccatcttcccgataaaatcaacgtccgggtcgtcgggaacgagaaccgaaccgcctatatcgaagactat
cctcatgatgaccctcacgatgctaatcggggctcctttataacctttttcttgccgcaggggtgttaaa
agaagggacggagaaagtgaaaaggctcagcctatctggaaggcgctcgtacggagctcgccgcgctcga
agcggtacgggtcgtaccactcccagtcgagcggaaccttcgagcggccctttgaaatcagctcggccat
cgcctctccaacggccggcgccatcatgaagccgtgcccgctgaagcctgccgctatgtagaagttgtcg
aggagctttccaatggccgggttgctgtccggcgtctttgcgtagaaaccggcccactgcctaacgacgt
gagcatagcgcagcggcggggcgattctgacggcatactccagaacgccgcgcaggaagtcgtaggtcgg
ctcgtagtcgtcgaggctcttggccttgtgctctatcccggcaccgcagattattccgccgtcctcaccg
tcctggattatgtaggcgtcgttccagctcggcgggcagaccagcggctcggcctgtccgggttccagag
gttcggtcttgacgagctggtgcttgtatgccgtgatgggaacgaggtcccgctttaagccggccatctc
gttgatgagcggcgcccaggcgttggccgcgttcagaactgcgtcaaccttaacgctctcaaccttcccg
ttgctcctgaacttcacggcccttatggcatcaccctcgcgctcgaagccaacaacttccgtgtgctccc
ttgcatcgacgccaaactccttagccttgaaaaggtaggcaaagagcgtcttgaaggggttcgccttgcc
gtccttcgggttccaggctccggccaagaagggctcggtgttgaggatcggtactatctccttggcctcg
tccatgtcgatgagcctcgtggggacaccgaatttgttctggagctttatgttcgccttaaacgcttcaa
cctcctccccgctcgcggcgaggaacaggtagccggtctgcctgaagacgatgtcgctctccagctcctc
ctcaagcttctcccacctctcaacggagtgcttcatcagcctgatgttcgcctcgtccgtgaactgggcg
cggattcccgttgcgcagcggaaggtggagcccgagccgaagtagttcttctcgaagaggattacctcct
cgccgagcttcgccagctcgtaggcggtgacaacgcctattatcccgccgccgatgatggctattttact
catcggcaccacccactatgacctctacgcgaacgggcctcgtggggaccctagcctttggaagcggtat
ctcctcctgcctctttccggtcttcctcgcgaggatcgacagcactatgggaatgcaggtccttccctga
caggggcccattcctatgcggagaagcctcttgagctcctcgatgtcggtgacgccggaatcgatgagcg
cctcgacttcctcaacggtgacatcgttacagcgacagacgattttctttccccccatttcaatcacctc
tcaaccctcacggcgcggacgtcccaggccagctctaccggcacctcgacgatgattatcggcgtgtcac
ccttgctcttctccctcggcacgaccgtgagcaccttccccgttccaacaggctcgccgaccctgttgag
aagaacgacctcctcgcccttctctggaaccggaaggagttcgtggggcatagttatcctagctttgtcg
ccgacgtagtgcaccatgaagaaagccagacctggacagatttggacgcagagggagcagccaatgcact
tatcgtagtcaactatcggcaggtcgttcggggtgggcatgcttatggcccccgtggggcatatctccct
gcacggggcgcagggtatctcctgcgggcactccggaacggcaacgggcctcttcctgagcctctcctcg
ctcggcagggggatgaacttctcaagctcctcaggggtgatgtagccctttctaaggtactccggaatct
cactcattctctcaccaccagagccttcttaatgccctcgagcacgtgcctgccgaagggcccggagcgg
aactccaggaggtctttctgggccttctccatctccttgagccagcccttgtccgctatgcccagccgaa
gcgcggcggcaattcctgcgaccttaccctcaagcatcgcggtcgttgcctcctctatcccagcggagtc
gccagccacgaagattcccctgacggtggtctccatccactcgtcgcggacggccacgtgaccgctgagc
tcgcggacgtacattatctggcagccggcctggtggaggagctcgatgctgggcctcaagccgacggcga
gtgctatgacgtcgacctcaaaggtcctctccgttccggggattacccgccagttctcgtcgagctgggc
aacaatagctctctcgaccttctccttcccctcggcgcgcaagatggtgtgcctcgtgagtatcggaacg
cccaggcgcctaaccttcgccgcgtggacgaagtaaccgccgaccttcggcatggcctcgactatcgcct
tcacctcgacgccggcctggatgagctgatacgccagaataagtcccacgtttccggctccaacgattag
gaccttatcgccgggcttgacgccgtaggtgttcatgagcgtctgaattgccccggcaccgtagattcca
ggcagatcgttgttctcgaatggtatcatcttctccatcgcgccggtggcaactatgaccgcccttccgc
ggaactctatcagctcgcggttgttcttgacggccagaacgagcttctcgtcgccctcctgaaagatgcc
gacggcggaggtttcaaggaagatttcaacgttctcccgcttcctggcttcatcctcaaggattttggct
atctctactcccctgactcccgcgaactgctcgcgcttgccgaagaacttgtgggtctgcttgacgagct
ggccgccgagcatggggttctcgtcgagaagaactacgctcgctcctgcatcggcagcatggatggctgc
cataagaccggcaggaccgccgcccactataacgacgtccgccctgacgaccttcgcgtccttgaactcc
ggaggctttgcctccttcggcagcttggcctttcctcgctggggttcaatcctcatgccatcctcaacga
gggttatgcacgttctaacgtttggtattccgttcacgaccatcagacacgaggagcatttgccgatggc
gcagaagagccccctgggccgcttctcgttggcggagtagttcagaaccctcacgccagcggcgtgaagg
gccgtcgctatcgtttccccctcgtatgccttgatcggccgtccttcaaagtatattgtaacctccctgc
cacgctcaaaacgcagaacaggatgctcagttaagcgcacggtgtatcacccatgcacctattcgttcac
gcatttatgaaaatttttcaatccgaaggttcttcacctttggtttcagggagtaccaaagctttatata
tcgggcggcggataagttagctggcggcgggctaggccggggggttcggcgtcccctgtaaccggaaacc
gtcgatatgccggggccgaagcccggggggcggttcccaaagccgtccccggaagccggggcacaacggt
gatccctcgtcccacggggccggcggtgggaggggctcggctggagggccgggctaactccctttgcccg
ccgaaccccgccaggcccggaagggagcagcggtaggcgggacgttcggcgctcgtggggtagcgggggt
gagcgagccccggtggaagggaacggtggagggttcccacccccgggcgcgcccgccgccactaaacttt
tagcgcttcttcgcgtattcaggtacggtgattccagatgcatccaaagataggttctcttctcgccagg
tttccaagggtggagctcatcggctgggaaacgccgatccagtaccttccgaagataagctcgatggtcg
gcgttgacgtctacgtcaagcgcgatgacctcacaggctttggaatcggcgggaacaagataagaaagct
cgaattcctcctgggcgatgcgatagccaagggcgccgataccgtgataaccctcggtgcggtccactcg
aaccacgccttcgtgacggccctggccgcaaagagcttaggtctagatgctctcctcgttctccgcggga
gggaggagctcaagggcaactacctcctcgacaagctggtcgggatagaaacgagggtcttcgaggccga
gaagacgaccgacctgattcctatggcagaggagatagccaaggagctgagggcggagggcagaaagccg
tacctgatcccgataggcggcgcttccccaatcggaaccctcgggtacgtgaggggagttggagaaatcg
cctcgcaggcgaacgggcttggcctcgagttcgacacggtagttgacgccgtcggcagcggcggcacttt
ggcgggaataaccctcggccttagcctccttggagtggagacggagcccgtgggaatgggtgtcgggata
ttcgccggcgacatggaggagagggtcgtggaactggccgaggagacgcagaagcttctgggaaccaagc
gcaggatcaaaaagccgaggatacacgactacagcttcggcgcctacgggaagattgtgaaagaggtggg
ggaaacgataaggctcgtggcgaagcttgagggaatactcctcgacccggtctacaccggaaaagccttc
cacggcctcatggagatggcccagaccggcgagctcggcgaaaccgtgctcttcatccacacgggaggaa
cccccggcctgttccactacggagaggagatgctcaggctcatggaaaagccttaaagccatcctccacc
tttttgccttcggggtgtcaagatggtcagccttgaaatggagcttttcgggataaggttcgagaatccc
ctcattctcgcgtcgggaataaacgacaaggttcccgagcagtggataagggcgcacggggagggcgccg
gcggggtggtcaccaaatcaatcggaatcgagccgagggcaggttacgacaatccaacgattgtggagct
tccctacggcctgataaacgcgatgggcctgccgaaccccggctggaggggcttccttgagatggtcgaa
ggatacacctttgacttcccgctcatagtctcgattttcggcggaacgccgggggagttcgccttcctgg
cggagaagctgagcgacgtcgccgatgcattcgagctgaacctcagctgcccccatgcgaagggctatgg
catggagatcggccagaagccggagaacgtctatgaagtggtcagggcagttaaagacgccacggataag
cccgtcatcgcgaagctaacgcctaacatagacgacatcacgaagctcggtttggcggcggagaaagcgg
gggcggatgccgtctcagcgataaacacgctgaaggcgatagctatagacgtctacgctaggaaaccaat
cctgagcaaccgcgtcggcggctactctgggccgggcgtgaagccggtagctttgagggccgtgtacgac
cttgcgagaacgcttgaaatccctgtcataggcatcggcggcataacgacgtggcaggatgctgtggagt
tcctccttgccggggcctcggcccttcagatcggcacggccgtctcgctccgcgggtggaaggtattccg
ggagataaacgaggggatagctggatacctcgaaagcgagggcttttcgagcgtgagggagatagtcggc
ctggcgctggagtaggtttttaaccccaggctttccttttaatccagtggggtgatagtatgaagcgcgc
tgtggtgttgttctcgggtgggcttgactcgacggcctgcctctactgggcgaagaggaactacgacgag
gtcatcatgctcaccgtgaactacggaagcaacgaggagagggtcacgaacaaagttgccgagttcttct
caaaggagctggacgttccgctgaagataatccgcctcgacttcctcgaggagttctcgaagctccgcgg
aacgaccctcgttggaggtgagacgccgaaggttaccgccgaggagcttgaggacatgagcgttgcacag
gagacggcgaaaagcgtctgggttccggcgagaaacgtcgtgctgataagcgtcgtggcttcactcctcg
atgcccttggaggcggggacataatagtcggcttcaacgctgaagagggggcaacgttcccggacaacac
cccggagttcgtcgagaggatgaacgagatgctgaagtatggaaccatggccgatgtgagggtcgtcgct
ccgctcatagagcttgacaagaagggcatagccagactcctcaaagagctggacgcgaagtacgagtact
ccaactcctgctacatgccgaggggcttcacggaggacggcaagccgatacactgcggccagtgcgagag
ctgtgtgagacgccaccgcggtctgatcgaggccatcggggaggacaggaccgtttacgccgtggagccg
aggatatgacctcctccccaaaccctctccgtttcaacggccccgtttctgagccaccgcaagatttata
aattcgctctctaccctatccattgggcgtggggcggtagctcagcctgggagagcgccggactgaagat
ccgggtgtcgggggttcaaatccccctcgccccaccactttctcagcaacgcggtggtagtctagcctgg
tctaggacaccggccttccaagccggtgacccgggttcaaatcccggccaccgcaccattctaacaaact
tctcccggatcaagctcgtcagccattattttccggttttcaccggcttaaattgatccgagggttctcc
gctgcccacatctgtccactaaacgttataaaggccaccgttttacttcgtctttaggtgggttacgttg
gagaaagacgctcataggttcgagctcaacggcgctttcgttcttatccctaaaaaacctgatttgaagt
atctctacatcgagataaccaacaggtgcaacctccgctgcgagatgtgcttcaagcagtactgggagga
ccccgagggggatatggactgggaactcttcatgaagatactcgacgatgcggaggagcttcccgagctg
gagatgatatacttcggaggaataggcgagcctacggttcatccgaggttcatggacatggccaaggagg
tcaagaggagaggatttgcgctgggaataagcaccaacggctttcttctcactgacaaacgcatagagga
gctcgttgagctcggcctcgatctgatatacttctcggtggactccgtgcccacccaaccggtggacata
gggcacataaagccagatgtgacgggttccaggatcaggaagattcaggaggtcaagaagaagctcggaa
gcgacgtcccgcacataggggttgaggtggtggtcaccaaggagaactacaccgagctcatagacatagt
gcactacgtggggtcgctgggcgtggacaccgtcctcatctcaaacctgattccgataacgaaggagcac
gcggagctgatagtctacgacggaagcgttgacatgaagccgatagtggacaagctcgaggccgtatacc
acggctacatctacaagctcgcggagttctccctgaggacggagaggcactgcgagttcgtggagaagaa
cgtggccgtcatacggtgggacggcgaggtcgccccgtgctaccgcttcctgcacacctatccggagata
gtcttcggaagggagaagagggtaatagcgtactcctttgggaacgttaaggagaagagcctgaaagaga
tatggaccagcagggattactcctggttccgcttcgtcgtcaagaattcgctgtacccaagctgcgcgga
ctgtccgctcaacgagtcctgttcctttgtgtgggacactgagtccgactgctggagcaacaagccgagc
tgcgccgactgcctctgggcgaggcgcatagtgctctgcccgatacccgaaaaaggcatgaaagggtatt
ggtgaagttaaattcatgcttttatcaacattttttcatccgtccccaaacttttaagttcgaaaaaatt
cgcctcgatgtttgttaaactaatgtgcttatcatagcatcaatgttgcattcttttgctttcgtcaaat
ttattagcatcaatgtacaaaaatgcttccaagaactgctggaggcttcgaaatatgtttgcgtattggg
gaaaaattttgagagtgaacttgacggacggaaccattaaggaagagcactttgacgaggagttcgcgaa
gaagtggctgggtaccagaggttttggcatatacttcctcctcaaggagatggacccaaccgcggacccg
ctgagcccggagaataagattatctacaccaccggcccactgacgggaacgaccgccccgaccggtggaa
ggtatatggtcatcaccaagagcccgctgaccggttacatcgccatggcaaactccggcggcttcttcgg
tgcggagctgaagtttgccggctgggacgccatcatagttgagggtgcctccgaccacccggtttacctg
tacatcaacgacgagagtgtcgagctcagagacgcgagccacctctggggcaagacctcaaccgagaccg
aggaggccctcaaggaggagatcggagacaagcgcataagggccgcgctcataggacccgccggcgagaa
cctcgtaaagttcgcggccgtcatgaatgacgagcacagggcggcaggaaggggcggcgttggagccgtc
atgggaagcaagaagctgaaagccatcgtcgttcgcggccacaagcgcgttgaggtcgccgacagggcga
agttcacgagcgtcgtcaaggagaagaccgacaagctgaggaacgaccccgttgcaggcggaggcctgcc
gaagtacggaacggccgttctcgtcaacatcatcaaccagaacggcctgtatccgacgaagaacttccag
tacagccagttcgagtacgcggaggagcagagcggtgaggccatgaccgcgaagtacctcatcaggaaca
agccgtgctacgcctgtccgatcggctgtggcagggtcaacaagctcccgacccttggagttaccgaggg
accggagtacgagagcatctgggcgctcggtgcccacaacggcataaacgacctagcgagcataatccac
gccaaccacatggcggacgagtatggtatggacaccataagccttggcggaaccctcgcaacggcgatgg
agctctacgagaagggcatcctcaagcaggaagacctcggagaggaggctcccccgtttaggtggggcaa
cacggaggttctgcactactacatcgagaagatcgccaagagggagggcttcggagacaagctggccgag
ggcggctaccgcctggccgagatgtacggtcacaccgagtacttcatgggcgtcaagaagcaggagcttc
cggcttacgacccgcgtggagccgagggacacggcctcggttacgccaccaacaaccgtggcggctgcca
catcaagcagtacatgataagtcccgagatactcggctacccgtacaagatggacccgcacgacatcggc
gacgagaaggtcaagatggtcatcctcttccaggacctcacggctctcatcgacgcggcaggactgtgtg
tcttcacgaccttcggtctcggtgccgacgactaccgcgacatgataaacgccgcgaccggctgggactt
ctcaaccgaggagtacctcaagataggcgagcgcatctggaacgccgagaggctcttcaacctccgcgct
ggtctcgacccgctcaaggaggacaccctgcccaagaggctcctcgaggagcccgtcaggaacggtccga
acaaggggcacgtcgtcaggctgcacctgatgcttccgaagtactacaagttccgcggctggaccgagga
cggaaagataaccgaggagaagatgaaggagctcggaatcgaagagctctgatccctatcttctcacctt
ttctgccattttcttcaccctggatagcacgaacttcctgaggaaccgctcgtcgaattccgtcctcctg
ccgtcgaggtaggcgctgtatatcctcacggcgtcctcatccccgagttcccgcagggcgcccagcacgt
cctccttcgcgaggctggagccgttcagaaaggccatcagccttgccgtttcaccggccaggatgtggag
catcttcaggttccccgaaaagcgctcgaggttcctcaaaaggccctccagccttccggggaggagctcg
tccagggaatactccggaatgatgtcaaccacgtcctccccgagcagaaccgcatgattttctctgaaat
cccgctggtagacagtaagaaacttgtagggatagcccaggttgagggggtcgcttagatttgagagcca
ttcccaggcgacgtcaacctccaccgggttgagggacgatgagcactcctcgagaaccggctttatctcc
cggagaatggactctgggtcggttccgtcctcaaggaccgcgaagaagtctacgtcgctcgttcctggaa
cgaagtcgcccctaacgagggaaccgtacagaatgagggaatggaggccgggaatccggccgagtttctc
ccgtatgcagtccgcgagcctttcggccctcatgtggtcgaggcctcttcgtcgttgtagagctcgtcgc
cgacggtaatcctgtcctcgaagcccttcgagccctcgagggtctgaatcctgaacatgtagctcttgta
ccagttgtaggacggcttgaccttgaccggcaggagcttccaggcgcgggtctcttcctcgtagccccag
ttgacgtactcgttgaagttcctgatgatgtcggtaatgacgaccccgaactcgttgaggagaaccctct
gaatttccctccacttgtcgagagagctctcgcgcctcgttatgccgaagtagccggcgcagccgggtcc
tttgagcgtcgctattcccctgccgacgaacgcccttatggcgtcaaccgtctcgggcgggtcggtgatg
aaggtatcgaacttgtggagcgcgtagtccgggagcggctcgcggaggtcgaaggtgaacatctcgatgt
tctcgtagccgagctcgtcggcggtcttctcgatgaacttcacgagacgctcgtcgatgtcgaggacggc
aatgcgcttcggaaggccgctgagcatgagggctatgctggtcaggtcgtcgtcgccaaggacgaagacc
tccttgttctcaaggtccccgcgcgtgtgcatgagggctatcctagcgacggtggtctcgggggtaacgt
aggcctggtcgaagtcgtgcttgggctgcggcctgtccttgactatctccttgaactgctcgagaaggtc
gctgaaggcactcagctcgaccgtcttgccctcgcagtgggagcaggtgtagtccttcctgggccctatt
ccatacttctccaccagcttcctgccgctctgggtgaggacgacgctcgggccgtcgaaggccacgtagc
cgagctcgtggagtgcggtgacaacggcaacgacgagcgggagcggctcctcgctgaggtcaacgattct
ccagacgtctccactcgcctggatggcgctcagaacgttctcgacggttctctcgtaaacggggatgctc
gtcttctccctaaccttttccactatctccctcatcgcaagcacctccagaagcattttaggttcgtgaa
cggggttagggtgggtctcttttaaggttttcccagcggcaagtttaataagtggggcgtttagtggcct
tcgatgataaagccagtgggagacgagttcgtcaagcgctaccgcctcgagtacaacctggaggcccttg
agagggttagggggaaaatcggcgaagaagcctattcccgcctgaaggccttgatagaataccgactggg
cgggaaggacttcgaccgctctccggtcggcgttaagatggccctggcattctccgccggttccgacagc
acggccgcgctcaaaatactccgctgggcgggctttgaggtggtgcccgtaacggccaggcttccccaga
tgaacgaggcggtcatagagagggcagagaagctgggggccgtcttcgtcgaggttcccggataccttga
ggtaatcacggcccagatggagaagggcgcgccgatctgcggcaagtgccactcgatggtaatggccgcc
gtggaggggtacgcgaaggaaaacgggataaaaatcctcgccagcggcgatctgctcagctcaggcctca
tctcgatctacgaaaccgggggagttattaccctgaaccttccagcgttcttagccctggacaaggccga
gataatcgagatcattgggggcagatacgacctcaaattcggctgtcccctcctctgggagacgttcaga
aagacgccgagcgtaaagcgcttcgccatgcagaggattctccgggagctccgcgccagggcaataaccc
ccgagatggccgaggcgctgatactggacgtgctgtccagatagttactcatttctgacccaaaaggttt
aaatctgtcatccggaacttcacccaggtggtgaataatggtcacgaaagaggaagttgagaacgtcgtt
aaagctatcgttgacgagaagttcgtaaaatccgttgaggtgaacgagaagggagacgtagcggtcaccc
tcgcgaaggacaccccgaacatcgacgacgtgctgataaggctcaatgcggagctcggaaagcttgaagg
ggttggcacgataacgataaaccgcgagagggagatgaaggccgaagagaacgccgagctgagcgaggag
ctgatccttgagaagctcaaggaggtcatagaccccgaaatcggcatcgacgtcgtcaacctcggcctca
tatacgagctaaaggtcaggccggataaaaccgtgtacgtgaagatgacgatgacgaccccgggctgtcc
gctcacgatgtggattcttcgcgccgttgaggacaaggttctcgaaatccccggcgttaaggacgccgaa
atcgagctaaccttcgacccgccctggacgcccgacagaatcagcccggagtacaagaagaggcttggac
tctactgacccattctgtcaatttttgttcatcaacgggcggtttgctccccttttccacgtattttcgt
ctttcggagtcctttcctcgacgaaaagtttatattcgcctgggttcatctaactccggtgatgttccca
tggcttggaaggttagggttgaccaggacgtttgtatcggagatgccatctgtgccagcctctgcccgga
catcttcgagatgaacgatgagggcaagagcgttgtcatcgtcgaggttatcgaggacgagaacctctac
aactgcgccgtcgaggccgctgaggcctgcccggtcagctgcatttacgtcgaggaggcctgaagcctct
tctttttccccttcattgggcccgcttttctgaaagtcctggaagatttaaaagaagaggaagtcactcc
aggccaagtccaaacttctcggcctgctcgagcacgtactcccttatctccctcgccttcggcagctccg
ccactatctcaccgttctcgatgagcggtttgaggagcggctcaaccttcgccccgcagaccgggcagcg
ttcgagctttttgcccgctggaacgcggtggtagtggccgttctcgcagcggtatatctgcttccttccg
ctgagcttgccgcgcttggtgatgggcttcccctcaatttcaactatgtcgagcgagaagtcaacgggct
tggcgctcgctatcgagcctccaacgccgaaggcatcgacaacgtccactatctcccttatgctctcctc
gtcgagaccgccgctcacgaagattttgacgtgctcgtaacccctgaggtcgagctcccagcggacctcc
tcgattatcctcctgaagttgcccctcctggagctcggggtgtcgagcctgaccgctgtgagcctctcgc
ccagggcttctgcagccatcagggcctcgaacttctcgtcacagagcgtatccaccaaagcggttctcgg
aacctcgggctcaacgacctcgtcgaagtacttccaggccttcacctggtcgccaacgacgaggatgagc
gcgtggggcatcgtgccgacgggcttctcccccatcatctcagcacccagaacgccgctgacaccgtcgc
agccgcctatgaatgccgagcggtctatcatcggcgctattgccggatgcatgtgccttatgccgaagga
gtagacaggtttgaagtccgccgctatcttcgttctgagtgcggcggtggctattcccgtggcctggctg
agcattcccagcaaagcggtctcgtagattccaaactccttgtaatagccctctacctggaggacgggct
cgtaggggtggaatatcgttccctccggcatcgcatagacgtttatggggagcccctcaaggagctttgc
gacctcttcaatcccagccagaaccccccacttccagcccttcggaagggaagtcgttgtcacgtcggcg
aaaaccttcctgtggatgcccttctcgacgagtatcttcttcgtcctgatgaagtaaacgtcagtggtct
ttccggctttgatatcctcctcgtgggcgatgtagaagtctctcatttctcctcacctgatagggagttc
tcgccatccgatttaaggctttccgggaaaaggcttataagactaaaaaccgaccggtcggtaggtgaaa
taatgaaggtctgcatagtctacgactccaagaggggctcgaccgagagggtggcgcgggcgatggaaat
ggccctccgggagagaggcttcgaagcccgtgcatggaacgcggggcaggatccggacgttgatgactgc
gacctcgtggtcatcggggcgcccatctactacgaacgtcccctaccgggaatcgggaggttcatcgcat
cgaagaacggcctgaaaggaaagaaggtcgcggtcttcatactctgcatagccgacaggttcgggaagct
cggtaggagatacaccgagcggaggtacctcaggatgatgaccgagcccatcgaggggaggataatcgcc
gcccgggtcttcgacggctggatactgggtgagaacgaagggacgatagacgaagccaggggctggataa
tgcgggtcgttgaggccttcgaagatggaagagggctcggaatcgagcatccggggtgatggggatgaag
ggagaggaaaccaggagaaggatagtggaatctgccctcgagctgttcagtgagaagtcctaccacgacg
tctccatggaggagatagcgaaaaaagcaggcctctcaaagggcggcctcttccaccacttcccgagcaa
gtacgacctcgccagaaccgtcctgttcacgctcctcgacgagtggctggagaacctcacggcgaggctg
gagggactctcgggcagggagaagcttgaaaccctcgtggatgcagcgtttgagctgataacgaccagtc
cgaagctgtcgcgcttcttcctggagctgtacgaggagagcctgagactgaacagaaccgccgactggga
cgagttctacggacggtacataggctcggtgtccagcgttctcagggatgcaggcgcgagggagccggag
aagaaggccctgctcctgggggcgctggtggatggcctcgcccttcaccacctcctctcgggagggaagc
tcttcgaagtcgaggacatgaaggaagaggtcttgaggattatggagggatgagtttatggaaaggtctc
tgggcgatctcatctccctgaaggggagacgggccctgataaccggcgcggcatctggaataggccgtgc
gacggcacttcgcttcgcggaggccggtgccgacctggagcttgtagatatagacgaatttggcctgagg
gagaccaagtcgctcgccgaggagttcggcgtcgaggttggcattcaccgcgttgacctctcgaaaaaga
tcgaggtggacgcgctctgggaggccctgaagggcagggagccggatatcctggtgaacaacgccggcgt
atactggttcaaggacttcacggaggtcgacgaggggttctacgagaaggtcatggcgataaacctcgac
tccgtcttctggatgtgtcagcacttcgtcagggcgaggaaggacaggggaggggtgataatcaacgtga
gctcgatagaagcttttctcccctttgccaagggtcttgcccactacgacgcggccaaacttggcgtggt
tgccctcaccagggcgatagccagggactatggcaagaaaatccgggccaacgtggtggttccggggggc
atagagacagagggtgtgaagaggctcaagaaggaggcgataatgaagttcgacatggagaaaataagca
tctcgttcaacttcaacgcgcgcctcccgatgggccgcttcggccagccggatgaggtagccagggtcat
gctgttcctggcgagcgacctggcgagctacgtcaacggggcggtaatccccgtggacggcgggttcctc
tcgacgtaagctttagagcgttgtaccagtacattattaacgcggccttccgaatctccttcggtggggc
cgatgcgcaaggattttgatatcggcgaggtaatccccggaggggttcttctggtctcctacggccagta
cagcctcggctggaagataggtgtggagtacctcaaaagggagattgaggggggcgcctttggactcatc
atgaacaccacggttcccgttaggaagctctgggagagggcaaggtcggcaggattcgacatcgttgagg
ccggaaaaaacggacggttggccgttatagacctgttcaacgagcagaccgggctcgacttcgtctatcc
catcgagaccgtcgatagaaccctcataatcccgcggatagagaaggttatggacgagatacaggccaga
tacgacctcaaaaacagaagggtcgtgggggccatagcgaccctggacggcctctacgagctgtttggag
ggaagttcctgaagaacatgacgctccagtacctcatccgctccgagaggctgctgaaggagggctacga
ccactggacgattttcatagtcaacagggacaccataccccgggagctccactcctggataatcagcgtc
agcgactacgtgatcctgaccgagggcatagtggacagagagagcctgatagagaacacggtcctcctga
agagtctggccccaggtttctcccagagaatgttccagacgaccgtgcctgcaaaaaagctgcaatgagt
cagaggctgaacggaagctccacctcctcgcccccttcccttttgtgaagctcccgcctgtaggcctcaa
ggggcctgtcttcaaccttcaggtaagcggcgaacgtctttggagtttcctccagctcatcgaagaactc
cggatagcgtttgtccctgatgatgtgatggtcgagtattacctcagcccccgtttcgcggattatctcg
ttgaggttcctgatgcccgtttcccagctgccctcggcgcgttttccgaggtaggtcggcgggccacccg
tgatgagcatgtccggattcttctccactatccattcaacggccttcctgttgaggagctggatgtcgct
ggcgtggattaagcggaagccgtcgtcaatcatgaccatgaccacgaaaccgagcttcgaaccctcgctt
ccgtgaggaactgcaggggagaactccagcgtaacgccgccgaggtcgaagctcctgccgtccgcgaact
ctatcctctccgctatcggctcggcgttcttcatgaaggcccaggcgcgcttcctctggctgaagttgat
gttctccctcgggtgctttatgaggaggagctttccggagtagatttccctcgcaaaggcttcactggag
ctctcgtagagaccatcaaagaaaggcgtgtggtgatcgtagtggtagtgggagatggtgaccacgtccg
ccctccgggcgtagccctgaagcttgcggcgcatcctgtggagagtctctatctcgacccttgcgggagg
aaggccgtagcgcttaggcccgagggcaactcccggatctatgagaacttttatcccggatgcttcaacg
aaggttgccaggctcctcacaccgaggctttcggaggcgagtggaatgatcctcatgattctccccatgt
tagacttccatgctaaaccttaataagtcctgcccgttagtggaagttgaccgatgaagagtgtcatccc
tcctgatgccaagatgatgacattatccccacctgaggtggtttcatgcttggattcttcaagaaaaaga
agaaggaaacctacggcccgctcgtctacctgagcgagccgacgatactctaccacacccacaccgagcg
ggcgctccttgagatactcgaggagaagctcggctccaacaacttcgtcgttccatctgactacggcctc
agaaccaccgaccacctgataccagaggccgagatattcgtggcgatagccatagtcggcaagttcactt
ccctggtcgtcagggagatcgagatagccaggaaacacggaaagaagatctacaccctagacgtggccag
aaaggacgacgagatactctacctcttcgaggagggaattccggagaggatcgagtggctaaccccagag
gaaacccagagcctctacgcggcattccgcggcgaggacttctcgggcttcatgaagttcttcgtggggg
atagaaaaaggcagtggtaaaaagaaaggaatcatgcgttggcctttttgccctttatgtacccgtctat
cgccttcgcggccttctttccgtctcccatcgccagaataaccgtcgcctctccccttatcgcatctcca
ccggcgaagactccgggaatgctggtcatcaggttctcgtcgacgatcagcgttccgtccgggttggcct
taaagccgctggcctcaacgagtatcttgttgggctcaaggccgatggctatgatgacggtgtcggcttc
gagggtcacgtactcgccggttccgactatcttcctctttccgcgcttgtccctctcctcgagcgggcgc
atcttctcgaacttaacggccttgaccttgccgttctcgtcgccgatgaactcgaccggcgtgaggaaga
actcgaacttgacgccctcctcttcggcgtggcctatttcctccaccctagccgtcatgtcctcccttcc
gcggcggtaggcgatcgtaacctcggcgccgagcctgagcgcggagcgcgccgcgtccatggcggtgttt
ccggcaccgatgactatgaccttctttccaacggctatcggcgtgtcgtactcggggaacaggtaggcct
tcatgaggttcacgcgcgtgaggaactcgttggcgctgtaaatcctgtcgagcaggattcccggtatgtt
gagcagcttgggcgttccggcgcccgttcctatgaaaacggcgtcgtactcctgaaggagctcctcgacg
gtgacggtcttgccgacgatgtagttggtcttcacctcaacgccgagcttctcgagcttctccagctcgg
tcttgaggatgtccttcggcagcctgaactcggggatgccgtacatgagcactccaccggcctcgtgaag
ggcctcgaagatggtgaccttgtagcccatcttcgccagctcgagggcgcaggttaggccagcgggtccg
gcgccgacgacggcaaccctgcccttcccatcggtctcggctatgaactccttgagaagctcttggtcga
ttcccctctcgcgggcgtagtcggccacgaagcgctcgagctttccgatgtttatcttgtcgccgacctt
gcccatgacacagttcatctcacactggtcctcctgcgggcagacacggcccgtgacagcgggcagcgtg
ttgtcgttccagataacgcgcagggcgttcttgacggcctcgtccgggttgtcagcgttctcgcggaggg
ccttcaggaatcccgggatgttgatgtgaacgggacagcccttgatgcacggggcgtactccggcggaca
ctgtatgcagcgctccgcctccttcagcgcggaggcgaagtcgtagccgaggttgacctcgacgaagctc
ttaacgcgctcctcaacgggcctctcgggtgtgggaacgcgctccttgatgagctttggcttcgccattc
agaccacccccttggactcaaggtagtgctttttggctatctcctgctcgcggacgaacctgctgtcacg
ccttatgacgtcgtcccagtccaccttgtgggcgtcgaacatcggcccgtcgcggcaagcaaactttatc
tcgccgtcgtagagtatcctgcaggagccgcacatgccggttccgtccaccattatctgcctgacggtga
ctatggtcgggattccgtactccctggtcagctcggcgagcttcttgagcgagcccagctttccaccgcc
gaagactatgtcgaccttgtccttctcgatgagctccttcagaacgtcgaggtagtgtcccttgattcca
cgcgagccgtcctccgtggtgaggtagtgctcgtcggcgacgggctttgccaggaacttctcggggtagg
agtgggccctgtcctcgaaggtctggatggagatcgtgtagtttccggcctctttcatcgccttgagcgt
ggcgtagttctcggcctgaccgcagacggcgtcggagacgaagacgacgtttccgtagtacttgacctcg
attggcgttccgagcgggcccgcgaccgcgtagagggaatcgccaacgtcaaagttgtcccagaggtcga
aggtggtctttccgtgtctcctgatgaacattcccagccttccggtctccctgtcggcgtagtagatgga
cattggaatcctttcacccttcttgtgtatcaacaaaacaacgaactgacccggcttccaggcccttgcc
acgtgcggtgcctcgacctccataaagaaatccctaacatccagttcttcttttgcggtaattcggtaca
tggatgaaacctcccgtgcgaatgaacagttttgttcacctttagttctgaacttcgggtttataacagt
tttttgaaccaaaggtttagaactcctttccgcccaaaacaaggccggagcgtccttttttagagcccgg
tgggggctcctttcgctttgggaagcctttttagcatgagcgcgtaactccaataggtgataggaatggt
ggagataccgaagagccacccgcgctactggagcctgtactacagggagaagatcatcgagggaatggag
aagggcatgacggccaaggccgggctgatagcccacggccgcggtgaggccttcgactacctcatagggg
aaagaacaatagagccggccgagagggcgatgaaagccgccgtcgctaagctaatcctggcgaagcaccc
agttatctcggtcaacggcaacgtcgcggcactcgttccaaaggagacgatagagctggcaaaagcgcta
aacgccaagctcgagataaacctattctaccgcacggaagagcgcgttagggcgatagcggaggagctga
ggaagtacgaccccgatgtggagctcctgggaataaaccccacgaagcgcatccccggcctcgagcacga
gaggggaaaggttgacgaggaggggatatggaaggccgacgtggtggtcgtcccgctggaggacggcgac
agaacggaggccctcgtcagaatgggtaagttcgtgatcaccgttgacctcaacccgctttcccgctcgg
cgaggatggcggacataacgatagttgacaacatagtccgcgcgtatccgagaatgactgaactggctag
agagatgaaggactacagccgcgaggagcttctcgcgatactggaggaatacgacaacggaaaaacgcta
agcgacgtgctcacacacatacgggataggttaagcaggctagcccagggtggggtgtggcgcaaggaga
ggttggagtgagctcatagctccttctcagttttttcgacgagccttctgaggccggttatgagctccgc
ctcgcttgacgcgtgggagatgaccagtgggactctctcgcgctcggctagcttcactgcaagctcatcg
agcttcttgactccgtggagaaccacaacggccggtttgagcccctgaacgcggaccgctatcatcgggc
tccttccggtggtgaccttggtgaatatcagcgccctctccgtcgtccagccgtagagcttgaggaactc
ctcgctgctcatctcgaggatcgcttttatgctgtcaacgacggtgtagccgtatatgcgcctgtctatg
aggtgcatgttggcgacaacgtccccctttacggccccgaccagatccctaatcgtgaggggcagtgcga
actctctgatgtcgagtatcgcgctcgtcggaagctcgctgccgatggtcttgctgaacgccttgatgac
gtttccaccgcgacgctcgtcgatctccaggagggcctccacgaacttccttatggtcgacgcacctgga
ctcttcctcctgccgccctcgtagtcgcttatgaccgaagaagagacgccgaggtattcggcgagttctg
tctggctgattccgaagatctcgcgccatttgcgcattgttttgccggggtcggaggagagggttatttc
tcctgcgattctcttggctagggcttctttctccttttcaagcatgttggtaaaatattcgtcaatcgtt
ataagcttttcggcaattgcctaacatccccgccctcaagcttaaaaactccccgccctacgctccccgg
tgaggctcatggcgatatacttcataggactcggcctttacgacgagaaggacatcacgctcaaaggact
tgaaaccgccagaaaatgcgacctggtctttgcggaattttatacctccctcctggcgggtaccaccctg
gataaggtggaggagctcatcgggaagcccattcggcggctgagcagggaggaggttgagctccactttg
agagaatagtcctcagtgaggcgaaggagaaggatgtggccttcctcaccgccggcgacccgatggtggc
gacgacgcattctgacctccgcataagggccaaagagctcggaatcgagagctacgtcatccacgccccg
agcatctactcggcgatagcggtaaccgggctacagatatacaagttcggcaagagcgcaaccgtcgcct
acccggagaagaactggtttccaacgagccactacgatgtaataaaggagaacatggaaagaaaccttca
cacgatgctcttcctcgacataaaggccgagcagaaccgctacatgacggccaacgaggcgatggagata
ctcctccaggtggaggacatgaagagagaaaacgtcttcaccccggacacgttggtcgtggttctggcga
gagcaggctccctgaacccgacgctcaaggccggctacgttcgggacatgatccgagaggacttcgggag
acagccccacgtaatggtcgttcctggcaggctccacatagtggaggcggagtacttggtggccttcgcg
ggagccccgaaagagatactcgacggaatctagcgaaagctttatattttcccctccgcccactaattcc
gggaagggcccgtggtctagcctggttatgacgccgccctcacacggcggaggtccggggttcgaacccc
cgcgggcccaccattgaaactttgcttgcgcaaagtttcatcaaagttcgtagctctttcttgaagtgca
agttctcggaggttttctacttgaaatcaattgttttgagtgagaactcctttagggactccttgtaatg
ggtttaaccttaaaaagacgcccaaagggcgtcggaggaaaagtaaaccccttgataatcctaggatttt
gttcatcgttctccgcaaaaacaggccccaagagaaagaaaaccaaaacttttccaaacacgacaatgca
gagagctacaaacttttggtcaagcttttcccaaaagcttgcttcgcgaagtttgatcaaggtcggtgat
tcttcttccaagtgctattctgagatgtgtttgcgctctaaaaaagctctttcaagctgggaattcactt
ttaaagcctacaaggagggtttacctataaaaagcgctccttcggagcgcgagaagactgtaaaccacga
acaaacgcctcccatcaaggaattccaaactccaaaagcattttggaagcaaacacttgatcgggttggc
aaagttctgggggtgtgggggcgttagccccccagtagtttaaagagaaacggggttgtggggcgaagcc
ccactatgggggtttgagagtacagagagataagggggcggagcccccttgtctttcgttgtggcgggcc
gggcgggatttgaacccgcgaccttcggctccggaggccgacgccctgtcccgactaggccaccggccca
cgcccataggtattccctgggtgaatttaaaaacctaatcacccggacggatggaccataatgttcatca
aggcatcgaaaagcacaaaaactttttagcctgggcaccctacatagaacaggacgaaggaggaatgaac
catggaaccgcacgaattcaagctcaccgaggagggtataaaggctgttcttccacccctcgaagccgag
ataatggagcacatgtggaaggtccaggttgccaccgccggccaggtatacgagtacatgaaagtgaagc
acccggacataaggcgctccaccataagcatcctcatgaaccgcctgtgcgagcgcggccttctcaagag
gagcgttgagaagggcaggggcgggatgagatacgtctactccataacgacaaccagggaagagtttgag
gagagggtcgtccagagcatcctagacgcactaatgacgaacttcaaggaggcgacctacgcgtacctgt
ccaaaatcaagaagtgatgagaaatgctgttcatcatcatggccctcgaggtcttgctggcggtgatagc
cctaagggagctaggccttaagatagccatggctgccttcggctccatagtgctcctctacttctgggtc
tcaaccagggacgtcaagggcaactacgtaaccctccagaggagcgagatgccctggctctacgacggca
tagccgagatggccagcaaggctggaatcccaatgccccggatatacatcctggacgactacataccgaa
cgcgtactcgttcaaaaacacgatagtactctccctcggcctcttcgaggtgcttgaccgggaggagata
ctggcagttgctgcccacgagctgggccacataaagaacggtgacaccaaggtattccccgtactggcgt
acggcaggtacctgatgatggtcttcacgggaatactgatactcctcgcccacaggccgagcgttacgct
ggcggcgctgctcctctacgccctctacgaggtcgccagggcgaacttcctcaagggcagggagttcctg
gcggatgaatcggcactcaggctgctggacgtgcccatgagtctgaagcatgccctggaggagctcaagt
actacgaggacctcagggccgatgtaaggctgagcgccgtgcccagcatagagccgtccatagagaggcg
ccagaaggtcccgaggatagaaacccacccgagctacgatgagaggatattcaggatactcgtcgagatt
cacggcaacaacatgttcaaccagcgcatgatgcagtgatgccttatggcggtggagatagtactggaca
gggaaagggccgagaggataaagcgcgtacggcccaccaaggacgagtactttatgctcatagccaagct
cgtatcgctcagggcgacctgtccgcgcctgagggttggggccgtggccgtaaaggacggatacatcctt
gcaactggctacaacggtgcaccgaggggcatggagcactgtatagactccggatgcctcatcgtcgacg
gccactgccacagggccgtccatgcggagcagaacgtcatagcgatggcggctagaaagggcataagcct
cgagggggcgacgctctacgtcacccacttcccctgcgacacctgcttcaagctggtcatcaacgccgga
atccgggagatagtctacgaggagatgtaccccaacgaggcgactgagattctcctgagggaagcgcagg
aaaaaggaatagtcaggataagacagttcaggctcccgaaggagagagtacgggtctttctggaggaact
tttcggggagttcgtggattagagcttctcctcgattttctccagtcttctgttcatctcctcaagttcg
atggcgattttcctcgtcagttcggttatctccctctccgttttgtccacggccacgtagaccttcagta
tcaggaggtacgacaggcctatcgcaaggacaaagagggcatccaggccccttccgaggccgagaaggtt
ctttatttcctcggctatctggagggggaatactgcgatcaccaggagaccaaggaggataacctcccaa
aagaggaaatcgccccactcaaactccctcttcccgtacttccccataacgtagagcatcagggccagca
caacgactatggctatgtactgaacggcgtacatccccatcacctcagcttgtcaaacagcaggttgagg
gctatcttaactccctccaagatgttcgtccccttcttcatcgagtactccgtgtagacggcacggatgg
gcacctcaacgatgcggcatcggttcttggcggcctcgattatgatctcgctcgaaaccgcgtagcggtc
gcacgttattataatcttggacgcgcattccctgctgaggcagcgaagaccgctctggctgtcgctcacg
tacttccgggcaaagacggctgttatcgcgtcgagaacgaagtttccaaagcgcttcacgaagggcatct
ggctggtgtcgcccttgagcctcgaaccaaccgcaaagtcggcccttccctcggcgacgggcttcatgac
gcgcagggcgtcgctcacgaggtgctggccgtcggcgtcgaacgttagtatgagcctggcattctgcctg
agggcgtaggcgattccagttccgagtgcaccgcccaggcccctgttgacgaggtgggtgagaacgtgaa
cgcccttcgagcgggctatctccctcgtcatgtccccggagccgtcgttgaccaccactatctcttcccg
cctgaagtacctgagcaggtcgtccaggacgcctccaagggttttctcctcgttgtaggctgggacgaca
acgtaggcatccagaatgttctccagaaggagcaggagtcccttcatatcctggacttcaaaatccggcg
tggaatccaccgaaaagctcatcctccccgcggtatgccccgttatcatgacgctcagcgcgccgagctc
cctggctgggagtatgtcgtagccgtggtcgcccaccaccagaaccttggtgggttcggcaccgaaggac
tcgattatccacctcagctgcccggcgttcggtttgagcccctcaggaggaacgtcgtccctcgtcgaga
ttatccggaagtacccccttattccgtgcatctccagcgccttcagggtcgcctcccgggagctcctggt
cattatcgccatctcgatgcccctttccctcaggaaatccagaacgtccagaaccccttcaaagaggaaa
ctatctccaatcctctcgacctcaagctcgaccaggatagaataaagctctccgaagtccctcccggtct
cgcgtgatattctgagcaggttctcgtacatcggcgtcaggtcgccgagggtttcctcgggtattcccat
ctcgaagagcctggatttaagctcctccttgagttccgcgaagggcttgggcgcgccgaccagtgtcccg
tcgaggtcaaagaccacaagttttacgtccatggtatccaccgaagggtttatttttggccagtcctaag
ggatttgggtgtctaaatatgatagcggccgctccgcttataggtttaaccctgacgctcattcttaccc
cctacatagccgcgaggatgaagagggctggaatcatcgggagggacatccacaagatggacctgccgga
agtggccgagatggggggtatagccatcctcctcgcccttcccgtggcgctctcgcccttcatgagtgtg
gaaatcgcgagagttctcatggttttcctgctcttcggggtcgttggaatcatagacgacctggcgaatt
tgagacaactccacaaggtcgttctctcgctcatagtctccgttccggtggcgttcttcggcatcgcgcc
ggaggttaacgtcttcggctacacgctcaacctcggcatcctgtacccggtcttcgcggtgctcttcgtt
acgggctcggcaaatctggtgaacctcctggccggcttcaacgggctggagatgggcacctccgccataa
tcctcggtgttttagcggccataaccgggggagaagcgaggctcctcgccctcgccggcatgggggcggc
cctcgggttcctctggtggaacaggtatcccgcgagggtttttccgggtgacaccggaacgctcagcgcc
ggcgccctgataggtctcgtcgccatcaccggaaaagtcgaggcctacacggcgttactcctggttcccc
acttcctggacttcgttataaaggcaacgagcgtccgctttggtgtgaggaggcacggaagaacgagggt
tctgccggacgggacgcttcaggcgccgccgtaccccagcttcctggggacaataatgagaagggtcagg
gtgacggagcccaagctggttgcgattgtgtggctgatagagctcactcttggtcttctcgtttgggctc
ttcatcgatcactttgaccattccaaagccgtagcgggtcttctcaccgaagccgttctcgtagccgaag
cgggctatctcgagagagccatggtagcggaatatcatgagggaaccgcggtagtaggtgtccctgacga
gaatcctgaccggcttgaactttatgacatctatcgtgaagtccttctcctcgggcatggctccgactat
ggcagagtagcgcatcagcattaccttgcggagcttgtcgaagaaggcctcctcgctcggatagaggtcc
catatcttcatcttattgccgctgagcttgaccgttctgaccattattggactgagcgttgaaaagagag
ccccatcccgtattctgggctccttcagtattttgatgtcgtccgctatgaaagccgcatcgcccagctg
gagaaccgggctgtcaataaagccctccacaacggcctttatcagctcgctggaagacgaggagacgtag
agagaaacatcgtcggagagaacctttattcccttatctggtatcagttcgcgcttcctgaccatgatgc
gggagaatgtgaagtaatcaacgtgactcacctcggcctcccgagctatttcgggtgagactatggccat
cttttcaagaagctgagcgtaaacgtcatagttataattgaacgggagaatcgtgccctcctttgcgggc
ctgaactttatctcaactctcattacatcccaccccttgctataaccccattatagttggtactagaagt
taataagaatttcgcagataaaccatggttctattacttcaaaattaagtcaggaaaaattcgcacatcc
cgtaccaaaggtatataaagccggatgccccaaagcatgcatggaaaagatagagttaaaaaggcccttc
tacacagtttgaaatgtgagaggtgaaagattatgagcgttgaagacgttggagtcaaaccatcggacga
gtacgatgattacatcatgtacctcaagaggaggattaggcagcttgaactccaggtgagaaccctggag
gctgataaggagaggctggagagggagctttcccgccttaggatggagatgtcccggctgaggcagcccc
ccgccttcgcgggcacgctcctcgaactgctcgacgaggacagggcgatagtccagaactacaacggacc
gcgcttcgtcgtcaggatagcaccgtggatagagcgggagaacctgaagcccggagcgagggtcgccctt
gaccagaggacgatggcggttgtggagctcctccccagtgagaaggacccaagcgttctcggcttcgagg
tcatcgagaggccagaggtcagctacaaagacgttggtggcctggacaaacagttgcaggagctgaggga
ggcagtggagcttccgctcaggcacccggagctcttcgagaaggtgggaatcgagccgccgaagggagtt
ctcctatacggcccgccgggctgtggaaagaccctcatggctaaggcgctcgcccacgaggtcaacgcca
ccttcataaaggtcgtcggcagcgagctggtgaggaagttcataggcgaaggggcaaggctggttcacga
gctctttgaactggccaaggagaaggcccctacgataatattcatcgacgaaattgacgcaataggcgca
aagaggatggacgagacgaccggcggcgagagggaggtcaacaggaccctgatgcagctcctggccgaga
tggacggcttcgacccgagcggaaacgtcaaagtgatagcggccaccaacaggcccgacattctcgatcc
agccctgctaaggcccggacgctttgacaggctgatagaggttccgcttccggacttcaagggcaggctg
gagatactcagggttcacaccagaaagatgaacctcaaggacgttgacctgcgcataatagcggagatga
ccgagggagccagcggagcggacctcaaggccatagccactgaggccggaatgttcgccataagggcgag
gcgcgagtacgttacccaggacgacttcctcaaggcaatagagaaggtcttcagctctgaacagaagctg
gcgcaacagatagccatgcacgaggtcatgtacggctgatttccttcttttccagcttttcttccacccg
gattatcccccatgccagcaggtacatggcgggtattgagagaaacgccttctcatagccgaagccgtca
atgaggagcccaacgaggtacgggccgacggttgcgccaaagaacccgaccatgttgacgaagcccatga
ccgaacccaggttctccccggtggccttttccgatgtgtatgcggtgactatggcaccgaccgaatagaa
cgccagtcccaggggaattatcacccaaggggaagccgtgagggcgagaatcaatgtgaggagggcgttg
agaccgaagactaccgctatgcttccccgccctattctgtcgtagaggccgccgccgaagagggaacctg
cgattccgataaccgagagaagggagaacagcagggacgcagtttcaagggagacccctgagttcaccag
gaaggacacaaggaacgtgaggaggccgaagaaagccgccaggactatgaagttcgccgcgctgagcaga
aaaacgttccgcgggatggagaacgtgaccctcgagggttttgagacctcccccttgatggcgaaggcca
gggctattccgattgccaggctcattgccgcgagcgcggggaaggcgtagcgccattcgaggctcatcgc
tatgggaacgactatcaggggagctattccgctgccaacgggcgggccgaccatgaagacgcccagcgcg
gagcccttcctctcgcggtagacctcgcttatcagcgccgttgcgggggcgtagtagaggccggagaaga
ggccgtacagtgcccgaaccgcgagcagttcccagtactcgcgggcaaagattatgagggcggaggagag
cgagtagccgattatgctaaggacaaggagcctcttccgcccaaagcggtcaccgatatatccggctgga
acctgtatgagcgcgtagggtaaaagcagggccgtcatcaaaagtccggcctcggcattgtttatcccca
gctcggcctttatcattggaataaggggcgggattgccatcctgtgggcgtagttgaagacccagccgag
cgagaccagcaggaggagcctcttccgcatggtttcgataaaggactaagcgtttaaaagcatgttggac
aggagcgtccaactacatttataaatgcaggccggaaaccgacttcagggaagagagatggtgagcaagc
tactggcactcgaggcctatcccaacctgcgggacctggacttcaggatactcagaggggtagagctgaa
tatgcggcaccacaggtgggttccgctcgaggacatagccaggttcgcgagggttgacgtggaaaccgca
tccttcaggctgggcaagctggacgacctgtccctcgtcagacggaggagcgatataggctacatcggct
accagctcacaatacacggctacgacgtcctggcgataagggcgctggcaaagaagggcgttgtagaggc
cataagcaccgcccagataggcgttggaaaggacgccgatgtgtacgtgggagtaacgccagcgggggag
aaggtagccgtcaagtttaaccgcataggcggcagaactgcctcaagaaaagcggcctatcacgggcacg
tcttccaggacaaaaggcacacgagctggctctacgtctcgaggctcatagcgaagaaggagtacgaggc
gctgaccctgctgagcccgatagctcgggtaccgaggccgatagcatggaacaggcacgtcatcgttatg
gagtttatagacggaaccgaactggcggagctgcgcgacaccgacctctctatggaggaggcgagggaga
tactcgacaccgttctggatgaatacctcaagatagttcgcttcggcatcgttcactcggatatgagcga
gttcaacgtagttctgacccacgacgggggcattctcataatcgactgggcccagtacgtcacgaccgcc
cgcccggagagttacgagcttctcaaaagggacataaccgtgctcctcaacgcattcaggagaaggtggc
gcgtggagaagaggtttgaagatgtgtggccggactttgagagggcctggctcgagagcaggggtgagga
atgatggtgataaagtacgaaccgctgaaccggcgcgagaggatcatgaggctcttccgggaggccatag
aggcggagaacgccagggacctcgagagggctaagcgaaagctggacgagataatggagctggcgaggga
cgaggagccggagttctacttcgaggcctgcttcaggctcgcggagattttccttcaggaggacaactac
aggggagccgtgaagtgcgcggtgcgcggaataggccgcgcgcccaacgaagacctttaccggctcggga
taaagaggctcggggacgttctgttcattatgaaggaggagaaccggctcggcgagatagcggagggcat
ggacgttacgctgggcctggtgaaggacgacgaggagctttactgcttcgttcaaactctcgtgagaata
gcgaggggagaaaaggtcgaggagcggttctcgctggaggagttcaacgagataatcgagctcctcagag
gatagagtcaaggacgcgcatcacgtagtccctcccgggactttcggggaagttgtagggttcttttttg
ggcctctcgttgtagtacggcctgttgcaacctgggcagccgtgggtggcgaaaacctcggggggaatga
gttcggcaagcttctccccctcgattccaaagccgatcagggagtcgctctcatcgaactcaaaatcctc
cggcgtggcgagtccctcctttatgaggtggtgggccacctggattctcctgtacctcgcgaggctcggg
ggcttcgcgttctcaaggcgggttccccttatgggtgtgaaggcgaagagggaaacccaggcacccatcg
agtacgccctccagatggtctcgacggcttccctgtcggtctccccgagcccgattataaggtggacgag
ggcctttccatcgccgaagacatcgataacgtctcccgtgaaacgccacatctcgtcccatgagtagagg
gagtcctttatcccagggtagagcctctcgctggccacgtcgaggccgacaccgatgtagtcaactcccc
tcgatttgaactcctcgagggtttccctatccaccggggttatcgagactgagactggaaggcccagcgg
atggaaaaggtcaaggagttcaagaacgtcggagactaagccggggtagtcaaccgtctggaggcatatc
cttgcgaagcggcccccagggagggcctcaacgacgtcctccacgtcgaaggcaggccaggttatcctgg
agagcttcttcaggtcggccctgctctccctcgcctggggacagaaggcgcagttgttgcgacagcggcc
gtcgtggtacgtcatgaggtacgcggtggttggtctggcgagcatcctagcccttacgagtcccatggct
atggccgttccgtaggagactctgactttcatccctttctacctccaagtatgagaggcacgtggactat
tataagtgatgcgcccgctatgaaggggagcagcggaaagaccccggcgtaacccctgatgccggcgacg
tagccgagggttacctggcccccgagcatcccaaggtcgaagaacatcgtgtagacactcgaacccatcg
tccttatcctcgcgggaaggtttccaagggccatgagctgcatcgcgggaacggagaggccgaagccggc
gccgatgaggagtgcgctggcgtaggagtaaggtggtaggctgtaaaggatcagcacgatgtagccgagg
ataacgaggagcatgccggcacgtatgaccggaatcggacccattctgtcggcgctcctgccacccacga
gcctcattacgaagctcgatatcccgatgaccatcatgtagaagccgaacaggctctggggcatccccag
taccttgtagagcgcggggaggtacgttatgacgccggcgtaggagaaggagaagaagaacagggccagc
gacgcggcaacgaaatagcttctgaggagctcggagtaactgacgtcctcgtgcctcccctccctcctgg
caacggcctttctgccatcgagccagaccgggactacgagggcgaggccaacgagggagaacgtcacggt
gaatgagaaggccccaacgaagccgaggaggtcggagagatagcctccgagggccgggccgattatgttg
ccgagggagaacatcatgcccctccagcccagcgtctcgccgacgcgtccctccggtgcaaggtcaactg
cggtggagaggctcgaggggaagaatatccccatggagaagccatggatcgccctggcgaaggcgaatat
ccataggtttccgaggagcgcagaggttatgtagaggagcccagccagcattccgaggacgttgccggcc
atcatagcctggaaccgataacctctatcccctatgaggccgccgatgggctttgagaacagggagacga
cggaggcaacccccgcgaccagaccaaccagaaaaggcgtggcgttgagggttatcgcgaagggcgatat
tatggggttgactacgcttattcctaggaagaaaaagaaggtcgagaagttgagaagccagatgtcccgg
agcgctctgtcgatggctcaaacccccgctacgggttcgtccattccctccctcatgaaggcgtggctca
tgtgtttcgtattcttagcgaagcccacgttgcccttggcatcaaccattattatacccatcgtatcggc
gccgaagtacttcgtggcgaggcttatcgcggcctcgctggctgcctgggcgtccattccgaggcggacg
aagtcggtggcactttttgccagggcgagctttatcgccacctcaccgagtcccgtgcaggaggcacccg
caacctcgttggcgtaggttccgccaccgattatcggggtgtcgccaaccctgccgaacatcttgaggaa
taccccaccggtggacgttccggcaacgacctcctcgccgtcgaaggcaaccgctccaaccgtgctccta
aggacttcaggatactccctgatcagctcgttgagcttcttccagtgcctcgtttctccactttcaacga
gcttcttcctcagctcctcccactgcttcagcctctcgtcggttaccgggttgtactcctcgaagcccat
gagcctagcgaactttaccgcaccctcaccgttgaggagcacgtggtcggtcttctccataaccttcctc
gcgacgcttatggggttcctaacgccccagattcctgcaacggcgccggcttcgagggttcttccgcgca
ttattgccgcgtccatctcgaccttgccgtcgagggtaagaacgctcccggttcccgcgttgaagagcgg
gttgtcctcgagggctttgacggcttcttccactgcatccagcgcagaaccccgcttgagctcgcgccag
ccggccagaacagcctccctaacgccctcaatgacctttggaatgcgctcctccttccttatcgtgccgg
caccgccgtgaactattatcgcgaccatgagaaccaccgtaataaaaagtcctcgaacggttaaaagggt
tgtggaaacgaaaagataggaacttcagctcagcgccatgttgattatcgtctcgccgatgttctcgagg
tactcgagaatcctgcggtagctctcgagggctatcgactgacggtagtctatcgagcgtatctcctcct
tcagctcaagcatcagcccatcgattttccccaaatccctctcctcgatctgggtcatcatcccctcgaa
cttctccttcaggtaggcaacgtttatctcgctggggttctcggctatcctggttatgtggtcgcctatg
cgctcgatgttcctgactatgaagagtatgccgagcaggtcgaaggttctcctgattatgccgctctcct
ccgtgacgccgcgcttgctcagaagccgattgacggcacggattatgaggaagtagaacctgtccagctc
gttctcgaggtcgtttatgtcgcgcagaatctcgtcgtccccgggcgagactatcagcagctcgaggtcc
ccgagcatcgagatgatgagcgagcgaatcctgttgaggagttccgcgaggttcacctcctcctcgtcga
gcaaactcttggcgactatcctctggggctcgtcgagtattatctcgaccccgggaaggctctggaggac
cttccttatcttgaccttgtatatcggcatctcctcgacgaggtgaatctcaaggacgtcgtagccctgg
atgtaggcagagatgacgagcctgaccgccatgtcgggggaatactccttcgagatgtccagaattttct
tctcgcttacctccctcggctccttgggaaatatggttatgctcccgtcggggtttatgaggagcggaac
gacatcgccctgggcaagtccgtgctccctgacccacttcttgggaagggagattatgtatgagctccta
ccggtaaattggattttcctgaactccatagatatcaccgccgatatatagacgagcgacggcctataaa
aggcttcggttcgatatgcttataaacgctaagattaacgttagcacatgttccaggactacggcaggga
cgcgaaaatactcatagcagccaacgcggcgggccagctcttcctccagttctcaatattcatcatgccc
ttctatctggcagttttaggctacgatatggccgccatggggacgttcttctcgatacagacgttcactg
ggggactgttcttcctgatagccggccaagtctcactgaggctgggctatagaagaaccctaattatctc
agccctcctcggactggccggaaggctcctccaggtggccgcgataaacgactacgtactcgctttaggc
ttcttcctggtcggcgcgaacatggggatgagacagccgaactttaccgctctgctcagcgaggaggttg
gcgaggagaagcgccatcatgcgttctctataagctttggcctgggaactatattcaacgccctaggcgt
cctcatagcgggcttcgcaccaagctttttcgtggggcttggactgacggagggaatagcctacaggctg
gtaatctcgctggcgctcctccagtttgccctcgtgatcccggcgctgctcatgataagcgatgttccag
tgaagaacccgaggataaactggaaccgtgagctggtcgtcaagatactcaagttctccctcccaagcgc
gctgataggctttggagccgggataactataccctacatgagcctctacttcaagctccagttcgggcaa
actttggcggcaataagcgggatattcttcttccagcagctggcaatgggcctcggctccttcggccttc
caaagctggttcacaggatagggccggtgaaggtgataacgtccttccagagcatagcggcatttctctt
cgcgatattcccctcgatagagaccttcctggtagcggcactgctctacgtcgtccgctccatcctcatg
aacatagtctggcccataaatgactccttcatgatgggcttcttctcgaccgaggagaaggccaccgcgg
cgggaataaggagggccttctcgaccttcatgcgcggaggagggaactacgtcggcggcctgctcttcgg
catgtccttgagctatccattctatgcgacagcggcgctctatgtaatagcaacggcgatattctacgcc
ttcttcataaagcacaacgagtgaaaagaaaagtcaaccctctgcgagctcgattccccgctcaagggcc
ctgaagttgatctcccagagcttctccctgagggtgagccttattccctcaagcagggagtccttcttga
ggggcacgaggccctttccgtaggcgtagccgagcatcaggacgccgagagtcctggggtttatcctatc
ggcctcgcgctggaagtccatcatgtacacggggcagattcttcccagggcggcctctatctcgtccagc
cccggatacttctccttcccaacgagggtcgttgccgtgtggatcggataggcattgaccactgcatggc
tgtcctttcccaggaagcgggcgtttctcagcgcctcggcgggttcaagggcgagcatgaggtttgcttt
gccctcctcgattaggggtgagtagacctcctcaccaaagcggaggtagctcagaacactgccgtagcgc
tggctcatcccgagggtttcacctatcctgacgttgtagccctcgtgcatggcagcgttcccaacgatcc
tcgaaagcgtcaatccaccttgaccgccaacacctgtgattatgaggttgaactccatctgcaccaccga
gatgcattggagggagcggataaaaacctgttgtcaagaaaattcggccggctggagtgagactcgaaaa
taccacagggaaagggtggaaaaagttgaagaactaaatcagccctccaggcggaggcgcctgatgacga
agtccctgtcgagggaagccaggaagctcgcgagccttggaccacggtccttgccgatgaagacgttgta
gagcgccttgaaccactccttgctcgggatttcacgcttcttggcggcatcgtagatggcgttgttgagt
tcctcaacggtgaagccctcgtgagcctcgagccatcccgcgacctcgagcatggcctcccggatttcag
gcctaagctcgatctccgggggcttttccaggatgctgaatttcacgttgtcgggggcgtacttctcaac
ccagttcctggcgagccttatgcggagccttatgcgctccatgtcgtcttcgccgagctccctcggaacg
tgaccctgctcctggagaacgcggattatgccatcctcgtcgaggtgcggcatctggacgagcgtaacca
ggaacctgaagggcgcctgcgcggtcagcctgtccggaaccttcggcatcgacagctcgtaggttctctt
gagctcctcttcctcctccggattcttggcccgctcaatgccgaagtagatgcgctccaccttgtcgaac
tcgtcgtagaggttgagcaggcccaggccgaggtctatcttgagctccttgttcggcctcgccttcgcgt
atatgaagcggattattcccggctcgagcacctcgtagaggtcgctgaggagtataacgttgcccttgct
gccggacatcttgcccttctgccccttgattccgacgaattcgtacatcaggtctatgggcgaaggccag
ccgaatatcttctcaactatctcccttccggtgtcgtacgagccgccagctgccaggtggtcctttccgg
ccggctcgaagtccaccttgaagtgagcccagcgcatcggccagtcaactctccacctgagcttgacgtt
gccctcccttatgtccgtctcgccctcgcttccgcagtgggggcagcgataagaaaccttccactcgccg
tcccacgaaacgaactccgcctccttcctgcacttcgggcagtaaaccatgaccggctgccagtcctcct
caaggggcggctgcttggccctctcgcggtatttgtcgagtatggcctttatctcttcgcgcttggccag
agcaagctttatctcctcggcgtactcgccggacttgtacagctcgtaggcgtggaggaagtccacctct
atgccgagcctctccacctcgctctcgaagagctccatgaagtgctccgcgtagctctcgtggcaacccc
aagggtccggaacctcacgaaccggcttcgtgaggtgctccttccactcgggcggaacgttcttcggcac
ctttctaaagcggtcgtagtcgtcccacatgtgaatgtgcctgaccttcttccccctgtccctcaaagcg
tggcccactatgtaggccgtgaagaactcgcggaagtttccgatgtgaacgtaaccgctcggcgttattc
cgctctccacaacgtattcatccttgtcgccgcgctccctgatgattttctcggccatgtaatccgccca
gtgaaccattttcaccaccgggtttagctccgctgagggctttttaagcttaagctcggccagctgatga
caactcaaagagggaaaattttataagctacgatggtaaaactactcgtaaaagtaactggaggcgtccc
catggagctggaacccttgaggatgcaggtgttcttcccggcctcgctggagattcaggaggagctgctc
aaggctggcttcagggtaccctacgacaaggagagcgggagaaaaacaccgattccagtggtggtgagct
cgcgggaggagaggcgcatcagaaggagccgcctgctgaaggccagggactttgaaagcgacggcaaatt
tgccatgctatccggagaaaaaacgtccattgagtttgagctcacggaaaggggttttctggtgctcaga
ccaaagccgatcgagtaccacctcgaggagatgggcttcgtctccgtccctcccagggtctggggaacgt
gggcgagcttttcgctgcccttttcagcgtacaatgaactggtggatttcctggccgaggtcaggaaaga
taatggaaacggattctacaccgcctccagaggctccggcggaaggatagaggtctacgcctacaagggg
aggaagggaaaagacctggggattccagttttcggctactccctcgggctccacggcctgacgcttgcgg
aagagtactttttggagaaggccaaggagaacgaggttccagaggagaggctccgctacatcaagctcgg
cctgagaaagagaaaggaaaccaaagcgggcctcaaggttggccttgtctgggagaacggaaggccggtc
gagataacgctcaagctctcgacgacggagccaagggttaaaatccaggggctctacggcgaaattgtcg
gcaagtctcggggagaactcgcgagaacagagggatggtacatcgtcgtccacgcgggcgattttatcac
cgcactggagaccgttgggagggccttcgggggcaatccatattaaccccaaccccctctcattttttgg
tggaacgcatgctccctagctggggaatctacgcgggcatcgccgcggggttcatactcctcgccatagg
tctcacgaaaaggctcggacaggaatgggcctgggtgaacaggaagataatccacttcagcatagtcccg
gcggttctgatgttctactacgggaaaatacccgccgaggtcttcagcggagccgctttcgtcttcgggc
tcttccagctctggccgcacctcaaaaagagggagttctcgtggtaccagatagagcacaactacgggga
ggtcttcttcgccttctcagcctcggtcattccgatggttctgccgaaggagtacgccaccgccctgctc
ctggccatggccgtcagcgacggggtaaccgggataatcaggcacttctacttcaagcggcacggattca
acgtcaaactgaggaagcactggacgggaagccttggctacctggcgacggcgctggcgatagcgttcct
tctcctcgatgcaggtgcgatgggaaaaataggatgggcggtcgttctgaccctggcggagtatcaaggt
tggctcgacgataacctggcggttcctctggttggaagcgttctgttcctcctctactgagcccacctga
ccttcaggctgtccttcttcaccttgttgaactcccccacgagggcctttccggttctctccatgaagtc
ctcgacgtcggtaatgccgagttccttgaggccgatagcgttcacgccttcggggattcctttcgcttcc
acgtttatcccgatgtggattttgacgctgaccggcgaaacggtggctatcgagatgctaagcttcctcc
cgttcacatagatgtcgtcgccccttctctcagtcttcacgccgtattcccccaaaacctcgcagagcct
cgctatgaagagcttctggagcgttgaggcgaagagggtgttgacaaggtcgaagatctcgatgatgtag
tgaaccatgtcgtcgctcttaatctccttgctcgctcggaggtcttcaatgtcaatcatctcctcaacct
tgacgtcgcactttccgcggaagacgacgagcgaattcccgagtattccgaagttcctgtatgcccagtg
gctccctatcgcggaaccgtcgtagtctacgcgcctatccttcactatgagcagctccatgctatcaccc
catcctttccaaaagttccctcaactcctcaaaacctttggcatctctccacatgtggatgaaccgaata
gccggaactgaggttttaacctcttcgatgtgtatatccctgtcgtccacgtagatgaccatatcaacat
cgtatccagagagctccagctcccggagtgttctcgctatcatgtccgccttgtccgggtggttctcaat
ttttggaaacatgaagtagtcccagagaccgaatcccttgaggattggtctaaccttctcctcaacgttc
cagctcgctatactcagaacgaacctaccactcgcccattcaaggaactctctgacccccgggaagagat
ggagttcctgcccagtagaatcaatcagataatcgccgtggaaatcgtatggcggcgtaagccgggatgc
atcctcgtgatcccacagtgtgccgtctaggtcgagaactagcagcttcattacaccaccaagaaaagct
ccgctggaaggttttaacggttgcggaaaagcatcatgactgtaggtttaacactgcaatgcaatcaatc
agacagaaacgagatttagggccaggaccgtgcacaggccgattgacctatcaaatgcccagcccccctt
tcagaggcagaaacctcgggctgttgggagcggcagactgaacgggtcggtttcccttcccgcttacatc
cccgccccatcaaacgggtcttcttcccgagccctcgtcccaggcaaaggaccggtcgcccgaccccctg
cgcctgggagtgggtgcctattttcggggaccgcttcggccttagatgctttcaggccttatcggacgcg
gcgtagctgcccggctgtgccctgtaggacaaccggtagaccagaggccgcggctccctgttcctctcgt
actgggggagccttcccctcaggcacccagcacctccggtagatagcatccgacctgtctcacgacggtc
taaacccagctcacgttcccctttaatgggtgaacacccccacccttggcccctgctgcaggaccaggat
gggaagagccgacagcgaggtagcaagcctcggggtcgatatgggctctcgcccgagacgactctgttat
ccccagggtagcttttctgtcatccctggcccccaccggggaggcacaggggttcgctaggccacgcttt
cgcggctggacccgcctctgttacgggtccagtcaggccggcttttgcccttgcactctacggcggattc
ctgacccgcctgagccgaccttagggcaccctcgataccttttcgagggtgtgccgccccagccaaactg
cccacctaccgctgtccccccgtcgggggttagccgtacggcagagggtgggcggtgtctcatggacggc
tccacccgccccggaggacgggcttcgacgcctcccgcctacgctgcgcaccccccgccgtacggcaacg
gcaggctgcagtaaagctccatggggtcttcgcttcccaccggaggtcccaggcatatgcgcctggcagt
ggtttcgccgggccccagccggggacagtggggacctcgttacgccattcatgcaggtcggcatttaacc
gacaaggaatttcgctaccttaagagggttatagttacccccgccgtttaccggtgcttcacccggttgg
acccgggcttcacataccggcactgggcaggcgtcggccccagtacaaaccctttcgggctagctgggac
ctgtgtttttactaaacagtcgggcccccctagtcactgcgacctgcgggttacgcacccgcaggcaccc
cttctcccgaagttacggggccaatttgccgagttccctcggctgggtttcccccgacacgccttaggct
tctcacccaggggcaccggtgtcggttctcggtacggtcgcggtggatcgttcccagagggcttttcacg
ggccccagggatcggcggaaccccccttacgggaggccattcgcgctttcatccggttctcgccattacg
gcactccccggacttatacgcttagccggccttgtggaccggtccgcctaccccgaggcgtcaccctctg
ggcttgcgttgccgcacctaccaccgcggtacgggaatataaacccgtttccctttcgccagcgccgagt
tacgggctggcttaggaccgactaacccacggctgacgaacattgccgtggaaccctggccccttcggcg
gccgggattctcacccggctatgctgctactcccggcaggatccacaataccgacgggtccaccggacct
tacggcccggcttccaccccaccggcacgcccgcctacccgatcacggaccaatcggtccgtgcgccggg
gtctcggcagccggcttaagccccgtccattttcggggcccctgacctcgacgggtgagctgttacgcac
tctttaaaggatggctgcttctaagcctacctccccgctgtctaaggccagggacaccctttggagtaac
acttagccggcatttaggggccttaaccccggtctgggttgttcccctctcggttgacggcttacaccgt
caccctactccggccatctacggcggcagtgggttcggagtttgacagggagccgggggatttctccccc
taaacccccaatcagtgctctaccccaccacctacctccggccgggctatcctgagggataattcggcgg
gaaccagctatcgccggcctcgattggcctttcacccctagcccgaggtcacgggagcgaattgcacgtc
agcatccctatcgggcctccatccctctgttgagggacttcaccctgccccgggctagatcgaccggctt
cgggtctcatccgagcgactccgggcgctttcacaccccgtccctcacccttacgggctgcggacctgtc
ggtttccctgtggcttcgggggtgaaccccttaacctcgccgctcggatgaactccctgccccgtgatcc
aagacggacggtgcaaccccggtcgcctcccctcgtactccacggtcgcccgtgtttccttcggggaggg
tcaaccctttcgggccgcacccacctatcgccgcctggtttcaggctcttttcaccccctgccaggggtg
cttttcagctttccctcacggtactagttcgctatcggtctcgggacgtatttagggttgggagccgatg
cctcccagcttcccgccggatatccgaccgacggtactcaggaaccctgcaggagcctgagggcttacgc
ctacggggctttcaccctctacggcgccacgttccagtggacttcggcttcaccctcgaggctccgatgc
agggccctactacaccacatcccgccggggtttcccccaacggttcagtttgccctgtgccgctttcggt
cgcccctactaacggcatcgcttttgctttcttttcctgcgggtactaagatgtttcaattccccgcgtt
ccccctcccgactgggagtgcggcaagagccgcaggaggtcccattcgggaatccccggttcgacggctg
cctgcgcctcgccggggcttatcgcagcttgccacgcccttcgtcggcgccccgagccgagccatccacc
aggcggcttaggttttctgccccctactcagggggctggacattttttgggtcaatcggcctgtgcacgg
tcctcatcgtgacccctgttcggggcctaggacccttccaccccaagcagagcttgggatgtgcacctct
tcgtggtggaccggccgggattcgaacccggggccttcggcttgcaaagccgacgctctcccaggctgag
ctaccggcccacggatggcaggcccgacatcccttagaccccccggacggattttccggcgataggaggt
gatcgagccgtaggttcccctacggctaccttgttacgacttctcccccctcacggagcccagactcgac
ccgacctccccgaagggagatcaggcctcatccagaccccgctcgggtggagtgacgggcggtgtgtgca
aggagcagggacgtattcgccgcgcgatgatgacacgcgggtactagggattccagcttcacgcgggcga
gttgcagcccgcgatccgaactgggggcgggtttaggggattcccttcccctttcggggtcggatcccat
tgtcccgcccattgtagcgcgcgtgtagcccgggggtttcggggcatactgacctaccgtcgcccgctcc
ttcctccggcttatcgccggcggtccccccagagtgcctcctccccaacggggaggactggcaactgggg
gcgcgggtctcgctcgttaccacacttaagtggacgcctcacggtacgagctgacggcggccatgcacct
cctctcggcgtgtccggcaagaccttcagcctggccttcatcctgccgtcgcccccggtgaggttcccgg
cgttgaatccaattaaaccgcacgctccaccccttgtagtgctcccccgccaattcctttaagtttcagc
cttgcggccgtactccccaggcggcgggcttaacggcttcccttcggcaccggacgagctcgaagctcgt
ccgacacctagcccgcatcctttacagccaggactacccgggtatctaatccggttcgctcccctggcct
tcgtccctcaccgtcggacccgttccagccgggcgccttcgccactggcggtccccctgggattatagga
tttcacccctaccccaggggtacccccggcctctcccggtcccaaggcctgcagtatccccagcaagccc
cacggttgagccgtgggatttcgccagggacttacaggcccggctacggacgctttaggcccaataatag
cggccaccactcgggccgccggtattaccgcggcggctgccaccggccttgcccagcccttattcccgga
gctttttacactccggaaaagccgtggcgatgccacggcactgggggtccccccgtcgcggttgcccgca
ttgcggaggtttcgcgcctgctgcgccccgtagggcctggacccgtgtctcagtgtccatctccgggctc
ccactctcatggcccgtaccgatcttcggcttggtgggccgttaccccaccaactacctaatcggccgcc
ggcccatcctcgggcgggcaaagcccctttcggcctgaggaccttccagtacctcaggcctatgggggat
tagccccagtttcccggggttatccccctcccgagggtaggttaccgacgtgttactgagccgtccgccg
gtgcgcgcaaggcgccccatgactcgcatggcttagtcggacccccatagcagtggcctccggcaggatc
aaccggaattgagcaaggagtacggccggtgggacttccctcagggggaagtaccaaatatccgtccggg
gtttagtcgggatgtcgggcctgccttacccccgaggggtccgcctttcggcgtttcctcgggagcgcac
attgctgtgcccatggttggagggcggggttcatactgggtgctttgcacccgttccccccgacgccgcc
gtcttggcacctgggctttgtcgcgccctgttcgggcgctccacccaataggggtgaacccccacagtga
aaaatttttgcaaaaccctttccaggccatatttttgaaaaagaagctgtcaaaaagcgctgataaaatg
cacaattttagacataaaaacggcaaaaaatttttgcaaagtcagaggaggaaaaagacgaggagcagaa
aaccggagaccacaggaacaacgacgcccatgttgactgcatcatcatgacttagcccgagaccccttcc
cgttgcccacccaacgtagccaccgagtgccaccatcggaagggagaccatgaacagcaaccagcgtccc
ccaagcggtatcaacctgtccacgaagaggacgaaatcaagagaggccaggagcgtcatgaggatgaatc
cgatggtatagagaacaaccctcttcatcaacgtcaccatccgcaagctctcggtatggtcatgtagaac
accaaaaccgagaggagaccggccaggagggcaagctttctggcgtccccttcctccacaccaatagaga
tgaggaggcgcttcgtcagtgggaggagaactatgagcgagggaactatggagaagccgtctgcgaaggg
aatcaccgaaccccggccgccaaccacgaggaaagaaaccaccatgagaagcccggctccaaaaaacgtc
agaaaggtcaagagggcagcgagggaagacgccctggccatcgccccgcctcacagcttcagtatctcgg
gcacaacgcttatcttcgagaccggcgtgggtatcgtgttggtgaccgccagctcgtcgactgcgttgct
caccttttctatggccccctcggcgaagacaccgtgagtggccgcgacgaagaccttctcggcccccatg
tccctgagcaggtttgccgcccttatcatggtcccgccggtgcttatgatgtcatcaactatgagcacgt
tctttcccttaacatccacatccaccggcttcatctgaacctcggtcggagaaatgcggaccttgtggaa
gtggctgtactcaaggccaagcctctcggcaacagccttggccctcatcagcgctcccttgtcgggggcg
agaacgacgccctctccgagcttctcccggaagtagtccgcaatgacccgggcgggcgaaaggttgacgg
ccttccccgggaagaaccttagggtctctggattgtggaggtcgaagacgtagagttcgtcgtagtaaac
ggcgagggttctcatcaccgccctcacgctcaccggctcgccgtccttcgtgaccctgtcctgtctcgag
taggcaaggtacggaacgaccgccctgagcttctgaactcccctctcgcgcagagcatccgccatgagga
tcagctcaatcagatgctcgtcctgtggggcgaacgttgactgcacgaccgtgacgtctttcgaggagcc
catgattctgacgtacttctcaccatcggggaacctctttatctcagcatcgaggacctcgccgcccagg
gcctttatctcatcctccagatgcctggcaccgcttccaactacgaacatgagcaccacccctttttgcc
gttggaatgttcaattcacggcttataaacccaccgtcataccagaaggacggcaataatccccgcgagg
aatatgccgtcgaaggtccccgcgccgcctatactcaccatcggcgctccgaggttcttgatcctgttcc
agttcatcaggtcggcccctatgaggactcccatcgttccgctgacgtaggccacgaggttggggtttcc
gtcgccgaggagccagccgaggattatggctatcaggggcgggaggaagatgggcatcgctatgccgaga
cccctgacgggtctggcaaaggcgtggctgaaaagggccgctacgagggtcgccaggatggtgttgaaga
gcagcccgaattgaccgaagtagaggagcctgaagatttcgtacagaacgatgctgaggggaaccagcgc
cccgccgacgtttatcgctattatcaccctcttctcagcccagtcgaagtaggggacgggataggagatg
ccgaagaagcgaacctccctaagggtgacgatgggctcatacgagacctcctccgctatggggatgttga
tgaagctcccgaggagggcgaagaggaagagggcgtaggccacctcggggggtattccgagcttctcaaa
ggcggccatgactatgctcgagaagactatgaaaaccgccaggaagatgaagaacatcagaaggagaacc
ggaagcgaaacgggtgggattatgaagcgcctcttattcatcctccaccaccacgttggcccagacctgg
gcgcctctggggatgcggaccctcctcggtccatcgaacttcttcgcgttgcggaagacccaggcgtaga
ggggcttgcctctggagtattcccgcaggaattccacgtcaacgaggtgcttgtccccgtgttgggccag
ctcctccggggtaaacggaccgaggacgtcaacgagttctgcactgccaaccgccctgccgccgctgaga
ataagaacctcccccctaaccctcgtccgagatttcctaatctcccagaccttctttccttccgctatga
gggttgcgaagggttcgcgaactatcagaccctttctgaagtttgaattcccggcgcacatcagtatggt
gacgaaagcgaagtatataaaatctacgccgggctttcggaagctaaccgggcgagtttccaaaaagaac
cgccaatgaaaaactttaagtccacctcaccgaacccattggaggaggtatcaccgatgaagattatctg
gtacggacacgcgtgcttttgggtcgagacgaatggtgtgagactgctcatcgacccgtaccctgaggtt
gacgacgacaaaatcggggaagtggactacatactgataacccacgaacacgttgaccactacggaaagg
tcgagctgctctcaaggctccgcgacgcgaccgtcatagggccgaagccggtctacatgatggccatcag
cgacggggtaacgaaggtaaaggagatagaggaaggccagacgatagagctcgggaacggcgttaaggtc
accgccgtctacatggagcacccctcgagccagtaccctgtcggctacatcatagagggcgacaagaccc
tcttccacaccggagatacctattcaacgccgaccctccagaagctcaggggaaagatagacgtgctcat
ggtgcccatcagcggccgctcaaccgccaacgagcgcgaggcggcgcagataatcgaggacataagaccg
aagatcgtcatcccgatgcactacggcatctacggcacgggaagcgtcgaaaaactccaggacgagctga
agaagaagcgcatatgggtcatggttcgccccatggagctctacgaagagctcaccctctagcggtgggg
ctgatgctcaccacgggggtaaaatcactcgacgagcttctcggcggcggaatagccgaggaggtactga
cccagatttacgggagcttcgccaccggaaagacgacgctcgccgtgcaggtcggcctcctgagtcccgg
aaaggttgcctacgtcgacaccgaggggggcttttctcccgagagactgagccaaatggccgaggtgagg
ggtttagaccccgaggaggcgctccagaggttcatcctcttcacgccatcggacttcaaggagcagaggc
gcaccatcggaagcttgaagaaaatcgttgacgggtctttttccctcgtggtcgttgactccataacggc
ccactaccgcgtagaggagcacagaaggaacctcaccgctgaactcggtaaacagctccaggttctcctc
tggatagccaggagaaaccgcattccggtgatagttatcaaccaggtccacttcgacagccgggcggaga
ggatgaagcccgttgccgagcacaccctcaactaccggaccaaggacatcctcaggctcgacaagctcaa
cacgcccggaatgagggtggccgtgctcgagagacacaggttcaggcccgaggggggaatggtctacttc
aggataacggagaaaggtatcgaggaagccctgagcggtgaagaaggggagtaaacagaaaaggaactaa
accctctcgtagacctcctgaactattctgagaaccgccttgtagagcttctcggtaatgatgccctcct
catagtgctcggtcagcttctccttgtctattatctccttcttgccgtccggccacttgacgatgtccac
ctcgaggtcgatgtagcgcgccctgtccgggtatatctccaccggcgtgttgatgttgtagtactcgccc
ttgaggttgccgttgcggtcgtagtagcggtgcacgaaccaccactttccggactctatctcagttatga
cgtagtccccgaactctatgggaatgtccaggccgtcgtagaacttgccgggcttgaggtggcgcttgaa
ggttatcttcagcggattcatagaaacctcggttatctcaccgggccctatctttatcctctgcccgtcg
ggcttgtagtgctcaaggctgaagagccaccccctcttgggccccttgttggttatcagagcctcccaga
agcccgtcttcaccttttccctctggccgggaaccttcgaaaggattccctccgctatctccaccgcgaa
gctcagctcgggatcgtaggccttcagctggtggtggccctcaacggtcggaacgactttgttccttatc
tcgtcgagctttctctttgcgcccccaccgaactcaacctcgtatatgttcctcccctcgattatgaggg
agggggccgtgtaggagtccgccttcttgagccggtcagcaagcttggagaggtttattatctcgtcccg
gagggtgttccagtctttataagctgcagccgtcctccagaggattccccactcacccaggtctatgctg
aggccgaggatgcgaagcctttcgcgctcactctgctcccttatctttctggatatcttgacgtgcctct
gcgcccctatcggcttcgggatgagaaccgcgtagtcgcccggaatcgtcagcgtgacgctcagctgggg
aaggaggttgtgcttcttaacctgaacgagaacctcatcgccctccatcgcgcgcggcagttcgctggcg
accacggttccgatggcgcttccgatgtctatgtagacgtagcgctcgtccttcttgactaccattccct
tgtagattccgtagagctggtaggggagcttcctaaagaaaacgtctatgagctcgtcctcaagggcagc
cttaacctcctcaaccttcgttccaacgaggattaccccgtggtggtccttcttgtcgtaaacatcaaca
tcaaactcgtcgtaggtcttttcgaggttgaagcgctcgacgatcctgttgctgggctgcgagattccga
agcccctgtcgaggaagagctttgtaagggccgtgctgtagatgcccctaactcgaactgaaactcctgt
gtctgtagacaccttcaccacccctcatcttcttttccaccactccgatgagcgtgagtccctcgagtat
atcctcggcgtcctcgacgccgctgagtttctcaacgtttctcgcctcgacccagagcagtcccctggag
tgccagtctctcagcgcctcttcaaccttatgcacatcaccgggatgagtgtaaagcctgagcaggaaaa
cctttaagattccaagctcggcctcaagtttcttaactttcctgagctcctccattataccaacgggtac
ctttttctccttttcgcccccggccaaaaggctcagcccctcgacctcccggagcatctcgcccagtgcc
tttctaactgcatagtcgtaaaccctgtggaactggacgagccggtccagggccgttgagagctttatcc
tggtgtcgtagtcgtgctccttgactaggagagagagtatctcctcaaggcggaacttcatctggtactc
gttgcggtacagttccttcgcctgctcctctatgtggccgccgaagctccccatctcacggtacagagat
gacgctatctcaagcttctccctcgatatgttgtacagggacttcaccttctccagaagagcctctccgt
cccgttcctcgtagatggttggaaactgccgctcaaaagtggagtgaagcgactcaagatgtgaaagttg
ggccttaacctcctcaacgttcatgcggaaaaccccctgggcttaatcttgcgcctccccctacttgtag
ttttcgatgggaatgagttaaacaaaaacgcttatccaaaacctttttttaagccaaaaaactaatcacc
ccggtggttgaatgaccctctacgaccgctttggccggccagtaacgaacctcaggatttcgctcaccca
ggactgcaacttccgctgcttcttctgccacagggaggggcagcacttcaacgcgaggctcgaactgaca
cctggagagatagagagaatcgtgaggatagcctcgcgccttggaataaggaaggtcaagcttaccggcg
gtgagccaaccgtaagggaagatataatcgagatagtcgggcgaatcaagccgtacgtggtggacctctc
catgacgaccaacggaagtcgcttaaaggagctggcaaagcccctcgcaaaagccggcctcgacagggtt
aacgtctcgctccacagcctgaggccggaggtttacaggagaatcaccggcgttgacatgctcgacgtcg
ttatcgagggaatcgaggaggccgtgaagtacctcagtcccgtgaagctcaacatgacggtgatgaaggg
cctaaacgacgacgagatatgggacatggtggactttgcggcgaagaccgggacgatcctccagctcata
gaactcgaagccccgagggagttcacggagacgagattcttcaggaagtacttctaccccctcaaaccgg
ttgaaaagaagctcgaggagatggcggtggagaccagggagagacggatgcacaggcggaagaagtactt
catcccgaccgactacggcatcgccgaggttgaggtcgtcagggcgatgcacaacacggtcttctgcgcc
aactgcacccgcctaagggtcacctccgacggcaagttcaagacctgcctgctgaggaagaacgacctga
tagacttcgccactgctctgaggaacggggcgagcgatgccgaactcgtcgagatattcaaacaggccgt
tctcatgcgcgagccctactggaggtaagcgtttttaagcccctttcccaactcctcccggtgagagatt
gccggctgtaaaggttccaaggcgggaggcagaacccgtcaagagaaagctgaagaagctcggcctctac
gatggcaaaaggaggccgaggagggaaaacgggtacgttctcctaccggttatcaacgacccccggattg
gaaggctcggctacgaggttctcccgctagaactcccgctcaggccggagaggcagatatacaagaacct
tgagagcgtcctcgccgagaggctgagcagagaagagctgaattacctgaggcgctacgacgtgataggc
gacatagcggtcatccagataccgccggagcttgagcataggattgaggacatagtttggggcctgagga
aggtccacccgtttctgaaggtcattgccaaaaaggggttccacgagggtgccttcaggataagggacta
ctcgataatctggggagagaagagactggaaacggttcacaaagagaacggcgttcggataaaggttgac
ctctcaaaggccttcttcaacccgcgcatgaagggtgagcggtaccgcttggcccagctcatccgcgacg
gcgagagggttttaattcccttcgccggcgttctgccctacgcaatcgtcatagcgcgctataagagggt
caaaatcaccgcggtggagctgaacagggaagcctacgagctcggccttgagaacattgagctgaacaag
gagaagctgaggggcgagatagagttcattcacggggatgtcttcgaggttctcccggagcttccaagcc
acgacagagtgataagccccacgccgaggggcgttgatgccctgaccctaactctggacagggcagagaa
atggctgcactactacgacttcgtccacgagggggagatcgagacgttcagggcgagaatcctcgatgag
tgccggaagctcggaagggactgcaccgtcaggatcaaaaaagtgagcgacttcaagccgcacgttttca
aggtctgtgcggatgtggagattgggtgaatccttattaacctcaatcgcattatcttgatttgatggag
agtcgtatggaactggtacagatactcagcattttgcactcccatgcccaagaactccggaagttcgggg
ttaggcacctctggctcttcggttcttacgtgcggggagaggcaagggaagacagcgatctggacatcct
ggtggagtttgaaccagggaaaaaaaccttcgacaactacatggagctcaagttcttcctcgaagacctc
ctcggagtcgaggttgatctgataacgatcgaggccctcaagccgagagtccggaagtacgtatggagtg
aggcggtgagcgttgagggactatagactgtacgttgaagatatcctcgaagcgatatcccggatcgagg
aatacacaggagaattgagtttagaggagttcagagccaaggggatggttattgatgctgttgtgagaaa
ccttgaaataatcggtgaagcctgtcgggctatcccagaagaaatccgggagagacatccagagatagaa
tggcgcaagataatcggccttaggaatattctcatccatcagtattttggtgtagatgtggagcttatct
gggacgttgtgaggaacaagctaccagagctaaaaatcaagatggaaaaacttgcagaggagttgtgacc
ccgttcaaacttccagcaaaaatctcccagcggggcgtactccaccgttttctcgccggggagccgaatc
ttatattccgcggaatacaaaaacaccaaaaatttgtattgcaaagaatataaaatctggccatcacttc
ttcccgaggaagtcgaacagcgtcgcctgcttgcccttcttcttgggcttgtctatcttctccccgcttt
cctcgacggcttccatttcctcctcggccttctcaagctcttcctcgcttatctcttcctccgcctcttc
ctcgacttcttcctcttccgtgggctcaatttcttcttccttctcagcggcaaccctcacgtgctcctca
agctcaccgcgctccttgagcttcttctcgatgttcatgctcttgccccatatagtcctggccttctcct
tgtccccgactatgaactcgacctccttgaggtcaaggtcgaggtaaacgacgaagtgcgccgccatgtc
tgggttgtactcgaatattgccttcaggacgttgagggtctccagggcttcgagcttcgccatgtgcatc
tccttcattatcttcttgagcaccgagtcccttagtcccctctcggccttgctctccgtgaggagcttta
tggtcttgggtggataaattctcacgaagcccttcctcttaacgccagcaaccgcaacccctgccgtcat
catgtccgtggcgtacttccagaggccgtagttccccgtcctctgcgcccttccgaggtatatgtccgcc
ctactcagagcctcgtaggccctcgctatgtcctcgggcttgtagtagacgtagggaaggttctcgtcta
tccactggaggagctcgtgggggaacatgtcaacgccgagaacgaccagcttggccttcttggcgttgtc
ggttgcgaagagctgagccaaagcctggaagacgctcttttccgtgtcgcggtaggcgagaacgtcgacg
gcatcctctatcccgccggacacaaccgtctggaggtcgtttattgcagccctcagatcaccgttggcgc
gcttggctatctcgtagagcacctccttcggaaccgtcaggccctccgcgtggaggatcctcacgagtcc
ctttatgatgtccctctgggtcaggcgcttgtactcgactatctgggccttgtttcttatctccctcggg
acttcccagtagtgattggcgctcatgattatcggatttctggctctatctatcagcttcgctatctccc
tcgccccgctcggctccatgttgtcggcttcatcgaggaatatgagcttcctcctcttcccgaggatgtc
gagggtgtaggcagcctgaacgtagcgctccaccttctcgtatgtcctctcgtcgctggcgttgagctcg
attatttcgaagccgtactcccgggctatggcatacaccgtcgcagtcttacctgttcccggagggccgg
ccaggatcagcgccttcttcttcggcggactgccctggagccacgcctctatccatgccttcacctgtcc
cagggccttggtctggtttatcagctcccccaggcgtctcggccggtacttctcaacccaaggaacgtcc
cgcggcatggccatcacttacccatcagggtgaactgggccagcagagcctcaagctgtatcatctcgtt
cgctccttccacgagcctgaagttgtactctccgatcttgtcggccagggcaactttcctgtcctcgggt
atggtcaggttgaagacctccttgtgcatctgaatgagaacgtcctcgccgctcaggccctgcttgagga
gtatctccctgagcttctccctggccttgaggaagttgccctccagggccagctgcatcatctgtctgac
gtcctccggacgagctctgctggcaacgaggaagacgttctcatcggttatcttggtgtcaagggcggca
gcagcctgcaggacgtttatggcccttctgaggtcgccctctgcaacgtagaggagcgcctggagtccct
cctccgtcagttcaagcccctcgttctcagctatgagctctatgcgcctcgctatgtcctcgtccctcag
cggcctgaagcggaagatggcgcacctcgactgtatcggctcgattatctttgaggagtagttgcagctc
aggatgaagcggacgttgttcgagaacatctccatcgttctcctcagggcctgctgagcatcttgggtca
aagcgtctgcctcatcgaggaagattatcttgaagctcgccccgcctatcggcttagttctcgcgaactc
cttaaccttctcgcggatgacgtttattccacgctcgtcgctcgcgttcagctcaaggaagttgtgtctc
cagccctcgccgaagagctccctcgcgagacacagagccgcggtggtctttccaacgcccgggggtccgg
caaatagaaggtgcggcatggaaccggttttaacgtagtgcttgagcctcttgactatgtgatcctgccc
gaccatgtcgtcgagcttttgaggcctgtacttctcaacccaaggcttctcgaggattttaacctcctta
acttcctccggcatagctatcaccctacctaaaggcttatgagcctttgaggtattaagccttttgccat
ggacccactcgaacacgcctcgataccagcgttggcatacctcgcgctctcgtcgaatcccacagctggg
ttagtgctcgccatcatcattggagcggtctttccggacctcgacgcattcacacgggagcaccggtcgt
acctccattctctcctcctcgcggttcccatcacggggctggcgtacctcgcgggcaacccctacgccat
ccttttctccctaggctggctcagccacatcttcctcgacttcttcacgggcgtgattcccttcgcatac
cccctgatgaggaggggctacggaatcgaaatattcgcaaggggaggaaccaacgggctgaggatagagc
ccaaggttctgaccaggtatcccgatccccggcgggagtacgagataagcataggcggcagcgtcgccct
cgccttgctcaccctggcggtaatggttcttaggctgcactaactggggcactgcaaaacttttatacct
cgatgtccaagaatcaccggtggttctcatggcgaagctcgactggattagggaagagctcaaggagctc
aaggagaaaggcctttacgtgaccattagaaagcttgagagctcccagggtccctgggtcgtcgttgacg
gaaagcgcgttctcaacatgtgttcgaacaactacctcggtttggccgcacatcccaagataaaggaggc
cgctataagggccatcctcgactacggcgtcggtgccggagcggttaggaccatagccggcaccatggag
ctccacgtggagctcgaggagaagctggccaagtttaagaagagggaggcagccatactattccagagcg
gctacaacgccaacctcggcgctctaagtgctctactcaccaagaaggacaacggtgtcttcatcagcga
ggagctcaaccacgcgagcatcatagatggaatgcgcctcagcggtgctccaaaggtcatctacaagcac
ctcgatatggaggacctcaagaagcgcctcgaggagaacaaggacaaggagaagaagataatcgtcagcg
acggtgtcttctcgatggacggtgacctcgcgccggtcccggagatggccgagctggccgagcagtacga
tgccatgctctacatagacgacgcccacggtgagggtgtcctcggagacagcggaaggggtatagtcgat
cacttcaagctccacgacaaggttgacttcgagatgggtacgctgagcaaggccttcggtgttatcggcg
gctacgtcgccggaccggaggaggccatcgagtacctcaggcagaggggaaggccgttcctcttctcaag
cgccccgaacccgcccgacgttgcggcggccattgcagccgtcgagatactccagcacagcgacgagcta
gttaagaagctctgggacaacacccacttcctccagaacgggctgagggacctcggctacgacctcggca
acaccaagcacccgattacgccggtcatgctctacgacgagaagaccgcccaggagttctcacggaggct
ctacgacgagtacaacatcttcgctcaggcgatagtctacccgaccgtcccgctcggaactgctcgcata
aggctcgagccttcagcggcccacagcaaggaggacctccagtacgttctggatgccttcgaggacctcg
gaaagaagaccggcttcctgaagtgattccgggcccttcaattttcacatttttcaccaaaactggttct
ttgttcgaacattgtctccgattcatgttaaaaattagaacttacggtgtccaattacttcgaagcacca
ccgaaaaatataatttattggagagaagacaacatgttggggaataaccgggttatcagcggtggtggcc
gatggcgataatcgtcgcactgcttgcggaggttgcattcataggcctgttcctcataaccgtcggccgt
agaaaacggttcatctcacactacccggagctcaagcggttctacgactacgcgatgctctccttctttg
tgggcgcccttggcaagtccgttttcctgctcctcgatctcaggagcaacaacctcattctcatgacccc
tgagcaggtggacttggtgaactcgataggcaaccttctggccctcctggccgcggtaatcttcatcgcg
ggatggtggagcctcctcacagtcctcacggagaggtacgaactcatcccggttgtggagttcactggaa
aggaagagcaggagagcctcaagcccgggctgtacctgtgcaacctgcccaactgctacccggtgataga
gaggctccttcgcggaagggccgggctcatagtgtccaggcatcctccggaagtcatcagagagcatctg
aacatcgaaaagaccccggtactgtggctgaccacggttagggacaaaaacgccgtttcccccactcgct
tggagttcctcctccaggcgatggttgacttcatgagaaagaccgacaatccgaagattattttcctcga
tggggtcgagtacctcatcctcgagaacggtttcgccccggtcttcaagttcctcacgaccctgaaggac
tacacaaccatctacaacaccgtggtgatagtccccattgacgcggaaagccttgacgagaaaaccgtga
acctcatgtacagggagttcgagaggatgaagccccagtcctaaaacttcacccattctatcttgtagta
caccacgtcgttgtcctcgtcgacgacggccatcaccatgttctttctgacgccgtgggcaaccctcacg
cgggcggtgatgtcgttcgggctgaagcggaggttctcggggacgacccatatcagccactgggagtgct
cgtccattccgcgcctgtaaacgcggaagtgcgagccgaacttgagggcggacttgacggtgtagcccct
gtcgcgcaggtcggtgtagacgaggagctttatgtcgaactggtcgtcgcgcttccttccgagctcgacc
agttccttgaaagaaagctctttctcgccatcaaaaacccttatcttgcccttctccatcaggtaggcag
cttctatgagcgagagaaagagcttcccgttcacgacctcgccgaaatacctcttgttgtagaactggtt
tatcgccttttcgcgctcgctgaagaccctgtccccgctgagctgaaagactatcggctccttcaatttc
ttccaccccactcgtcggccggcatcagcatgtagtaggcgtcctcaccgtcggcgtagtagccgattat
gcgcttgatgcgcctgaaaccgaagcgctcgtagagctttatggccttttcgttgctcacacgaacctcc
agaccgatgtagcgggcgcccttctttatgagcctttcgatgacctcgctaagcagggccgaaccgatgc
cgctgccccggtactgggggtcaacggcaatgctcattatgtgcccctccaggtcgggacgaaggtatgc
catcacgtagccgatgaccctcccgcggtactcggccactaggaaagtatcggggttgttctcaagaaaa
accagaaaaacaccccgcgggtactgttcccggaacgagagccgttctatcctgacgacgtcgggtatgt
cgaacagcttcgccggccttataacgaccatcgccaggggaatcctcccaccggcttctctaacggacac
gctcatgttatagactacgcgccaaagcttttaagacttgaggaagacttcatccggggtggccacccca
cgtgatgagcactctcgaacctgacggcgggatgatgaccggattcctggctgattctcccccctacttt
ccggagtaaagtttaaagcccccgaaaaccaagtcaaccgataggtgatgttatgcgcatagctgaagac
cttaacaacccggttggaatcgtgactggtgaagccacggttaactccttccagttctacgctcatcccg
atagcgacctcaagtttggagacttcgtcgttgcaaggctgtgcaaggaggcgaaggacaggaactgccg
ctggggcgacgacgttgagtgggtgataggcaccatcagagggattaaaaacatcaactggctcctcagt
gaggggaagagcactttcgcgagccttgacctcgacctgagggagtacggagagagcataggcgagaacg
aagcactgatagtcaccgttcatgtgctgggaaggatagagctcagaggcgacagggccgagatagtccc
caaccgcgtccccgttcccaacggaaacaaggtctacatagccagctcagaccttctcggggcgatctac
tacggcggggagggcttcatcgaagttggaaccctgctcctgagggacgacgtgccgatatacctcaacg
ccgacgagctggtttcgaggcactttgctgttttagccgttaccggagcgggcaagagcaacacagtttc
ggtcatgctctggaagatggtggaagagctgaggggaacggtcgtcgttctcgacccccacggcgattac
atgcgcctgagccttcccaacacgggcacaagatacgtcaacctcatcgaggcgagaatccagcccgaga
cgatggacggcgaggagctggctgacctcatggagatacagagcaacgcaaccatacagcgctcctacct
gctgcgagcctgggacacggttctccacgagaaccccaaccttggtgggagggaggtagtcaaggccgtc
ctcgacctgctccagcggtgggcgagcgaggggtacggcagctactgggacccccacgccggcaagtacc
gcgacctgggcgagataaaggccgccgaaaaggaaacgataacgaggctcacgatgaagatatcccgctt
cctgaggaactacggccatctgctctcaagtgaagacatagtggcttccatcagagctggtatggtgaac
gtcatagacctcggccccttagacgagggccagatgaagctggtagctgcgaagctcctcgaaaagatgt
tcgaaaccaggatggactacgagaaggccaggaagaggctcgaatacctcaagagaaagtacggaagcag
aatctcggccgtttcggaagaggtggaggagcttgagaagttcatccgctctgtcgaggcgagctatccg
gccctctcggaacctatactcataatagtagaagaggctcacatcttcgcaccccacggcgagaagggcg
gaaccgtgaggatactcggaaggatagccagggagggcaggaagttcggcgtcggcatgggactcgtatc
ccagaggccgagcaggctcaacgaggacgtgctgagccagacgaacacgaaaatcataatgcgcatcgtg
aacccgaacgaccagaactacgtcataaaagccagcgagcagctgagcggggagcttatgggggacatag
ccggcctcggcaagggcgaggcggtgatagtaggtcaggccataagcctgcccgcgctggtgaaggtcta
caacttcaaggccctcggcggtgactacgggggcgaggacataggtgtcgtgaggcgctggagggaaagg
gcggagcgcgagaaggcagaggagaagaaggaggagctctacgaggaggagggcatagagctggacttct
gaggtgtcccagatgaagttcgcccacatggccgatgttcatctcggcttcgagcagtaccgccttccct
accgcgccgaggagtttgcccaggccttcagagaggcaatgaagagggccgtagcggaggaagtggactt
cattctcatagccggcgacctgttccactcaagccggcccagtccagagacaataaagaccgcgatagag
atactggaaaagccgaggaaagccggaattccagtctttgcgatagagggaaaccacgacagaacgcaga
ggaaggtctcggcttatcatctccttgaggggctcggtctgctccacctcgtcggtctgagggacgagaa
ggttgagaacgagtacctgacgagcgagaggcttgggggcaaatacctcgttaggggcgtctttgagagg
ggcgggaagaccgtcgagattcacgggctgaagtacatgagtgcggcatggcttgagcgcaacagactcg
ctgaaattttcaagcccgagggagacgccatcctgatgctccaccaggggataaaggagctcatagagaa
gatgatggggataatccccgagagccagcgcgactacttcgagctgaggatggaagacctgccaaagggc
tatgtctactacgctctcggccacatccacagggagttcgtcacgagctacgatatagggacgctggtct
atccgggctcgctccagcgctgggacttcggggactacgagctcaggtaccgctggaacggaaggagctt
caccccggaagccggcacgaggaagggcttctacatagtcgaggacttcaaaccgaggttcatcgagctg
agggtgaggcccttcatagacgttaaaatgaaagccgacgaggaaaccgccaagagggagctgaagcgcc
tcaggagtaagataccgagagaggcctttgtaaggctcgacctgcgctgggaaaggccctacgacgtttc
ccacttccaggagattctggaagttaagtacctctacctgagaacgcgcttcgagaggaagctgaaagct
gccgccggcggagaggtgcccaagccggctgagtacttcaccccagcggaactgagggcgatagagctga
ccggcgagaagaagttcgaggccctcgatatcgtcgtcgagctgttcctgggcgagtgggaggagaagaa
gccggaagagccgggagaggagaagctcgaagagcccgccccggccaaggaggagaaaccccctaagaaa
gagaagaagcccgaaaaggcgcagaaggcgaagagacccaggccgaagggcaagcccacgagcattctcg
cctggatcggtggtggagatgaagattgaaaagctcataatcaaggacttccgctcccacgggctgacca
aggttaacttcacgagcgggataaacctcataatcggacagaacggctctggaaagagctcccttctcga
tgcgctcctcgtcggcctctactggccgagcaagcccaaagacctcagaaaggaggacatactcagggtg
gacggaaagtccacggagataacggtcttcttcgagaaggacggcgtcaaataccagctccacaggaaca
taaccaggggaatggccttcgccaagtaccacgacggaagctcctggaagcacgccacggagacgagcca
aaaagctgtaagggactggatggagaagctagttccgtacgacgtcttcctcaacgcgatttacataagg
cagggggagatcgatgccatccttgagagcgacgagagcagggagaaggtcgtccgccaggttctcggtc
tcgacaggtatgaaaacgcctacaagaacctcctcgaagtgagaaaagagatagaacgcaggataaaatc
gacggaggactacctgaagagcacggaaaacctcgacgagctgatcggggagatggagagggagctctca
aacgccctcaaagagataaacaagctctcacctcagattccaaagctggagaaggaactggaaagggtgg
agaaaaagctcggggagcttgatgccctggagaaggagataaactctctcagacttgaggccaaggagag
ggaagggaaccgaaagcggcttgagacgaagctggaggggcttgagaaacgcatagccgagagcaaacaa
agattgagtgagctggaggaacgggtgaaggagttccgtaagttaaaggagaaagccgagctctacctga
agctctcgaacttcaggaagcgctatgtggacgagaaggccagaaacgagaagctcgccgagaactacag
ggcacagatttcggcgatagaggagcgcctcgccgagctgagtgaactggagaagcgcctcaaggagctg
gagaaagagaggggcaagctcgagaggaaactcaagaggctcgaaaaggacgcccgggcgtacgaagatg
ccaaatcattgtcgtcgcagctggaaggcctcagaaaacgcctcaagctctccagagaagagatagaaaa
gctctccgccgaggtcgagggtgcaaagaggaggaaggaagagatacaggttgagctaaacgagataaac
gaggagcgcggtggactgaaaaacctggtcaaggagaggaacaaggccataatggagctgaagaaggcca
agggcaactgtcccgtctgcggcagaaagctaaccgagaagcacaggaaggagataatcgagaagtacca
ggccgagctcaaggaggtatcccagtccctgaaggaactcgacgagagggagagaaagctcaggagcgag
cttgtcaggatagagaaggttctgaagagggaacgcgagctgatagccgccaaggagctcattgaccaga
tagccggccttgaggagaagctgaaggaatacgaccttgagaagctcatgaaaaaggcggaagaatacga
gggagtgaagagcgaactgagcaggctcgagggcgagctggagagcacgaaggccgagcttgagaaggcg
aaggccctcaaaaagaagaggacactcgccgaggagaaactcaagtcgatcgaggagaagctgagaaagc
tcgatgaagagctcgaggggatgggcttctccaagatagaggagctcgacgaaaagcttgccgagcttga
accgtcctacaagcgctacctcgaactgaagaactccgagaaagagttcgagagggagaagaataacttg
gagcggctcacgctggagcttgaggaggtaaaacgcagcctggatgccgagagcaaagccctgaacgcgc
tgatggatgagctggcaaagaaagagaagctttacagcagggaggagcacgaaaagacccgggaagcctt
cgcctcgctcagggaggagctggccggaaagaaggcccagctggaggccctagagaagaagcgcgacgag
accatggagaacctccggaaactcaaggaggagaaggaccgcagaaaggagaagacaaaggaacttgagg
agcttaagaaggcccgcgagagggttcaggagctcagggagaaggtgaggcgctacaaggccatgctcaa
ggagggggcgctggcgaaggtcggtgagatagccagcgagatattcgaggagctgaccgaggagaagtac
tccggggttaccgtgaaggcggaggagaacaagataaggctcggggtgctgtacaacggcagggaatacg
gcctcggattcctcagcggaggagagaggatagccctcggcctggccttccggctggcgctctcgctcta
tctcgcgggcgagataagcctgctcatcctggacgagccaacgccttacctcgacgacgagaggaggaga
aggctcgttgacataatgcagcgctacctgaggaagataccgcaggtcatagtcgtttcacacgacgaag
agctgaaagatgccgccgacagggtgatacgggtgagccttgagaacggcgtctcggtggtcaaagaggt
cgagctgggggtgtgacgatgggatacaggctcatagacagggcgagcgttgacaggataaagcggatgc
tccagaggggctacgccgaggcgcaggagaagctaaaaaccatagagtggcgcgagctgccggagagaag
ggggagcaaagtctatgccatcgatggaagccaggggaagcagaggctcagcgggacgattttctacgct
gtctcaagttacgccttcggcaacggcccggcatacaggctggtctacaccaacgccatgctctacaacc
agggcatatccgaccagataatccgcctccagatggagacccttgagaacaagctgggctaccttgcggc
gaagatcggcaatgtggactacgtcatgatggacggaacgctgaccggctcgctcactaggccgcccgtt
tatccggagagcgtgagggggataacaaccataaagagcgccctcggggacgagcgccttgaggagctta
tagagcgcttcgttgaggagctaagggaacattacgaggagctggaaagaaaactgacgagggacggcag
gataaacggcgacgtgatcctggccgacagggttcttgaggagtacgccgagtactacagggccatggag
gggaaggagatcgtcaactacgacggcgcgttcagggaaatcaggaaagccctcaaagaggaagataccg
taaaggccacggagatactcgaaaacctcgaggagtacgccgagagcaagcgcctctccctcgacgacgc
cagaaacgccgtccacgtcgttctcggctacctggagtacctgtattccctggagaagctcctgcacctg
aacctcgtctacgtggcgaagagcttctacaacagaaagctgacccaaaagctcggcatagacatcgttg
acgtaccgtacctcgacgcatacctccgaaagacctacggcgaggagagggcgggctactacgtgataac
ccagggagggaaggccataagccacaggatgcccaaggtcctgaggaagcggttccccaaggtcgagcac
ttcatagaaaacggcgttccaatggcctacatccgcaccatgaagggcggcgtcatatacctcctccaga
gcaacagggagatagacgacgacctgctggctgagatactctggcacgagaggaacggctacttcaggcc
gctccagagggcccacgagggagtgaaaatcgagaagaaggccttcgaggccgaactagctgcgctgctc
aacataataaaggcggaaagtccagagctgagggtattcctgaagtacggaaggagcccgctggagtaaa
aaaagaaagctcaggaaaccgaggcactgaaggtcgctaggattctcagatacgactggtcgaggccgtt
catgtagtcccttgtttttcctccagtcccccatctatcctgtcccgcgaggactacgaccacctggccc
tcggtccagacgttggtcttgacgaacatgcccctctctccgtttctcaccgcactctgctcgccgggac
tgagaacctgcctgacgtagccgccaacgccatcgtaggcgtccggaccgccgaggattatgattatctt
cgagtccctgtaggcctcgaaatcgtcggcggtgacgtgcctcaccgagaggccgagcgcccccaggtgc
gccgccagcaggttgcccttgatgccccagtcaatgtcgttggcgaggataacaacctcgggcatctgaa
cgggctcgtagttcaaggtccagtccaccagttccttgagaaccgagagctcctccgcactaccggcctc
aagctcaacggagctgtagactgcgcggtagtccccctcggtggcaagtattccaccgctgtagtcgctg
gtgcgggccagaagcatcggggcgtaacccttgagggcatggaggagcctgacgcgctcgaggagcttcc
tctcgacgggaatctccgccaccatgccgttgtggcttatcacaacgcctttatcggtaacctccatgga
agcgaggacttccggaagtaccattgacgctgacagcgagaagttgaactgcacgccagtgaggttcttg
atggactcgcccatctcgcgcatcctgaggccgttctccgaggcgaagcgtgagacgctcctcttggcta
tcccaaagtgtgtggacgagaggacgtactgccacccaaccgttgaataagtgttgacatccacggtgcc
gccgttgaagggtcccttctccgacagcacgagggagtagccggtgcttatgaatgggaccataacagag
gcctgggtgaggttgagttcgcccttggccgcgtcggcgaggatcagcgggtcgaggccgaggagcttcg
ccaggcccggctcgtccacgctcccgatgtgctgcgggttggtggcgtcgaacatggttccggacgtgac
cacgaggccggcgtggtgagtctcaaggtagtcctcaagggccgaaatctgatcctcggagaggccccac
tccgggagccagaggttcgagagtatcaccgcctggggctggaagctctgcagggcatcggaaagctcat
ccggggagactatctttatgttgtagtacttggccaggccctcccagtggtgctcggcgagcatccaggg
cttgagcttggtcaggggctcggcaacggcctcgaagtccgagaggttgtagtggtaaaagctcctggag
acgttgaactggatcatcagcgaatccagggacttctcgaaggccatcgcctcgaccgaggggtcaacta
tgagaaccttcggtccaccggggttggcaacgtagtaggagtaaaccgggctgtaggaggtgtggccctc
cacgtccgtgacggctatcttgaactctatcctgcttccgggtggcgcccccggcaggtttatcttgcgg
tagaagacgtagaagttctggctctcgccgtaaaagcggtgtattattgactggtagagcgaccagttct
caccggccgcggcggttctaacgtacgccggcttccagtcgccgtcgtctatcctgtagtacgcctcaac
cttgcccttacccaccgtaatcccgaagtcatcggctatgtagaagtacaccgtgaactcctcgtagggg
ccaacgacgaaatccttggggatgttgcccacgagtattataggtggccgcagttcagagactatcacag
ccgaggatgccggtggaaggagcataccgaacagcaacagtattgcaaaaaccgctttgagtttatccat
ggtgtcctcaccaacataaggtaacgcttccgaactatttatatttagcccgaaagatttaaacgcctgg
acaaataatccatggccatgaaaaaatggctcccaactctgctggccctctcgatcatcgcgggcttcct
cggcgtctacgtgggctcggtcagtctgaacccctctgacgtaacggctagcgtggcctacgggataaaa
tcggccctgtcagggatattcccgtccataaatcccggggagagaccgaaggccttcatcatcgtgtggg
agcttcgcctcccgagggttctgctggcctatctggtcgggctctccctcgcctcggcgggcgttgccag
ccaggcgctcttcaggaacccgctggcggacccgtacataataggcgtgagcgctggagcgggaataggc
gccgcccttgcggccatctacgcaccggcgcacatgggagccttcgccctggtctccgccatcctctcgg
tctttgttgtctacactgtctcgaaggtcgacggccacatcccggttgatacgctcctcctggcgggaat
agcctacggcttcctagccagcgcggtaacgtggtacctcataataagccagggagagagggcccacgta
acctggatgtggctcatggggacgttcaacggcgccggctggggcgacgttggcgagatgtttatcgttg
cactcctcggcgtcggcttcctcgtatggaagtggagggagctgaacctgatactcttcggagaggagag
cattgccctcggtctggacgttcacctatacagaaagctcttcatcggggcgatagccctcctaacagcc
ttcgccgtctcgaccgcggggataatcggcttcatcggcctcgtcagtccgcacataatgcgccttctcc
tcgggccaaaccacagggagctgaccccagcgagtgccctcttcggaggcgcccttttggttttcgcgga
cctgctggcgaggacgctggcgaagcccaccgagcttcccgttggcatcataactgccctcatgggagca
cctttcttcctctacctcctgatgaagcacaagaggggtgagctgtactcatgaaggctcttgaggtcaa
agtttccttcgcctacggcgagagggaggtcctcaggggagtggagttcaccgcagagagaggggagctt
ctggccataatcggccccaacggagctggaaagtcaactctcctcaagtgcttggttggaatcctcaggc
caaggggccacgtgaccttcgacggaacgaacctgcttgagcttaagcccaaggatagggccaaactgat
aacctacgttccccagagttcattccccgagttcgccttcaccatagaggagttcgtcgagctcggcaca
tacgcgacgaggggaagcgttgaaggggccctgaaaagggtcggcttatgggagcgccggatggagcaga
taacagcgttaagcggcggtgaataccagctggccctgatagcgagggccttagctcagggaagcgaagt
ggttctcctggacgagccgacgagccacctggacataaaccacgcccttgagataatggagctcctgaag
gagatgagccgggaaagaatagtcatagcagttctccacgacctcaacctagccctccgctacgcggaca
ggctgatgctcctccacgaggggcggaagcactgggaggggaagccgggggagctgaagcccgagaccat
cgaggaagtctacggcgtgaaggccaagataacggaggtagatggtcacagagtccttctagcgagggtc
tagcaaaggtttaaaacgtcaggcgagaagatgtgtcaggggtgagagaatggaaacgaagaaaaccggc
accaccaccgtgggaataaaggccaaggacggtgtcgttctggccgcggatacgcaggcttccctcgacc
acatggtcgagaccctcaacatcaggaagatagtcccaatcaccgacaggatagcgataaccaccgcggg
aagcgttggcgacgttcaggccctggcgagaatgcttgaggctgaagccagatactaccagttcacctgg
aacaggcccatgagcaccaaggccatggcgaacctgctcagcaacatactcaacgagaacaagtggttcc
cctacctcgtccagataattatagggggccacgttgaggagccgaccttagcgaacctcgacccgatggg
agggcttatcttcgacgactacaccgcaaccggctcgggaagcccattcgcgatagccgtccttgaggat
ggcttcaagaaggacatgagcgtcgaggaggccaaggagctcgcggtcagggccgtcaggactgccggaa
agagggacgtctacaccggcagcagaaaggtccaggtcgtcgtcataacgaaggacggcatgaaggaaga
gttcgtcgagttcaaggagtgaaccgttcaacggttgcaccaaagccctttttaattctcttttcgagtt
ggtaacatgcggaatctcccagaaaagctggcggttctcgggctgatagtcctgctcgtctcagcgctct
acgcagctgagagactaaccgttaacccgagctcggttctcacccaggtaaacgagatactcgatcaggt
tcaggagataaggaacctcaccttcaaggagaggccgaagatagtcgttctgaccaaggatgaagccctg
gcaaaatggaagcccggaaaaggcgacatcgagaggatgaaaatagaagaactgacctacaagatgaccc
tccttcttcccccggactaccattacatcaaaaaggagacggagaggagcgccaactggatagccgcgac
tgtgggggataccatctacatcatccaggagaacttcatgtccgaccaggacaccgcaaggagaacgata
gcccacgagagcgttcacgtgctccagaagcagtggttcgacgcgaagtacggcgccgacacctacgacg
ggacgatagcggttcagtccctaatcgagggcgacgccgacctcgtcgcggacctctactgcgagaggaa
cgggataccgattcacaagatacgctcgctgagcggcaacccactcacggacctccacatcttcccctac
gtcttcggcgaccgcttcgtgaggtacctctacgagaaaggcggctggaagctcgttaacgaggcataca
cccgctatccggtctcggcgcagcaggtcatgcatccggagctgtacctcgaaaacgttacccccctcaa
cgtcaccctgagcgcaccgccgaactcacggattctcaaggaagacaggctcggcgagtactacgtctac
ctcctcctcagggacgttgcgaagcttgacaacgagaccgcctggaacgtctcaagtgcgtggcgcgggg
ataagctcctcctgacccagaacgcgacgggctacctcctccagtggaaggtcgtcttctcaagcgagaa
cgccgcgaagatctttggggaaaccatctccaagcttgcagagggcaacacctacgcgaactacacgata
aggattgaaaggaactccgttctcctgatcgccgaaaggagggactgatgtgaagctggtctgtcccatc
tgcgggaaaacctacgacgaacctgttcagaggtgtgaatgcggcgagcctgtcgagtttgaaaggttca
ccggcgaaccgtacataggaaagagcgtctgggagcggttctgggacttctggccggtggaaccggcact
ggagttctccctcggcgagggcgacacaccccttgtgaagtcgggactcggcgaagagcttggagtgaag
ctctacctcaagaacgagacagtaaacccgacgtggagcttcaaggacaggggcacttttctggcgatga
gccatgccctaaaggctggctacaagaccgttggaaccgtctccacaggaaacatggcggcgagcgtttc
ggcctacgcttcccgcttcgggttgaaggcgaagattctcgtctccgagagcgcgagcgacgagaagctg
aaggccgtttcggtttacggcggcgaggtcatcagggttcacggcgactacgggaggctctacttcgaga
gcctgaagttgggagaaaggctcggggtctacttcatgaactcggacaatcccttcagaatcgagggcta
caagggcatcgccttcgagatagccgaggagataagcccggactacgttctgattccgaccagctcgggc
gggctcttccggggaatagccaaaggcttcatcgagctccatgagagcgggctcatcgatgacctcccaa
ccctcatagcggttcaggcggagggctgttcgccgatatgcagggcatttaaggaaggtaaagcaaaaat
cgagcgctttgagaaccccaagaccatagccaaggccatagccaacccgtatccgccgagcgggaacgcg
gttctgaggctcatgcgggacttcggctggagctgtgtatccgtttccgacggtgagatactcgaagctc
agaggaagctcgccggcgaaggcctcttcgtccagccggcgagtgctacaggcatagcggcgctggagag
gctcgaccttccaagaggggccaaggtcgtctcaatactcaccggctcgggcttgaaaaccctcaagagc
gctccacagggagggattaaggagtgcccgctcgagatgctggaaagctgtttgaggtgataccatgctg
attggagccgcggttatgccccacgggaaccccgtcttagagccggaggacgatgagacgagaaaactcg
cggaggttctcagaaagatcggtgaggagttcaagggagctgaggcctacgtcctcataagcccgcacaa
cgtccggatgagcgaccacctcggcgtggtcatggccgagcatctcgtctcatggctcggcttcgaagga
aaggaactgcccggagaatgggagaccgagagagggctcgcggggaaaatctacgagtcggcgaagagtg
ccggcctgcccgtggtggacatgaacttcgccgcactgagcggtgagtactcccggtggcctctgagctg
gggagagcttatacccctgcagttcctcgaaaagaagccgctcgttctcctgaccccggccagaaacgtg
tccagagaagtgctcgttcgcttcggcgagatcatcggagaggttatagaggggagcgagaagagggtag
ccttcatagccagcgccgaccacggacacggacacgatgaaaacggcccgtacggaaaggtgaaggagag
cgaggagtacgacaggctcgtcatggagataatctcggaaaacaggctggaaaggctcatggaaattccc
gaagagctcgtgagaaaggccctagtggacagctactggcagctcctcgtcctccacggccttctgagga
gggtcccgatggaggtgagggaaaccgcctacgcctgtccaacatacttcggaatggccggggcgctgtg
ggtcaggtgagtcacagaacgtcaaagcttatctcaagcagccccttgctcttcctgaacctgacctttc
tgatttttatctccccgatttctcccgtcgttgcggtatgctcctccttgcaggcgttgacgttccagcc
ctcgatgacgacgacccttagggttcttacctccggcggaatcgggaagaggtcgtacatgtcctcgccg
aagcgcttctcggcctcgtccctgggcagctcgtaaacccgaatcggtgcattttcctctaccttctcgt
tggcgaggcgctctatctcggcaacctcctctggcgttggcttccggtcgaacttgacggtcagccgccc
atggtttccgtccacgtaaacgctcgccgtccacttggcgttttcacccagaaccttgacgacggcgccc
ttgaccacgtgcagtgcagtgtgggctctaacctcaaccgacgacataggcatcgttccatcttctcgga
ggacttattaacggttgcgccgtactcggcttgggtgttggtatgaaaagaatcgaggaaatcgcgaagg
aactgggggccgagattctcgagattggaaggccagtcaagaccgtcgagcaggccacgagggaggcggg
cgttgccagaaagcaggttataaagtcgctcgtcatcataagcgagagcgggccccttctcgtcatagtt
gacggcgagtcgagggtcagcctaccgaagctggaggaaaggtttggaaagtgcaggttcgccaaggcga
aggaagtcaaggagctcaccggctacgaggtcggaggcgttcctcccgtcggcgtgccgctcaggacgat
aatcgactcgcgggttctggagaacgagcacgtcatcggcgggggaggggccgtcgacaggctcatcaag
ataaggcccgaaaggatcatcgagtaccagcgggcggaggtaatggacgttagggaataatcgggtcagg
ttatcaaccccacaggtaaattcaaacggagattatccagcggcgcttgaatgtttttcagttcactgaa
gtccccaccgaataattcacgccagaagcttgcaccattaaacaaaaaccgttataaatgccaaaaacga
tacaccagtgccagattaacaacttttgaggtggtcaacatggccgaaaagaagagaaagagggttctca
ttttgggcgccgccggaagggacttccacaacttcaacacgttcttcagggacaaccctgagtacgaggt
ggtagctttcaccgccactcagattcctgacatcgagggaagggtttacccgcccgagctcgccggtgag
ctctacccgaacgggattcccatctggagcgaggatgacatggagaagatcatcaaggagcacaacatcg
atatcgtcgttttcgcctactccgatgtctctcacgagcacgtcatgcacctcgccagcagggcccactc
agccggtgccgacttctggctcctcggcccgaagagcaccatgataaagagcaccaagccggtcatagcg
gtcaccgccgtcagaaccggctgcggaaagagccagaccagcagaaaggtcgcccagatcctccaggaga
tgggctacaaggtcgtcgccatcaggcacccgatgccctacggcgacctcaggaagcagatcgtccagcg
cttcgccagctacgaggacctggacaagtacgagtgcaccatcgaggagcgcgaggagtacgagccctac
atcgacaggggcatggtggtctatgccggcgttgactacgagaagatcctccgcgaggccgagaaagaag
ctgacataatcctctgggacggcggaaacaacgacttcccgttctacgttccggacctctggatagtcgt
caccgatccgcacaggcccggccacgagctcaagtaccacccaggtgagaccaacttcagagcagccgac
gtcatcatcatcaacaagatcgacaccgccaacagggacgacattcagaaggttcgcgagagcatcgaga
aggtcaacccgaacgccatcgtcatcgacggtgcctcaccgctctacgtggacaagccggagctcatcaa
gggcaagcgcgttctcgtcgtcgaggacggcccgaccctcacccacggcggcatgaagtacggtgcaggc
tacgtcgctgccaagaagtacggcgccaaggaaatcatcgacccgagaccctacgccgtcggctcgatca
tcgacacctacaagaagtacagccaccttgacgtcatcctgccggccatgggttacggcgccaagcagat
caaggagcttgaggagaccatcaaccgtgccgacgcagatgtcgtcgtcatcggaaccccgatcgacctc
cgccgcgtcatgaagctcaacaagccggccgtcagggtcaggtacgagctcgaggagatcggcgagccga
agctcagggacatcctcaaggacttcgtcgagaagcacgtcaagaaggagtgatccttctttttcattct
cttcttctcagaaccagccagacgtcgttcccctcgaagccacagcgcctataaagcgcctctggattcg
ttctgttgtcaagctggcccgaaaccgttgtgaaggccgcgtccttcagcctgcgaaggagttcaaacac
aagggccttcccgaggcccctcccgcggtaggatgagtgaacctgtatccattccagcgagccctcgccg
atggagcggtccaagtccgctatcccaagggcaacgggctcaccaccattaagaatccagagccagaacg
accggtcgaacgccggcccagcggtccacgacttgacttcaccagaacccacatggatgtcctcgtagca
gaggtttatgaactccgcaacctctcgggcctccgcagggacgtccacctctctgaaggcaaagcccgcc
ggtagggacggtgcctcaagggtctcgcccctgtgaacgagcctgaagtacctctcaacataaaattcct
ccaggtctaaagccctagctagcctctcatgcagaagtacaaaatccagtccctcaatatcggggggaac
gccgttcgagtcccagtaaacgtagatccctctgcccctcctggcctccagatggacgacttcccctccg
cgaacgtccagaagggtctccatcccgtccagcatcgccagggtcttccagagggcgttcggaagcgttc
cggttgggttcctgaggtacaactcggtcagtgccgttttaaagtccatgagagccgtactcccggagaa
atttaaactttggggttacggaaagcttttttatcgcggggcggtacgtcaattggtgatgcgatgatat
tcggagcggtaggggttctcggaaccttcctcatggtgctccagcttctcgcccttgtgtgggtcatcta
cgacgtcctcacaaagcagaagagaatgccggacgttgaaaaggtcatctggatagttttggcgttcatc
tccacgatactcggagcgctggtgtactacatactcgtcaagaggcagggaaaatacgaggagaaaccgg
aggaagccggcgcctccgaggattccgtaagggtgtactgaccggaagccttttagggataacgtccaac
ttatcctgcccggggagtgccgccgaaggcggagccaatgaacttgggcgggttattacccccttttcac
ggcgtttcttgaatccaaaatgtcatcgaaagcctcactcccccataacctgcactataacgcgcctgtg
cctcggtatcacgtcgagttcgacgaagaaaatctgctgccaggttccgcgcacgagcctgccgttaagg
acggggaagcattcgctcgcaccgaggagggtcgccctaaggtggctgtgggcgttgtcgtctatcctgt
cgtggaggtagcctttgcctttgggaattagctccctcaaagctcgcttgaagtcctccagaaggccgga
ttcatgctctatcgtgactatcgcgccggtggcaccgggaacgaagaccagaacctgaccgttctcgatt
ccagattcctcaacgatcctctcgacctcgcgggttatatccaccaggtcaatctctcccttcgtggaaa
agcggagctccttcgtcacgaccttcataccaccaccccgcgatgagtccgagggtgaagcctattaggt
ttgcggccatgtcggcgaaggagaacgttctaccggggacgaagagctggaggaactccaggaggaacgg
taggggcagcaggtaggcccaccaacgccatccaaggatgcccagggcagagaattctagcagatgaacc
agcttatccccgttggccacgggcgacgatgggaccctcggggtcaggttcagaaacagaagaaggagca
cgtagaggaagagaagccttcgcctcaaaggttctccaccagcctcttgagtttctccacgacgtcaaag
ggcgtctcaccgaatacgtagaccagcggctcaactccaaagccgcccacgtcaacgacggcgtcgtaac
agccctgcctgaagacgtccgctatgaccctcacggcctcatcctcgctcagcccacctgttttaaccct
tgcgactttgaagcccgcagcctcgagggccgtttcgacgtcgcggccgtacctgatgttgagaacgctc
cgtatctcgggcctgatatcggccagcctaacgagtattctcgctgtgaactcgctggccccgaactcgg
gcggcagcgcaaaggccttccccttgacggccgttatccttcccgggattgccgcaacgtcctcgatgcc
ccgtggagaagggagggcataggcaaagttgctcctgacctccggaatgagctccgggaacttctcattt
ctgatcagctcgttgagcgccatgttcagaacctcaagaatctcgcccctgaggggacgcacggcgaaga
gcgacctgcaggagtcctcactaacacccgcgtactcggcgtagaagccgcacagaaagccgctctggaa
gagctcaaagattctcctcgccacgagaaggacagcgtcctcacggcgtcccccgaagaggatgaatttg
gacacctcgttggcgatgtcctccagcctctgggccacctcctcaggggggaccttgtacctgcccgaga
ggtacttgctaaccatcgcctgggttatgccgaggtactcggctatctgggactgcttcatgccctcgcg
gtagagcctctcggctatcttggccctcagaaaaggcatcaactcctcggctatgtaaacgctgggagtc
ctcatactaccaccctaaaactaagttattgaaacttcgaaccgaggtttaaagggttaccgtcgacaac
tttatgtcaaaaaacgtttaaaaacccatcgatttttacatcggaagggcttttatggactggaaaggac
gagacgtgataagcgttagggacttctcgaaggaagatattgagtttgttttgaaggttgccgaaagact
tgaaacggagctcaacgagaagggcgcactcgactatgcaaagggaaagatactcgcgacgctcttcttc
gaaccatcaacgagaacccgcttaagctttgaaagcgccatgcaccgcctaggcggctcggtcatcggat
tctcctccgccgctagtactagcgttaagaagggtgaaagcctggccgacacgataaagacggtcgaaca
gtacagcgacgttatagtgatacgccatccgatggagggggcagcgaggctcgccgcggaggttgctgat
ataccggtcatcaacgccggcgacggcagcaatcagcatccaacccagaccctcctcgacctctacacga
taaagcgcgccttcgggaggatagacggcctgaccataggcctgctcggagacctcaagtacgggagaac
cgtccacagcctggcggaggctctggccttctatgacgtcgagctctacctgatttcaccggagcttttg
aggatgcccaagcacatcatagaggaactccgcgagaagggagttagaatccacgagacgaccgacctgg
agggaacgatcccggagctggacgttctctacgtcaccagaatccagcgcgagcgcttcccggacgagca
ggagtacctcaaggtcaagggcagctaccaggtgaactgcgcggttctgaagaaggccaaagaaagcctc
aggataatgcacccgctcccgagggtcgacgagatacacccggaggtcgacaggacggagcacgcgctct
acttcaggcaggtcttctccggagttcccgtgagaatggcccttctgggtttaacactgggggtgctttg
aatggccgagctcaaggttaccgccattagagagggaaccgtcatagaccacatcccagccggaaagggg
ctgaaggtcattgagatactccgcctcaacaggccgaacggaggcgttctccttctcgcctcgaacgtcc
acagcggaaagctcggaaggaaggacatcgtcaagatagagggcaagttcctgagcgaggaggaggttaa
caagatagccctcatcgctccaactgctaccgtcaacatagtgcggggctacaaggtggccgagaagttc
aaggtcgaggttccggacgagataaccggaatcctccgctgtgccaatccaaactgcgtcagcaaccacg
agtacaccgtttcaaagttctacgtcgtctcaagggagcccctcaaggtgcgctgccactactgcgagag
gacgatggaagaagaggagatactgggcaacctctagcccttctccaattttcatcctcattccagcagg
tggggaacccttctaagcaccgggatcgtggcggccaggcccatgaagacgtcgatggcgctctgaatgg
cgttcgggagcccaatggcgacccagaaaggaacaccagtccaactctcgacagcctggatcacctgctc
ccttggaaggccgagccatatctcaagggcaacgtagtagttgagggccagcatgaggggtatccttatc
gcgattccggcgaggtaggcaaccaccgcaaacagaaggagcctctgtctcaccccatcgccaagctcaa
agcgcgtgagtctcctagccgcttcaaagcccacgatgaccgagagggtggcgagggacttcatcatagc
cccgagccagctggctgaggataccacgctgaggccagcaaagagcagcagaaccgcggttaatcctccg
gcgaacccagtgaggaggtagaccatcactatcggaaccgccacgaggtctatcttcatcccccacacgg
tgggcatctcaataggcatcacatcgaagagcagcgagagtcccagcatcatgccgattagagctatctc
cctcgaactcatcctcaccccaatcaccggagggagtttgttccacattttataaatttttgttcttatt
ttggaacaaatttcccgccgagaaccttaaaagtccgccccttgaggtaagagggaagagccatgttcac
gatcaaggggatatcggagctggtgggggagataaggcgcgagaacggttttccggagagcccgttcagg
atagacgaggttcgctatgaccccgggggtgacaagctcttcataatcgcccacgacagaacggacaaga
gcgtcgtcataggaaacagcttcgtaatcgggaagctccgcgagaggctcaaagtcaaacaggtcacggt
ctattccaatcttgacctggagataaagcggaggaagctcaaggaagccgaaaaactcgttgaaggaact
gagcttgagttcctcctcccgataatcgaggcggagaagaggtttcccccgagaaagtggccggacgtca
gaggggacgtcaaaacgctcgtcttcatgagcttcaatgcaaaggccctggtaggctttgccgaggggct
gaacctgccccacgatgccgttggaatcaggtacgcctttccgaggctgaagtacgagccgatagacgga
gagccagaggaactgttctttccggacgagaggaaacttatcgggattgcggaggagaggggggcgaaac
tgattctggcggattttcccttcggtctgaagtttgagggggtttacctcctcaaccccttccggctgct
gcacataggcttcttcgagctgaagtacctcttcggctttgagaggcccgtggtgtacgacaaaaaagcc
ttaattcggttcatcacagacttaacctacgaggggcttatggaatcgaccgacggagcgaatctaatct
ggaggatgtggagaagatgatagtcggtgtcgttggaaagatagccgccggaaagacgacggttgcaaag
ttcttcgaggagaggggattctgcagggtttcctgcagcgatccgctgatagacctgctcacccacaacg
tctcggactactcgtggattccagagctgcctgagaaggccgagccaacgcgggacaggctcatagagtt
cgggaagtacctcaaggagacctacggtgaggacatactcataaggctcgccgttgacaagatgaggcac
tgcgaaaacatcgtcatagacggcgtccgctccgagggggagataaaggccgtcaagaggctcggcggaa
aggtcatctacgtcgaggcgagcccggaggtgaggttcgagcgcctgatgaggaggaaggcgagcaagga
caagggcataaggagctttgccgacttcaaggccatggatgacgccgaggagcgcttataccgcacgagc
gagctgaagggcctggccgactacgtgataaccaacgagggaacgctcgaggagctgagggagaaggtcg
aggggataattgaagaggtggttggatgaagctcctcatcatcgccccctgcctcctgagtccgttctac
gtctaccgcgggccgaaggagaaggagtacgtgacggcgaggctcctgagggaactgattggagagctcg
gcgaggactggcaggttctagcctatccgtgccccgaatacgagctgatgggctggccgagggcgccggc
gagccgggaagtttacgaaaggctcggaatgcgcgagagggccaagaccatagtggacttcatcggaagg
gttctgacagaggaaaagccggagagggtagttttcataggcgttaagggctcaccgacctgcggggtct
tccacacgagctcgagcgacccggaaagctatccctactcggccatgcaggagttcttctacatgagcaa
ggaggagagactgggccgctctagggagatggtggagggacagggattcaagctcgtgaaggcgccagga
atactctttgagatactccagagcaggtttcccgagggaacgtacatcgagttcgacaaggacgatatcg
aggggagcatggaaagggttaaatcggttcttgttgaattaggggccagatgatgcaacatgatgtggta
cacgcacgtggttttcggggttctcttctacctgatagcggttctctttggagccccgatgagctttctg
gacatcggtatggccgccttcggcgccctgatgccggacatagaccatcccaagtcgtacatctcgacca
agctgcccggcggaaccgtcatgcccaggttcgtggagcacagggggccgactcacaccatagaggctgg
aatactgataaccgccctcgttggcggcctggcgtactggataacgaacagctactggccggcggtggcg
ttcttcataggctacatctcgcacctcttcgcagatacgctcacggtttcgggcatcaaatggagccatt
tctcaagcttccacccgagggggaagataaaaaccggaacgaggggagagggactggttctgatactggt
gaccttcaccacggtgatgctgttcgcgtacatcgtcatgccggaggaaacaagcaagaacctcggctgg
gtcatgctgatagccctgatggcgaccttcgcgataatagggaagaagctgaagaggttgaagtgatcag
gccctggttattgcatccctcaccagcctttccgccttctccatgagctccttagccttatcctcggtgt
gggcttccagagttatgcgcattatcggctcggttccgctcgggcggaagaggatccaccagttggagtt
ctcgattctaacgccatctatgtctatgagcctctcgtagtcgaagctcctgagggcctcgtgggcgatt
atctccattgccctcgctttcttctcgttggggcagggtatcttcgccctcaaggttacgtagcgcggaa
cttcctttgctagctcgctcagcgggccgagtttgtcaatcatctcaaggacgagcgctccagcgaagat
accatctggggtgaggttccactcgggcattatccacgtcccgctcggctcgccgccgaagacgccaccg
tgcttggccagctcgtccgcgacggcaacgtccccgacgcgcgtccttataacctcgccaccgaggggtt
tgacgtagtcgtccagggcgaaaccggcatcgaccgtcgtcacgattttgccctttccgaacttcctgag
catgtagccggctataagcgagagcatgacctcgtactcgacgaagttgccccggtcatccacgacccca
attctgtcggcgtcgccatcgtgggctattccgacgtcggccttcatgaccctaacagtgttcgccagtc
ccgaaaggctctccgcgttcggctcgagctccctgacgaagaaaccgctgggatgggagttgaggcttat
cacgcggttgcccatctccctctggaggtaggggctcagaatcgagccggccccgttgccggagtcgaga
acgacggtgtaggaaccgtccaggtgaaccatctcaagggcggcctctatgtactcctccctcgggtcgg
cctttctgaggcttccaatctcgttccagggggccttcttgaagttcccggattccagaatagcctcaag
cctgttctccatctcgggggtgtaggccatcccattggcctgccagacctttataccgttgtactcgggc
gggttgtggcttgcggtgattgtaacgcccgcatctgcaccgtagagcctgatggcgaagccggtgaggg
gcgtgggcgcgaggccgatgtctataacgtctattcccgcagataggagcccgctcaccagggctctctt
cagcatctcgccgctcgtcctcgtgtccatgccgacgacgaccgttccctcgccgaggcaagtcccaagg
gccctgccgacacccagggcaagctcaggggttagcttttcgttgacgacctctcgaatcccgctggttc
caaagtaccttcccatgggcaccacctggctaaaggcgtatatacgatgggcgaatataaccctttgggt
gagtgtcatggaggaaaacttcccctacgcaagggcggcgctgctgttttccctcatagccgtcgcggtg
ctgatcttcgcgggcctctactttgacgtgaggattaccctgatttccctgcccctgctcgtcttcctcg
cggtcatcttcataggctggagcggcaaccggtgtctaaacaaaggagagatgcggcgcgccatagcggc
gaccctcgttgcgacgttcatcgtcctcgtccttggaagcgactacatcacgataccctctgagctgaga
aactacttcctcggcgttctctcgacgataataggcttctacttcggctaccgtggcagggagacggagg
aggagaggatggagcgcataatccgcggtctgggggctaacctccagggaaacgagaacgagggctgagg
gccccacgggcccccagcatctttgatcgtccaggacagaaaaggaaagagcccgaaaacccagactaag
gttcggactacttcttctccagccggtagattccgaccgagacggtatagctctcaacgtttacgggagc
cttgtagtcaatcctgacctggaacggctgggttgagccgtagatgagctcgttcgtttccgattcggtc
aggacgttgccgctctcgtcgaggatggttattttttccacggttccctcgctgtctgcggttatcttgt
acttgccgggctcaaggacgtggctgaggtagaacacatctcccgtaacggtttcgctcttgacctcgac
cggaaccttcgtgtaggcggtatcgtagtagtactgcatcccgaagattgccactacaccgatgagcacg
agcaggaaaaatcccaccaggagtttcttgaacagtcccattttctcacctccctccagttttagaaacc
gtcaccagtccggggagttcctcagcggtaacctccccgctctggagccgtattatatccctcgaggaca
tcgagagggtcaccgtcccgttatcggccaggtaggttatcgaaacggtctccacccaaggagcatcttc
taggacgacgaaggccatcgcgaagtagtccttccagaagccttctctatcggcgagatactccagggtt
actgaagcagtctcgttggtcagttcaacgctttgaaccctcgaatcgaacagggtgaggtcgctctcga
tcctgaattcgggcctcctgatgtcttcaagctcggcgttctcaaggtccccgttcattactgtcactgc
cagcagcggttcgcccaggtagtacgcctccacgcggaccctcttggcatggcttgatgagtatgccatc
cctgcaacgtcgtagagcatcgcggtgaggttatcgtcgacggtggggatgcccatcctgaccaaggcgt
catcccttgagagggaaacctcaacctccgtggcgccgagggccttgacctcatcctgcagcgatgaaac
tcctccagaggaactcccggtatcaaggcctggaaggccctccggaaccttgacctctccgctgatgtag
aggtagccaccaacgagcaggagaatcaagagaacggcccagcccttcatatcatcccctcctcgaagag
cttgttcaggtagagccttattctggcctcctggtccttgtaggggcccttggactgggcgttgagggtc
tgaaccttcctgtcctggctcgtctcctccatgacgtcgtctatcgttctcctgatgatgtcttggtact
tcatgccgagccttttgtagtactcggccctctccgcagtcttcctgaactcccagccgtagtcctgggc
gaccgacttcttgacggctattcccagggactgaacgatgaactccacgggcttcgtttccggacccgtg
gggatagagttcttcgccggtgagagcctgagctccctctcctcgatgccactcatgtcattgtacagcg
ccgcactcctaccgtcaacgtggagatcgagggcggtcttcctcaccgcgtcctctccctggaagagctc
gctgtccttgtaggccttgacgtagtccttgaagagtccgaggggagaaacgccgtacttctccagcagg
ccgtcgagagcctctaggcttgagtcaacggtcttgtcgaggacgtatttgttgccgtagtacttcagct
tgaagctcagggcggtgcccttggcatctgcacccttgttgatgacccttaccagctcaccctccggggt
cttgacccgcaccacctcgatgttcccgccgctcagtccctcaagcttccccagcgtttcctccatcctg
gccttagcctcggggctgagcaccacgttaggcctctcaaggctggaaccgccgtttttggtttctcccg
ttccagtcgtggttgtcgtggtcacgtttcccgagccccccgagggagcaccggggccgctggttagggg
tatcaaaaccatgtttccgggaatcgtgtcgaggtagtggttgattagggtcggaagggccacctcaacg
tcgcaggaggaatcgtcgtagtaccaccccttagcgaggataaggtacggtccctccatgacgatgtacc
taacagtgacctggagcctgggcgactcgtcgggatgtgcctcaacccagctctcgcagctcgccgagat
gcactcgtgggttatgacctccctgaagacggcccacttggagtcggacgaacctccggcctcgtcgacc
gtgtagcggtaatgagtcgccacgtagggattcccgtcgaggtcattccccacctcgtccctgtccttgt
aggagcgccagtccgccaaggtctcctcgtaataactccttttggcgcttgcatccgtgaagtagcccat
ccagaggtcaatctcgtaggtagcgttgagcttgcccctatccctgcagacgaaggcgaagtcggccagg
ctcggcacatcagcgctccccatcatagtgccccagccttttaccttcagattgagcgagaggagttccg
aatcgctcgggggcgagcgcacgtacggttccacagcctcgccgtaggccagcattgaaccgaagagaag
gcccgctaccatgagcacgatgtaaatcctaggtgccctcatgccatcatccccagaaccgcccggaacg
cgggctcgttctttccaaccatagttccacttccattatcacccatctcgcggaaaagaaaagcgggaca
gggttgcgtatttcaacaagttacacgtttttaggtaataagcctttcggagaaaaagattcgaaaaacg
gagaaatcagggcatcagaggcgaagtttattcgccagctcgaccagcttcctcgccctctcgagcgaga
cctcgttctcgacctttccgtcgcgtttgatccacgtgcccactatgaagccatcggcgtgctcccagag
ctccgggaggttgtcgtagcccgttccagagcccactatgaccggtacaggcgagattctctttgcgacg
gccagtttttcaacgtcaaccggctttcctgttgctctgccgctgaccactatcacgtcggcaaggccgc
gctcgacggtgtcccttatcgcgtcctcgaagtcgaagaagtgaaccgcgtgcttgacgtggacgtcggc
gaagacctttattttgctcgggaggagctttctgagcttagcgagctcgtgggcgatgccctctatgagg
ccctggtctgtgtaagctataccactcagcacgttcacccttatgaagtccgccttcactgcgtaggcta
ttgagtacgcggcgattccatcgttgcggagaacgtttatcccaaggggaaggctcacctcgtcgcggat
tgccttggcgaccgccgtgaaagccgcgacggtcgtcttgtccacgtgcttcgggaagggaacgtcgccg
aagttctcgaccattatcgcgtcgaagccggcctcctcaagggttctcgcgtccctgagggcggattcga
ttacggcgtcgaggctcccatcgtagaggtacgaacccggaaggggccgcaggtgaaccatgcctatgag
gggtttcctctcgaattccataacaccaccaatccaaggatgacccgccgatagttaagggttttggaca
gggatgtccaaagtactacattgatgcaaagccttatataacccgcgattgaagtaaggaacatcatggt
ggggcggaaatacatcgcctttctcaccctcacactgctgtctctcctccttacctccgtcgtcctggga
ccagccctcattgaggctccccctgaaaccaagagcatcgaggagatactctctccgaagcttccgcccg
ggaacgagagcaacgaaaccgggccaccggtcgaggttccggtttctccccacttcgtcctcctggtaac
aggggccgcccacacccactacctcaggctcaacgtctacaccgactacgttgacggaaggtggacgacg
agaaacgccacgagggttccgagcaacgtcattgcccctccggagataaaagtcccctaccacagcgaaa
gggacagggtgaccgtcgtctcgttccttcccctcagcgggaacctcttcacctccctctacacgacccg
cgttgacggtgccggggccgaggcggttccggagtacaacctcttcagaaccggcctgaacgtgacgacc
tactcattctccgcggtgagctacacctttgactggccctacctggtcaacctcaccgctggaaaccaga
cggagtacctctccgcccccaacgacacccagctcgtggtcctggcgaggggcataaccatgggcacgag
ttcggactacgggagggctctgagtatagcgaggtatctggccaacaactacaggcacgtggagaacgcc
acgcccccggccaacacagacagactgaagtggttcctgtttgagtccaaagcgggtagctcctacgact
ttgccacagccttcgtcgtgctggcgaggctgaacggccttcccgcgaggctcgtcgagggagtctatat
cgatgcgattccccagacccaggtcgtgaccgagagaaacaggcacttctgggcggaggtttacttcaag
aatgcgggctggctggtcttcgacccgctgcacccagatcagaacgtttacgttcccttcgagctcgaga
ttacgccgccgaagatgaccctcaaccccggttcgccgggaacggttacggtaaagttcgagcgggtcgc
gggcgggacgaactcgagcgttgtcgtggaggttcccaccctcggaaggatagcgctcatcaacgagtcg
gggatatacaatctgacggtgggcccctttgaggaacccggccactacccggtcattgccagggcctcca
cgggagccggaacgccgatgtccgtgctccgtcttaccgcagttacggctccgggggcgataaccgtcat
cccggaccaggcatcggttggactcctcaaggagaaccaggttgtcctcggtctttccatccagggcgcc
acccaggatgtaaggctcgaaacaacctccccgctggttgagacgtggttctggtggggaacgccgggaa
gcgagaccgggatatacgtcaggctggccccacccctcaggtatccccccggctggcacgtccttaacct
gaccgttacgagcggagcggagaggtaccccctatacatcccagtcttcgtaatggaatccacgtccctc
ggcgtgaaggtccccgaaacgctcaccgcgggcgattcgctcaccgtaaacggcacggtgagggggacgg
tcaccggggaggcaccgtccctggggaacgtcgctgtatttctgaacgatggggagaggaacatcctgat
aggatacggcaacgtctcgaacggtagattctcgatccccgttaaaatccccgagtacctcaaacctgga
accaggcaggtcggggtgtactacgtggcaccccccggatacccgtacctcgccacggggacaacgctcg
tagtcaaggtaaaggggctggcgaggttctcgcttcccgggctgattctggccaggccaggaaacgtcac
catcgtggggacgctcctcgatggggcggatgagccgatagccaacgccagcgttgcctattacttagac
ggaagatacctcggaaacgcaacgacccgcaccgacggcaggttctccctgaggctggagattccgggga
tagagcaacacacgctgactcttgagtacccaggaagtgccaactactccccggcgaccataagcgttag
ggtcgcaaccgttgagctcgacgttcccgagaaagtgaccggtgagctcggaaaacccgttaaaatcagc
gggagggtcatcgggattgagaacgccactctaaccgcctatgtgttcccgggcaagacctacacattca
acgtcgtcaacggaagcttcgatttcaccatcgagcccttccagaccgtcggtgagaggtccctggagtt
caggcacggcgccagcgttctgaaacggataaccgttgcggtggtctctcctgtgaagatagaactgctc
acgtcggaggcgaagggagaggaaaccgcccggctgaagttccgggtcgtggattccgttgacgaccccg
tcggcggcgtctacctcaacgtcagcgtagacggcttcgtgatgcgcgtgatgaccaacggctcggggat
agccaccctcgacgtccccgtgcccgagaagaaaaccaacgcaactgtgagggttgccttcgacggctcc
ccctactacctgcccgccagcgggaggttccacgtcataatagccaaaaagcggaaaatcccctggctct
acatcggtgtgatcgtgataatcggcgctctggtggccagatacaggctcgtgaagaggaaacccgagga
gagaaggcgggaaaagattctgaagataatattcaacaacggcatacccctgtttcaggagggcgagacc
atggagataagcatagagtgcgacggtgagcctgagctctacgtcgatggaaaacccttcgggaaggggc
gggacttcaagctgacccttccactgggagaccacacgatagaggccaggtgcggcgacctcgtggagac
agcaacggcaaggatactgcccagctacaacgatgccgtcgtggagtactacgagaggtgcttcctcccc
tgggcgaagggtgtgggagtggacgtggacgaactgacgcccagggagatagcggagaccctcacggaga
tgatgtacccctgggagccgatagataccctcacatggatattcgagaaggccaagtacagcggaaggag
ggtctcgagggacgagttcatacggttctatcgctcggtgctcgaggtgatagggggtggctgcggtgtt
taaagtcaactgggggagagtcgccatatacatcggcgccctaacgctcatgtacgccctctccatccag
atggaagcgttgagggtgctcatggcccccgtcgcggttctggtggcgttcctggtggcgggagaattca
tcgccgccatacggagaaaaaatgaagcgttcgtgaccagactgctgggggttaccctcgcggcgctctt
tgcgccctccggatggaacctgcccgcggccatgatcgccctcggcggaggaatggctttcatagccccc
cggctcgagagtcactcccggttcatcaggggagccgggctgttgattggcctctacggcatctcaaggc
tcccccctctcgccgcagttggaagcgtcttcagctacgccggccttttcctgttcctcggctattccgt
ggcggagctcggcgagaggtatccctggaccgagcccgttgagaggaacctgctcgggctcggcgccctc
ggtgcaatcctcggcctctacgtggcggtgagggggagcctgagcgagagccatccggagctcgtgttct
acggggagtggctggttcttctcctgggcgtcatcgcggcgggaagcatggtctattcgtacatcagcga
aaaagacccggaagcgtacctcctttcccagtggagaaagcacgaggcgaagaccgtggagaagctcggc
cccgagctctccgaggctatggaagcggttgaggacttcgtggtgcgcgggaaaaaggggccgctggtgg
cgttcatagcctactacggctcccggctcttcgatgacaggaagcggttcgaggcgctcgtagaaaagat
agccgactacagggccaggcaaacctcccggctaacgccgctctggataaggcacgcctacgagcggagg
gagctggaaaggaggattaaaatcgttgaggaagtttttgatgaactgagaacgctcatggggtgggagt
catgatggaggttaaagaggcgtttgagacccttgaggaaatcgttgaggggatttccaaggtgtatatt
ggcaatgaggttgttgttaggaagactctagctgccgcgctggtgaatgggaacgtcctcttcgaggatt
accccgggttgggtaaaaccctcctggcaaaagcctttgggaaagttctgggcttgaagtacacgcgagt
ccaattcacgccggatttactccccgcggacattctgggcaccaaagtctggcgccagaacctcggaaca
ttcgaactaatcaaagggcccatattcacccacgtgcttttagcggacgagatcaatcgagcgccgccaa
agactcagtcggcgctgctcgaagccatggaggagaagcaggtaactatcgagggagaaaccttcaccct
ggagaggcccttcttcgtgattgcaactcagaacccgattgagttcgaggggacttacccgctcccagag
gctcagttagaccgtttcctgctcaggcttcgcgttggttatccgaagagtttagaggatgagattgcca
ttctcgaggctcgcttgtcttggggaaaggacgacccaacggttgacatgaaggctttgatcgaccgtga
gacttttgtcgaaatgcaggagctggtagagcggagaatcttcatcagcagggacctgctgaggtacatt
gccgaactcatcaggaacgcccgctctgacgagcgggttgaggcggggccaagcccgaggggtggcattg
ccttgatgaaggttgcgaaggcgaatgctttgcttgagggcagggatttcgtcctgccggatgatgttaa
ggcttacgcggttgatgctttggcgcacaggattgttatcaagcccgagtacgcttttgaaggcataagt
ggtgaggaaatcgttagggaagccctagaaaaaacacccgtaccgaaagaggcgggggagagatgaggaa
aagcctggtgggatacatcctctgggcattgctcctcgggacggccttcctctcgccggggatgataggc
ctagccatagtgccgctttctctgctcgccctggcgatgctcgttgaccctcccagggaggtgagggtga
agaggaagctctcaaggcgcgagataaggctcggcgaggaggtcgagatcagggtcgaggttaccgtgga
gaagggactcggactggtcgtcgtcagggacccgcttccaaagaacgccgccctcacatcgggaaacaac
gttggggtgttcttcaagggactgaagccgctgaaggccagttacacctacaggatacggccgatgctca
ggggattctacacgctgccgaggagtgaggtaaccaccagaaatccgctggggacgaggtacatctgggg
gctctacggcgaggagctcaggctcagggcggtcccaaaggtcatcagggcggttccgattgcggagacg
aggaggaaggcaaagataagcgtcccggaaacgagtttctcgataagggggcccatctccaccgacttca
aggagataagggactaccagaccggcgatccggtgaagctcataaactggaaggccaccgcgaggatggg
gcgggttctcgtcaacgagttcgagagggagggcaagaaaaccgtcctcttcatagtcgacgcgagggag
ggcatgaagatcggccccgagagcgagagcccgtacgagcacgccatgaacctcgtcgcctcgatggcac
accgcttcctgaggaaggactaccacgtcggtctctacctcctcggggcaaagaagttcctcccgccggc
cactgggcccagacagctccacacgattgtgaagacgatgatggacttcgagagggttaagacggaggag
gagagcttctcagatgcggtcgaaaggctgaagaggatactggttcagtacagccccctcgtcatctacg
tctccaacgtcctcgagaggacgagtggcgaaaccaggaggggagtgctcaccgtgatggccgtccacag
gggaaaatccaggccggtggtggtagacatctccgtctatccgaccctcgaccctaaaacgggcacgctg
attgagatggagaagcgagccataatggcggagctcgagggcaccggggcctacgtcgtccgctggctcc
ccggaagggaggatatcggagaggtgctgagcaagctgctgggggagataagatgaacttcagggtggaa
aagctggcggtggtgcttccggcgataatcctgacgtccctggcgtactccaacttactccgcccagggg
actacctgttggcggtggccttcgggataatcctcctggggacgttcctctccagaggttccgccagcgg
aacggtctttctctcgacggtcctctactctgttccctacgccatagcgttttcgcagttcctgcccttg
gcattccccgaggcgtacagaaacctgagcgaggccatactggcgagcccctacttctccaacccgctgg
taatcttcaccctgatagccctgagcatactcgccgactacgttgaaaccgccgagacctgggaggagac
attaaggcggctcggatggagggacaccggtggaaagaccctcctttacggcctccccgtcgtcctactg
gcctttgcactctccctgggactcctgtggcttggaagaagtctgggactctcaacaacaggggttctgc
tgcctgtcctcctgctcgtccttggcctggcggtggcgtactcgtcaatcgagggtggaaactatcggag
ggtcgtcattgcagtcgagctccctcctctgaacggggaggtaatcatagagaaccccgatgaaagaagg
gtcatgccgctgagccgttccgcggccttcgagtgggacaccattcgattggaggccgagatgaagaaaa
ggccgactcgggtggttctgcggagcggtggcggcgaggaggttctgacccccctcatagagagcgtcga
cggcgagaccctgttcctcctctataggaggggcagtaaggaaggttaatatactcccacatccaagggt
aacacggtgagagtcatgagcacaaaccttccaaaggccgttgttcggcatttagaaccagatgaaaagg
ttctgtttaccgtcagaaaaaaggtcagcctcgaaaagccgaagtggctggtaataacggacaggagaat
agtctacatagatgagaaagtcctcggaaggtacgacatgaaggcaataccctaccagaagcttgaggag
gtcaccgttgagctgggcgtcatatcctcggagttcatcataaagggcgaggagaacataaggctcaagc
tcggctggatgaacaaggagcaggccagggcgacgataaacgccataaaggatgcgctgaacgcaatagc
catcgagccggtaacgatagaggtcaagaagggcctgacacacgagacgtgggtgctgaagaagcccaag
gagctcgtcagcagggtcgttccggctggaaccaccgtccagcacgcgccggccgtggagaagaaggaag
accccctcgagaagctcaagaagctgaaggagctctacgacatgggcgttataagcgccgaagagtacga
ggaaaagagaaagaagctgcttgaacagatttaactccttttcttccagattattagagccgccccgagc
aggaggagggcggcgaggatgtaggggaggggattccctccaattggcctgtggactatcgtcgtcgttg
gcatcgcaacgatgggaggctcatccctcagaaccacaaccgtggagttcacgaagccgtagagggtgac
gttgaggggttcaagctccccccatggagaaccagtgtagagctccacagagaatgccgttccgttgggg
agcggggcaacggtgaagtagtagcccgttgatgatctgaataggggtctcggctcggccagctccgata
ggttacccttaatccagagcctcccggtgaggtttgtggcgttgatggctataagcgctggaagatcgtt
ccccgaatagtagcgcagctttgccggttcgctggcctttcccccggtttcgaccacgacgtcgagccag
gcattctcagtcttcaccgcgggaacctcgacgagtatttcggtcgaattccacgagagaaccctcgcct
caacgtcgccgatggtaacccttccggaggagccgaagccggctccacctatgagaaccctctggccggg
ctgggcgatgtaaggggtcaccgaacctatgaggggttctttctgctccccttcgatgtggaagacgtag
aagccgttgcgcccgagttcaagggatgcccttccattcgaaacgctcatctcggccccgtagagtgcat
cccggtacgtcccgtcaggccagttgaggttgagggtcagactgacgggcgagcccttgttcatgacggc
tagaagcttatggcttccaaaggttctctcaaaggcccacacggagtagttggcataaaccgttctgaag
tctccaaaggccagggcatcgttggtctttctcagctccgccagtgttctgattatcctcgccgcctcgg
ttgtgttgttgaagaccatcatcggcctgttgtacgggtcgcccttcccgtccccgctcaccagatagct
ctcgtcgccgtagtatatcaccgggatcccgggcagggtcatcgtcagtgccagggccatgtggaagcgc
tccaccgcgtcgtcccgctttgccgcgttgaggaagcggacgaggtcgtggctgtcgaggaagttaacct
gtttgttcggatagacgaagagggagtagtaatcctcaagcgttctggagagagtttcgagacttcccac
gaagccgaaggtcctcactatgtcctcccttatcggtatgttgagaaccggcgagacgttggagtagcgg
tagagctcgtagaggtcgtcgctcctttccggcgagagtgagtagtactctccgtagatgaagaggggtc
tctcagagtagaggcgcaggtagaggctctcaagccagccgagttccatgtgcttgacggcgtcgatcct
gaagccgcaggccccggagtgggcgaagaggagcgcgccctccgtgaggtatgagtcgacccacggattg
agctggttgaagtcggccaggccgaagaggttggcgtacttgaggggaatcccggcccaggtgaatatgt
tgccgttgtggtggtagacgttctccctgatgcccgtgtacgagttcaccgtggcgtttctggtgtccct
gtggtagtcggttacaaaggtgccgttgtcgtagagcgctccaaactcaccgtccgtcgccgggttggag
tggttggggacgtagtcaacgattacgcatatatccctcttcccagcttcctccacgagcctcctgaaat
ccttccagtcaccaaagtgctcctctatgcgtttgtagtcgcgcgtccagtagccgtggtagggggcact
cccccctgccatcctgttgatgttgtcgttgagcggggagacccatatcattgagacgccgaggcttcgg
atgtagtcgagcttctcggtgaggccttccaggtcgccgccccagtagaggcggtagttggtgtgggtcg
ggtcgtagaagggcccgttgttgctcgcgtttccatcgtagaagcggtcgaccatcacctggtaaacgac
gcccctctcggggacttggtaagcgccgaccagcggcatcaggagcatcagggttacgatgaccaccaga
actgacctcacagtatcaccaggggtgataagaaaaggggcttaaaaacctcacgtcccgagtatgtcct
tgaagctcatggacactatcgaacccagaatctcgtcgtttgcagccttcagggccctgagcctgtactt
ccccttgccagcctcccactggagcaccgtgctggcggtctcctcgaggagtgggaggagctcgggattc
ctccgctccagaacatccctgtttatgaagtagaaggcgaagcggctcttcctgccaacgaacgttgata
tgttgcggacgagccttataacgtcctgcctctcgagggccacgaagagcttgtgtatgccgaggaccgg
gttgcacacgaccctttcaggcacgaccttgtcgtatatctttccgtagtacttgaaatcgagggagtac
ttgtccacctcgaccctgccaacgacgttgccgaactccctgttgcccccgatctttattaccgggatct
ccatgaggtcctctgtgttcagacccatcagttcaagtcgaatcacgtactcggaaaatgtgtccgagat
atcgtcaataagaaccgggctctctgcgtgcccgcatctgcggcacatgaggtagaggaggagttcggga
gacgataccgcgctgtattcaacgagcacagtctcaccgggccttattttgaggaggatcttgtcaatcc
cgtgacataccatatccgctcacctatctagtttttaagacgccgaactataaaagcttaccgagaaggg
cccgaatctacaccaatctggcaatgccgagaaccctcggggaataaaaggagccctttctaacgatttc
gcgtccgattgcccggagtgaacgcaggaactggaaggcgtttccgacgagcatgttgtccctgaacggt
cccatctcgccgttcttaacaacgtagcccagctcaacggtcagcgagaagtccccgctcacggggttgg
cggtgtgctcaccgaagaccttcctcacgacgatcccctcgaagtccccaaggttctcgtcacctggggc
caccatcacgttgctcgtccctatgtggggggtcgtcctgaagtcccggaccgcgttcccagtgctcctc
aaattcaggaagcgggcgtaggtttcgtcgaggaggaaggagcgtattacgccatcctcgaccagaaggg
tcctctctccgggattaccctcgccgtcgaaggggaagcttccaacgccccccggaacagttgcatcatc
gatgaccgtaagtccctcgggtgcgacctcctcaccgagcttggaaaagcggctcctgccgtgataaacg
ccgtctccgaagaggttctcgaggaatatccccagaacggcgcggaaggcctcgggttcaaggagaatct
cacccgagtggggctccatcttcccggcgcgatagctgagctcggcctcctcgatggcagagaggatcgc
gttctcaagctcctcgaagggctgaagggaacgataggtctgataatacgaacccgaaccggtttttcca
tcctttttcacggcgtaggccgagacgctcatcccggtacctttggtctcaagccagaccccgttggagt
tcgctatcccgtaggtgctgaccgcgagggccatcgaccccgacagcgtgagggaattgtccttcagctc
gcgcatcctggcggcgaactcccccgcgagggagtgggcctcctcgaagggtatctcatctatcctcctg
tcgtagagacccccaacacggggcacctttgccggagaagggaagccaacgaagggcacctcgctaacct
tggcaagctttatcgtccgctttacgaactcctcaagcgttttcctgtcgtgattcaggccggttacgta
ggagaagccgagccgtcctctgtagccgacgcgcaggcctatgccggaatggaacttcctctgggagcgt
tcgagtctctcgcgctctatccggaaggagcctcccctgcccttctcccagtagagctcccactcaacgt
tctctcgctccaggatttcgatgagttcctctatcattggcaccgagagaagtttggatgggaatttaaa
aggtattcgactacctctccatggcctcgtagagtttcagaagcttttcgtaggcggcctccttcatctc
ggccagcctttcgaacagctccgccacctcctcatcgccggacatcctctggagcttccggtagatatcc
ctgcctatcgtttcggagagcatggcaatcgcaagggcgttttcaagctctcttgtcttcatcagctctc
tgcataccggcagggtgtccaggggtggggcgttgaactcgaggggcttcatgcctggatagagctcctc
gaagagcttcctcaattccgccgcatgcttccgcttttcctttgccaggtacctaaactcgtcaacgagg
atgccctcaactcggccggcaagccattcataggtttccgcaccgcattcctcgttgcagatggcgtagc
tgaggagttcgtagccgttgaggttcttgagcagcgtctcaacatcttgaataatgcccacgtctatcgc
catttcacccaccaaatattaggttaaactttggcatatatacacttttgcctcgaagacttcaaattgg
gttgaagctgtgggaagtgttaagtgccccatggagaactaaaaacggtgaggttatgagactggagacc
tcgcttaccctgacgattgccctgctactgcttctggcgagcggatgcatcagcgggcccagcggaggta
cccccacagaatcgcaggctatccatcccggctacggcgagttcaacgccggcaacgttctcattggaga
cgggggggtcatgaggaatcattacggcctggtgatgcccgtgaacagaactgtcactctcaaagggatc
gttttctccagggagtatcgggtctcgtccgagaacgggagcggcaccaccggctactaccgcggaaaag
tggggctcaaagcatatctcggcgatatcgtcgtttcctatgcgtggagcggcctggagtcgagattgga
gccggtttccgagctgaaggtcgagatagcgccggaaacggttgaggtggaacccgggaagaacgggacc
ttcgaggtgaggattgacacctccggagcggtcagggggaagacgtactacctctacatcgtcgccttcg
gtgaggacggctggaagggctgggcggttgtcgaggtgaagatatgggggaatgaaacggtaacctctcc
ttagcgcatgccccctaccaacgccctcgtgagcacgtgcggcccgccgtcgtcgaccggcacccactgg
ccctttccacagtagccggggaactcgatcctgaggtcatcccctatggcgtggatgttccgcaggacgt
cgaggattctgccggagagggccacatccctgacctgcgccttgatttcaccgttctcgattatgtaacc
ctccttggcgccgaaggtgaaggtgccgttggcggtgtcgacctctccccccttgtcccccaccatgtag
aggccgttcttgacctcctcgaccatctcctcgaaggaccagtcccggggctcgacgtaggtgttactca
tcctcacgaggggctggtagttgtagccctgggcacgaccgtggccgttcggctcgaggccgagcagggc
gctcgtctcgcggtcgttgaggtagttcatcagaacgccgttctttattacctcaaccctcttggccttt
attccctcgtcgtcataaacgtaggagccgaacttgccgggcagggtcgggtcgtcaacgacggtgagct
cctccaccgctatcttctcgcccagccttccggcgagtatgctgtcgccgttcttgacagcgtccgcctc
gacggcatggcccaaagcctcgtggatgaagacgccggtaagctcgggatccattatcaccgggaactct
ccggaagggggcgactgggcgtggagaagcgaaatcgccttttccttcacgaaggcagtccagtggttca
ggtctatcccctcaacgagctcccagcccgcggtgccgccgaagctcttccagtagctctgcatttctcc
gttttccctagcggtaaccgagaagctcagcctcagcctcgggacgaccgtctcgatttcgctcccgagg
gagttgaagtagaagccctccttgaggccatcaccgtagtagacgctcctgttggacacccgcccgtccc
ggaggagcgaatcgatctccttcacgagggcaagcttgtcctcgacgtccacgtcgagaaagctcttctt
cggccttatttcagccctgtccttgatggggtccccaaggtgaatcctcgaatcgccctttgagagcttc
gctatcttcatggcggtctctatggccttttcggcgcggcccatgtcgttggcgcttgagaagccccagg
caccgttgaaggccctgacccctatccccatctcggtgttcatggccagctcttcgagctgaccgttctg
catcgtgaggtgggaagcggtgacgcgggttatacgtatttcataatatgatataccgtaacgctccgca
agctcctcggcccttcgcatcagtgcctccatcgtcccaccggtggacataaaaggggtagcgtttatat
gacttcccatagagggatgaaccacaagggtttaagtgttgggtatggagaggcgtagtgagatactcca
ccacatccagggcaaaccgggaataaccttccgggagcttgcaagggagctgggaatagggataggggac
ctccagtaccacctctaccgattggagaaagaggggaaggtgttttccaggaaaatcggaaagaggagat
acatcttccctgcgggcttcgagagggactgccagaggctgctgatagccatctcgacggagacccgaag
gagaatcctcctgctcctcatggagggtcccctgacccagagcgagatagccaagaggctcgggctcagc
cagcccaccgtgagctaccacatgggggagctcgtgaagctcggcatcgtggatgcccgaaaagagggga
agagcgtgacgtacaccctctcctacgacccggcgataatagcgcgcgtcataaaggagtacaggcccag
cctctgggagaagctggctgacaacctgatagacctgctcaccagtgtgggtgatgaggaatgatggaaa
cggtactggcaatcatagccctgatactgtcactggccctcgcggggatttcattgatcgcctacaggaa
gagccatctgagggcggcgctctacctgatagcggcgttcctcctgctggccataaagaaggtcatagag
accctacacctggcggaatggatagaaaaagacgtaagcatggccgttggcgcccttgaagtcgtggtac
tgctgctcttcgtggttgcactctggaagcgctagcggacaaccatgaccggcggatctatcgaacccac
gacctcctcaaggaggcttcctatcctcgtttttccacttcttccgtaggcacccatgacgaccaggctg
taccccccggagttggcctcctcgaggatggtgtcctttgcggaaccctccactatccttatggagcagt
tgactccctcctgctggcagagctcgaggaggttcgtcattatgtcgcgtatgctcttcttcatctcgcg
ccatatctcctcctcgaacttctgaacgttcgtgaggtcctggctgagcatgcccatgttgaaggccagg
gccttcgcctccctcctgtcaagaacggagaacaggatgagcttgcctcccctcctcttggcgatggcta
tcgcgtgaagggcagccttctgactccacttggagccgtcaacgagcacgagtatcctcatggatcacac
ccctacgtaccttatccatatgattaccatacccactccaaccgtgctgagcattatcacgaggcccacc
ttgaggaagtccatgaaggttatgttgagcctctccctggccgctataccgaggacaacgatgttggcgc
tcgctcctatcgcggttccgtttccaccgaggcacgcgccgagcgagagcgcccaccacaggggatagac
gttcatcgagacgctcatggattttatcaggggtatcatggcggcggtcagggggatgttgtctactatg
gcggaggctatcgccgagaaccatgtgatcatcactatcgcctcggcggtcgtgtgaacgtagctgagga
gccagttggcaacgtcgtctatcaccccggtctccacgagggaaccgacgattataaagagccccatgaa
gaagaatatcgccgtccactctatcttttcgagaacctccgtcggctccatcctgctccagaggagaagg
aaggaagcaccgctgagggccacgaccgccggaggaattccaagcctgtcgtggacgaagaacagcagga
cgactgcaactataacgaccacggacttcttgaagagcgccctgtcccttatggcctcgtcctcccggag
catctgaatggtggactgaatcctctccatcttggtcggggttatcctcatggcatcccggtagacgagg
tatattatgccgagggttatgaggaggtcaaccgccgctatgggccccatgttcaggagaaattcgttga
agctcagtcctgcagccgagcctatcattatgttgggcgggtcgccgatgagcgttgcagttccgccgat
gttggaggcgaatatctcggccagaaggtagggaatcgggttaacgtccatgagacgggttatgtagagg
agcatcggcgtcagcaggagaacggttgtaacgttgtcgagaaccgagctcaccagcgcagtcactatgg
agaacagtatgaggaccttcatgggacttcccttggcgaattttgcggtctttatcgctatgaactcgaa
gaggccgctctccttggcggtgttgactatcatcatcattcctattaagaggaacagcgttccgaggtcg
aggtactcggacatcttctcccacggaaccacaccaatgaagaggactatagaagcgccaaagagggcgg
caaccgtcctgtgaaccctttcgctgattatcagggcgtagataaatatgaacactgtaaccgcgattgc
cacctgctcgttcagtaccatttgaaccacctaatacactatggtcggtctgtccacgtgctggactatc
ttgaggaccagggggcttataggagacgttctcgtgacctcggagccgtagctcctggagataacgagga
ggtcgaagtttccttcctccatcatccgcacgacgtcatcgctcttgtttccgatgaagtacctcttctc
aacctgaagcccgtgggcctcaagcctcgaggctatctccttggcgagcctctcggcgaactccatcttg
accttcctgagcttttcggcctcttccttgccgagggtctgctctatgagggagagggtccttttttccg
agatgtaaacgaccgtgactgaagcccctggataggcgctcagggtctcgtagagctcctcccgtatttc
gcccgagaacctgtccaccggaaggagtatagagtgtatctccgggagaacgaattcctcggggaggagg
agaaattcccgatagcgcttggctatctcctcgtacctctcaccggcgatgttcctgaacttcctagcga
tgagtttattgaagatgtccattgccatccccggagtaggaagataaagagatgatttaagctttttgtc
gcccggttttagagggttgaaccacaaacgctttattaaggcgcaacgagctaaaaacggggtgagaaaa
tgaaaagggcacttgtaccactgctgataatcatgcttctgctcccgtttgcatcctttgccgccgctga
atgccccagcgaaggccacacggtggtgctgaaggcaccggccgtctcaaggacagccagcggggagctg
ataggtgtcgccacggatttcgtcatcaccgtcgcaccgggaaccggtcacgtttacgtcgagacgtggc
ccctcgcggaggttgacatgcaggcgagtgccagattggccgcccagatagcgggcaaggttctcggggt
agatatgagcaagtacgatgttttcatccagattaaggccgattctcccataatcggaggcccctcagcg
ggagggaccatgaccgtcggaatcatcgcggcccttgagggatggacggtcaaccccaaggttatgatga
ccgggatgataaacccggacggcaccatagggcccgtaggaggaatccttgagaaggcctctgcggccca
cgatgtcggggcgcagctctttctgattccccagggacagcgcatccaatacgttcaggagacccagaaa
aaggagataggaggcatagtcgagataaacacccagacgaagaaggttgacgtcgttgactacgccaagg
agcgctggggactgacggtcatcgaaatcaaggacatatacgacgccgtctactacttcaccggccacaa
gatacccaggccggaggcgcccgcgtacataaagatagacacctccttcctcaaggacgatgcgctcaag
gactacgacaacacgacggcctactaccaggccacccttgagaagctcaagaagagcgacgtcaactacg
ccacatacacgaccctcatggaggccctaaacgaggcccaggcggtgctcaaccagtcgaagcagagcct
cgacgacgggatgtactacacgacgatgagcaaggacttccaggcgaggataataataaggcacgtggac
tggtacctgggcgtgaagtcggaggaggacgttcagagaatcctgaggacaacgggctcggagataaacg
cctctgagaagagggtgtccaacctcacgataaggggcacgacgatgctccaggccgtcgcggccgccga
ggagagggtggagcaggccaagggtctgctggacgaggcatggaagtactactacaacggtgactactgg
gacgccgttggcgatgcggcctacgcctatgagagggcaaagacagcggtcttctgggcgagcctcggcg
agaggttcgcgaccggcgacgtgataggcagggacgtggtcaaggccacagcgagggactacatagacga
atccaacctcatagtgacctacatagagtcgatgtacgggaacgttgggggcgacctgagtcagagcatc
cagcaggcggagcagtactacgaggacggcaagtactccgcggcgctattcacggcgatggaggcgcgcg
tgagggcacaggtcttcctcgacacgctgggaatagacaaccaaacggttctcaaggacaagctggcggg
aatgaaggagggcgctaaggtggccattgcgctggcccagaaccagggcataacgcccgtgctggccata
gcatactacgagttcgcggagagctacgagcagagcgccgaggagaacggcagcatggaggacctccaga
cggccatgatattctaccagtacgccagagaaaccgccaatctgttcctcagcaaaccaacccagtccgt
accagcggccaacacaacggcaaccgacgttccccagatagtcatcccaacaccatcacccgccgagact
tcgacgagcacccccggcgactcctcggagagaatccccgagacggcaataatcctgatagccgtcggcg
cgttcctcgtcggtgcggcagtgggcaagaaactatgaaccttccctttccctcttcttcaggagcctta
cctcccagtcggagaggctcgggcacaccgtgcagcccagccggtagaaaccttcgtagtagagagggtg
gagctcgatgcctctcatcaggaggaagagctgaaccatcaggccgctccagaacttcaccggcatgacc
tcgaggaaccttccaagcacgtcattccgccgctccagaacgggcggtttgagccttctcctggcgctct
cgccgtcgcggtctcccacgaccaggaggggtttctcaaactcggaggcggcccggtaaagggcctccac
cttcaacctcgtgcaccagcggttggagtgggtcggcacgccgtaccggtcgagcggcatgggcacgtca
accctgatgacgtcaacgccgagcctccgggcggtctcctccacgtactcatccgtcccgggcatctcgt
attccatgcggatgtagacggctgtgacatcgtcaaagacctcgctggccagaagcagggcggccgttga
gtctttcccgccgctccacggaacgacgatgtcgtgcccctcaaacctccggagaaaggctctgctggcc
tccgcaaaggcctctatatatccccgattaagctcaatgattctctccagtggtaccgcctcagtcgagg
gaatcctccagagaacctccacaggggagccgagcctcttgctgacctcggccaccctgtgcgggccgga
gtagtagacctcgaggttcatcagcttcctcaggacgagggagttttctccaatctcgacgccgaggatg
gagcgcatcgccctccggaagccctcccccatggccagatagatgtcgtagtccggatgaatctcgatgc
caaggggattctccgggttcagcgcgtaggcattcttccattcgatcccaagcctgaacctggccttgat
ctcctcgatgttggaatgcagctcgtcaacacgcatgttcctcacgcgcttcgtcctcagaagccgcgcg
tggaatggcttgccggattcctcaaggacggccagcgcttcctccatcagctccccctcggcctctccaa
ggagcaggatgggcacgtacggctcatcgaggagctcccggagggggccctcaacctcttccagtgttct
gccaccgccgaggcttgaaacctttagaaaaccgccgtagtttcgttcgtttatgtactgaagggccttg
gcgtccttcctggccctgactatgagatggaacatgaaaaaagattttaggcgaagcttaaaacctttgc
cgccgatgatgaaaactccctgccctgagcggtgaggagaaccggctccctgaggcaggaaagggcttat
attcccggccattcaccgcccttcttcccccgagtcagctccccaacgaaaatccctgagggcatcagaa
gaggctcatagaatcaccactcggagaacaagaccacgagtaaaaatcgtcctgcagaaaacggtttggt
ggaccgggcgggatttgaacccgcggcctccgccttgcgagggcggcgctcataccaggctgagctaccg
gcccgctcccggttatatgggaaccgcctcgcctttaaaaagttttggtatacccctggcgatttataaa
catttgcgagtttaatttccactggaaaggaaggacttttaactttaatttgccaatcaactccggtggt
ctgatggacgcgctgaactttcatcgcaataactttccgggcaacgggaagatagaggtaatcccaaagg
tccccctcacgaaggaaacgctcagcctcgcctacacccccggtgtggcggaggtctcgagggcgatagc
caacggagaagacccctgcgagtacaccaacaggtgcaacacggtggccattgtaagcgatggcacgagg
gttctcggtctcggagacgttggccccctcgcggcccttcccgtgatggaggggaaggctttactcttca
aggccttcggcggagtggatgcctttcccctcgtcctagccgagaaggaccctaatatgttcatcgaggt
cgtgaaagcggtctccccctccttcggcgggataaacctcgaggacatagcctcgcccaagtgcttctac
gtgcttgagagactgagggaagaactcgatatcccagtcttccacgacgaccagcagggaaccgcgagcg
tcgttttggcggctctgctcaacgctctcaaggtcgttggtaagaagctggacggaataaccgtcgccct
cttcggcgccggggcggcgggctttgcgacgctgaggataataaccaaggcgggggtaaggccggagaac
gtcagagttgtggagctggttgatgggaagccgagggttctgacccccgacctgccgcttgaggaactct
tcccccacaggggcgagctcctctcgaagacgaacggtgagggaatcgaaggcggtccggaagaggcgct
taagggggcggacgtgctcatatccttcacgagacccgggcctggagtcataaagccggagtggataagg
ctcatggcggacgacgcgatagtcttccctctggcgaacccaacgccggagatactccccgaggaagcaa
agaaggccggggcgagggtgatagcgacggggaggagcgactaccccaaccaggtcaacaacctcctcgg
ctttccggcgattttcaggggggcgctcgacgtcagggccagaacgataaccgacggcatgatcatagcc
gcctcgaaggcgatggcctccgtgatagagccgagcgaggatgagataatcccctcgccgttccacccgg
aggtccacccaaaggtggccggggcggttgcagaagcagccatgcgggaaggggtcgcgagggttcgcgt
taacccagaggagatcgaagggcggttaaggaaatggagggagttctacgggaagaacatcgtcccactg
aacgaggggaggaaagcctacctgtaaaggctccctccactggcgtctatcgcaaccagcagggggaagt
cctcgacctcaagaacccacaccgcctcaggaatccccaactcctccagccagagaacgtcaaggacgcg
ctttacgctcttcgccgcaagggagccggctccgccggtaaaggcaaagtaaacggcgcggcctttgaag
ggctcggcatccataccaccctttcctattatcccgcggacgccgagggagaggattcccctcaggtagc
ggttcatcctcgcgctcgtcgtcggcccggcggaaactatctcgtaacccttggaggtttttctcacgac
cggcccgcagtggtatatgactgcaccatcaagttcaaagggaagccctcccctctcggccagcccaagg
attttcctgtgggccgaatccctggcggtgtagattacaccagagaggtgaacgatgtctccagcattga
ggttcaaaacgtcctcctcgcttaagggagtcctcagcctcactgccacacgtccaccctcccgtcgggc
tttatctccacgaaggccctcctgttggcccagcactgaacgaccagaccgaccgggaagctcgcaggat
gcctgtgggcgacctctatcttgacgtccagggcggtggtccttccccccatgcccatcgggccgattcc
cgttttgttcacctccatcaaaagctcctcctcgattttcgctatcctcccgtccgggttcctctccccc
acttttctcagcagggcctttttggccatgagcagggcgtagtcggccccgccgccaacgcctatgccca
agataaccggcgggcagggctttcccccgcaggccttcaggtgctcgagtacaaaacgctttaccccctc
ccagccctcggcgggggtgagcatggccaaagcagagcagttctcgcttccccctcccttcggaagaacc
gctatccttatcctgtcacccggggcgggctcccagtggattaccggaacgcccctccctgtgttgtcgc
cggagttcctccctgtgaggacgtcgacggcgttgggcctgaggggtatttcctccgtggctctcctcgt
agcctcgatgagccagcccttaacctcgccgagaaagggactttcaacgccggcctcaacgaagaaggtc
accgtgccggtatcctggcagacgggaacccggtcggcgaagccgaggtctattgccttgattatgttgc
cgaggttgaagcgcgctatctcgttatcctcctcggcgtaggccttcctgatggccgagaaggtatcctc
gggaatcttggtgacggccaaccggatggcctcgacaatcgagtccacgaactcctcagacaatcagcat
ccacccatcaaaaatagcctgggaagcttaaaaagttaacagaaaaggggcaatcagcccttcagaatct
cgactatctgctcggcgacctggacgccggcgcgcatctgggcctcgacggttgaggctccgatgtgggg
cgtgaggacgacgttgtcgagcttcgtgagcgggtggtccttcgggaggggctcctcctcgaagacgtcc
aggccggctccggctatccagccttcttggagggccttgacgagggcgttcgtgtcaactacagccccac
gagcggcgttgatgagtatcgcggtgggcttcatcagcttaagcctctcctcgttgatgaggtggtaggt
tgcatccactaggggaacgtggagagtaacaacgtcgctctccttcaggagggtctcgaggtcgacgaac
ttccctccaacctctttcgcgcgctcttcgttcgggtacgggtcgtagaggaggacgttcatgccgaggg
ccttggctatcttggctatgctgtagcctatccttccgaagccgattattccgagggtcttgccctcaag
ctcgaagcccatgcactgcttcttggcccagacgccttccctcatcttcctgtcggcgaaggctatcttc
ctggccacgttgaacatgagcgcaacggcgagctcggcgacgcttctgctcgaggccccggggctgttga
ctaccttaatgcccctttccttggcggcctcaaggtctatgttgtccagcccgacgccggcccttccgat
gaccttgagcttcggagcggcctcgatgactttcctcgtcaccttgggcttgctcctgacgattatggca
tcaacgtccccgacgagctccagaagacgggcctcgtcgggatactcctcgtaaagaacctcaaaaccgg
cgttcttcaaaacttccagagctttctcgtgcagtggggcagcaacgagaaccttcaccatatccatcac
ctcatccccttctttttatggccatgagcatgacctgatccgacgcatcctccgcacggtcggctatatc
gccgatcttcgtcagtatctggttccagataagctttgcgtaggtcgtaacggtctcgctctcaaaaacc
ttgcccttgacgtcgtactcaacctcgtcggccttttcctcggcgtcctcaacggctttggccagctcta
tcgccctgtcaacgtcggagttgagggcattgacggcatcctcaaggatggcgtagctctctatcgccga
ctcaacgagctccataatctcgccctttagctccatcggcgccttcggtttcgcaagaatcagagtgtgg
gccgcgctctcggccgcatcggcaacttggtcaattagctcgctcagcctcacgtagtcccccctgttgg
cgggcagaaatgcaccctcgtagagcatcgtctctatgctcctcctgagcgtgtcggccttgctctcgag
ctggtcaacctccctctcaaaggccctggccctctcgaaatccccgtcaagataggcgttcataagctcc
ctgaaggcgaccagagactccttaacgacctcaaggtgactctcgatggcctcaaagacgctgctctcct
taccaccgaatatgggcattttccctcccccgcgataacttccaaccgtggggtttatctactttgcccc
tcctttgccttgatgagtgcccagaggagctcgttcctcggagcctcgaggccgacggagctagcgtact
ccactattttgccatggatgtagtcgacctccgtcctcttgcccctccttatgtcctgaagggtggagtt
gtagttctccctagtgcgctctatcgtgtcccacaggagctcaagcgggtgtatctcgaactcgatgccg
agccgctgggcaacggtgcagccctcgcgggctatctcgacggagatggcctcaaggtatgggtcatcct
tcagaaagccgtttttgacctcgagaaccgtcccgagaccgttgatgaccgagttgactatggtctttgc
ccatttccagccgttcacgttctctgtgacgtgggtttccaggccggaggcgttgaaaacctctgcgacc
tttccgacaaaggggtcgcttccggtggggtaccttccgatgactgtgatgcccttcccggtccacctca
cgtgcccccactcgaccagcatcgccccgttcgttgttatcccccccatgacgttgggcgtgaccttcaa
agccatctcctcgttgcccagaccgttctgaatgctgagtatccatgttcccggcccaatgcagccgcgc
gcgcactcaagggcggccttggtagagtaggacttggtcgagagtatcagaagctccgggggctcgtcag
gcgcgtagaggctcgccttaggatggaccgtgaactcctcaaacccagaaacgtgcagcccgttctcgtt
tatcgcccgcacctgctcctctcttccgatgagcgtgacgtcgttgcccgccctcgcgagcaaagccccg
aagagcgagcctatgctccccgcgccgagtacgtaaatcttcatcccaccaccgcaagcgtttaaagccc
catccttaaagccttaccgatgataagcgttgttctcgtcgagccagaggggcccgcaaacatcggaatg
gtggcaaggaccatgaagaacttcggcttctccagcttagtcctggtcaacccaaacatcacggaggaga
gctacagctacgcagttcacgcgggggacgttctcgaaaacgcgatgctggtcgagagctttgaggaggc
tctgggactcttcgacgttgccgttggaaccacgggcaagcccggaaaaagctacatccccgagagggca
cccttgatgccctgggagctgagggaaaccctacgaggctattccgggagggtcggcctcttcttcggca
gggagagcatcggcctgaaaaacgatgagctgaagaggctcgacttcacggtaacgattccgacaagcga
ggcctatccggtcatgaacctcgcccaggcggtggccgttatcctctacgagctggcgagggagaagcca
aaagctaacgtccactccctcgagccagccacgcgactggagaaggaggagctggtgagagcctgggaga
ggctgctcaacgtgctgaactacccgaaggactccgagagaagggaggttttcacgagggtgtttcggcg
cttcgtcgggaggtccctcctctacgggagggaggttcacacgctcatcgggccgatcagaaaggcggcc
ctcaaactggaggaatgcgaagatgctgagcgttgagaggtttgatatagcaggtagagaggtatggata
ggagtagtccactccgaaaaaatccaggggataaccttctccctggaaagggagcagttcgagaggaacg
tcaagcgcctcacgggttttctggagagaaggagcgttggtgtagacatagagccagcgaagagccggta
tccttccctcgtgagggacgttatcctgggcagggtggagaatttcgatgttctaggggagctctccttc
gagggccttacaccttttgagagacgagtttacgaatggctcacgaaaaacgttaaaagagggagcgtta
taacctacggtaaccttgcgaaggccgttggaacgtctccacgggcaatcggcggggccatgaagaggaa
cccttacccgatagtcgttccctgccacagagtggtcgcccacgatggcatcggttactacactccgagg
ctggaggagaagatgttcctgctcgaaattgagggggtgaaaggatggacaagctcaaggcatacctgat
agcgttcgttctcatcgttctcgggatagccgcggggatagtctatgaatggggcccgacaatgctgctc
agggttatcctgaccctcggcttcctgggagtcacgctaatgctgctcttcttcaccgggctaacgctct
acgcggagagctggaagtacggaataatccttgcgatcttcaccgcgataagcggctacggcctctacct
gagcgccacatggcaggggctccacgtaatcgccggcataatcgtcttcttcatcgccatagtcgccttc
ggcatctggtacatcagcgagcctgatttaagcctgaccgaccgcttccgctcggccgaaaagctcgaaa
ggatgggcaagtacaaagccgcagcaagaaagtacgagaaggctgggaactacctgaaggcggcggagat
gtacgagaagctcggctggatggagagcgccgcctgggcctacgagaaggctgaaaagtacgagaaagcg
gccgagatatacgaggagctgtacgagaaggagaaggacacctactacctcaaggaggcccacgagtact
ggaagaaggccggaaacatggagcgggccgctaaggccctcgagcgctacgctgaggaggagccctggtt
ctgggaggacgttgcgaagctctacgaggagctgggcaacgatgagaaggccagggaagcctgggagagg
gccctcgactactaccagaaggaggcccaggaggagggtgtcttttacgaggacgtcggcaacatagcgc
gcaaactcggaaaagaggagctcgcgagggaagcataccagaagttcctcgagtactgcctcaaggaggc
tgaggaagacccgatgtggtggaaacacgtcgctgaagcctacgaatatctcggcgagaaggagaaggcg
gaagaggccaggaagaagtacgaggagtaccgggcaaagataatgagggccaacgaggaaacctcgaatt
tcccggaggagaagggggagtagttccagactaatacagctccccagtttcatccaactcctcgagttcc
ttctcgatttccctctcctttttctcagcgtacctctccatccagtcgaagaagaaccagactgcgagga
gaagcagggatatacccaaaaagccgaataggatctggaagtccgtgggaaccgtctgtggaatgtagga
catgctcccaccgaaggggatttcgcgggacacctaaaaaactttgccaacctttttaaaatccgggtga
aactctcctcaggtggtagcgatgatgggaatgaacccgaggcagatgaagaagctcatgcgccagatgg
gcatcaagatggaggagctcgatggcgtcaaggaagtcgtaatcagacttgagaacagggagataatcat
aagggaacccgcggtcacggtcatcactgcgcagggcgagaagagctaccagataatcgggccggaggag
gtcagggcgatagtcagcatcccggaggaggacataaagctcgtgatggagcagaccggcgttgactacg
acactgcaaagaaggccctggaggaggcagagggagacctcgcggaggccatactcaaactgagcgggga
atgaaaaagaaaaggcatcacgccttttgtccttttccgaagttctctatggccttcatgagcgggatga
gatgcatcagcgccggaccaccggccatgagaaccgccacgagaccggcttcgataagctcctcgggctt
tgcgccggcggcgagggccttctgggtgtggaggtagatgcaccactcgcagccctgggcgatgccgagg
gcaagggctatgagctccttctcacgggtcgtcagtgccttgttgtcgagggtctcacgcaggaagcggg
agaaggccgatatctccttcgggtgctcctttccgagtttgtcaaggagctcctctatttcctgaagttt
gacgttaacctcgtcgtaatccatgggaatcaccgtaaataactcgcgttctgggtttaaaggcctatct
ccaacttcaggttagaaaccagccgttccaaaagactataaaccccgccgaataggtggatacgatgagg
gcgataggcgtcataaggaaatcaaggcgggacaggataagccgcgaagagtttgaggagcttttggaaa
gcgccggctatgaggtagtggcgattctggagcagaacagagaggagcatcccaagtacaacatcggaaa
gggcaagctggaggagctgaaggagctcgtgagggagctcgagccggacagggtgatatttgccaacaag
cttacgccgagccaggcatacaacctctggaaggagctaagggttgagatcatggacaagtggcagctcg
tcttggagatattcgagaggcgggcgcattccaaggaggccaaactccaggttgaactcgcctcgctcca
gtacgaggttcccctggtgaaggaggcgataaggaggataaaactcggagacagggccggtttcaaggga
atgggtgaatatcagacccgacagtacctcaagcacatcagataccgcatgggaaggatcagaaaggagc
tggagaaggtcaaagccgatagagaggtgaagagaaagcgccgtgaagaggtcggcttcatactcctggc
tctggcgggctacacgaacgccggcaagtcgaccctcctcaacaccctggcgagggaggagatagaggcg
aaaaaccagatgttcacgacgctcgatacaaccacacggcgtttcaagctcggaggcaagagggttctcc
tgaccgacacggttggcttcatagacggtcttccccccttcatagtcgaggcattccactcgacgcttga
ggagatcgtgaaggcggatataatactcctcgtccttgacgtcagcgagccctggtccgagataaggagg
aagtttctggcctccctcaacgtcctcagggagctgaagaccctcgacaggccgatgatagttgtgctca
acaagatagacctgaccaccgaggaggacgtgagggacaaggcggggaggatagaggagataatcgagga
acgcggggtaaacgtctcccgcgtggtggcgatatcggccaagctcggtcaactggaagagctttacagc
gccctcgaggaggtcatcctcacccttccgaagtacggtgccttcgagataaccgtgagcgagcccgaga
aggtgccgcaggttatggcgctgataaacgccatcggcgaggttttggatgtggaatacggcgaggaaac
gcggatagaggcctacatccagacaggaatgataaaggaactcacgaggctcggagttgggatacggaga
ctctccgttgagaacgagtgaaaaaggtttttaggaaaaacgccatatagtaacaccggggaagcggtgt
ggaacctaaggcaatagccggggccctcattctagtcgccatgttagccctcctcctgccgaagggaatc
ctgtttccagtcagccccagaggggtcgactttccaatcaggagcagcggattcgtgaagtgccagttct
tcgtgagggagcgcctcaacttcagtaaccagagcattgagttcacggtggttgacaacggcacgccgct
gacgaacctatccctgaaaggcatcacgggagggcacgtctgcgttcccgagggaatcctcgtgtactcc
tactatccaggagacccctacgcgggcatgtacggggcgctgatcgattccgaaaatctgagcgagagat
ggtcgaggagaatccttggactcccctggaggtactcaaacggcgcaatctacctcacagatgacggttg
cgttaccctcctgaacgcatcaacgggaaggttcgtcttcaggttctgcccggacgccccccgctcgaag
accacagacctgtttttcatggacggaaaggcgtacataacggcagtttcggtcgaggaaggtccaaggg
gagaagtgggaagggcgataatatacctcgtggaaaaaggagagacccgaaagaggaccttcgctagtct
catcggcgagccagcggtggccgaactctggatagacggcaatgaggaatacgtggctgtctcatatttc
atgtacactgcagccggaagggagagggacggtctctgcgtcttcagggcggatgacctcacccccatcg
ggtgtaaaagcttcaggcactccgccctaaacgtcaaggttgagggcgacgttgtctacgttagggttct
ggacgaggttaaggcctaccggataatctcgccctgaggtgatggtatggagagggtcgtcattgccttc
ctcgtgctcctcatggtggtggttgcaggctgtatagctagcgaggaaacgccgcccacggaaaccacgg
gcggtccgctctccgttaatgcccaccactacgaggtgaacggtacacccttcgtcaacttcacggttac
gctcaacggcaccacctttggcccctacgccctggagggtaagattgctggagacgtgccgctccaggag
ggcatccttctctacgccggctatcccgacgaggcctccaaacccacggagttcctgctggtgggaaagt
ccggtcgggtcgtgtggagaaagaggttctggggccccacagagttctgggcctcaacggagggtaaggg
aatattcgtaaagcaggggagccagaaaccaaggatcaaccctgttctctacttggtggacatggaaacc
gggaggatcgttctttcccgtgaacttccgggtgggggaagggtgggcgacatcgtgctcagggacggga
cgatttacctggcgacgtccacaggatacgttcacatggtggagaatgacaagctcagactcgtctactt
tgactccctgagcggggctcgggtaagtgctgagctccacttagccgccaccgaggagtacgtggccgtc
gcgtatcgcttcaccaacgggagcggtgagaggaagggcctctgcctctttacctccaaactggaaaggc
tcgcgtgcagggagctggagaagagacccagtggggtcaagatcgaggggaacaccgtttacgtaatcag
tcccacgggaagcgttccgtatccagtagaggccctcacgagcacaggccagaggaaagatagcgaccag
aactcccccacgggagataccacgacatttgcctgtctcccatcgctacggatctcgaagagaaccaccg
aggacaccgagtactacacccacttcaccctccaaacggggaacagaacggttaacgtgaccctcaaagg
acccgacgggaagcgcatgtgcaccccggaaggcgttctggtgtacacgtactacccgggcgaatcaacg
ggaggggagggagtgtttttcgaccacaacctgagcatcctgtgggagcggaaacttccggcactcccga
ggggataccagaacggtagcatcgtcctcgtgctctcagatgagtacacctcccagggctgcgtctatct
cctagaccccctgagcggggaggagaggttcagcttctgccccgacgagtacaagttctacatcacggac
gtcaaggttgtgggggaagaggtctacatcgccggggcgagcctgttcagcggggatgcgttcatctacg
ccctgaggggaaacgagacgagaaaggtcttcgtggcgagcgccggggagcacctcctcggcgtcagggt
gcgcctcagagtgagcgacgaatacataagggtgacctacggcctctcgggatggacgggggaagcggat
gttttcgggcactgcattttcagaagggacgacctgtcgatggtggaatgcacgggctaaaccagtccaa
ccagcgagaaagccttgaatatcaccagggagatgactatggccgtcagcggcgtggcgacccagccaaa
gattatgtccctgatgaccgacctctcaacgccctcccccgcgagaaggccaacgccaacgacgccgccg
actatggactggctcgagctcacggggaggccgaagaagttcgccaggctgacggctattgccgagccga
actgggccgcgaaggccgaaatcgggccgagggcggttatcttctttccgacagtgtgcataaccgcgta
gctgaaggtgagcgcgccgattgaaagggcgatggccccgaagatgccggccaccttgggctccatgaaa
cccgcaccgacgagaggaccagaggcgttcgcaacctcgttcgtcccgaagttgaatgccatgtacgagc
ccccgagtatggcgagggccttgtatagggtttcaatcgtcgagacgctcttgattctggagatggccca
cgaatagaacctgaagaggattatggccagtatccccgagagtatgggggagacgacccaggcggaggct
atcttgaggagggtgtaccagttgacgggcgcgctcgccgcgaggccaactccaatgacaccgcccacta
tcgcctgggttgtggaaaccggcaggcccttaacggtcgctatcgtcacccagacacccgcggccaggag
ggctataaccgccatctccatcgtcaaaaagccgctggggactatcccctccccgacggtcttcatgacc
ttgtagcccctcaggtaggcgcccatgaggacgaatatcgctatcgtgagcgtggcctggcggaagctga
gtatccctgcaccgacggcggtgcccattgcgttggccgaatcgttggagcctatgttccaggctatgta
gaacgccaccgcaatcgccgccagggccaggccgtccatggacatcacctatatagtctatatatccccg
gtggaggcgaggcttaaaagtttttgccaagatgtgaacgaacttttttcgagaaatgatgccttaatta
agccattgacgactgacaacgttcatgcctacccaaagacacctgccgaaggtcggttaagccaataccg
aaacttaaataaatgcattggatgattaaagtttgacaaacttaaggaggcaggaatgatgatagagatt
cgttttcacggtaggggtggacagggcgcagttaccgccgccaacatactagcctcagctgctttccttg
agggcaagtacgtccaggcgttcccgttcttcggcgttgagaggcgtggagcgccggttacggcattcac
caggattgacgagaagccgataaggataaagacccagatctacgagcccgacatcgtcgtcgttctcgac
ccgagccttctcgacaccgttgacgtcaccgccggtctcaaggacgacggcatagtcatcgtcaacaccg
agaagagcaaggaagaggttctcgagaagctcaagaagaagccggcgaagctcgcgctcgtcgatgcaac
caccatagccctcgacgttctcggactgcccatcaccaacaccgcaatcctcggtgcggtctcaaaggcc
accggcgtcgttaccctcgagcacgtccagaaggccatccaggacgtcttctccggagcccttggcgaga
agaacgccaaggccgcagaggaagccttcaacaagaccgtcatttacgaactctgattctctttccttca
taatccttgacaaggggtgaaaagcgtgaacacgttgtttggtgaaaggaaggaaggggcaaccaagatc
gtcctcaaatccgtggacgagtatccggaggcccccgtgacgttgggaacgaccctcgttaacttcaccg
gagactggaggaccttcataccggtgatagacgacgacaagtgcgtcaagtgctacatctgctggaagtt
ctgcccggagccggccatattcatccgcgaggacggctacgtcggcgtggactacgactactgtaagggt
tgcggaatctgcgcgaacgagtgcccgaccaacgcgataacaatggagaaggaggagaagtgagatggcc
gagtacaagcccattaggaaggttgtgagcggcaactacgccgctgcttacgccgttaagcacgcccgcg
ttgaggtcgtcgcggcctacccgatcactccccagacgagcatcatcgagaagatagccgaattcctggc
caacggcgagatagagggactcgagtacgttcccgttgaaagcgagcactcagccatggcagcctgcata
ggtgccagcgccaccggcgccagggcattcactgcaacctccgcccagggtctagcactcatgcacgaga
tgctccactgggccagcggagcgaggctgccgatagtcatggtcgacgtcaaccgtgccatggctccccc
ctggagcgtgtgggacgaccagacggacagccttgcccagcgcgacaccggctggatgcagttctacgcc
gagaacaaccaggaggtctacgacggcgtgctgatggccttcaagatagccgagacggtcaacctcccgg
ccatggtcatagagagcgccttcatactgagccacacctacgacgtcgtagagatgattccgcaggagct
ggttgacgagttcctcccaccgaggaagccgctctacaccctcaccgacttcgacaacccgatagccgtc
ggtgccctcggaggccccaacgactactacgagttccgttacaagatacagaaggccatggaggaggccg
agaaggtcatccacgaggtcggtaaggagttcggcgagcgctttggaagggactacagccagatgataga
gctttacaagacagaggacgccgacttcgtcttcatgggcatgggttcgctcatgggaaccgtcaagcag
gccgtcgatgttctccgcgaggagggctacaaggtcggtgccgcgaaggtccgctggttcaggcccttcc
cgaagaaagagctctacgagctggcaaagagcgttgatggcatagccgtcctcgacaggaacttctcctt
cggacaggagggtatactcttcaacgaggccaagggagcgctctacaacaccgacgcgaagccgctcatc
aagaactacatcgttggccttggcggaagggacttcacggtcgccgacgtcaggaagatagccgagaaca
tgaaggcgataatcgagaagggagagcttgatgtagaggtggactggtaccaccttaagaggtgagaatg
atggagattccagagaacgttaagaagaggttgagcatccccgctgatgagcacttttacgccggtcaca
cggcctgccagggctgtggggcctccctcggtatccgctacgtgctgaaggcgtacggaaggaagaccat
attcacaatcccggcgtgctgttcgaccatcatcgccggtccctggccgtacaccgccttcgaggccaac
ctgttccacaccgccttcgagaccaccggtgccgtcatgggcggtatcgaggcggcactcaaggccaagg
gatacaaggtcaagggcgaggacggaataatggtcgtcggctgggccggtgacggtggtaccgcggacat
cggtctccaggcactttcgggcttccttgagaggggccacgatgccgtctacataatgtacgacaacgag
gcctacatgaacaccggaatccagaggtctggttcgaccccgtacggagcctggaccaccaacacccccg
gtggaaagaagcacttcctcgagaggaggcacaagaagaaggtcatagacatcgtcatcgcccacgagat
accctacgcggcaaccgccagcatagccttccccgaggacttcataaggaagctcaagaaggcccagaag
acgcccggaccgagcttcatccagctcttcgcgccgtgcccgaccggctggcgctcaccgaccgacaaga
gcatcgagctcgcaaggctcgccgttcagacggcatacttcccgctcttcgagtacgagaacggaaggta
caagatcaacatgccctcaacgaagaaggagcccaagcccatagaggagttcctcaagctccagggcagg
ttcaagtacatgaccaaggaggacatagagatcctccagcagtgggtcaaccacgagtgggagaagctca
agaagctcgccgagatcttcggctgagctttccatctttaattcctcgcaaggtttaagttccaatatga
taattcacctgaggtgataaacatggccgagactccgtttaaggccgagattgagagggttcagaaggag
tatagcgaaaagatgaccccgggagcgatagccactattccggggagcagcgtcataaacaagacgggtt
cctggcgtgtttttatgcccgagttctacaaggacaagtgcgttaggtgctacctgtgctacatatactg
cccggagccggctatctacctcgacgaggagaactacccggtcttcgactacgactactgtaagggttgc
ggaatctgcgcgaacgagtgcccgaccgacgccatcataatggttagggagaccaagtgaggtggtgaaa
gatgccgataagaaaggttatgaaggccaacgaagccgccgcctgggcggccaagctcgccaagccgaag
gtcatagcggctttcccgattacaccgtcaacgctcgttccagagaagattagtgagttcgtcgccgacg
gagagctcgacgctgagttcatcaaggtcgagagcgagcactcggcgatttcagcctgtgtcggtgcctc
cgcggcaggtgttagagtcttcaccgcgaccgcctctcagggtctcgccctgatgcacgagatactcttc
attgcagcaggaatgcgccttccgatagtcatcgccgtcggaaaccgctccctgagcgcacccatcaaca
tctggaacgactggcaggacaccatcagcgagcgcgataccggctggatgcagttctacgccgagaacaa
ccaagaggcgcttgacctcattctgatagcctacaaggtcgccgagaacgagaaggttctccttccggcc
atggttggattcgacgccttcatcctgacccacaccgtcgaaccggtcgagatacccgaccaggagctcg
ttgacgacttcctcggcgagtacgagccgaagtacgcatacctcgacccggccaggccgataacccaggg
taccctcgccttcccggcccactacatggaggctagatacaccgtctgggaggccaacgagaacgccaag
aaggtcatcgatgaggttttcgccgagttcgagaagaagtttggtagaaagtaccagaagatagaggagt
acaggacggacgacgctgacataatcttcgtcaccatgggttcactcgccggaacggtcaaggagtacgt
tgaccacctccgcgagcagggcatcaaggtcggtgccgcgaagatgaccgtctacaggccgttcccgatt
gaggaggttcgtgccctcgccaagaaggcgaaggttctcgcgctcctcgagaagaacatcaccttcagcg
tcggtggagccctcttccaggacttcagcagggcgctcatcaacgagagcgagaagccgaagatagttga
cttcatcctcggccttggaggcagggacgtcaccttcaaggacctcgacgaggccctggccatagcccag
aaggccttggctggagaggagtttgatgaggtcaactggatcggcctgaggaaggagattctgtgaggtg
atgaagatggccgttagaaaaccccctatcacaactcgcgagtactgggcacccggtcacgccgcctgtg
ccggctgtggctgtgccaccgctcttagactcgccacgaaggccttcagcgaggctatggaggagaagta
cggtgatccaaacgccttcgccatagcccaggcgaccggatgtatggaggtcgtctccgccgtcttcccg
tacaccgcctggaaggccccgtggatccacgtcgccttcgagaacgcggcagccgctgcaagcggtgttg
aagcggcttggaagaagctcggaaggaagggcaagatactcgccataggcggtgacggtggtactgccga
catcggtatgcaggccctctcaggaatgctcgagcgctggcacaacgtcgtttacctcatgtacgacaac
gaggcctatatgaacactggaatccagaggtcaagctcaaccccctacggtgcctggaccaccacaagcc
cgccgggcaagtactccatcggtgaggacaagcccaagaagtgggtcgccctcatcgctgctgctcacca
ggttccgtacgtcgcaaccgccagcataggcaaccccttcgacttcgtcaagaagatgaagaaggccgcc
aaggtggacggtcctgccttcgtccaggtccagtgtacgtgcccgaccggatggaagagcccgctcgaga
agggcgttgagatagctcgcctcgccatcgagaccggcgtctggccgctcttcgagatcgagaacggcga
cctctggaacatcaagatacagtcccctggaggaggcgccaaggtcaagcgcgagggaggtcgcgtagtc
gccatagagttcaagaaacccatcgaggagtacctcaagctccagggcaggttcaagcacctcttcaagc
agcccgaggccatagacgtcatgcgcgagcagatcaaggccatgtggaaggtccttggtgtcgatgtcac
cctcccgaagccggaggagtgaactcccttttctttccactttgatattccgatgctcagtccacggcat
ccttgaaggccagcgcgagggctctaacgcagtttttaatttcctcgctcacccccatccagtccccggg
ctgacagccgaggagcaggaaacgggtctcagggagcaactcggccaggtggtcaagcgtcaccctgagc
tggaagcggaagtcctcgggaacgtcccccatggcctcccatgggtcggcaacgacaactttgccgggct
cgcccccgaattcaagggggaccgcaactatcaccagctccggacggaagcgtattatagcccccgcctg
gctctcgggaacgtcgtggcagttgattgggaggaagttcgggttttccaccgccacggagagggcctct
gccaaataggccccgaatccataatcaccgcgtttctcgttgcccacaccgcagagaactatcctgcgtg
cattcccaattatctcatcaacctgcacggtgggacctccaaaaaggtatcagaggagaacgtagccgga
actcacgctctccctaagctcctcctcgctgagctccctctggtgttcggggatgttcttggcacgcctc
tcgttgacgagttcaagaaccatctccaacgggccgtactggatggcctccgctgggcacatgagggcgc
aggctggctcgagaccctcctcgcgtctgtcggcacacatgtcgcacttggttatcgccctgaccttgag
gctgtagaagggaacgccgtagggacacacctggagacaggcgagacagccgatgcacctgttctcggct
atcctcaccgctccatcctcatcgcggtagatggcgttggtcgggcaaaccctcacgcagggcgcgtcgt
cgcagtgcttgcagtttatcgggaggtactgcttgttctccgttacgtaaatcctgatgtgtgggctccc
atcgtggatgaagtcgcagacggtttcacaggtctcgcagccgatgcacgtgaggtaatcgaggtagagg
tacttcctctccatcaggactcacccctgagccacctgtcgattgagactgccgcatagaggccgtcttt
tatcgccctgccgaccttcgtcgggccgttgaccacatccccggcggcaaagattccctcaacgctcgtc
atgtgcctggaatcaacgacgattctgcccctcctgtccgttgcgatataggagccgttaaccggcgggg
tggagaccatgcctatggcaaagaccaggtagtccagctcgacttggaactccgagccctctatgggtat
cggcctcctccttccggtctcgtcgggctcaccgaggcgagttctgaggagttcaatcgccttaacgcgg
ccgttctcacctatcacgcgctttggagtcacgagctcgaaccatttgactcccctgttccggaggatgt
ttatctcgtaggctccggccggggcttcccttatcgtcctgcggtagaatatctcgacctccgcaccgag
gcggttgcactcgaaggctgtatcaaccgccgtcaatcccgcgccgattataccgaccctcctgcccctc
aaatcgggaaccttttcctttggaacgtagccgagttcggcgccttttatccagaagaggagctccagcg
gcgagagtatgccctccaggtcgtccccggggattccaatcctcctgacgttccagattccggtggctat
cagaaccgcgtcgtagttctccctgagttcactgagcttaacaaccctctcgtagaactcgtcaccctca
tcctctcgttcatcctccatgaccttcgtcttcgggtaataggttacctcgaactcctcctcaagctcct
tcgcaccgaggcgaaccctctcgacgggaatccggaactctggaatgacgaagagcatcaaccccccggg
ctcgggcatcttgtcgtagatgtcaacgtcgtgtcccttgcagacgaggtagccggccgccgtaagtccc
gccggcccagcgccgactatggccaccctctttccggtacgctggggcttctctttgcagagaaaggaga
acttgatacccctcatttggtggtccccccaaagaacctgaggtactcgctcgggaactccttgacgcgg
tcgtgcttgcacctgtcgcacatgaagacgacctctggatggtcgtagaacttctccagcttgtggtaga
ggaactccgcggttttaacggtgtaatccagcctcttgccgcagacctgacagtgggcgtactcgaactc
gaggtcgagcctgtcgggatggccctggatggccttcgtcggacatatgtcgttgcactcgtagttgcac
tccttgcagagctcgggatggaacgagatgaccttcttaccgtcgtctatgacgaatatcgcgttgtgcg
ggcacacctgggcacagagggcacagcctatgcaggcgtcggcgttgaggtcttcctccttttccggagt
ttctggagtctcggccagcggggaagccggggccttcccttccctcccgaataatcccctgatgcgcttg
aacattctcccacctcaaaagggaataaaagagggagctcagatgccgagctccttcctcttcttcatga
tgtgctcgtacatcagcttcgctgccttgtacgggtcgggctccactatgaaggccgctccaacgatgtc
gtagagatcctgcgtgaggatctttaccaccttcggaccgccgagaaccggcgggactatgccgaggtgc
gtggtgattccgctggccacgaagtaggttcctatcgagaccgccttctcggtcatggcctcgggggcgg
agcccaccaccggtaacgccgaaatcggaaggttgaggtccctcgctatgaggtcagccagaaccagcat
cctcgtacagtcaacgcacgaacccatgttgagggcgggaggaatgccccactccttggcgaactccctc
aggccgggcccgacattctcggtgtcggcgtactcgggcaggaagatgccgtacttcatcgctgcagtcg
cccagcagccggttcctatgaggaggacgtccctcttcatcagctcgttggctatcttgatgtggttgtg
atcctgctttatcttcgggttgttgcagccgaccaagccggcgacgccctttatcttgccctcgactatc
gcctcctccaggggcttgagggagcctccgaagtgcttgagtatcgcctcgacactgaagccaacgtagc
cggccatcttctccttcggtatctcgaccctctgcttcgacctgttcgggaagttctcaactgcagtctt
gactatctccttggctatctcatccgctctcctttcgtcgaacttgatgtgtatggctcccgggaacgtt
gccagcgggctggtgtctattatcttggtgtggaagcatctcgcaacgtcaaccgttgcgggcattatac
actgcacgtcaacgaccatggcctcgacggcaccggtaactatggccatctcctgctgaaggaagttgcc
ggctatgggtatgccgtgcctcatgagaacctcaagaccggtacagcacattccgacgacgtttatgccc
ttggcaccgagtttctcggcgagctcgagcagctcggggtcctgtgccgcctcgactatcttctcggaga
gaaccggctcgtggccgtggacgactatgttgacgtagtcctccttgaggaccccgaggttggcctcggc
ctttatgacctgcggcgtgccgaagagcacatcctgaagttcggtcgctatgagcgaacctccccaggca
tcgccgagggacgtcttcagaccgtggaggagtatgctcaccgggtcgtggtcggttcctatgtgggtcc
tgtggagactctccactatctccctgtctatccccctcggcaggatgccgttctcgaaccagggcatgcc
ggccttttcggcggccttctcgaatatctcgtaggtcttggggttgaggtaggccttgagaaatgccaga
gcctcctcatcctgctttccgaaatcgtggagcgccacttcggcaacttccttggcgagctctctgacgg
tcttgccctccgtctcgattccgagcctctccgcaacggccttgagcttctccacgtccctgacctgata
cggcagagtgctcgacgccatgttgtcgagttcaaggacgggctttccttccttcttgaacttctcggcc
atctcggccgctatgagaagggtcagagccacgtgccgcccgtggtcactgtgggcggctgcaccggccg
ctatcatcctgagaaggttcctggcaactatggtgtcagcatcagcaccgcagacgccccttctcggctc
gcccccgaaggggttgatcctgcacggtcccatcatacagttcctgcagcagactccaaggaggccgtag
ccgcactgcggctgctgcttctcgagcctctcccaaacggtctcgatgcccatctcctgggcccgttcgt
acatctgctgggtggtactatcgatggagacttccttatacttcttcatttcgactccccctcattaata
cgaataatttcggcgtacatggacctgaaaaggtcccaaccgttgtattcctcctcatacgtgccttctt
tcagcttgattatcttctcggccgtttccttcctgacgttggagactatctcgtccatggtgccgaactg
aagcgccccggtcttgcacgcctcaacgcacgcgggaggccggccctcggcccttctgtcgggacacagg
tcgcacttgaacatcacgccgttgagggcttcgaactcggggataccgaacggacagacgatggcacaca
tcttgcagccgatgcacttctcgggggttatcataaccgcgccgtcttcgtcgtgatagagcgcgccggt
ggggcatacctcaacacacggagcgccatcgcagtgccgacagttcatgggtacgttgtaggcccccatg
gggagaatgtgtatcctcggcaggggcagcgggtcctcaaagatcgctgagaagaggtccttgctctggg
agtgttccactgcacacgctatctcacactgccgacagccaatgcacttcgctggatttatgaaaatagt
aggctttgaatcgatgggcataggaaatcaccgttgttctttttgacgtatgctttataaattcctttcc
gttttaacatgcaaccaggagatagtctttaaaattgtaacagaaattgttaaaaaatgcaacaatgcaa
tgaatcagggccggatacgccctcccgcgagataactacccaaaagtgtgaaaccaaaggttatacattt
ctgcccattaaaggtcatttacaaaagggtgtacatcaactccagaaaaatggcatcaaatacccaaatt
tgtggaatcattgggttcgtatatcgaacctaaaagcatttatatcgccgtatttcaatcattagaggtg
ctcgattatgacaaaacccctgaatcccgaggatgaggagaggagaaaaaaactgtttgaaatcgccgat
gaactcagggagcggacgaaaaagcagacccccgaggaaggttttagggtcgtgataactggcaagggcg
gagttggaaaaaccacgatgacggctattctcgcaaggctcctggccagggacggctaccgcgttctggc
cgttgatgaggacccccagatgaacctcgcacacgccctcggcgttccaaaggaagtgcgcgataagata
gttcccctaaacagaaacctagattacatagaggaaaaaacgggagcgaggccgggcaccaactggggtc
tgtacttctcactcacccccgacgtcagggacgtcgttgaccgcttcggcgtcgtcggacccgatggcgt
catgctcctcgtcatgggaagcgtggttcaggccgcggccggctgtctctgccccgaaaatgctctcctc
gatgccgtcatcaagtacatcaacctcaggaagggcgagataatcctgatggacacgcaggccgggctgg
agcactttggaagggccctcgccaggggcttcaagcaggcggttatactcacggagccaacctacaactc
cgttcaggtggccgtcgatgcggcgaaactggcgaggcagctgggcatagaccacatccacctggtgatc
aacaaagtgaagaaggaaggccacgtggaaaaggtcgagagaatcctgaacgagctcggcttcaacgact
tcacgacgaagacggtgatcccctacgacgagatggtggaggagtacgacccggagatagaggcaatact
cgccaatcccgagtcaccgacctacatgaaagccctggagctgaaggacatcctcctgaagtacgcggag
tagtcaaaacgctgcgcttccggtttctttcaactttcatcccacgatctggatacccacatatgtgtaa
cactgtcgaagtttgggacaaaacttttaagccccttaggtcaacctaagccggaggtgaattggatgac
catcaaagctcccacactcaacataggcggactgggcgctgatcccctcacccagaggataaacgagaag
caggagaagtggacgtacaagatagccgtcctgagcggtaagggtggcgttggaaagagcaccgtggcgg
tcaacatcgccgccgcactcgcaaagaagggctacttcgtcggaatactcgacgcggacatacacggacc
gaacgtcgccaagatgctcggcgtcgacagggccgaggttctggccgagaagatggaagacggcaggttt
gagatgatacctccgatgaacgacttccttggccagacaaccccgatcaaggtcatgagcatggggttcc
tcgttccggacgaccagccgataatctggcgcggggcccttgtcacgaaggcaatcaagcagctcctcgg
cgacgtcaagtggggttcgctggatttcatgatagttgacttcccgcccggaaccggcgacgagatactg
accgtcacccagaccctcaagctcgatgcggcggtcatagtgaccaccccgcaggaggtcgctctgctcg
acacgggcaaggccgtcaacatgatgaagaagatggaggtgccctacgtcgcggtcgtcgagaacatgag
ctacctcatctgcccgcactgcggcaacgagatagacatcttcggcaagggtggcggaaagaagctcgcc
gagaaggagggggttgacttcctcggagagattccgatagacctcaaggccagagaggccagcgacgcgg
gcatacctatagtcctctacgaggacaccgttgcggccaaggccttcatgaagatagttgacaagctcgt
ggagaagctcgaagcgatgaagggcgagaaggaagccccggatgaatccaaggaggagtaatctcccaac
gaatcctttccttctttatcgacttccgctgcattaactttttaaccacttctgggtatctcactgggag
ggatacgatgaaacgggccctcgttctggtaactctaatcatcctaaccgcccttccactggtctccgcg
gagaggttaagttactatcctagccaggatgcgtttcaggcgtttctaaactcaagctcgtcctacacgg
tcttggcaggtaacgatgagtgggccaggggatgggcgtactacgtggacgagaggctctacacgataaa
gccccacggcaacgaaacgctcgttctggtgggaaacgtctacaacaaccccgcgatggctgacgtctgg
aacctcacggggcttcccgccaacgcttcccttctcccctccatcgtcgtcctcaacggcaccgttctca
taaccggctccgaggacaacatctacatgaccgagagggcctttgaagggctttggaatcccccccgagg
ctcggtggtggcttttctagtactcctgtccaccctcatcctggcgttcctgctcgccctgaggcgcgac
gacagccacgcaggtagcttctacatcctaaccgtgtcactcttcatcctctggtacctgaccgcccaaa
ggcccgtcctgacggaaggattcctgcgctacctcctccaggcggtaacattcgccgtgggcggttctcc
cgagtcgcccctcagcatgataatggggtccgtcttcaggttcgtgccaccgatcgaggagaacataatc
ttcgtccactggattcttatcctgctgatagcatcgttctccttctacctggcacccaagagggcccgtg
aactcggctttatgatattcgggcttacgttcgttgcccccatgttcagggagaacctgtaccacatcaa
cggcagcgccctcggactggcgggcctcgcgataaccctcgccatcgtgagcaacgtgacgttctccccc
gaaaagtggaaggccctgctccagaccttcgttctctcggccttcacactgctcacgatagccataaacc
cgtacctggtcttcataccaatagcatttgtcatcacgttcccgaagaggcacctaagaaactacgcata
cctgctgataaccggcgccgggattctcctcatgtacctccagttcggggttcccgttggccttccaaag
ggaatggacccgcacggatgggggtacctggagaggttcctgttcaacagcgccctggccctggtgacga
tggcctacgtgatggccgcgggagaaaggggaataaagatgaagggtcagacggcgtttctgctcctgat
gacgattctgtaccttccggcgtcgttgttcgtgccctcgctgtttccatactgcttcgtccttatctca
gccctgaccgtgagactggtgcacgggctcactcccggaacttgacggccccgatgagggtccccctgag
gtgcggaccgatttccttgattattccgggggcctgggtccccttcttgagtatcaggagggtctccatg
agacccagctcctctatgcgcttcacgtcccttccgtggcccgttttgatgagggctttttcaacgttct
cgctcacggtgccggctatgaagagcttgtcgtagccgtcgcttatccagccctctatgcgcttcagctg
ggcgtcgctgaaggccagctcaacctccctagcaccgaactccacctcggtcacggttacctcgatgggc
aggttgtccacccatccgaagtcccttatcatctgcctgacgggcatttcaccgaaggtctctttgaggt
agtacagggggagcagcgcgtccttgggcctcggcgtgaagattccgatgtccacgtaggccccgtagcc
gaccttaccgaggtccacgaagcgaccgcggtaggtctctccctctttaaccgcgctcagcttgtaggga
acctcgccgaactcctcgcggacgaggttcgcgcttatctcctcatcctccccgttcagggaaaccttaa
tccagttcttcttgaccgccgaaagtttccattcgacttctaaatctccaaggagggccttcagcttctt
gtcgagcttaagaaaaccactcctatccccgtaaaccttctcaagaataactacttcctgcatactcacc
atccccgaagttcattaccaaccgttcaaacacacatcacttcttcttcctgggcttcttcctgaggccg
agctctatctcgagctcctcgatgcgcctcttgagctcctcgacgacggcggtgttgtcgtactgcatga
gcatctggccgcatatcgggcactggaactcgtactccatggcctcatcgaaggtcagctttggatgacc
cggcgtgccgcagtggtagtaaatctcgctggtctcttcctccagcatctccctgagcttcttgagttcc
gccatcttcttggcccggattatctccgggaggcgcttggtctcaaggcgccagtagtagtaataccagc
cggtttctttatcccttatgcgcttgaactcagccagcccctggtcgtagagcatgtagaggacctttct
gacggtgttgactctaatgcccgttatctcggcgagctcctcgtcggtggattccttcttcttctcgaga
gccttgattacctcaacggcctcctcaccgcccatgtccagcgcaagctcaaggagctccttgttttttc
tcctcgccaccataacaacctccagagaatatttaaacacgctgaattttagcgcataaatactgtccaa
taacaaactatgtgagctggagtatatataggtttttgtcatatttccaacgccagtgaacagaaaagaa
cgttggatgggctaatcggtgaagtactcgttaagcaattccttcgcggagggcttgtagagctccataa
cctctatgtcctcgataacgttaccctccctgagcttgagcttgaccttgcccccgtaaacctgaaggtc
gtctagcatgccgtagatagcatcctccgcctcgaggggagttttaaacttcattatatactccccgtcc
tgagtgatgagcttgacccagtactcgttcttcctcttgaagggacgggtgatcttcggcttgaagttgt
cgattatgatttccaagtgctccacctccagcccaaagactttttggtctctctaaggcttttaggatgc
ggatttttaagggtttcctaaggaccctttgaataaaatgataccggctattatttaaacgttatgaggc
gcgatttccggaattcccgaacgacgggccggcatcatgacctctcgaagggcagttcgattcccgtttc
cctcgccacctcaacgactttttccagggaaaccaccgcgcttctcgccccgaccttctgaacggtgaga
tacgccagcagcatgccgagcctggcggcttcctcaagcgtccacccattgagaacgccgtatatgaccc
ccgcatcgaaagcgtctccagcgccggtcgagtcaacgacctcggcactcagcccacgaacctcgcggac
gtttccgttctcgtccctcacaagggcaccgccgccgttgagggtgaccacgaggttcctggcgcttgag
agcgagaggtccagcgaaccgaacttcctccggtattcatcctcgttcatcatgaggtaatccaccctct
cctccacatccctcgggagctcggcctctcctatgtccagggaaaccgttattcccctatcgctggcgaa
gttcacgacctcaactatcgtctccggcgggtttgaggagaggtgcacgtgcctcgcccctgagaggtaa
tcgaagtctatctccttcatgcgattggcaccggggtacttcactatcctcttgtcctccccgtgtatta
tggcaacggcaacccctgagggcgcgtccaccgttctgatgccccccgtatcaacgcccagccttctaaa
gtacgagatgtgagcctccccaatctcgtcccttccaacggcccctatatagccggttctcagcccaaac
gtggccagccagcttatggtgttggcggcggcaccgcccagaccgaagaacgcgttttcggcgttgacct
tctcgtggaactcgggaaaacgctctacgagcagtatgatatcgtagttgaggttgcccacacccacaac
gtcgaaccttgccatgaccctcacctctgaatagagagatgggccgggcattgttaataaacttgcgggg
gaatccggggaaagatttaaatatccattcctacccatatatgagtaagaggtggacaaaaatgatgctc
atactggaggcgtacttcaagaactatcccgccaggaggaaggtggcagagttcctctttgagaacggtc
tcagcgtgaagaacgggaagatatacctcagaaacgtggaagttccgataagcgagctcgcgagggtaat
cggggtcaacaggaagatagtgtaccacacgatagaatacatcgaaaagacatatcccctcaagctcatc
ttcgagaggctcaaccccctgccgagcctcatagacgtcgcacccctgatggggtgggaggttctggaga
tagaactggagaagggaggctacctccgcggtttctcagaggtcctcggcctgctctcggagaacggcgt
tccggtcatggaggtcttcagcagaaacctccgcgaggaacccacgaagctatacatagtcatagacggc
actcttccagttgaggtcttcatgagggtcaaggagatggaggggttcagaaagctaatcctccacaccc
cggagaaagacaaggagcggttcgtctgcaactactgcgaggtcaagtactgcccgaaaaggatcctaat
cgagaggctagaggctaccccgtgaccctgaacccttcaagcccctccggttcttcccattttacgtcaa
cccttgtgaccctcgccaggagcgggccctggtgagcccagccgatcagtgcctcaaccctctccgggtc
accctctaccactgcctcgacggttccgtcgggcaaattcctcacccagccgctaacgccgagctttctc
gcctccctctgcatgctccacctgaatccaaccccctgaacgcgcccgtagattttaaggtgagccctta
ccctcctcatacaccatcccctcgatgatactcccacaaccgatttaagcttatccgtcgaccctaatcc
ggtggggaagatggagatggtactggtctacacgaccttccccgactgggacagcgcggagagaatagtg
aaagccctcctggagaggaagctcatcgcctgcgccaacctcagggagcacaaagcgctctactggtggg
aggagaagatcgaggaaggggcggaagtcggcgccatactcaagacagaggtcgagaagtggaaggaact
gcgggaggccatcaaggagatgcacccgtacgaggttcccgtgattgccagaatagaggtggacaaggtc
aacggggagtacctggagtggcttgagaaggtgctgtcatgataaggaaggtcaagccgcagatccgcgt
cgttggattcgacgacggaaccttctctttctcctccaaactcgaacgggagaagacgattctgataggc
gtggtcatgaagggctcccaggaggttgttggcgttctctcgcgctggataaccgtcgacggaaacgacg
ccaccgatgcgatgatagacgccgtcaactcctccagattcaaagacctgcgcgtgataatgctgaaggg
aataacctacgccggcttcaacgtcgttgacctcgaaaggctccactccgagacgggcctgcccgtcgtt
gtcgtggtgaggaagaggccagacctagcggccatggagggggcgctgagaaagcacttcaccgatgccg
aggggaggataggccttctgaggaaagccccatctctggtggagctcgtcccggagaggctctacatcca
agccctgggcctcgaagccgataccgccgcggagatagtccgggtgacgaccaaaacgggcctgattccg
gaacccctgaggctggcacacatgatagccagcgccgtgatgaggggagagagcacgcgggagtaggttt
ataagaggctcggggaaagaaagaaacggccgatgatggcaacagggtagctaccgaatcttgatgtgga
agccgttccagtctgaggctaatcacacggtaccagcagcaccgggacttttgagtccctcatgaccctc
tccgcggtgctaccgaggagcaggtccttcaggaagtttctgcccttcttaccgatgactatgagcgtgg
cgttctttgccagtgcggttcctattatcgcctgactggcggaacccacgagaacctcaaactcaaactc
caccctcacgcccttggcggatttccgcaggttgagcttcgccacctctatgttgtgctcaagctcgtcc
atcttgccgtagtccacggagtggacgaggattccccgctctatgagttcctcgaactccctgacggtct
tgattatctttatcgagcacttcgagaagtccagcgtgaccagcgggcgtttgaatatcgtcgagcagtc
caccgagggctcgaaaccgtcatccttcttctggtacttcagaaggagaaccggccgcctggtggccctg
gcgaggttggaggcggtgctgcccatgaacatagtcctccagatgttctcgccgacgcttgggatgacga
cgaggtctatgtcaacctcctccgccacctccgctatctcaatcgaaggaatccctatcctgactatcgc
gttcacggttacaccgtcagttttgagctctctggcgagcttctcaagcttctcgcggtaaatatcctca
agctcaaaggcctcgaactcggctatggttatgtcaacgacgtggatgaggtaaagctccttaaccccca
tggagacgagttcgggaatgcacgtgcgaagggcgtgtagggaaacgtccgaaaagtcggtcggatacaa
aactttctcaaacatcttggacacctcggtattaatttggacgttgatgcttattatcgttgctctagac
gtgcttgtatttcatgcgggtcgtgaacagcttcgggctggagactgccggcagtatcagggttttctgg
attatatctctcccctggagaaactcatctatcgtctttttgagctccttgaagtccttgtcaaagaact
tgattaccacattgtactcccccatgtactcgtctatttcgaagaccttcctgtgggatatcgcctcctc
catgaagccggcgactttttccttcggtgcatcttcccggaatttgacgagcacatccgccgacgccaga
ccgaactcctcaaagataaacagggccattatccgcacgtagcccctttcctgaaggcttatcctgtgcc
tcctggcggtcgggactgaaacgcccgttatcctcgcgagttccgtatcgggaagtctgccgttctccct
cagcgccaagaaaatcttaacgtcaaggtcgctcagctcgcccttgctcatctccctccagaacttgatg
tcctcagggttccaggagtaggattttttctttttgttcaccataacgtgtcacctaaataacgaatttg
gaaaaaatagacttaagttttttgattcctgataattcttgcaagctcccgcgacagttcatcggtcagc
ctcacgaattcctcctggtcgtacatcaggacgtcgatggcctcctcgacgagctccctgagcctgagca
cctcttcgccggccttgccttcatcctccataatttctatcagcctcgaagctgcgtcgagcagcctcaa
cggcccgtagagctttggctcgtctatgcatcccctcgcgctcgttatcaaaaacgccaggagctgaaag
tgcttgtcactcaaaaggccgtccgtactcctcaacgtgtgccacctccctcagcggtttcctcctcggc
ggcttcggccagaccttgggatagccaaagataaggataaggactggctccacgtgctcgggtatgttca
ggagttccctgagggctgctttgttgaaggaaagcaccggacaggagcctatgcccagtgagtatgccat
cagcatcatgttctgggccgccatagagacgtccatgagggcgctttcctccccgagcttcccgcccctt
tcggccagtttgcggtttacgcagagcaccaccagagccgccggatttccaaacaggccgggggagatta
gtttcaccttctcaacgttgtccctctccatgacaacgatgaactcccacggctgaacgttgctcccgct
cggagcccatatcccggcctcaagaatttttctcatgtcctccaaggggatatccctatcctgaaatctc
ctaacggcccttctgccctttatcgcttccattacctccaacttgactcaccctcactccttaaggagac
gcttctccaaccttttcagctcgggatgagcgtactctccgtcctttatgatgtaccttccatcgccttt
gacggtcggggccaggcatataccgtcggtgtggctcttcgcggggccgaacttgcccttaaagctctcg
gcctgattgccgaggccccactccaccgccccccagacacgctcgtcctccagaatgtttccggtgagct
ttgcgccggggttgcaaccgtaggagaggtgggctatgttgaacattcccgggtcgttgaagctccggag
ccatctctcgaagaacctggcctcccagccaccgtctatccccacgacctttccttcctcgacctcaagg
gcgatgggctccttcagtattccgagctcctgcgggggccacacggagccatcgaagactatggttccgt
ttatggtctcctccaccggtgcccagtccacctgcccgaagagcatgtagtcgccggggccgttaacgtc
cccctccgtgaacacgggtctccccgggtcattttcgaatttaacgtccatacccgctgggctggttatc
tccatcttccggctctccctggtcagctttgccagaaccctctggaattcaagaagaaccgggacgttta
tccttccgatgttccgcaccatcatatcgccggtcattccaacgagacagatatagcgcacactcctctc
ggccataaccctgtcccagggggtcgagtaaaggagccagcttttgttgaactctatccagacgtccgcg
ttcttcagagcggcctcaagggggcccatcggcaggtacgggtcggcggcctttccgacgtggggcggca
ttgaataccacaggacgaggggcttcgcccccacgagcttcgccgccttggcggttgcctccacaacgtt
ccaatcgctcccggtgtcggcggttatgacaacggcctcccccggctgaaccttcataacgtccctaacc
agcgtgtaggccccttcctgcacctctatcgagagctcattcacccttcatccccccaagctccaccata
tcctcaacgatcttaaccgccgcggcgacggggtcgaggatggggacgtcgaagaacggcttaaccttct
ccgcgaacccggccagtccagtgcagccaaggaggataacatcggcactgtccgatatggccagggatat
ttcctccctgagcagacgcaccgttcggttctcatcggctgttatctgcgggacggagatgtctattccc
cttatgctcgttacccgcttgtccatcctgtacttcagtaccagctcctcgaagaggggcaccgcggtct
ttgaaaccgtgactattcccgccttccttccaaagaccgaggccagggcaagagaggcttggcaggggcc
gactgtgggagtagggatcagggagcggatgacgtcgactgccgggtcgaggcagcagttgacgattatc
ccgtcgtacccctcatgaagctccagggccttccggactatgagcgggagaacctcggtttcggcggccc
tgttctctattgacctgggcccggtttccaggctcacaacgtctatgtgcgtgtccttcgatgcaaacgt
ttcgtagattctcctgtcggattcgttccattcatccgttccaacgggatttatgacgagtatcctcatg
gaaacacctcaaaaaatgaattcagcggggacgctcctctatgggaacgtactccctctcaagccccaga
tacttcggcccgaatatctccagacccttcggtgttctccacagctcgggggcggggaagccaacaacga
cgtactccttcccctcctccacgtgggggttcgtcacggggtggccgtccggggtaagcacggatatgag
gtcgggtatcgtgacgtcaacctccccgtccctccaggagattaggttctcgttcttgtaccagaccctg
taagtctctcccttgaactcacccgttccctcaagctcgaattccccgacggtgaatcccgattcctccc
gccattctgccttcgtggcgacgccctcaaacagcaggaagccgttccccgctttgagcaaggcctctat
cgggttccccccgttttccctggcggttctcagcgccctgcccatgttcagagcgtggcttatggcgtcc
ttcacaaccgcgttcctgagttccctccccctgacaggatgcgacgtgacaccaacgttggtttttatcg
aagatgctatggccctgacgagcttttcggcctggaagtcgtccttgacgcggcccaccactatctcgtc
accgtagggggtaacaacggcaaacggggccatctcaacgccgacgatgtaatacgtggtatgctgcagc
tccggaaccgaccttcctgccgggtcgccgtcaactatcggcctccctagcctggccgccgtcgccagcg
ccgcagccgtgttcgccccaccgagttcggttgagatgacggcggcaaatttctcccccatgaagtcctc
taaaaccctataggagcgaacggcttcgccctcctcgtagaaggattcgaccttttcgccggcgagagag
ccgacgaaatacggcatcggcaccacgccgtcgtcgggaatctcctccaaacttgccaagcggaactccc
gcccggcgtcaagctccttctttaccatctcccagccctcggcggggtcgccgcccccaccggtaccaag
gacggtgcaaccctccaagaggtccctcaaatcctgctcgttcaacaccctcatacttccacctccagtc
attttcctgaaaacaatccccgtttcccgtgacgtatgaacggatacagggagcgcgcggttccgtaagt
cgtcaatagaggttcaagaaccggcactccgaacctctcccagacttcctccatcaatctatcagcgatg
ttaacgaaccccgtgcagccgagaaccaccacgtcggctccgtcctcaaccgccttttcgcaggcactca
gggcctccccgtagaggccctcctcgtttttcagtatgccccccaggggaagcgctatacccctaaccga
gacgagcttgtcgagcaaaccgtactccctggcctgaatccgcgtccaggatgccagattctggccgggc
ccaaccacagagaactcgcccagcatggcggcgatgtgaagggtcgtttccccggccccgaaaaccggaa
cgttgaggttctccctcagctcaaagaggcacgggtcggcgaagcagttcacgacgaccgccgacgcatc
cccgaactcgtccaagtgcctcaagatcgaagcacatgccagcgtcttctgggtgaagttccctatctcc
tccggcccgtcttccagcgttactatcctgaagcgatcccccggatagtgcctggagagatacgcctccg
tttcccgccggaaatcgcccccctcatcccttatcgggtcaagaatcactatcatcatagctcacccgca
aaatggcatcttacgaagtggccgttctccacctcaatcatcctcggctcctcccgcctgcagacatcct
ttgcgtatggacacctcgtgtggaacctgcacccactcggcgggtttactgggctggggatttccccgat
tacagtctccttctcgatgttccgggcctttggatccggcaccggtatggaactcagcagcattctcgtg
taggggtgcatcggattgtcgaaaacctgctcgatggtaccgacctcaacgagctttccaaggtacataa
cgccgacgcggttggcgaggtacctcaccacgccgaggtcgtgggagatgaagagatacgtgagtcccct
ttccttctggagtctctccaagaggttgagaacctgggcctggactgagacatccaacgcggaggtaggc
tcgtcgagaaccagaaactcggggttcagggcgagggccctcgctatggcaacgcgctggcactgaccac
cgcttatctcatccgggtacttccttgcatgctcttcgctgagtccgacggactcaaggaggccgattac
cgtgtcttcaatgtcctcatgcccgtactccctcaggggttccgcgatgatgtcaaatatggtcaacctg
ggattgagggaggagtacgggtcctggtatattatctgcatcttgggccgaagctcccggagctcctccc
cagagagggccgttacctcgacgtcgttgaagtacaccttcccatcggtgggttcgtagagccgcaggat
ggttcttccggtggtggacttcccgctcccgctctcacccaccagtccaaacgtctcaccgtcgtgtatt
tcgaaggaaacgccatcaacggccttcagccacgtcgttttctttctaatgaagccctgggttatcggga
agtacttcttgaggttctcaaccctcaacatccgcctcacctccatagagatggcaggccacgaagtgcc
cggggaagcgctcgatgagctcaggctttaccctgctgcagacgtccttcgcgtaatcgcacctcggatg
gaatctgcatccgctcggcgggttcaaaaggctcggaacactgcctctgaggggtttgaggggcttcttt
gtcctcggatccggaacgacggatagcagtccctgggtgtacggatggaggggattctcaaagagctcct
ccgtcggggctatctccactatgttgcccgcgtacatcaccccaacgcggtcgcagacttcggcaacgac
tcccaggtcgtgggtgatgaggagaaccgagaaactgtacctgtccctgaggtcgagtatcagcttgagt
atctgcttctgaatcgtgacgtccaaggcggttgtgggttcatccgctatcagaagggacgggttcgagg
agagggccatggctatcattatcctctgcctcatgccgccgctgagctcgtgggggtacgagttgagtat
cctctctgggtcggagagtccaacggactttaggaggttcctggcgtgttccagagcctcctccttgctc
agaccctcgtggagtgttattatgtctaccatctgatccccaatcttgaaaagggggttcagagaagtca
tggggtcctggaatattattgagatctccttgccccggagctttctcatctcctcctccgacttctccag
caggttctcccccttgaagatgatttccccggaaatctgggcgttcgatgggagcaggcggagcacgctc
agggcggttacactcttcccgcagccggtttcgccgacgaggccgaatatctcgccatcgtttatctcaa
agctgacgccgttgagaacctttgcaacgccccacatggttctgaagttgatgtagaggtcgcgtatttc
gagtaccttgctcatagcaacctcctcctcagcctggggtcaattacctccctcacggcgtccccgagca
ggttgaacgccatgacagtgatgaatatcgccagtcccgggaagacgggataccaccagtagttcaggaa
gtaatccttcccctcgctgaccatcagaccccaatccggcgtgggcggctggacgccgagtccaagaaag
ctcagggccgcggcctcaaggatggcggagcccatatccatggtggcctgcactattatcggggacagcg
agttcggaagaacgtggcgcagcataatcttccagtcagagattcccatcgccttcgaggcctcaacgta
gggccgctccttcacggagatcgccattcccctggcgagtctcgtgtaccacggccaccagcttatagcg
agggcaacgatggcattcatcattcccctaccgaggctcgttgctatgagcagtgccagaagcaggggcg
gaaaggcgaggaagatgtcggttatcctcatgatcacgaggtcggtcttgccgctgaagtagccggccat
caggcccaggggcacgcctatgagcaatgccagcgcaaccacagagaagcccatcagcagggacgttctc
gcaccgtatatcaccctgctgaggatgtcccttcccatgtggtccgttccaaagaggtgcgttctgctcg
gcggctgcagcctctcctgcaggttgggctccccgagggcctggtcggggtacggggcgagtacgggggc
aaggatcgccatgagtatcaagccggctattatcgctagacctatcagggaaagtttgttccttagaagg
attttaactgtctcttctttcctcattttcctccctcacagccttatcctagggtcaagtttgacctgaa
tgaggtcaactatcaggttgatgaacacgtaggccgtggcggtgattatcgtgacaccgagaaccgctgg
atagtccatgctcagtattgcataggccgcatacctgccgagacccggccagttgaatatcagctcgacc
aggaaggccccaacgagggtgtaggcaaacgagaggcccacggttatcagcgccggggctatggcgttct
tcagggcatacttgaagtatatcttcctggagggaaggccgtaggcccacgcggtgcggatgtagttctc
gttcaggacttctatcatcatggagcgtacctgcctcgttatcaggcctattgggtacattgccagggtc
aaggcgggcagtatcagatgcttgagcgcatcgacgaagactggaatgttcccggtcagcagggagtcga
ggaggtagaacccggttatcacgtgaagtggatgctccagcatgaccaccgtgtcaaccctgccggccag
cgggagtattccaagatgcttgaagaatataagctgaagcacgattccaaaccagaaggcgggcaatgaa
acgccgcttattgcgaagaccctgccgaaattgtcgacccatgaatcctttttgacggctgaataaacgc
ccagcggaatggcgataactatcgctatgaactccgcagccagtatgagttcaaaggtggcagtaaaggc
agattttaaatccgccgcaacggggttgtgggttcttattgagaccccaaggtcgccgtgaaggagagac
cacaggtagtacgcaaactgcttgaccacgggatcgttgagatgaagctgctccctcgccttttcaatgg
cctccggggttggatgggcaccgacccacagggccgcgggatcggacgggattatcctcgatacaaaaaa
cacaacggttacgacaccaataatgacaaacactgccagcacaagtctgtatacgatgtactccctgaac
ctcatagcccttcccctcacctatcgaatgaataaaagaaaaagaagtcatgccttgtgcaggtcataga
agaaaaccacctgcgggtaacctgggttgtccttgaagccggtgatgctcttgtggtagacgtaaacatc
atccgggttgtagaagaatatcgccggagcgtcttccatcagtatctcctcagccttcctgtagagctga
gctgctttgtccgggtcgattccctccagtgtagccgcctcgtcaatggccttgtcgaactcgtcgttgc
agtagtagcagaggttaaagttgatttccggttcgcagtggaacatgttgaagaggaagtcgtatggcgt
cgggtatgtcggccaccagtacatcatgaggatatcctgggccttggaggggtcgctctttgcgagggcc
cactgctgctcccagttcatgggccttatctcaacgtcaaccccgagcttcttccattcggcctttatta
tctcggcaaccttcgcctccgcctggtcgccctgggtgtacgtcagcacgagcttgaacccgccgtcggg
ataccccgcctgggccagcagctgcttcgccttgtcgatgtcgtaggtgtaagtgtccatgtcctcgaag
tgacccagcatgcccttcggaatcgggcctttggcgacctcgccgtagccgtggaggacgtagtcaacta
tgtccttatagggaactgcgtagctgagagcctgccttacaagtttgttgttcagaggctccttcttggt
gttgaagaaggcgtagagttcctgatacgatgcagtctggtcaaccttgacgctcgggttctcctggagc
ttcggaaggtcatcgagcggcaggtccctcgttatctggatttccccgctcgtcaccatctgctccctca
gggaggcatccggaactatctttatcaccgcgatatcgaactggtcaccgctccagccgccccagtagtc
gtcgaacttcttgaggactatctcggtctttggatcgtacttgtccttcactatagtgtacggtcccgtt
ccggcgtcctggccctggttgaaccagtcggctatcgcgttatcgtccccgacggtcgagaggtacctgc
tgtccattatgtaggcaccgtaggccgaggaggctatcaggggaaggttggccggatacttcaggtagaa
ctttatggtgtagtcatccacaacttccatcttgtcaatggggtcccatatgaacgccggccccaggccc
attctaatggttctctcaatggaccatttaacgtcctccgcggtcatcgtgttgccggtgtggaacttaa
cccccttcctcagatggaaggtccagacggttccgttctcgttgctctcccacgaagtcgcgagccacgg
ctccagcccgttgggggtgtacttaacgagacactcgtaaacgttcgcaagaaccactatggaattggaa
aactccgtgcttgggtcgagagttatcatctcgctcccgtatccgtagattacgacgtttgttgttttct
ccggcgtggaggtctcaccggaagcggtgcttgtagaagtactctcctgcccactcaggcatccactggc
caccacacccataacggtgatgaccagcataaacagggcaagttcctttttcacaataccacccctggat
tatgttaatgattttatcacattggttttaatgtttttatattatttaactgtacctgttcaaaatcttc
acatctttgtgaccaattttgtcaaacatgcagttaacaatattaacggacattgatgttacaattttgt
cattagtgtttttagatgttcttcaccatgtccacccggtttacacaaaaggattatatgctaaagaggg
gatttcgtgagtggtgattgctatggttaagagggttcacatctttgactggcacaaggaaaacgcgaag
aaggttgaggagttcgccggctgggagatgcccatctggtactcaagcataaaggaggagcatctggcgg
ttagaaacggcgttggaatcttcgacgtctcccacatgggagagttcatcttccgcggtaaggacgccct
cgagttcctccagtacgtcacgaccaacgacatctcaaagccccccgctataagcggaacctacaccctc
gtcctcaacgagcgcggggctgttaaggacgagaccctcgtattcaacatggggaacgatacctacatga
tggtctgcgacagcgatgcattcgagaagctcgaggcctggttcaacgccataaagcgcggaatcgagaa
gttcggtaacctcgacctcgagatagaaaacaagacctacgacatggtcatgttctcaatccagggcccg
aaggcgagggacctcgcaaaggacctcttcggcatcgacatcaacgaactctggtggttccaggccaagg
aagtcgagctcgatggaattaagatgctcctctcaaggagcggttacaccggcgagaacggctgggagat
ctacttcgaggacgccaacccgtaccacccggacgagagcaagcgcggagagccggagaaggccctgcac
gtctggaagaccatccttgaggccggcaagaaatacggcataaagccggctggattgggagccagggaca
ccctcaggctcgaggccggctacaccctctacggcaacgagaccaaggaactccagctcctcagcacgga
catcgacgaggttactcccctccaggccaacctcgacttcgcgctcttctgggacaaggagttcataggc
aaggaggcactcctcaagcagagggagcgcggccttggcaggaagatggtgcacttcaagatgatcgaca
ggggcatcccgagggagggctacaaggttctggccaacggcgaggttataggcgaggtcacgagcggaac
cagctccccgctccttgtaatcggcattggaatagctttcgtgaaggaggagtacgccaaacccggcgtt
gagctggagatagagataaggggtaagcccaagaaggccgtgaccgttgccccgcccttctatgacccca
agaagtacggggccttcagggaggagtgaggtttttattcccttttccccatctttcctcatgtcccgca
agcacgcgatcggagccgttctcctgtgggcaacggtggccagcgctttcaagctttcactgcgctacat
gagcccgctccagctcctgttctacgcgtccctaacctcgctcatactcttcggcctcctctacgcgagg
gaattctccccccggaaggagaacctccgctcggcatacctcggcctgataaaccccctgctgtactaca
cagtgctcttctcggcctatgaccgcctgccggcccaagaggcgcaggcgctcaactacacctggcccct
ggccctagttctcctctcgattcctctcctgggaaagaggcccggggcaagaaccgtattcggactgttc
ctcggcttcttcggggccatcgttgtcgcgacgaagggagacgttatgggcctgagcttcaccgatccac
tcggtgttgcccttggcctggggagtgcactcatctgggcaagctactggcttctcaatctgcgcgacga
gaggcccctcgtcgaaaagatgttctggaacttcctctttggcttcgtctacgtctccatcgttgtggtc
gtgatgggtaggttcaccgtccccccagtggaaggcctggccggcgcagtctacgtcggcctgttcgaga
tgggggtcacgttcctcctctggtaccgggccgttgagggggacatggcattcgcatccaacctggccta
cctggtgccgttcctcagcctgttcttcatctcggtcgtcgtcggggagagcatagccccggcaacggtg
atcgggctggcgatgatagtgggcggcatcatcatcgggaagagatagcaaaacttataaactcggcttg
ggtaggttaagccggatgggggcgtggtgtagcctggtccatcatcgcgggctccagaggtatgaggact
tgcgggtttgctgatttggggatgagcctttggagctctgacccggagaaacccgcggaccggggttcaa
atccccgcgcccccaccattcaaacttcgcctgcgcgaagtttgaccaaggttcgtgattctcttctaag
gtgcttctttgagagggtttgcctttttaaaggggtttttagtgaggaaattcacttcaaagaggccata
aaatgagggcttttctaaaaagcgctccttcggagcgtgagaaaaaagtaaacccacaacaaaggctcgc
gaatcatagaatttcaaagctccaaaagacctctagagacgcaaacactctcaagaggccacttcaaaga
ggaatcataacctttgatgaaactttgccacgcaaagtttctttggtgaagctttttccaaaagcttcag
cgttgacggaaaattgtatgcagttttgagtgtgcttgtttagagaggggttcactctccgaatggcgtc
cttcggatgccaaaaacaaagtagaactgcttgaaaggccttatttgtgaggtgaacctctttaatcctg
atactttgttagtgcacgactgatttttgccatcttggcaagaaaaacacttctttcgccagcctttctt
aaaggctgtgggcaaagtttcagcgccggcggaagttttattaactttgacttacaaaaagtttacgagg
tgataccatggaggagcccataaagataggccacgacaagttttacataggggagggggagaccgccaag
agggagctccgcgtggtcaaggtcagcgacgacgtgattcaggttcaggaggaggttcacggcatcatcg
ccctagtcggtgcaagctcaagcgtcaacatcaaaaaggaggaactcaagaacctcataaaggtcgccaa
agaggagttcggctggaccgacatctgcgaatgaatcccctttccatttctgtggagaatttgccgcccg
tctggtatcatcggcggtgatattaacgttttataagcataaaagtgcttaaaagccatcgaggtgattg
ccatggcagttggagagaagataacgatcagcgttataaaggcagacatcggcggctggccgggccattc
aagggttcacccccagctcgtcgagaccgccgaggaggttcttgccaaggcccaggaggagggcaccata
atagacttctacgtcgccacctgtggcgatgacctgcagctcatcatgactcacaagaagggcgtcgaca
gctccgagatacacggcctcgcatggaggacctttgaggaggccaccaaggtcgccaaggagctcggcct
ctacggagccgggcaggacctcctaaaggacgccttcagcggcaacgttcgcggaatggggccgggagtt
gcggagatggagatcaccctgaggaagagtgaaccgatagtcaccttccacatggacaagaccgagcctg
gagccttcaacctgccgatattcaggatgttcgccgacccgttcaacacggccggccttgtcattgaccc
taacatgcacatgggcttccgctttgaggtctgggacataaaggagcacaagcgcgtgatccttaacacc
ccggaggaagtctacgacctcctcgccctcatcggagccaagagccgctacgtcatcaagcgcgtcttcc
cgaaggagggccacaagatagccaaggacgagccggtcgccgtcatcagcacggagaagctctacgagat
agccggagagtacgttggaaaggacgacccggtagctatcgtcagagcccagagcggactacctgcgctc
ggtgaggttctcgagcccttcgccttcccgcacctggtcagcggctggatgaggggttcccacaacggtc
cggtaatgccggttccaatgcaccaggccaacccgaccaggttcgacggtcctccaagggttgttgccct
cggctggcagataagcccagaaggaaagctcgttggcccggttgacctcttcgacgacccggccttcgac
ggcgccaggcagaaggccgtcgagatcgccgagtacatgcgcaggcacggtccgttcgagccccacaggc
tcccgatggaggacatggagtacacaactcttccgggaattctggagaagctcaaggacaggttcgagcc
cgtcgagtgatctcccttttcctttccttgcctccactcttctccccgtaaaatcttataacccgtgagc
accatagccgtcaatatacaccctccagccagggaggatagcaatgtacatcggtggttgaaatgggcga
ggataagttcattctctccctcgacgagggaaccacgagcgccagggcgatagtcttcgacagggaaagc
aacgttcgaggcatcgggcagtacgagttcccgcagcactaccccaggcccggctgggtcgagcacaggc
cggatgagatatgggaggcccagataagggcgatccgaacggcccttgagagggcaggaatcgggccgga
acagatagcggcaataggcatcaccaaccagagggaaacgactatagtgtgggacagggaaaccggaagg
ccggtctacaacgccatcgtatggcagtgcaggagaaccgccgagatggtggaggagataaagagggaat
acggggatgtaatcaaggagaagaccggcttggttccagatgcatacttctcggccagcaagcttaagtg
gctcctcgacaacgttccggggctcagggaaaaggccgagaggggagaggttctcttcgggaccgtggat
accttcctcatctacagcctcacaggggagcacgtgaccgactactccaacgcttccaggacgatgctct
tcaacatcaagaggctcgactgggacgacgagctgctggaaatcttcgagattccagaagggattctccc
cgaggtccgagagtcgagcgaggtatacggctacacaaagagggaactcctagggtcagagatacccgtg
agcggagacgccggcgatcagcaggcggccctgttcgggcaggccgcgtttgaagctggaatggtgaagg
ccacctacggaaccgggaacttcatcctggcaaacaccggcaaaaccgtccgctattccgataacctcct
caccacgatagcatggggcctcaacggaaaggtcacctacgcccttgagggaagcgtcttcataaccgga
gcggccgtgcagtggctccgcgatggaataagaatcataaagagcgccggggagaccgaagaactcgcaa
ggaagctcgaaagcaacgagggtgtttacttcgtcccggcctttgtaggcctcggggcgccctactggga
ccagttcgccaggggtttgataatcggcataacgcgcggaaccggaagggaacacctggcgagggcgact
ctggaggcgatagcctacctgacccgggacgtgatcgaggagatggagagactcgttggcataaaggaac
tgcgcgttgacgggggagcgacggcgaacgacttcctcatggagttccaagcaaacatacttggaaaacc
cgtcataaggcccgtcgttaaggaaaccactgccctcggagcggcctatttagccggccttgccgtggac
tactgggagggcatggaggagatcagggagctctggaaggccgagaggatcttcgaaccgaagatggacg
cggagacccgggaaaggctctaccgcggctggagggaggccgttaagagggcgctgggatgggcgaaggt
taccggaacctgacgggataaccgcccgtcccttaacttttaccatttctcatgaagcttgcatgaagtg
ggggaagactgttttaccgagccgtcgagaacatggaaaggacacttcagtccattgccccaatgttcac
caatgtgctacctccttatgctcagatatgttctctacgcgccgctggcaggaacttgaggtttaagaaa
gctttaaaacgagaaagaccctttcttaagtcagttgggagggagaaagaatgaagacacggatcgcaat
aatcggtgccggcgtcgttggggcgtcgatagcgcgcgttctcagccagtacgagggacttgaggttcat
ctaatcgagaggaacgttgacgcggggatgggcgtcagcaaggccaacacgggcataatccatccaggac
acgaggacgaccccggaaagcacccgctgagggctaagctctgcgtcgaggggaacaggctctggtacca
gtggacaagggagctgagaattcccgcgaaatggccgggcgagctcatggtcgccctcgaagaggaggac
atgaaggttgccgagtactacctagagcttgcacagaaaaatggcgttccgggtgtcaggctcgttgacc
gggaggagcttctgaggcttgagcccaacgtcaatccaaatgccgccggagcgctgtgggccccgaccgc
tggagttatgtcctccccaatggcagcggtggcactcaccgagaacgccgttgacaacggggtcaggttt
cacccggagaccgaagtgcgtggaataaaggtggagaacggtgaggtaaagggcgttgaaacgaaccagg
gattcatcgaagcggacatcgtgataaacgctgcgggtctctacgcggacagaatctcagccatggctgg
catagactacttcacaatacgcccacggaagggcgagtactacatcttcgacgatgatgccgggccgaag
gtcaggaggatagtccaccagacgcccactcccacgacgaagggcgtctacgtcatcaccgagatgaacg
atggggtgatgatagggcccaccgccgaggacctgccggaggatgcaaaggacgacacctcgacgaccaa
ggagggactggagttcgtctgggagatggcgaagaagctggttaagggactgccgcccaagagcaaggtc
ataagaaccttcgcgggcctgagaccagaaccaccggacggcaggtggataatagaggcctacgacgacc
cctggggcttcataaacgttgcaggaataaggtcgcccggactcaccgccgcgcccgcaatagcgcacta
cgttgttggagagttgattcagggcaaactggacgtaaagctgaccaaaaagtcccactggaacccatac
agaaacgccttctggttcaaggccctgccgagagagaaacaggcggagctgataaagaggaactccgcct
acggaagggtcatctgcatgtgccgcacgataaccgagggtgacatagtggacataatacaccgcatgaa
gcggatgggtgttaagaccatcaccctcgacggcgtcaagctgaggagcggcgtcatgtcagggacctgc
cagggctcgtactgcagggtgaggatagccaacatcatagccagggaaaccggagtcccactgtggaagg
[truncated: 1,481,467 more chars]
